# Supplementary material for: Executable Network Models of Integrated Multiomics Data
Source: J Proteome Res. 2023 Mar 31;22(5):1546–56. doi: 10.1021/acs.jproteome.2c00730 (PMC10167691; doi:10.1021/acs.jproteome.2c00730)
Supplement: Supplementary file 2 — pr2c00730_si_002.xlsx [file pr2c00730_si_002.xlsx]

## Sheet: DESeq2
Gene	baseMean	log2FoldChange	stat	pvalue	padj	Contrast
BNIP3	1937.38	1.33418	23.3309	2.15653e-120	2.0899e-116	1% O2, CyA- vs 19% O2, CyA-
BNIP3L	1530.05	1.37056	19.2879	6.78561e-83	3.28797e-79	1% O2, CyA- vs 19% O2, CyA-
HK2	5250.47	0.714338	17.3675	1.45398e-67	4.69684e-64	1% O2, CyA- vs 19% O2, CyA-
ALDOC	488.914	1.22955	15.5708	1.15001e-54	2.78618e-51	1% O2, CyA- vs 19% O2, CyA-
P4HA1	1656.53	0.852604	15.5115	2.89957e-54	5.61995e-51	1% O2, CyA- vs 19% O2, CyA-
KDM3A	2097.43	0.795384	15.2537	1.55538e-52	2.5122e-49	1% O2, CyA- vs 19% O2, CyA-
TPI1	16239.1	0.476878	15.0465	3.64126e-51	5.04106e-48	1% O2, CyA- vs 19% O2, CyA-
LDHA	64432	0.530428	14.7595	2.67272e-49	3.23767e-46	1% O2, CyA- vs 19% O2, CyA-
LSP1	1747.17	0.738303	14.2432	4.94363e-46	5.32319e-43	1% O2, CyA- vs 19% O2, CyA-
PDK1	988.726	0.809063	13.4916	1.75154e-41	1.69742e-38	1% O2, CyA- vs 19% O2, CyA-
PFKFB3	2231.46	0.608561	13.3716	8.86521e-41	7.81025e-38	1% O2, CyA- vs 19% O2, CyA-
PKM	43333.6	0.421752	13.1389	1.97127e-39	1.59196e-36	1% O2, CyA- vs 19% O2, CyA-
PGK1	15672	0.437718	12.8728	6.40687e-38	4.77607e-35	1% O2, CyA- vs 19% O2, CyA-
PFKFB4	210.797	1.25352	12.7609	2.71173e-37	1.8771e-34	1% O2, CyA- vs 19% O2, CyA-
ENO1	55680.5	0.417849	12.3744	3.59795e-35	2.32451e-32	1% O2, CyA- vs 19% O2, CyA-
GPI	14585	0.341396	11.6904	1.42744e-31	8.64581e-29	1% O2, CyA- vs 19% O2, CyA-
FUT11	756.619	0.729724	11.2829	1.59396e-29	9.08651e-27	1% O2, CyA- vs 19% O2, CyA-
PGAM1	1864.56	0.54651	11.2342	2.77042e-29	1.49156e-26	1% O2, CyA- vs 19% O2, CyA-
LRRC32	97.5203	0.931542	9.45271	3.30158e-21	1.68398e-18	1% O2, CyA- vs 19% O2, CyA-
DDIT4	175.638	0.88189	9.42228	4.4138e-21	2.13871e-18	1% O2, CyA- vs 19% O2, CyA-
PHACTR1	432.123	0.762631	9.32797	1.07921e-20	4.98028e-18	1% O2, CyA- vs 19% O2, CyA-
LRMP	14314	-0.315903	-9.01166	2.02969e-19	8.94081e-17	1% O2, CyA- vs 19% O2, CyA-
PLOD1	931.575	0.556762	8.71816	2.82753e-18	1.19137e-15	1% O2, CyA- vs 19% O2, CyA-
SLC2A1	3280.95	0.35986	8.6794	3.97857e-18	1.60651e-15	1% O2, CyA- vs 19% O2, CyA-
ZNF395	580.71	0.546213	8.35146	6.74259e-17	2.6137e-14	1% O2, CyA- vs 19% O2, CyA-
EGLN1	1521.39	0.554826	8.00505	1.19422e-15	4.45122e-13	1% O2, CyA- vs 19% O2, CyA-
NARF	1340.16	0.393391	7.72297	1.13648e-14	4.07911e-12	1% O2, CyA- vs 19% O2, CyA-
GAPDH	100736	0.230886	7.53919	4.729e-14	1.63674e-11	1% O2, CyA- vs 19% O2, CyA-
IFRD1	908.262	-0.445435	-7.45852	8.7497e-14	2.92391e-11	1% O2, CyA- vs 19% O2, CyA-
RBM3	6982.89	0.356753	7.3792	1.59239e-13	5.14394e-11	1% O2, CyA- vs 19% O2, CyA-
FAM162A	671.731	0.439991	7.22774	4.91104e-13	1.53526e-10	1% O2, CyA- vs 19% O2, CyA-
ATAD3B	835.284	-0.499052	-7.21392	5.43648e-13	1.6464e-10	1% O2, CyA- vs 19% O2, CyA-
TNIP1	2237.81	0.340171	7.13669	9.56034e-13	2.80755e-10	1% O2, CyA- vs 19% O2, CyA-
PGM1	2565.18	0.309135	7.12008	1.07863e-12	3.07441e-10	1% O2, CyA- vs 19% O2, CyA-
MT-CO2	17129.9	0.347898	7.02964	2.07071e-12	5.7335e-10	1% O2, CyA- vs 19% O2, CyA-
MT-ND5	15977.5	0.277059	6.94674	3.73824e-12	1.00631e-09	1% O2, CyA- vs 19% O2, CyA-
DGKD	3982.7	-0.278022	-6.55684	5.49606e-11	1.3884e-08	1% O2, CyA- vs 19% O2, CyA-
KLHL6	13777.9	-0.192119	-6.5573	5.479e-11	1.3884e-08	1% O2, CyA- vs 19% O2, CyA-
HBEGF	656.645	-0.396715	-6.55438	5.58741e-11	1.3884e-08	1% O2, CyA- vs 19% O2, CyA-
ZNF292	1588.08	0.333497	6.50087	7.98591e-11	1.93479e-08	1% O2, CyA- vs 19% O2, CyA-
RIMKLA	697.076	0.418174	6.49688	8.20004e-11	1.93821e-08	1% O2, CyA- vs 19% O2, CyA-
VPS13B	1635.1	-0.306281	-6.40779	1.4764e-10	3.40663e-08	1% O2, CyA- vs 19% O2, CyA-
ALKBH5	2267.14	0.303755	6.38278	1.73896e-10	3.91913e-08	1% O2, CyA- vs 19% O2, CyA-
DARS	6215.71	0.236079	6.30324	2.91479e-10	6.41983e-08	1% O2, CyA- vs 19% O2, CyA-
PAX5	7751.11	-0.185806	-6.19925	5.67335e-10	1.22179e-07	1% O2, CyA- vs 19% O2, CyA-
INSIG1	4335.69	0.32277	6.09502	1.09425e-09	2.3053e-07	1% O2, CyA- vs 19% O2, CyA-
MPI	942.727	0.366556	6.03775	1.5628e-09	3.22236e-07	1% O2, CyA- vs 19% O2, CyA-
SPN	2995.73	-0.237868	-6.02981	1.64157e-09	3.31426e-07	1% O2, CyA- vs 19% O2, CyA-
RP11-54D18.1	908.576	0.358379	5.98555	2.15666e-09	4.26535e-07	1% O2, CyA- vs 19% O2, CyA-
MT-ND1	10934.8	0.248446	5.90132	3.60605e-09	6.98924e-07	1% O2, CyA- vs 19% O2, CyA-
MYO1E	6933.58	-0.181673	-5.86401	4.51818e-09	8.58543e-07	1% O2, CyA- vs 19% O2, CyA-
ID3	4653.16	-0.239288	-5.85009	4.91308e-09	9.15628e-07	1% O2, CyA- vs 19% O2, CyA-
ASF1B	3869.81	0.211356	5.81425	6.09077e-09	1.11369e-06	1% O2, CyA- vs 19% O2, CyA-
C7orf60	432.895	0.510323	5.77868	7.529e-09	1.35118e-06	1% O2, CyA- vs 19% O2, CyA-
MTCL1	1967.32	-0.245982	-5.73735	9.6171e-09	1.69453e-06	1% O2, CyA- vs 19% O2, CyA-
PRKCE	1461.6	-0.279286	-5.68663	1.29572e-08	2.24229e-06	1% O2, CyA- vs 19% O2, CyA-
TXNIP	740.029	0.408745	5.5347	3.11766e-08	5.30057e-06	1% O2, CyA- vs 19% O2, CyA-
MYC	10118.6	-0.200017	-5.38268	7.33845e-08	1.22615e-05	1% O2, CyA- vs 19% O2, CyA-
GOLGA3	2994.89	-0.247581	-5.34451	9.0664e-08	1.4892e-05	1% O2, CyA- vs 19% O2, CyA-
CUX1	11902.4	-0.150345	-5.33743	9.42743e-08	1.52269e-05	1% O2, CyA- vs 19% O2, CyA-
CDC6	5513.11	0.191997	5.29679	1.17855e-07	1.87234e-05	1% O2, CyA- vs 19% O2, CyA-
ANKZF1	777.836	0.347071	5.28361	1.26663e-07	1.97983e-05	1% O2, CyA- vs 19% O2, CyA-
DDX17	12609.1	-0.291236	-5.27011	1.36343e-07	2.09731e-05	1% O2, CyA- vs 19% O2, CyA-
IDI1	3073.42	0.291698	5.24041	1.60218e-07	2.42604e-05	1% O2, CyA- vs 19% O2, CyA-
RNF145	1424.77	0.264289	5.23698	1.63225e-07	2.43355e-05	1% O2, CyA- vs 19% O2, CyA-
TTN	326.835	-0.492549	-5.22688	1.72396e-07	2.53135e-05	1% O2, CyA- vs 19% O2, CyA-
MDN1	6166.87	-0.267727	-5.21812	1.80748e-07	2.61437e-05	1% O2, CyA- vs 19% O2, CyA-
NUGGC	6355.35	-0.153831	-5.20972	1.89131e-07	2.69539e-05	1% O2, CyA- vs 19% O2, CyA-
IRF4	5672.9	-0.210703	-5.20266	1.9646e-07	2.75927e-05	1% O2, CyA- vs 19% O2, CyA-
WDFY4	4577.58	-0.21869	-5.18518	2.15803e-07	2.94555e-05	1% O2, CyA- vs 19% O2, CyA-
TYMS	8841.5	0.153888	5.18713	2.13562e-07	2.94555e-05	1% O2, CyA- vs 19% O2, CyA-
MACF1	3068.7	-0.299337	-5.15974	2.47289e-07	3.20583e-05	1% O2, CyA- vs 19% O2, CyA-
HECTD4	1314.92	-0.297415	-5.16664	2.3834e-07	3.20583e-05	1% O2, CyA- vs 19% O2, CyA-
IGHD	636.457	0.358084	5.16069	2.46036e-07	3.20583e-05	1% O2, CyA- vs 19% O2, CyA-
TK1	1800.13	0.227246	5.15913	2.48103e-07	3.20583e-05	1% O2, CyA- vs 19% O2, CyA-
TFDP2	2280.65	-0.218543	-5.13968	2.75202e-07	3.50919e-05	1% O2, CyA- vs 19% O2, CyA-
CENPF	8479.23	-0.186724	-5.08858	3.60761e-07	4.54044e-05	1% O2, CyA- vs 19% O2, CyA-
BACH2	13718.1	-0.193733	-5.05296	4.35012e-07	5.40475e-05	1% O2, CyA- vs 19% O2, CyA-
NCKIPSD	734.471	0.329392	5.05011	4.41562e-07	5.41668e-05	1% O2, CyA- vs 19% O2, CyA-
MKNK2	4766.74	0.172957	5.02441	5.04974e-07	6.11713e-05	1% O2, CyA- vs 19% O2, CyA-
PTCD3	3426.09	-0.185221	-4.96044	7.03355e-07	8.41508e-05	1% O2, CyA- vs 19% O2, CyA-
AC093391.2	80.993	0.480221	4.92673	8.36153e-07	9.88191e-05	1% O2, CyA- vs 19% O2, CyA-
FAM46C	294.658	0.396532	4.92385	8.48574e-07	9.90787e-05	1% O2, CyA- vs 19% O2, CyA-
PTMA	40131	0.162282	4.91838	8.72642e-07	0.000100676	1% O2, CyA- vs 19% O2, CyA-
INTS3	1852.7	-0.230231	-4.90881	9.16292e-07	0.000104468	1% O2, CyA- vs 19% O2, CyA-
MT-CO1	25867.1	0.204525	4.89514	9.82376e-07	0.0001103	1% O2, CyA- vs 19% O2, CyA-
MT-CO3	29063.6	0.179666	4.89357	9.90208e-07	0.0001103	1% O2, CyA- vs 19% O2, CyA-
CPT1A	705.031	-0.310683	-4.88973	1.00973e-06	0.000111197	1% O2, CyA- vs 19% O2, CyA-
VGLL4	2232.96	0.211046	4.88382	1.04048e-06	0.000111464	1% O2, CyA- vs 19% O2, CyA-
STC2	190.825	0.436002	4.8852	1.03326e-06	0.000111464	1% O2, CyA- vs 19% O2, CyA-
RHOBTB2	1899.58	-0.218233	-4.88266	1.04667e-06	0.000111464	1% O2, CyA- vs 19% O2, CyA-
RAPGEF5	3609.31	-0.181589	-4.84743	1.25073e-06	0.000131748	1% O2, CyA- vs 19% O2, CyA-
HMGCR	4358.55	0.224548	4.83855	1.3079e-06	0.000136289	1% O2, CyA- vs 19% O2, CyA-
CADPS	1189.17	-0.255209	-4.83097	1.35868e-06	0.000140074	1% O2, CyA- vs 19% O2, CyA-
EIF4A2	8880.5	-0.1861	-4.82015	1.43449e-06	0.000146333	1% O2, CyA- vs 19% O2, CyA-
SLC17A9	1108.07	-0.320339	-4.79478	1.62857e-06	0.000164401	1% O2, CyA- vs 19% O2, CyA-
SYNE1	5805.08	-0.162923	-4.78054	1.74824e-06	0.000173812	1% O2, CyA- vs 19% O2, CyA-
RPL13A	24976.3	0.158208	4.77946	1.75767e-06	0.000173812	1% O2, CyA- vs 19% O2, CyA-
PPME1	1482.16	0.225885	4.77239	1.82051e-06	0.000178207	1% O2, CyA- vs 19% O2, CyA-
ZNF654	786.772	0.334393	4.76821	1.85871e-06	0.000180128	1% O2, CyA- vs 19% O2, CyA-
UBR5	10540.1	-0.151008	-4.75871	1.94832e-06	0.000186943	1% O2, CyA- vs 19% O2, CyA-
RSBN1	809.23	0.365169	4.74612	2.07351e-06	0.000197003	1% O2, CyA- vs 19% O2, CyA-
MAT2A	6522.31	-0.234337	-4.71938	2.36561e-06	0.000221147	1% O2, CyA- vs 19% O2, CyA-
KMT2D	3889.21	-0.251186	-4.71873	2.37326e-06	0.000221147	1% O2, CyA- vs 19% O2, CyA-
BRIP1	1614.28	0.262463	4.71569	2.40891e-06	0.000222331	1% O2, CyA- vs 19% O2, CyA-
ZNF385B	3879.51	-0.190449	-4.70401	2.55106e-06	0.000233229	1% O2, CyA- vs 19% O2, CyA-
SNHG15	735.487	-0.311742	-4.67883	2.8851e-06	0.000261303	1% O2, CyA- vs 19% O2, CyA-
ZNF160	767.235	0.291754	4.67405	2.95316e-06	0.000264992	1% O2, CyA- vs 19% O2, CyA-
MT-RNR2	11325.8	0.342506	4.64938	3.32929e-06	0.000296001	1% O2, CyA- vs 19% O2, CyA-
WDR54	500.628	0.339646	4.64338	3.42747e-06	0.00029924	1% O2, CyA- vs 19% O2, CyA-
C12orf76	205.159	0.408755	4.64375	3.42136e-06	0.00029924	1% O2, CyA- vs 19% O2, CyA-
C4orf3	930.733	0.302374	4.6406	3.47405e-06	0.000300599	1% O2, CyA- vs 19% O2, CyA-
GBE1	511.767	0.325708	4.63678	3.53872e-06	0.000300823	1% O2, CyA- vs 19% O2, CyA-
KDM4B	1675.46	0.231904	4.63812	3.51593e-06	0.000300823	1% O2, CyA- vs 19% O2, CyA-
LY86	627.858	0.288249	4.6089	4.04808e-06	0.00034113	1% O2, CyA- vs 19% O2, CyA-
SMG1	6577.21	-0.199236	-4.60629	4.0992e-06	0.00034246	1% O2, CyA- vs 19% O2, CyA-
KMT2C	5672.66	-0.208221	-4.59353	4.35803e-06	0.000358347	1% O2, CyA- vs 19% O2, CyA-
BEST3	1868.76	-0.206665	-4.59328	4.36332e-06	0.000358347	1% O2, CyA- vs 19% O2, CyA-
TCF3	17313.6	-0.18154	-4.56815	4.92048e-06	0.00039737	1% O2, CyA- vs 19% O2, CyA-
MGAT3	2039.4	0.226879	4.56982	4.88151e-06	0.00039737	1% O2, CyA- vs 19% O2, CyA-
FCHSD2	2289.09	-0.188954	-4.56153	5.07834e-06	0.000403395	1% O2, CyA- vs 19% O2, CyA-
TBC1D4	11746.6	-0.166741	-4.56185	5.07038e-06	0.000403395	1% O2, CyA- vs 19% O2, CyA-
NUP58	3247.65	0.212844	4.55274	5.29523e-06	0.000417204	1% O2, CyA- vs 19% O2, CyA-
KAT2A	1596.65	-0.218674	-4.54276	5.55218e-06	0.000432219	1% O2, CyA- vs 19% O2, CyA-
MT-CYB	17641.7	0.22968	4.5419	5.57501e-06	0.000432219	1% O2, CyA- vs 19% O2, CyA-
RLF	1761.92	0.217031	4.53174	5.85011e-06	0.000439484	1% O2, CyA- vs 19% O2, CyA-
TOMM20	6568.82	0.223577	4.53526	5.75323e-06	0.000439484	1% O2, CyA- vs 19% O2, CyA-
FNBP4	1951.12	-0.239772	-4.53186	5.84661e-06	0.000439484	1% O2, CyA- vs 19% O2, CyA-
FAM210A	1065.51	0.273457	4.53324	5.80871e-06	0.000439484	1% O2, CyA- vs 19% O2, CyA-
LGALS8	140.902	0.420741	4.52749	5.9687e-06	0.000444944	1% O2, CyA- vs 19% O2, CyA-
PRRC2C	12070.7	-0.161175	-4.52408	6.06589e-06	0.000448607	1% O2, CyA- vs 19% O2, CyA-
RP11-132N15.3	1379.14	0.274631	4.52253	6.11043e-06	0.000448607	1% O2, CyA- vs 19% O2, CyA-
WNT10A	225.138	0.404953	4.51829	6.234e-06	0.000454238	1% O2, CyA- vs 19% O2, CyA-
SETX	4515.04	-0.167403	-4.50324	6.69267e-06	0.00048402	1% O2, CyA- vs 19% O2, CyA-
FAM217B	1643.17	0.260525	4.4975	6.87559e-06	0.000493565	1% O2, CyA- vs 19% O2, CyA-
CCNE2	1708.06	0.255333	4.48489	7.29525e-06	0.000513727	1% O2, CyA- vs 19% O2, CyA-
EDRF1	4589.6	-0.146923	-4.4843	7.31547e-06	0.000513727	1% O2, CyA- vs 19% O2, CyA-
CIRBP	3099.74	0.174058	4.48445	7.31021e-06	0.000513727	1% O2, CyA- vs 19% O2, CyA-
AC093818.1	71.1156	0.44324	4.47211	7.74509e-06	0.000539983	1% O2, CyA- vs 19% O2, CyA-
PNRC1	591.75	0.311811	4.44863	8.64188e-06	0.000598203	1% O2, CyA- vs 19% O2, CyA-
TMEM106B	709.208	0.335029	4.43211	9.33138e-06	0.000641351	1% O2, CyA- vs 19% O2, CyA-
NT5C2	2628.24	-0.177447	-4.41886	9.9225e-06	0.000677175	1% O2, CyA- vs 19% O2, CyA-
VEGFA	531.874	0.355995	4.40947	1.03622e-05	0.000702239	1% O2, CyA- vs 19% O2, CyA-
SQLE	3884.11	0.208953	4.40779	1.04433e-05	0.000702819	1% O2, CyA- vs 19% O2, CyA-
COX20	1069.43	0.272906	4.40531	1.05635e-05	0.000706006	1% O2, CyA- vs 19% O2, CyA-
SYNGAP1	292.632	-0.368002	-4.40022	1.08142e-05	0.000717811	1% O2, CyA- vs 19% O2, CyA-
GBAS	1132.45	0.248518	4.39861	1.08947e-05	0.000718233	1% O2, CyA- vs 19% O2, CyA-
HMGCS1	6922.37	0.224677	4.39123	1.12709e-05	0.000738018	1% O2, CyA- vs 19% O2, CyA-
GPR18	726.416	-0.25358	-4.3687	1.24991e-05	0.000812943	1% O2, CyA- vs 19% O2, CyA-
EIF4G3	2695.39	-0.192069	-4.36718	1.25861e-05	0.000813145	1% O2, CyA- vs 19% O2, CyA-
HIVEP3	175.104	-0.408132	-4.35471	1.33246e-05	0.000849529	1% O2, CyA- vs 19% O2, CyA-
ATF4	5675.99	-0.248946	-4.35573	1.32624e-05	0.000849529	1% O2, CyA- vs 19% O2, CyA-
POLD3	2098.13	0.189282	4.35143	1.35254e-05	0.000851134	1% O2, CyA- vs 19% O2, CyA-
TUG1	3982.57	-0.164017	-4.35204	1.34874e-05	0.000851134	1% O2, CyA- vs 19% O2, CyA-
DAZAP2	4921.41	0.14663	4.32508	1.52479e-05	0.000953339	1% O2, CyA- vs 19% O2, CyA-
ARID1B	3502.69	-0.197828	-4.32093	1.55373e-05	0.000965207	1% O2, CyA- vs 19% O2, CyA-
PPP1R10	1652.99	-0.236446	-4.31505	1.59569e-05	0.000984955	1% O2, CyA- vs 19% O2, CyA-
MANF	3193.42	-0.195024	-4.30996	1.63287e-05	0.000995228	1% O2, CyA- vs 19% O2, CyA-
MSMO1	1474.99	0.262593	4.31014	1.6315e-05	0.000995228	1% O2, CyA- vs 19% O2, CyA-
KCTD12	504.302	0.352191	4.30609	1.66168e-05	0.00100646	1% O2, CyA- vs 19% O2, CyA-
CD180	1627.56	-0.206556	-4.29689	1.73213e-05	0.00104261	1% O2, CyA- vs 19% O2, CyA-
ICMT	4172.82	0.186181	4.29188	1.77163e-05	0.00105981	1% O2, CyA- vs 19% O2, CyA-
IGHV4-34	26134.9	-0.123243	-4.28603	1.81891e-05	0.00108141	1% O2, CyA- vs 19% O2, CyA-
HK1	2731.93	0.177529	4.27462	1.91462e-05	0.00113137	1% O2, CyA- vs 19% O2, CyA-
BCL6	9890.28	-0.143092	-4.27047	1.95058e-05	0.00114564	1% O2, CyA- vs 19% O2, CyA-
TNPO2	2850.52	-0.215132	-4.25434	2.09665e-05	0.00122401	1% O2, CyA- vs 19% O2, CyA-
PKP4	2475.85	-0.171208	-4.24853	2.15176e-05	0.00124866	1% O2, CyA- vs 19% O2, CyA-
UNG	3409.35	0.156151	4.24472	2.18867e-05	0.00126252	1% O2, CyA- vs 19% O2, CyA-
PCF11	2781.08	-0.179114	-4.24184	2.21698e-05	0.00127129	1% O2, CyA- vs 19% O2, CyA-
C7orf49	1494.99	0.214769	4.23079	2.32868e-05	0.00132748	1% O2, CyA- vs 19% O2, CyA-
MAP4	6864.94	-0.139783	-4.22715	2.36672e-05	0.00133348	1% O2, CyA- vs 19% O2, CyA-
SNHG1	1897.75	-0.29208	-4.22812	2.35655e-05	0.00133348	1% O2, CyA- vs 19% O2, CyA-
DST	873.782	-0.24258	-4.21456	2.50266e-05	0.00140192	1% O2, CyA- vs 19% O2, CyA-
LRIG1	4603.27	-0.151429	-4.20146	2.65195e-05	0.0014744	1% O2, CyA- vs 19% O2, CyA-
TRIB1	880.058	-0.237664	-4.20057	2.66248e-05	0.0014744	1% O2, CyA- vs 19% O2, CyA-
MCOLN2	1651.1	-0.184623	-4.16972	3.04968e-05	0.00167923	1% O2, CyA- vs 19% O2, CyA-
PKIA	449.489	0.326217	4.1634	3.13539e-05	0.00171667	1% O2, CyA- vs 19% O2, CyA-
CLEC2D	2318	-0.19752	-4.15303	3.28101e-05	0.00178631	1% O2, CyA- vs 19% O2, CyA-
IGHM	143244	-0.137804	-4.1508	3.31315e-05	0.00179373	1% O2, CyA- vs 19% O2, CyA-
RRM2	7890.12	0.191528	4.14579	3.38642e-05	0.00182321	1% O2, CyA- vs 19% O2, CyA-
GLE1	2440.3	0.165062	4.12242	3.74908e-05	0.00200731	1% O2, CyA- vs 19% O2, CyA-
ING2	551.766	0.276938	4.1204	3.78217e-05	0.0020139	1% O2, CyA- vs 19% O2, CyA-
FEN1	6947.67	0.135085	4.11126	3.93498e-05	0.00208382	1% O2, CyA- vs 19% O2, CyA-
SLBP	5060.01	0.182476	4.10463	4.04962e-05	0.00213287	1% O2, CyA- vs 19% O2, CyA-
KCTD7	631.209	-0.265063	-4.10241	4.08872e-05	0.00214182	1% O2, CyA- vs 19% O2, CyA-
EEF1A1	62964.1	0.14989	4.09673	4.19026e-05	0.00218322	1% O2, CyA- vs 19% O2, CyA-
STRBP	8103.48	-0.126925	-4.09123	4.29086e-05	0.00222367	1% O2, CyA- vs 19% O2, CyA-
FAM111B	5513.65	0.149721	4.08579	4.39262e-05	0.0022643	1% O2, CyA- vs 19% O2, CyA-
CD22	13515.6	-0.156491	-4.07464	4.60849e-05	0.00236301	1% O2, CyA- vs 19% O2, CyA-
TFRC	29874.6	0.158633	4.07179	4.66527e-05	0.00237953	1% O2, CyA- vs 19% O2, CyA-
ACAT2	2483.05	0.202425	4.05078	5.10467e-05	0.00259002	1% O2, CyA- vs 19% O2, CyA-
GAS5	1938.44	-0.219621	-4.04786	5.16883e-05	0.00260891	1% O2, CyA- vs 19% O2, CyA-
RGS3	592.313	0.270349	4.04455	5.24235e-05	0.00263231	1% O2, CyA- vs 19% O2, CyA-
SMIM13	1287.49	0.256826	4.04177	5.3049e-05	0.00264538	1% O2, CyA- vs 19% O2, CyA-
RPL12	14651.8	0.135412	4.04097	5.32296e-05	0.00264538	1% O2, CyA- vs 19% O2, CyA-
PRPF38B	1970.47	-0.180089	-4.03768	5.39815e-05	0.00265686	1% O2, CyA- vs 19% O2, CyA-
CNR1	725.835	-0.26731	-4.03756	5.40091e-05	0.00265686	1% O2, CyA- vs 19% O2, CyA-
IL2RA	874.696	0.238932	4.03089	5.55666e-05	0.00271968	1% O2, CyA- vs 19% O2, CyA-
ATP6V0A1	500.079	-0.296271	-4.02844	5.61489e-05	0.00273437	1% O2, CyA- vs 19% O2, CyA-
PEG10	14341.8	0.113618	4.0268	5.65418e-05	0.00273973	1% O2, CyA- vs 19% O2, CyA-
NCOA3	5035.86	-0.156384	-4.02248	5.75874e-05	0.00277651	1% O2, CyA- vs 19% O2, CyA-
KMT2A	2921.52	-0.206655	-3.99158	6.56332e-05	0.00314157	1% O2, CyA- vs 19% O2, CyA-
EIF5	12052.6	0.130633	3.99096	6.58073e-05	0.00314157	1% O2, CyA- vs 19% O2, CyA-
NLRP7	705.025	0.250609	3.97957	6.90392e-05	0.0032797	1% O2, CyA- vs 19% O2, CyA-
IGLV2-23	12033.2	-0.145627	-3.97366	7.0776e-05	0.00334581	1% O2, CyA- vs 19% O2, CyA-
NAT10	6419.79	0.132034	3.97196	7.12842e-05	0.00335347	1% O2, CyA- vs 19% O2, CyA-
CD53	3198.68	-0.153681	-3.96741	7.26575e-05	0.00340156	1% O2, CyA- vs 19% O2, CyA-
SC5D	966.187	0.264918	3.96583	7.31416e-05	0.00340777	1% O2, CyA- vs 19% O2, CyA-
DMTF1	2182.25	-0.220058	-3.96264	7.41252e-05	0.00343707	1% O2, CyA- vs 19% O2, CyA-
BCS1L	737.492	-0.238493	-3.94875	7.85595e-05	0.00361985	1% O2, CyA- vs 19% O2, CyA-
TNFRSF10D	422.935	0.288513	3.94798	7.88141e-05	0.00361985	1% O2, CyA- vs 19% O2, CyA-
MEPCE	3461.46	0.148653	3.94104	8.11295e-05	0.00370861	1% O2, CyA- vs 19% O2, CyA-
TNFRSF10A	1351.3	-0.190226	-3.93338	8.37609e-05	0.00381092	1% O2, CyA- vs 19% O2, CyA-
RAP1GAP2	1254.87	-0.210965	-3.92597	8.63793e-05	0.00391169	1% O2, CyA- vs 19% O2, CyA-
DDX51	1662.01	-0.182274	-3.9244	8.69453e-05	0.00391901	1% O2, CyA- vs 19% O2, CyA-
SPEN	7108.44	-0.166456	-3.91616	8.99707e-05	0.00403045	1% O2, CyA- vs 19% O2, CyA-
HLA-B	9643.14	0.126726	3.91541	9.02494e-05	0.00403045	1% O2, CyA- vs 19% O2, CyA-
ZFP1	634.146	0.264311	3.90933	9.2554e-05	0.00411441	1% O2, CyA- vs 19% O2, CyA-
SDF2L1	808.877	-0.244128	-3.89716	9.73288e-05	0.00430691	1% O2, CyA- vs 19% O2, CyA-
KIAA2013	1479.83	0.193902	3.89347	9.88201e-05	0.00433946	1% O2, CyA- vs 19% O2, CyA-
ZNF593	501.506	-0.264898	-3.89219	9.93443e-05	0.00433946	1% O2, CyA- vs 19% O2, CyA-
UCP2	5704.38	0.140365	3.89203	9.94076e-05	0.00433946	1% O2, CyA- vs 19% O2, CyA-
TNK2	1292.68	-0.255125	-3.89045	0.000100058	0.00434825	1% O2, CyA- vs 19% O2, CyA-
ZBTB40	1104.85	-0.216675	-3.88862	0.000100816	0.00436164	1% O2, CyA- vs 19% O2, CyA-
RFC2	3629.02	0.138944	3.88565	0.000102058	0.00437906	1% O2, CyA- vs 19% O2, CyA-
DHX37	2911.73	-0.168022	-3.88549	0.000102122	0.00437906	1% O2, CyA- vs 19% O2, CyA-
SLC4A11	421.333	-0.316657	-3.87562	0.000106352	0.00454032	1% O2, CyA- vs 19% O2, CyA-
MYCBP2	18127.6	-0.156849	-3.87332	0.000107365	0.00456346	1% O2, CyA- vs 19% O2, CyA-
DHCR24	5358.93	0.166056	3.86687	0.000110242	0.00466529	1% O2, CyA- vs 19% O2, CyA-
TWF1	631.346	0.309099	3.86414	0.000111483	0.00469733	1% O2, CyA- vs 19% O2, CyA-
DFFA	2700.03	-0.156594	-3.86059	0.000113112	0.00474531	1% O2, CyA- vs 19% O2, CyA-
PRRC2B	6221.34	-0.129378	-3.85733	0.000114633	0.00478841	1% O2, CyA- vs 19% O2, CyA-
CENPE	2285.52	-0.225955	-3.85101	0.000117633	0.00489263	1% O2, CyA- vs 19% O2, CyA-
MAP4K4	9938.79	-0.112587	-3.84451	0.000120795	0.00500267	1% O2, CyA- vs 19% O2, CyA-
CCNB1	4896.52	-0.144614	-3.83178	0.000127217	0.00520195	1% O2, CyA- vs 19% O2, CyA-
PDCD11	5743.14	-0.137559	-3.83201	0.0001271	0.00520195	1% O2, CyA- vs 19% O2, CyA-
AFF2	5950.11	-0.138868	-3.83333	0.000126422	0.00520195	1% O2, CyA- vs 19% O2, CyA-
SLC16A3	115.202	0.36691	3.82091	0.000132963	0.00541404	1% O2, CyA- vs 19% O2, CyA-
SETDB2	1627.28	-0.178853	-3.81417	0.000136639	0.00554045	1% O2, CyA- vs 19% O2, CyA-
LPIN1	2250.26	-0.182899	-3.80509	0.000141754	0.00570015	1% O2, CyA- vs 19% O2, CyA-
DYNC1LI1	1708.58	0.184387	3.80606	0.000141195	0.00570015	1% O2, CyA- vs 19% O2, CyA-
MED22	1254.07	-0.196422	-3.79393	0.000148281	0.005938	1% O2, CyA- vs 19% O2, CyA-
EIF4B	12336.1	0.12728	3.79104	0.000150017	0.00598277	1% O2, CyA- vs 19% O2, CyA-
TSC1	1374.47	-0.201636	-3.78789	0.000151931	0.0060343	1% O2, CyA- vs 19% O2, CyA-
CKAP5	10179.7	-0.116275	-3.78478	0.000153845	0.00608534	1% O2, CyA- vs 19% O2, CyA-
DESI1	3588.83	-0.153474	-3.76956	0.000163537	0.00644241	1% O2, CyA- vs 19% O2, CyA-
LZTS1	1822.18	-0.175395	-3.7636	0.000167486	0.0065713	1% O2, CyA- vs 19% O2, CyA-
BROX	854.414	0.277861	3.75833	0.000171054	0.00662196	1% O2, CyA- vs 19% O2, CyA-
ARL15	1224.84	0.283009	3.75815	0.000171175	0.00662196	1% O2, CyA- vs 19% O2, CyA-
HYOU1	6975.7	-0.125568	-3.75766	0.000171511	0.00662196	1% O2, CyA- vs 19% O2, CyA-
SIPA1L3	2446.52	-0.158827	-3.76031	0.000169703	0.00662196	1% O2, CyA- vs 19% O2, CyA-
FAF1	3850.54	-0.147685	-3.75502	0.000173326	0.00666548	1% O2, CyA- vs 19% O2, CyA-
MVK	294.351	0.310518	3.75327	0.00017454	0.00668565	1% O2, CyA- vs 19% O2, CyA-
LDLR	1152.32	0.210732	3.74925	0.000177368	0.0067672	1% O2, CyA- vs 19% O2, CyA-
FUT8	2713.58	-0.159405	-3.74337	0.000181569	0.00690033	1% O2, CyA- vs 19% O2, CyA-
SLC25A37	1703.09	-0.206986	-3.73671	0.000186441	0.00705781	1% O2, CyA- vs 19% O2, CyA-
SLC20A1	5400.35	0.1311	3.73108	0.000190661	0.00716162	1% O2, CyA- vs 19% O2, CyA-
CARS2	1158.98	-0.213051	-3.73137	0.000190439	0.00716162	1% O2, CyA- vs 19% O2, CyA-
TMX4	2334.87	0.184041	3.72989	0.000191565	0.00716778	1% O2, CyA- vs 19% O2, CyA-
DTL	2830.72	0.17143	3.72786	0.000193114	0.00719796	1% O2, CyA- vs 19% O2, CyA-
BCOR	2239.62	-0.165166	-3.72569	0.000194782	0.00723231	1% O2, CyA- vs 19% O2, CyA-
KIAA1715	1065.26	0.29171	3.72256	0.000197214	0.00726691	1% O2, CyA- vs 19% O2, CyA-
ZNRF2	190.697	0.362917	3.72293	0.000196928	0.00726691	1% O2, CyA- vs 19% O2, CyA-
CCDC86	2479.91	-0.161326	-3.71291	0.000204889	0.00752113	1% O2, CyA- vs 19% O2, CyA-
CTNNB1	5537.72	0.129297	3.70061	0.000215081	0.0078359	1% O2, CyA- vs 19% O2, CyA-
GLO1	3095.2	0.184804	3.70087	0.000214864	0.0078359	1% O2, CyA- vs 19% O2, CyA-
ZNF318	1931.53	0.172064	3.69895	0.000216495	0.00785787	1% O2, CyA- vs 19% O2, CyA-
ARHGAP17	704.455	-0.230873	-3.69771	0.000217553	0.00786681	1% O2, CyA- vs 19% O2, CyA-
PFKP	3734.55	0.146674	3.69576	0.000219227	0.00789786	1% O2, CyA- vs 19% O2, CyA-
YIPF5	742.564	0.23648	3.68332	0.000230214	0.00823715	1% O2, CyA- vs 19% O2, CyA-
ADM	154.383	0.357044	3.68318	0.000230344	0.00823715	1% O2, CyA- vs 19% O2, CyA-
FAM198B	461.867	0.287142	3.68219	0.000231236	0.00823862	1% O2, CyA- vs 19% O2, CyA-
RBM8A	3572.38	0.133631	3.67666	0.000236307	0.00838847	1% O2, CyA- vs 19% O2, CyA-
BMP7	4758.45	-0.133858	-3.67417	0.000238624	0.00843979	1% O2, CyA- vs 19% O2, CyA-
POLR1A	4663.05	-0.14134	-3.66955	0.00024298	0.00853907	1% O2, CyA- vs 19% O2, CyA-
SUMO3	2619.94	0.151765	3.66932	0.000243193	0.00853907	1% O2, CyA- vs 19% O2, CyA-
MTA1	2326.04	-0.165779	-3.66737	0.000245055	0.0085734	1% O2, CyA- vs 19% O2, CyA-
NOL6	3269.95	-0.144191	-3.66129	0.000250944	0.00874784	1% O2, CyA- vs 19% O2, CyA-
FIGNL1	1357.27	0.196561	3.65892	0.000253279	0.00879757	1% O2, CyA- vs 19% O2, CyA-
FAM193B	361.351	-0.316661	-3.64601	0.000266339	0.00918844	1% O2, CyA- vs 19% O2, CyA-
LRRK1	4480.6	-0.200226	-3.64593	0.000266428	0.00918844	1% O2, CyA- vs 19% O2, CyA-
ID2	490.977	0.263335	3.64152	0.000271031	0.00931406	1% O2, CyA- vs 19% O2, CyA-
MAST2	2944.14	-0.177802	-3.63552	0.000277416	0.00949979	1% O2, CyA- vs 19% O2, CyA-
DDIT3	138.762	-0.342837	-3.633	0.000280143	0.00955939	1% O2, CyA- vs 19% O2, CyA-
ACSL3	2080.26	0.209741	3.62815	0.000285464	0.00970678	1% O2, CyA- vs 19% O2, CyA-
CCDC88A	3451.59	-0.169233	-3.62149	0.000292908	0.00992507	1% O2, CyA- vs 19% O2, CyA-
ASH2L	2213.88	0.151266	3.61833	0.000296507	0.0100055	1% O2, CyA- vs 19% O2, CyA-
NECTIN1	108.155	0.349841	3.6176	0.000297347	0.0100055	1% O2, CyA- vs 19% O2, CyA-
CD38	9154.03	0.114439	3.6151	0.000300232	0.0100676	1% O2, CyA- vs 19% O2, CyA-
CISD2	1092.59	0.232632	3.60953	0.000306756	0.0102509	1% O2, CyA- vs 19% O2, CyA-
NAP1L1	27959	0.147366	3.60432	0.000312974	0.0104228	1% O2, CyA- vs 19% O2, CyA-
RP5-857K21.8	880.416	0.27389	3.60189	0.000315911	0.0104636	1% O2, CyA- vs 19% O2, CyA-
UBR4	4733.05	-0.212225	-3.60152	0.000316358	0.0104636	1% O2, CyA- vs 19% O2, CyA-
TULP3	329.506	0.286594	3.6002	0.00031797	0.0104811	1% O2, CyA- vs 19% O2, CyA-
PNPLA8	902.307	0.219734	3.59657	0.000322441	0.0105925	1% O2, CyA- vs 19% O2, CyA-
BZW1	4511.87	0.155458	3.59489	0.000324525	0.0106249	1% O2, CyA- vs 19% O2, CyA-
RNF168	2055.99	0.164804	3.5866	0.000335015	0.0109314	1% O2, CyA- vs 19% O2, CyA-
DNAJC9	2430.19	0.138016	3.57722	0.000347262	0.011293	1% O2, CyA- vs 19% O2, CyA-
MOB3A	4036.12	0.143296	3.57201	0.000354247	0.0114394	1% O2, CyA- vs 19% O2, CyA-
MLLT1	1893.32	-0.167792	-3.57123	0.000355305	0.0114394	1% O2, CyA- vs 19% O2, CyA-
SLC9A6	830.363	0.220957	3.57133	0.000355176	0.0114394	1% O2, CyA- vs 19% O2, CyA-
CCSAP	494.416	0.264866	3.56767	0.00036017	0.0115577	1% O2, CyA- vs 19% O2, CyA-
TAP2	2339.11	-0.151599	-3.56396	0.000365304	0.0116837	1% O2, CyA- vs 19% O2, CyA-
ZDBF2	1741.86	0.18	3.55745	0.000374474	0.0119376	1% O2, CyA- vs 19% O2, CyA-
UFL1	1270.94	0.177976	3.55591	0.000376673	0.0119683	1% O2, CyA- vs 19% O2, CyA-
RRP9	1424.43	-0.188044	-3.55174	0.000382687	0.0121131	1% O2, CyA- vs 19% O2, CyA-
TPT1	45128.9	0.122094	3.55082	0.000384036	0.0121131	1% O2, CyA- vs 19% O2, CyA-
GLG1	3089.09	0.144935	3.55017	0.00038498	0.0121131	1% O2, CyA- vs 19% O2, CyA-
NUCKS1	18276.4	0.184883	3.54428	0.00039368	0.0122124	1% O2, CyA- vs 19% O2, CyA-
USP37	1597.16	0.194388	3.54445	0.000393433	0.0122124	1% O2, CyA- vs 19% O2, CyA-
LOXL2	3040.1	0.144668	3.54378	0.000394436	0.0122124	1% O2, CyA- vs 19% O2, CyA-
ZFYVE27	403.215	-0.264292	-3.54662	0.000390211	0.0122124	1% O2, CyA- vs 19% O2, CyA-
BCR	3764.97	-0.142899	-3.54473	0.000393018	0.0122124	1% O2, CyA- vs 19% O2, CyA-
CEP55	2207.53	0.162297	3.53937	0.000401077	0.0123785	1% O2, CyA- vs 19% O2, CyA-
ANKRD37	150.579	0.333525	3.53249	0.000411668	0.012665	1% O2, CyA- vs 19% O2, CyA-
TMA16	1260.84	0.197038	3.53069	0.000414482	0.0127112	1% O2, CyA- vs 19% O2, CyA-
PRKCA	5811.43	-0.11654	-3.52713	0.000420092	0.0127621	1% O2, CyA- vs 19% O2, CyA-
JUND	459.044	0.249193	3.52852	0.00041789	0.0127621	1% O2, CyA- vs 19% O2, CyA-
GS1-358P8.4	831.971	0.232419	3.52772	0.000419149	0.0127621	1% O2, CyA- vs 19% O2, CyA-
POU2F2	4033.35	-0.136721	-3.52519	0.000423174	0.0128156	1% O2, CyA- vs 19% O2, CyA-
FAM193A	943.441	-0.214604	-3.51987	0.00043176	0.0130348	1% O2, CyA- vs 19% O2, CyA-
PDLIM1	730.452	0.227478	3.51413	0.000441194	0.0132783	1% O2, CyA- vs 19% O2, CyA-
USP1	5880.35	0.163398	3.50879	0.000450145	0.0134641	1% O2, CyA- vs 19% O2, CyA-
LIMD1	72.0563	0.349203	3.50958	0.000448811	0.0134641	1% O2, CyA- vs 19% O2, CyA-
PDE8A	619.172	-0.223918	-3.50196	0.000461853	0.0137295	1% O2, CyA- vs 19% O2, CyA-
C22orf39	672.167	0.213642	3.50208	0.000461646	0.0137295	1% O2, CyA- vs 19% O2, CyA-
BAG4	933.922	0.231315	3.49736	0.000469895	0.0139258	1% O2, CyA- vs 19% O2, CyA-
MON1A	530.569	-0.235855	-3.49306	0.000477514	0.0141085	1% O2, CyA- vs 19% O2, CyA-
RANGAP1	4709.31	-0.139329	-3.4898	0.00048338	0.0142384	1% O2, CyA- vs 19% O2, CyA-
NCF1	1269.55	0.17644	3.4883	0.000486098	0.0142751	1% O2, CyA- vs 19% O2, CyA-
RBM12	5608.87	0.156433	3.48686	0.000488727	0.0143089	1% O2, CyA- vs 19% O2, CyA-
BARD1	1478.55	0.195416	3.48434	0.000493349	0.0144007	1% O2, CyA- vs 19% O2, CyA-
ITPKB	1113.7	-0.179516	-3.482	0.000497675	0.0144834	1% O2, CyA- vs 19% O2, CyA-
PEX1	1410.6	-0.183872	-3.48108	0.000499397	0.01449	1% O2, CyA- vs 19% O2, CyA-
RPL27A	19053.6	0.110009	3.4778	0.000505544	0.0146246	1% O2, CyA- vs 19% O2, CyA-
GALNT7	1973.01	0.156732	3.47542	0.000510053	0.0147111	1% O2, CyA- vs 19% O2, CyA-
MAPK1IP1L	3758.55	0.195833	3.47117	0.000518205	0.0149018	1% O2, CyA- vs 19% O2, CyA-
SNRPA	3213.31	-0.129123	-3.46737	0.000525581	0.0150693	1% O2, CyA- vs 19% O2, CyA-
POLR1E	1585.94	-0.156053	-3.46351	0.000533172	0.0152418	1% O2, CyA- vs 19% O2, CyA-
ACACA	4004.55	-0.177921	-3.4621	0.00053597	0.0152767	1% O2, CyA- vs 19% O2, CyA-
TSNAX	767.861	0.250267	3.45723	0.000545761	0.0154298	1% O2, CyA- vs 19% O2, CyA-
NIN	7805.31	-0.0972619	-3.45817	0.000543867	0.0154298	1% O2, CyA- vs 19% O2, CyA-
NMT1	4416.43	-0.112386	-3.45705	0.000546117	0.0154298	1% O2, CyA- vs 19% O2, CyA-
IKZF3	9837	-0.130214	-3.45581	0.000548634	0.0154559	1% O2, CyA- vs 19% O2, CyA-
CRKL	4912.73	0.114204	3.45423	0.000551863	0.0155018	1% O2, CyA- vs 19% O2, CyA-
UNC13C	458.022	0.265545	3.45269	0.00055503	0.0155456	1% O2, CyA- vs 19% O2, CyA-
NFAT5	679.754	-0.230773	-3.44902	0.000562631	0.0156943	1% O2, CyA- vs 19% O2, CyA-
MORC2	1925.75	-0.159158	-3.44856	0.000563576	0.0156943	1% O2, CyA- vs 19% O2, CyA-
RP11-220I1.1	5674.26	-0.143933	-3.44618	0.000568578	0.0157882	1% O2, CyA- vs 19% O2, CyA-
DNASE1	463.528	-0.297226	-3.44278	0.000575773	0.0159423	1% O2, CyA- vs 19% O2, CyA-
GOLGA4	1555.14	-0.224559	-3.4382	0.00058559	0.0161417	1% O2, CyA- vs 19% O2, CyA-
CCDC25	1771.03	0.155789	3.43787	0.000586305	0.0161417	1% O2, CyA- vs 19% O2, CyA-
MOCS2	963.694	0.21438	3.43079	0.00060183	0.0165222	1% O2, CyA- vs 19% O2, CyA-
RABGAP1L	3589.82	-0.155261	-3.42683	0.000610676	0.0166478	1% O2, CyA- vs 19% O2, CyA-
FANCA	2827.19	-0.224452	-3.42774	0.000608634	0.0166478	1% O2, CyA- vs 19% O2, CyA-
SCIMP	519.082	-0.225164	-3.42643	0.00061156	0.0166478	1% O2, CyA- vs 19% O2, CyA-
EP400NL	512.861	-0.251056	-3.4205	0.000625058	0.0169676	1% O2, CyA- vs 19% O2, CyA-
UPRT	541.048	0.253522	3.41783	0.000631219	0.017087	1% O2, CyA- vs 19% O2, CyA-
RPL3	31780.9	0.110291	3.41601	0.000635458	0.0171538	1% O2, CyA- vs 19% O2, CyA-
PTER	663.412	0.21993	3.41517	0.000637425	0.0171591	1% O2, CyA- vs 19% O2, CyA-
ATM	3682.62	-0.148774	-3.40747	0.000655672	0.0176014	1% O2, CyA- vs 19% O2, CyA-
SRRM2	23295.5	-0.17169	-3.40474	0.000662279	0.0177297	1% O2, CyA- vs 19% O2, CyA-
EPM2A	759.899	0.200295	3.40267	0.000667298	0.0178148	1% O2, CyA- vs 19% O2, CyA-
SLC7A6	3393.18	-0.130268	-3.40185	0.000669311	0.0178195	1% O2, CyA- vs 19% O2, CyA-
MYCT1	980.357	0.20023	3.39979	0.000674379	0.0178563	1% O2, CyA- vs 19% O2, CyA-
RDH11	840.817	0.19211	3.40043	0.000672795	0.0178563	1% O2, CyA- vs 19% O2, CyA-
DYNC1H1	17276.2	-0.177127	-3.39853	0.000677486	0.0178897	1% O2, CyA- vs 19% O2, CyA-
ARRDC3	345.957	0.267557	3.39008	0.000698727	0.0183043	1% O2, CyA- vs 19% O2, CyA-
DDX10	2217.25	-0.145467	-3.39146	0.00069521	0.0183043	1% O2, CyA- vs 19% O2, CyA-
NDRG3	746.998	-0.196393	-3.39003	0.000698853	0.0183043	1% O2, CyA- vs 19% O2, CyA-
IDH1	1631.57	0.168193	3.37957	0.000725993	0.0189309	1% O2, CyA- vs 19% O2, CyA-
NF1	2301.63	-0.156351	-3.37931	0.000726683	0.0189309	1% O2, CyA- vs 19% O2, CyA-
RP11-259N19.1	172.234	-0.309891	-3.37791	0.000730393	0.0189561	1% O2, CyA- vs 19% O2, CyA-
NR3C1	3465.23	0.149746	3.37747	0.000731564	0.0189561	1% O2, CyA- vs 19% O2, CyA-
DHX34	1150.97	-0.18586	-3.37391	0.000741077	0.0191514	1% O2, CyA- vs 19% O2, CyA-
SMYD2	650.64	0.206636	3.36857	0.000755585	0.0194744	1% O2, CyA- vs 19% O2, CyA-
WNK1	8558.97	-0.112022	-3.36499	0.000765473	0.0196356	1% O2, CyA- vs 19% O2, CyA-
CLK3	941.691	0.206999	3.36484	0.00076589	0.0196356	1% O2, CyA- vs 19% O2, CyA-
SYNE2	12913.6	-0.282188	-3.36393	0.000768421	0.0196485	1% O2, CyA- vs 19% O2, CyA-
ZNF804A	837.263	-0.199543	-3.36158	0.000774988	0.0197642	1% O2, CyA- vs 19% O2, CyA-
ZDHHC20	2358.58	0.204891	3.35859	0.000783425	0.0199269	1% O2, CyA- vs 19% O2, CyA-
STMN1	15969.3	0.0976982	3.35721	0.000787329	0.0199738	1% O2, CyA- vs 19% O2, CyA-
RPS6	40245.5	0.118894	3.35293	0.000799603	0.0202323	1% O2, CyA- vs 19% O2, CyA-
INPPL1	1882.25	-0.179997	-3.34853	0.000812415	0.0205029	1% O2, CyA- vs 19% O2, CyA-
GCN1	11475.2	-0.106638	-3.34736	0.000815845	0.020536	1% O2, CyA- vs 19% O2, CyA-
SLC2A5	4771.25	0.122007	3.34544	0.000821519	0.0205719	1% O2, CyA- vs 19% O2, CyA-
ASPM	5027.13	-0.154083	-3.3461	0.000819563	0.0205719	1% O2, CyA- vs 19% O2, CyA-
BIK	1359.37	-0.174662	-3.34301	0.000828748	0.0206995	1% O2, CyA- vs 19% O2, CyA-
VPS16	422.805	-0.243855	-3.34227	0.000830968	0.0207016	1% O2, CyA- vs 19% O2, CyA-
STIM1	1358.34	-0.172224	-3.33994	0.000837964	0.0208223	1% O2, CyA- vs 19% O2, CyA-
ADI1	1259.1	0.17797	3.3354	0.00085176	0.021111	1% O2, CyA- vs 19% O2, CyA-
FMNL1	1766.41	-0.149521	-3.33429	0.000855165	0.0211413	1% O2, CyA- vs 19% O2, CyA-
TSSC4	726.382	-0.216316	-3.3322	0.000861614	0.0212419	1% O2, CyA- vs 19% O2, CyA-
CHKA	1470.01	-0.158453	-3.33156	0.000863616	0.0212419	1% O2, CyA- vs 19% O2, CyA-
PFAS	2402.11	-0.139083	-3.33058	0.000866656	0.0212627	1% O2, CyA- vs 19% O2, CyA-
TXNDC9	913.808	0.254103	3.32721	0.000877192	0.0214128	1% O2, CyA- vs 19% O2, CyA-
PEX2	965.174	0.194901	3.32742	0.000876557	0.0214128	1% O2, CyA- vs 19% O2, CyA-
ARHGAP12	433.938	0.237404	3.32491	0.000884461	0.0215359	1% O2, CyA- vs 19% O2, CyA-
CXXC5	464.272	0.230654	3.32301	0.000890513	0.021629	1% O2, CyA- vs 19% O2, CyA-
REV3L	2149.68	-0.164933	-3.31967	0.000901247	0.021835	1% O2, CyA- vs 19% O2, CyA-
UBR7	1941.3	0.142508	3.31774	0.000907489	0.0219314	1% O2, CyA- vs 19% O2, CyA-
TEX9	426.847	0.274449	3.3146	0.000917749	0.0221241	1% O2, CyA- vs 19% O2, CyA-
SLC1A5	5533.86	-0.124816	-3.31007	0.000932736	0.0224296	1% O2, CyA- vs 19% O2, CyA-
RBPJ	3662.44	0.184798	3.30608	0.000946112	0.022695	1% O2, CyA- vs 19% O2, CyA-
EEF1B2	10014.6	0.111625	3.30086	0.000963891	0.0230644	1% O2, CyA- vs 19% O2, CyA-
SETD2	4925.09	-0.126773	-3.29206	0.000994581	0.0237401	1% O2, CyA- vs 19% O2, CyA-
LARP1	20724.6	-0.0965105	-3.28394	0.00102368	0.0243746	1% O2, CyA- vs 19% O2, CyA-
CHRAC1	1534.51	0.171234	3.28099	0.00103445	0.024532	1% O2, CyA- vs 19% O2, CyA-
NCBP1	4033.62	-0.124196	-3.28074	0.00103535	0.024532	1% O2, CyA- vs 19% O2, CyA-
TMEM14B	1193.81	0.176769	3.27917	0.00104112	0.0246085	1% O2, CyA- vs 19% O2, CyA-
SETD1B	661.526	-0.228018	-3.27497	0.00105674	0.0248613	1% O2, CyA- vs 19% O2, CyA-
GATAD2A	5993.13	-0.108445	-3.27491	0.00105695	0.0248613	1% O2, CyA- vs 19% O2, CyA-
ZNF598	1562.14	-0.173372	-3.27093	0.00107196	0.0250927	1% O2, CyA- vs 19% O2, CyA-
MYO19	2080.37	-0.166382	-3.27141	0.00107012	0.0250927	1% O2, CyA- vs 19% O2, CyA-
RNF114	1468.82	-0.167881	-3.26884	0.00107988	0.0252171	1% O2, CyA- vs 19% O2, CyA-
RABGGTB	1109.12	-0.186336	-3.26618	0.0010901	0.0252974	1% O2, CyA- vs 19% O2, CyA-
ABLIM1	15430.5	0.103178	3.26591	0.00109115	0.0252974	1% O2, CyA- vs 19% O2, CyA-
KMT2B	1627.94	-0.170902	-3.26638	0.00108933	0.0252974	1% O2, CyA- vs 19% O2, CyA-
CTD-2568A17.3	2142.82	-0.158872	-3.2651	0.00109424	0.0253085	1% O2, CyA- vs 19% O2, CyA-
CAAP1	847.705	0.239182	3.26021	0.0011133	0.0256557	1% O2, CyA- vs 19% O2, CyA-
MICAL3	2968.85	-0.154141	-3.25989	0.00111454	0.0256557	1% O2, CyA- vs 19% O2, CyA-
APOBEC3C	1302.48	0.159678	3.25426	0.00113688	0.0261079	1% O2, CyA- vs 19% O2, CyA-
CLDN15	131.687	-0.317278	-3.25351	0.00113987	0.0261147	1% O2, CyA- vs 19% O2, CyA-
RP11-368I7.2	875.312	-0.206045	-3.2524	0.00114434	0.0261553	1% O2, CyA- vs 19% O2, CyA-
C8orf59	691.074	0.21109	3.24792	0.00116251	0.0265071	1% O2, CyA- vs 19% O2, CyA-
METTL3	1226.71	-0.187076	-3.24726	0.00116521	0.0265071	1% O2, CyA- vs 19% O2, CyA-
ESCO2	1573.2	0.182569	3.24557	0.00117217	0.0265291	1% O2, CyA- vs 19% O2, CyA-
ZWINT	3830.32	0.120663	3.24564	0.00117187	0.0265291	1% O2, CyA- vs 19% O2, CyA-
RP11-551L14.5	360.399	-0.243549	-3.24503	0.00117439	0.0265291	1% O2, CyA- vs 19% O2, CyA-
RQCD1	4260.46	0.111184	3.24219	0.00118615	0.0267324	1% O2, CyA- vs 19% O2, CyA-
HSPA5	23248.5	-0.118485	-3.2393	0.00119822	0.0268795	1% O2, CyA- vs 19% O2, CyA-
FAM98B	1961.72	0.19568	3.23944	0.00119766	0.0268795	1% O2, CyA- vs 19% O2, CyA-
COMMD2	1986.58	0.161161	3.23687	0.0012085	0.0270475	1% O2, CyA- vs 19% O2, CyA-
C21orf58	357.974	-0.295852	-3.23329	0.00122372	0.0273251	1% O2, CyA- vs 19% O2, CyA-
RP11-395P17.3	273.734	-0.279684	-3.22768	0.00124796	0.0277386	1% O2, CyA- vs 19% O2, CyA-
CMIP	2507.55	-0.127773	-3.22822	0.00124563	0.0277386	1% O2, CyA- vs 19% O2, CyA-
SLC35E1	2097.53	0.142654	3.22493	0.00126003	0.0279426	1% O2, CyA- vs 19% O2, CyA-
RBAK	835.601	0.189113	3.2238	0.00126501	0.027989	1% O2, CyA- vs 19% O2, CyA-
NOP16	2037.85	-0.134808	-3.21653	0.00129752	0.0286272	1% O2, CyA- vs 19% O2, CyA-
TAP1	1348.44	-0.169591	-3.21603	0.00129976	0.0286272	1% O2, CyA- vs 19% O2, CyA-
MRPS18B	1761.21	0.152091	3.21172	0.00131943	0.0289288	1% O2, CyA- vs 19% O2, CyA-
PIP5K1B	136.711	-0.300904	-3.21207	0.00131784	0.0289288	1% O2, CyA- vs 19% O2, CyA-
SMTN	453.472	-0.232973	-3.20991	0.00132778	0.0290464	1% O2, CyA- vs 19% O2, CyA-
TSPYL1	2084.9	0.135639	3.20564	0.00134761	0.0293475	1% O2, CyA- vs 19% O2, CyA-
BLNK	2494.83	-0.132529	-3.20598	0.00134605	0.0293475	1% O2, CyA- vs 19% O2, CyA-
CCDC18	1090.88	-0.189635	-3.20319	0.00135914	0.0295324	1% O2, CyA- vs 19% O2, CyA-
SPATA2L	103.034	-0.310023	-3.20244	0.0013627	0.0295435	1% O2, CyA- vs 19% O2, CyA-
KIAA0930	4024.28	0.11169	3.19333	0.00140643	0.0304234	1% O2, CyA- vs 19% O2, CyA-
BCAS2	1558.38	0.178607	3.19138	0.00141597	0.030426	1% O2, CyA- vs 19% O2, CyA-
KIAA1109	1474.76	-0.174224	-3.19192	0.0014133	0.030426	1% O2, CyA- vs 19% O2, CyA-
RP1-222E13.10	355.551	-0.250603	-3.19228	0.00141157	0.030426	1% O2, CyA- vs 19% O2, CyA-
ALAS1	781.851	0.188057	3.18984	0.00142354	0.0305211	1% O2, CyA- vs 19% O2, CyA-
C3orf58	1225.64	0.299628	3.18694	0.00143785	0.0307372	1% O2, CyA- vs 19% O2, CyA-
URB1	2352.52	-0.137457	-3.18652	0.00143996	0.0307372	1% O2, CyA- vs 19% O2, CyA-
SPIN1	1525.59	0.173183	3.18385	0.00145332	0.0308862	1% O2, CyA- vs 19% O2, CyA-
TMSB4X	1949.65	0.157531	3.18445	0.00145028	0.0308862	1% O2, CyA- vs 19% O2, CyA-
FAM53B	3260.54	-0.128425	-3.17757	0.00148517	0.031494	1% O2, CyA- vs 19% O2, CyA-
ZYG11B	963.576	0.19069	3.17626	0.00149186	0.0315015	1% O2, CyA- vs 19% O2, CyA-
TBC1D5	2836.7	-0.139722	-3.1756	0.00149527	0.0315015	1% O2, CyA- vs 19% O2, CyA-
VAT1	897.738	-0.187598	-3.17596	0.00149339	0.0315015	1% O2, CyA- vs 19% O2, CyA-
LDHAP7	83.6459	0.313969	3.17379	0.00150463	0.0315813	1% O2, CyA- vs 19% O2, CyA-
GDF11	331.575	-0.251073	-3.17298	0.00150884	0.0315813	1% O2, CyA- vs 19% O2, CyA-
SAV1	775.856	0.19834	3.17357	0.00150578	0.0315813	1% O2, CyA- vs 19% O2, CyA-
VPS4B	569.641	0.218445	3.17137	0.0015172	0.0316878	1% O2, CyA- vs 19% O2, CyA-
LRRC14	575.309	-0.228345	-3.16225	0.00156555	0.0326273	1% O2, CyA- vs 19% O2, CyA-
SUPT16H	15814.2	0.0897164	3.1615	0.00156958	0.0326412	1% O2, CyA- vs 19% O2, CyA-
DOCK9	4035.74	-0.13012	-3.15521	0.00160385	0.0332824	1% O2, CyA- vs 19% O2, CyA-
TPCN1	1904.74	-0.172331	-3.15297	0.00161618	0.0334667	1% O2, CyA- vs 19% O2, CyA-
IDH2	662.49	0.189635	3.15233	0.00161972	0.0334684	1% O2, CyA- vs 19% O2, CyA-
SNAP23	1032.79	0.193568	3.14749	0.00164681	0.0338837	1% O2, CyA- vs 19% O2, CyA-
RPS19BP1	1625.83	-0.160407	-3.14801	0.00164389	0.0338837	1% O2, CyA- vs 19% O2, CyA-
ARHGAP15	1008.28	-0.169533	-3.14514	0.00166006	0.0340119	1% O2, CyA- vs 19% O2, CyA-
IMPAD1	2813.58	0.194468	3.14524	0.0016595	0.0340119	1% O2, CyA- vs 19% O2, CyA-
SNHG12	221.469	-0.28571	-3.14388	0.00166721	0.0340864	1% O2, CyA- vs 19% O2, CyA-
EFNA3	70.7671	0.302229	3.14314	0.00167145	0.0341012	1% O2, CyA- vs 19% O2, CyA-
FLAD1	1060.05	-0.173776	-3.13806	0.00170069	0.0346248	1% O2, CyA- vs 19% O2, CyA-
BTF3	14487.5	0.0980788	3.13244	0.00173359	0.0352206	1% O2, CyA- vs 19% O2, CyA-
SPTSSA	567.94	0.268157	3.13061	0.00174444	0.035293	1% O2, CyA- vs 19% O2, CyA-
WWC3	2046.31	-0.137996	-3.13085	0.00174304	0.035293	1% O2, CyA- vs 19% O2, CyA-
SETD5	3472.73	-0.138028	-3.12971	0.00174978	0.0353273	1% O2, CyA- vs 19% O2, CyA-
RBM38	5968.98	0.0997891	3.12738	0.0017637	0.0355343	1% O2, CyA- vs 19% O2, CyA-
CPSF1	2382.74	-0.160125	-3.12497	0.0017782	0.0357522	1% O2, CyA- vs 19% O2, CyA-
HSF1	1935.29	-0.144393	-3.12394	0.00178448	0.0357732	1% O2, CyA- vs 19% O2, CyA-
ZNF121	1010.22	-0.189949	-3.12358	0.00178663	0.0357732	1% O2, CyA- vs 19% O2, CyA-
LEF1	4366.85	-0.109799	-3.11597	0.00183341	0.0366342	1% O2, CyA- vs 19% O2, CyA-
FCHSD1	240.949	-0.278703	-3.11518	0.0018383	0.0366563	1% O2, CyA- vs 19% O2, CyA-
SPG7	1011.34	-0.205816	-3.11373	0.0018474	0.0367622	1% O2, CyA- vs 19% O2, CyA-
KLF15	242.903	-0.272113	-3.10777	0.00188507	0.0374012	1% O2, CyA- vs 19% O2, CyA-
ATL3	530.245	0.213667	3.10682	0.00189109	0.0374012	1% O2, CyA- vs 19% O2, CyA-
DDX39A	7115.19	-0.104621	-3.10736	0.00188769	0.0374012	1% O2, CyA- vs 19% O2, CyA-
BAZ1A	4641.8	-0.106473	-3.10091	0.00192929	0.038079	1% O2, CyA- vs 19% O2, CyA-
GPATCH4	3135.14	-0.131636	-3.09606	0.0019611	0.0383619	1% O2, CyA- vs 19% O2, CyA-
OAT	1678.74	0.155032	3.09616	0.00196047	0.0383619	1% O2, CyA- vs 19% O2, CyA-
SLC36A4	440.507	0.247331	3.09726	0.00195316	0.0383619	1% O2, CyA- vs 19% O2, CyA-
PFKL	1969.44	0.176587	3.09571	0.00196342	0.0383619	1% O2, CyA- vs 19% O2, CyA-
XPNPEP3	672.636	-0.206899	-3.09706	0.00195453	0.0383619	1% O2, CyA- vs 19% O2, CyA-
DPH7	664.547	-0.194868	-3.09493	0.00196859	0.0383856	1% O2, CyA- vs 19% O2, CyA-
DERA	1594.58	0.16317	3.09307	0.00198099	0.0385497	1% O2, CyA- vs 19% O2, CyA-
RPL30	17602.1	0.095509	3.08217	0.00205497	0.0399092	1% O2, CyA- vs 19% O2, CyA-
TEP1	569.858	-0.212841	-3.07886	0.00207796	0.0401947	1% O2, CyA- vs 19% O2, CyA-
BRCC3	1335.8	0.155153	3.0789	0.00207769	0.0401947	1% O2, CyA- vs 19% O2, CyA-
LONP1	4756.65	0.127744	3.06892	0.00214833	0.041473	1% O2, CyA- vs 19% O2, CyA-
CD74	37244.3	0.088364	3.0666	0.00216508	0.0417074	1% O2, CyA- vs 19% O2, CyA-
BMP6	428.684	-0.228661	-3.06328	0.00218925	0.0417074	1% O2, CyA- vs 19% O2, CyA-
RASGRP1	473.153	-0.220859	-3.0631	0.00219059	0.0417074	1% O2, CyA- vs 19% O2, CyA-
MAPK8IP3	272.343	-0.294314	-3.06349	0.00218772	0.0417074	1% O2, CyA- vs 19% O2, CyA-
CARHSP1	1476.07	0.142704	3.06346	0.00218792	0.0417074	1% O2, CyA- vs 19% O2, CyA-
PLEKHH3	612.438	-0.192022	-3.06321	0.00218976	0.0417074	1% O2, CyA- vs 19% O2, CyA-
CECR1	1014.29	0.178227	3.06367	0.00218639	0.0417074	1% O2, CyA- vs 19% O2, CyA-
IPO7	10068.5	0.109761	3.06159	0.00220164	0.0418355	1% O2, CyA- vs 19% O2, CyA-
ATP13A1	1392.67	-0.158426	-3.06085	0.00220708	0.0418567	1% O2, CyA- vs 19% O2, CyA-
PABPC4	7454.02	-0.089937	-3.05798	0.00222831	0.0418979	1% O2, CyA- vs 19% O2, CyA-
ASB13	1646.48	0.156357	3.05825	0.00222634	0.0418979	1% O2, CyA- vs 19% O2, CyA-
PDCD4	2449.3	0.141466	3.05941	0.00221773	0.0418979	1% O2, CyA- vs 19% O2, CyA-
PIGW	1045.51	0.180206	3.05764	0.00223087	0.0418979	1% O2, CyA- vs 19% O2, CyA-
FARSA	3603.55	-0.122597	-3.05818	0.00222684	0.0418979	1% O2, CyA- vs 19% O2, CyA-
AFF3	4151.72	-0.123089	-3.05593	0.00224362	0.0419747	1% O2, CyA- vs 19% O2, CyA-
GABPA	1227.4	0.227207	3.05607	0.00224256	0.0419747	1% O2, CyA- vs 19% O2, CyA-
ANKLE2	2233.74	-0.132252	-3.05265	0.00226829	0.0422732	1% O2, CyA- vs 19% O2, CyA-
B2M	13003.9	0.137207	3.05289	0.00226649	0.0422732	1% O2, CyA- vs 19% O2, CyA-
UBXN4	2671.71	0.135829	3.0505	0.00228461	0.0424565	1% O2, CyA- vs 19% O2, CyA-
RPL26	3966.3	0.122888	3.0502	0.00228689	0.0424565	1% O2, CyA- vs 19% O2, CyA-
MCM6	10216.3	0.0926465	3.04287	0.00234333	0.0434211	1% O2, CyA- vs 19% O2, CyA-
RSRP1	564.798	-0.243896	-3.04071	0.00236025	0.0435679	1% O2, CyA- vs 19% O2, CyA-
UBA2	9488.76	0.104785	3.04105	0.00235752	0.0435679	1% O2, CyA- vs 19% O2, CyA-
ZDHHC14	567.299	-0.208849	-3.03764	0.00238435	0.0439291	1% O2, CyA- vs 19% O2, CyA-
INSIG2	464.45	0.227299	3.03453	0.00240913	0.0443014	1% O2, CyA- vs 19% O2, CyA-
NUP43	2241.66	-0.132957	-3.02792	0.0024624	0.0450918	1% O2, CyA- vs 19% O2, CyA-
RP4-647J21.1	246.576	-0.25489	-3.02634	0.00247537	0.0450918	1% O2, CyA- vs 19% O2, CyA-
AK3	861.983	0.200395	3.02654	0.00247367	0.0450918	1% O2, CyA- vs 19% O2, CyA-
ERO1A	2947.88	0.193455	3.02823	0.00245992	0.0450918	1% O2, CyA- vs 19% O2, CyA-
TCEAL8	498.481	0.24801	3.02739	0.00246673	0.0450918	1% O2, CyA- vs 19% O2, CyA-
BUB1B	5145.92	-0.101516	-3.02547	0.00248243	0.0451356	1% O2, CyA- vs 19% O2, CyA-
CDC20	5077.26	-0.126294	-3.02234	0.00250831	0.0454357	1% O2, CyA- vs 19% O2, CyA-
FNDC3A	1348.85	-0.161782	-3.02276	0.00250477	0.0454357	1% O2, CyA- vs 19% O2, CyA-
CCDC88C	4417.23	-0.137712	-3.02056	0.00252305	0.0456174	1% O2, CyA- vs 19% O2, CyA-
CTNNAL1	2376.44	0.128992	3.01885	0.00253739	0.0457837	1% O2, CyA- vs 19% O2, CyA-
RNMT	1765.85	0.143499	3.01833	0.0025417	0.0457837	1% O2, CyA- vs 19% O2, CyA-
RNF113A	485.194	0.201707	3.01475	0.00257193	0.0462422	1% O2, CyA- vs 19% O2, CyA-
WBP11	4783.94	0.0981258	3.01152	0.00259944	0.0465641	1% O2, CyA- vs 19% O2, CyA-
PPP1R9B	1868.07	-0.136217	-3.01172	0.00259776	0.0465641	1% O2, CyA- vs 19% O2, CyA-
TP53	2240.27	0.129599	3.00988	0.00261348	0.0467293	1% O2, CyA- vs 19% O2, CyA-
IL1RAP	474.014	0.222887	3.00537	0.0026526	0.0473414	1% O2, CyA- vs 19% O2, CyA-
DDX5	17273.2	-0.105371	-3.0029	0.00267417	0.0476386	1% O2, CyA- vs 19% O2, CyA-
GZF1	868.486	-0.180092	-3.00095	0.0026914	0.0477911	1% O2, CyA- vs 19% O2, CyA-
RRP7A	4469.28	-0.111817	-3.00081	0.00269259	0.0477911	1% O2, CyA- vs 19% O2, CyA-
FBXO21	1440.03	0.160614	2.9998	0.00270157	0.0478628	1% O2, CyA- vs 19% O2, CyA-
RAB1A	3458.42	0.154214	2.99542	0.00274069	0.0484672	1% O2, CyA- vs 19% O2, CyA-
HSDL1	893.221	0.185004	2.99458	0.0027482	0.0485114	1% O2, CyA- vs 19% O2, CyA-
CMTM6	2546.76	0.168184	2.99137	0.00277729	0.0485266	1% O2, CyA- vs 19% O2, CyA-
AGGF1	563.56	0.213218	2.99195	0.00277201	0.0485266	1% O2, CyA- vs 19% O2, CyA-
C1GALT1	805.069	0.227538	2.99117	0.0027791	0.0485266	1% O2, CyA- vs 19% O2, CyA-
PITPNM2	642.895	-0.198981	-2.99193	0.00277216	0.0485266	1% O2, CyA- vs 19% O2, CyA-
SHMT1	1084.06	0.153481	2.9918	0.00277338	0.0485266	1% O2, CyA- vs 19% O2, CyA-
SLC25A39	2290.05	-0.1247	-2.9922	0.00276972	0.0485266	1% O2, CyA- vs 19% O2, CyA-
LCK	4700.34	0.105351	2.98889	0.00279992	0.0487163	1% O2, CyA- vs 19% O2, CyA-
DVL3	2347.04	-0.133474	-2.98888	0.00280002	0.0487163	1% O2, CyA- vs 19% O2, CyA-
POLQ	1044.77	-0.166863	-2.98692	0.00281806	0.0487676	1% O2, CyA- vs 19% O2, CyA-
EZH1	501.22	-0.231341	-2.98722	0.0028153	0.0487676	1% O2, CyA- vs 19% O2, CyA-
P4HB	10727.5	0.0949838	2.98765	0.00281129	0.0487676	1% O2, CyA- vs 19% O2, CyA-
HMGN2	7211.06	0.0944979	2.98388	0.00284615	0.0491629	1% O2, CyA- vs 19% O2, CyA-
ZNF367	807.073	0.209124	2.98336	0.00285105	0.0491629	1% O2, CyA- vs 19% O2, CyA-
HSPH1	7028.69	-0.100405	-2.98165	0.00286697	0.0493419	1% O2, CyA- vs 19% O2, CyA-
KIAA0664L3	204.771	-0.278347	-2.98116	0.00287162	0.0493419	1% O2, CyA- vs 19% O2, CyA-
SMG5	3540.25	-0.12947	-2.98049	0.00287785	0.0493615	1% O2, CyA- vs 19% O2, CyA-
HNRNPD	19959.7	0.0990606	2.97806	0.00290077	0.0495803	1% O2, CyA- vs 19% O2, CyA-
RNF44	1201.47	-0.164143	-2.9759	0.0029213	0.0495803	1% O2, CyA- vs 19% O2, CyA-
RPS25	12998.8	0.112359	2.97746	0.00290646	0.0495803	1% O2, CyA- vs 19% O2, CyA-
RPLP0	25766.6	0.0900395	2.97621	0.00291831	0.0495803	1% O2, CyA- vs 19% O2, CyA-
CDC25B	3332.27	-0.112994	-2.97644	0.00291612	0.0495803	1% O2, CyA- vs 19% O2, CyA-
SLC19A1	497.21	-0.207504	-2.97678	0.00291289	0.0495803	1% O2, CyA- vs 19% O2, CyA-
MIER3	1095.98	0.206667	2.97269	0.002952	0.0500137	1% O2, CyA- vs 19% O2, CyA-
SCD	13635.1	0.145769	2.97001	0.00297788	0.0503642	1% O2, CyA- vs 19% O2, CyA-
AP1B1	7291.52	-0.10473	-2.96945	0.00298338	0.0503692	1% O2, CyA- vs 19% O2, CyA-
ZBED3	418.783	0.210992	2.96641	0.00301301	0.0507811	1% O2, CyA- vs 19% O2, CyA-
MICAL1	893.487	-0.183793	-2.9655	0.00302193	0.0508429	1% O2, CyA- vs 19% O2, CyA-
RBM6	3287.62	-0.13901	-2.96391	0.00303758	0.0510177	1% O2, CyA- vs 19% O2, CyA-
DHFR	3119.94	0.124291	2.96278	0.00304871	0.05107	1% O2, CyA- vs 19% O2, CyA-
MAT2B	1570.15	0.177598	2.96187	0.00305777	0.05107	1% O2, CyA- vs 19% O2, CyA-
FAM208B	6793.97	-0.111107	-2.96147	0.00306178	0.05107	1% O2, CyA- vs 19% O2, CyA-
STXBP6	3554.84	0.160853	2.96182	0.00305827	0.05107	1% O2, CyA- vs 19% O2, CyA-
CYP27B1	174.507	0.26628	2.95787	0.00309771	0.0515806	1% O2, CyA- vs 19% O2, CyA-
NAT9	301.241	-0.238979	-2.95177	0.00315956	0.0525202	1% O2, CyA- vs 19% O2, CyA-
ZNF207	5854.15	0.119508	2.95084	0.0031691	0.0525886	1% O2, CyA- vs 19% O2, CyA-
GAS6-AS1	185.293	-0.281216	-2.9474	0.00320462	0.0530872	1% O2, CyA- vs 19% O2, CyA-
TRBC2	2614.91	0.126731	2.94236	0.00325719	0.0538659	1% O2, CyA- vs 19% O2, CyA-
FAM72B	475.335	-0.202685	-2.94044	0.00327742	0.0540161	1% O2, CyA- vs 19% O2, CyA-
RNASET2	164.391	0.269449	2.94068	0.00327489	0.0540161	1% O2, CyA- vs 19% O2, CyA-
BAG5	2875.19	0.111712	2.93956	0.00328678	0.0540785	1% O2, CyA- vs 19% O2, CyA-
EME2	215.205	-0.279598	-2.93492	0.00333634	0.0548007	1% O2, CyA- vs 19% O2, CyA-
RPS8	23371.4	0.0932252	2.93431	0.00334291	0.0548158	1% O2, CyA- vs 19% O2, CyA-
DAAM1	4922.43	0.1266	2.92791	0.00341243	0.0558613	1% O2, CyA- vs 19% O2, CyA-
NLRC3	3160.44	-0.123837	-2.92601	0.00343343	0.0561102	1% O2, CyA- vs 19% O2, CyA-
LRRC75A-AS1	2844.25	0.124938	2.9242	0.00345341	0.0563417	1% O2, CyA- vs 19% O2, CyA-
XXbac-BPG55C20.5	73.382	-0.281862	-2.92326	0.00346386	0.0564172	1% O2, CyA- vs 19% O2, CyA-
FTH1	5147.09	0.103335	2.92162	0.00348213	0.0565249	1% O2, CyA- vs 19% O2, CyA-
SELPLG	649.745	0.183389	2.9218	0.00348015	0.0565249	1% O2, CyA- vs 19% O2, CyA-
CD52	3970.79	0.11834	2.91962	0.00350458	0.0566375	1% O2, CyA- vs 19% O2, CyA-
CD81	7748.58	-0.103489	-2.92012	0.00349893	0.0566375	1% O2, CyA- vs 19% O2, CyA-
NFRKB	1195.23	-0.147456	-2.91944	0.00350661	0.0566375	1% O2, CyA- vs 19% O2, CyA-
ZNF608	1029.27	-0.155521	-2.91892	0.00351247	0.0566379	1% O2, CyA- vs 19% O2, CyA-
MTMR1	2290.57	0.125742	2.91626	0.00354251	0.0570273	1% O2, CyA- vs 19% O2, CyA-
TNRC6A	3575.53	-0.11491	-2.91466	0.00356077	0.0572263	1% O2, CyA- vs 19% O2, CyA-
MROH1	747.413	-0.214217	-2.91321	0.00357733	0.0573972	1% O2, CyA- vs 19% O2, CyA-
TWNK	1545.4	-0.13995	-2.91126	0.00359976	0.0576616	1% O2, CyA- vs 19% O2, CyA-
TRRAP	7667.77	-0.104115	-2.90653	0.00365467	0.0582969	1% O2, CyA- vs 19% O2, CyA-
CHPF2	556.659	-0.205413	-2.90679	0.00365158	0.0582969	1% O2, CyA- vs 19% O2, CyA-
DPP8	2100.8	0.128293	2.90629	0.00365747	0.0582969	1% O2, CyA- vs 19% O2, CyA-
NBPF11	96.5331	-0.283699	-2.90475	0.00367541	0.0583784	1% O2, CyA- vs 19% O2, CyA-
DHFRL1	171.717	0.267254	2.90277	0.00369873	0.0583784	1% O2, CyA- vs 19% O2, CyA-
GLTSCR1L	1849.44	0.122643	2.90365	0.00368843	0.0583784	1% O2, CyA- vs 19% O2, CyA-
BOP1	2652.37	-0.129603	-2.90315	0.00369432	0.0583784	1% O2, CyA- vs 19% O2, CyA-
ZFC3H1	1884.02	-0.159489	-2.90369	0.00368796	0.0583784	1% O2, CyA- vs 19% O2, CyA-
MT-ND2	23853.9	0.237076	2.90282	0.00369817	0.0583784	1% O2, CyA- vs 19% O2, CyA-
S100A10	468.367	0.20735	2.90224	0.00370503	0.0583829	1% O2, CyA- vs 19% O2, CyA-
CDKN2C	1439.41	0.14998	2.89951	0.00373752	0.0584198	1% O2, CyA- vs 19% O2, CyA-
HMGXB3	2168.34	-0.127364	-2.89999	0.00373176	0.0584198	1% O2, CyA- vs 19% O2, CyA-
NPM3	2145.42	-0.133208	-2.90078	0.00372237	0.0584198	1% O2, CyA- vs 19% O2, CyA-
AKAP13	7519.18	-0.111003	-2.90081	0.00372202	0.0584198	1% O2, CyA- vs 19% O2, CyA-
SPC24	1312.6	0.1591	2.90007	0.00373079	0.0584198	1% O2, CyA- vs 19% O2, CyA-
CDK5	490.935	-0.195975	-2.89706	0.00376682	0.0585943	1% O2, CyA- vs 19% O2, CyA-
WDR59	438.187	-0.215983	-2.8978	0.00375794	0.0585943	1% O2, CyA- vs 19% O2, CyA-
RP11-159D12.8	141.569	-0.272579	-2.89707	0.00376666	0.0585943	1% O2, CyA- vs 19% O2, CyA-
PNMAL1	414.288	0.212252	2.89558	0.00378462	0.0587769	1% O2, CyA- vs 19% O2, CyA-
GPD2	1448.86	0.166354	2.89411	0.0038024	0.0589585	1% O2, CyA- vs 19% O2, CyA-
FAM167A	4615.68	0.113707	2.89311	0.00381446	0.059051	1% O2, CyA- vs 19% O2, CyA-
FOCAD	1955.53	-0.135835	-2.89137	0.00383568	0.0592849	1% O2, CyA- vs 19% O2, CyA-
WDR3	3840.25	-0.109346	-2.89018	0.00385025	0.0593394	1% O2, CyA- vs 19% O2, CyA-
CTD-3099C6.9	148.341	-0.28328	-2.89008	0.00385146	0.0593394	1% O2, CyA- vs 19% O2, CyA-
ABRACL	2225.53	0.151529	2.88511	0.00391278	0.0599981	1% O2, CyA- vs 19% O2, CyA-
MTCH2	4584.89	0.113049	2.88529	0.00391049	0.0599981	1% O2, CyA- vs 19% O2, CyA-
CTU2	630.36	-0.198514	-2.88588	0.00390326	0.0599981	1% O2, CyA- vs 19% O2, CyA-
SNRNP27	478.372	0.211084	2.88323	0.0039362	0.0602617	1% O2, CyA- vs 19% O2, CyA-
CPSF6	5199.37	0.13317	2.87796	0.00400256	0.061181	1% O2, CyA- vs 19% O2, CyA-
CDK12	4039.33	-0.105489	-2.87672	0.00401831	0.061325	1% O2, CyA- vs 19% O2, CyA-
R3HDM4	1243.5	0.154563	2.8756	0.00403257	0.061446	1% O2, CyA- vs 19% O2, CyA-
ATG9A	262.32	0.236823	2.87402	0.00405284	0.0616579	1% O2, CyA- vs 19% O2, CyA-
PAM	81.0156	0.28091	2.87312	0.00406434	0.0617206	1% O2, CyA- vs 19% O2, CyA-
PGGT1B	920.362	0.204056	2.87271	0.0040697	0.0617206	1% O2, CyA- vs 19% O2, CyA-
ERGIC1	5176.38	-0.0911405	-2.87127	0.00408822	0.0618081	1% O2, CyA- vs 19% O2, CyA-
MRM1	510.265	-0.200251	-2.87165	0.00408329	0.0618081	1% O2, CyA- vs 19% O2, CyA-
GCH1	1248.7	0.190496	2.87075	0.00409502	0.0618143	1% O2, CyA- vs 19% O2, CyA-
C5orf22	803.66	0.168986	2.87001	0.00410461	0.0618628	1% O2, CyA- vs 19% O2, CyA-
DGKI	1306.72	-0.147441	-2.86864	0.00412244	0.062035	1% O2, CyA- vs 19% O2, CyA-
CIITA	1432.09	-0.168399	-2.86814	0.00412896	0.0620369	1% O2, CyA- vs 19% O2, CyA-
G3BP2	8779.17	0.139279	2.86723	0.00414085	0.0621191	1% O2, CyA- vs 19% O2, CyA-
ZNF266	1093.69	-0.178037	-2.86506	0.00416929	0.0623528	1% O2, CyA- vs 19% O2, CyA-
PIGA	540.428	0.203318	2.86554	0.00416304	0.0623528	1% O2, CyA- vs 19% O2, CyA-
FBXO42	917.532	0.160739	2.86201	0.0042096	0.0628586	1% O2, CyA- vs 19% O2, CyA-
SLC5A6	2182.54	-0.134399	-2.86002	0.0042362	0.0629309	1% O2, CyA- vs 19% O2, CyA-
HS6ST1	446.785	0.200675	2.86054	0.0042292	0.0629309	1% O2, CyA- vs 19% O2, CyA-
SRP72	6340.64	0.106233	2.8597	0.00424042	0.0629309	1% O2, CyA- vs 19% O2, CyA-
PIM3	1142.4	-0.148833	-2.85976	0.00423955	0.0629309	1% O2, CyA- vs 19% O2, CyA-
PSPH	954.883	-0.17453	-2.85854	0.00425592	0.0630644	1% O2, CyA- vs 19% O2, CyA-
RPS20	9306.06	0.0909441	2.85685	0.00427872	0.0632382	1% O2, CyA- vs 19% O2, CyA-
DSN1	1617.32	0.13795	2.8567	0.0042807	0.0632382	1% O2, CyA- vs 19% O2, CyA-
LSM3	2351.57	0.124042	2.85601	0.00429003	0.0632795	1% O2, CyA- vs 19% O2, CyA-
BCLAF1	6581.19	0.159345	2.85452	0.00431024	0.0634811	1% O2, CyA- vs 19% O2, CyA-
FAM57A	123.243	0.271142	2.85289	0.00433238	0.0637103	1% O2, CyA- vs 19% O2, CyA-
RPSA	12894.9	0.0931646	2.85174	0.00434801	0.0637467	1% O2, CyA- vs 19% O2, CyA-
RHBDD3	311.701	-0.240038	-2.85216	0.00434237	0.0637467	1% O2, CyA- vs 19% O2, CyA-
STRN	1886.26	0.159437	2.84985	0.00437399	0.0640308	1% O2, CyA- vs 19% O2, CyA-
MAP1B	207.947	-0.247502	-2.84859	0.00439128	0.0640901	1% O2, CyA- vs 19% O2, CyA-
HLA-DRA	11534.4	0.0978598	2.84892	0.00438686	0.0640901	1% O2, CyA- vs 19% O2, CyA-
DDX31	884.591	-0.157769	-2.84474	0.00444475	0.0646758	1% O2, CyA- vs 19% O2, CyA-
NEU3	1676.22	-0.12826	-2.84513	0.00443937	0.0646758	1% O2, CyA- vs 19% O2, CyA-
ANKS1A	812.123	-0.161439	-2.84387	0.00445699	0.0647566	1% O2, CyA- vs 19% O2, CyA-
METTL13	1734.55	-0.140181	-2.84243	0.00447714	0.0649521	1% O2, CyA- vs 19% O2, CyA-
FAM63B	678.657	0.231277	2.84113	0.00449539	0.0651193	1% O2, CyA- vs 19% O2, CyA-
DDX56	2576.46	-0.122393	-2.8386	0.00453126	0.0655409	1% O2, CyA- vs 19% O2, CyA-
KCNN3	4380.87	0.118379	2.83761	0.00454528	0.0656457	1% O2, CyA- vs 19% O2, CyA-
CREB1	1826.09	0.176767	2.83533	0.00457789	0.0659699	1% O2, CyA- vs 19% O2, CyA-
PHF20L1	1579.62	0.146852	2.83509	0.00458134	0.0659699	1% O2, CyA- vs 19% O2, CyA-
CDC42	4646.62	0.122323	2.83434	0.00459202	0.0660257	1% O2, CyA- vs 19% O2, CyA-
MEST	893.204	0.171226	2.83176	0.00462922	0.0664618	1% O2, CyA- vs 19% O2, CyA-
GCHFR	1023.78	0.155956	2.83015	0.00465269	0.0667	1% O2, CyA- vs 19% O2, CyA-
MND1	994.807	0.161936	2.82866	0.00467427	0.0669105	1% O2, CyA- vs 19% O2, CyA-
2022-03-07	2030.9	0.12559	2.82695	0.00469934	0.06717	1% O2, CyA- vs 19% O2, CyA-
GEN1	1855.01	-0.169543	-2.82387	0.00474474	0.0675827	1% O2, CyA- vs 19% O2, CyA-
C6orf89	1530.11	0.139924	2.82357	0.00474913	0.0675827	1% O2, CyA- vs 19% O2, CyA-
RASGRP2	895.096	-0.182479	-2.82358	0.00474903	0.0675827	1% O2, CyA- vs 19% O2, CyA-
FEZ2	684.906	0.181885	2.82115	0.00478515	0.0676976	1% O2, CyA- vs 19% O2, CyA-
EOGT	201.117	0.264353	2.82169	0.00477713	0.0676976	1% O2, CyA- vs 19% O2, CyA-
TPP1	788.345	-0.169452	-2.82161	0.00477834	0.0676976	1% O2, CyA- vs 19% O2, CyA-
VAMP1	583.401	-0.216864	-2.82237	0.00476706	0.0676976	1% O2, CyA- vs 19% O2, CyA-
BRK1	2294.15	0.122148	2.82003	0.00480197	0.0677378	1% O2, CyA- vs 19% O2, CyA-
ZBED4	2884.11	-0.102348	-2.82044	0.00479582	0.0677378	1% O2, CyA- vs 19% O2, CyA-
ZCCHC6	2359.17	-0.11453	-2.81893	0.00481845	0.0678715	1% O2, CyA- vs 19% O2, CyA-
RABIF	490.215	0.192147	2.8173	0.004843	0.0681182	1% O2, CyA- vs 19% O2, CyA-
RCL1	1123.16	-0.14231	-2.81344	0.00490147	0.0688407	1% O2, CyA- vs 19% O2, CyA-
OXSR1	2699.18	0.111534	2.81084	0.00494118	0.0691898	1% O2, CyA- vs 19% O2, CyA-
FLII	1693.11	-0.139128	-2.81127	0.00493468	0.0691898	1% O2, CyA- vs 19% O2, CyA-
NFKBIB	714.594	-0.193772	-2.81042	0.00494774	0.0691898	1% O2, CyA- vs 19% O2, CyA-
RNASEH2B	2925.25	0.109897	2.80966	0.00495942	0.0692532	1% O2, CyA- vs 19% O2, CyA-
HLA-DRB5	1314.93	0.151215	2.80538	0.00502565	0.0700771	1% O2, CyA- vs 19% O2, CyA-
SLC39A8	3034.05	0.149502	2.80375	0.00505113	0.0703312	1% O2, CyA- vs 19% O2, CyA-
PIF1	256.799	-0.257636	-2.80221	0.00507536	0.0705672	1% O2, CyA- vs 19% O2, CyA-
H6PD	606.381	0.203204	2.80061	0.00510063	0.0707156	1% O2, CyA- vs 19% O2, CyA-
IQGAP1	9887.55	0.0895028	2.80082	0.00509732	0.0707156	1% O2, CyA- vs 19% O2, CyA-
SUGP2	2471.17	-0.188349	-2.79903	0.00512568	0.0709614	1% O2, CyA- vs 19% O2, CyA-
EIF4H	11663.7	0.0927499	2.79785	0.00514448	0.07112	1% O2, CyA- vs 19% O2, CyA-
DNAJC11	2819.87	-0.110345	-2.79682	0.00516089	0.0711884	1% O2, CyA- vs 19% O2, CyA-
NUP98	6404.68	-0.0941325	-2.79623	0.00517029	0.0711884	1% O2, CyA- vs 19% O2, CyA-
STK38L	716.247	0.193413	2.79615	0.00517146	0.0711884	1% O2, CyA- vs 19% O2, CyA-
MLXIP	1398.5	-0.155028	-2.79458	0.00519668	0.0714341	1% O2, CyA- vs 19% O2, CyA-
MXI1	282.296	0.227844	2.79404	0.00520539	0.0714524	1% O2, CyA- vs 19% O2, CyA-
TMEM237	173.332	0.255788	2.79266	0.00522759	0.0715545	1% O2, CyA- vs 19% O2, CyA-
DAPP1	1876.66	0.126387	2.79309	0.00522066	0.0715545	1% O2, CyA- vs 19% O2, CyA-
NDUFA10	1355.04	-0.134617	-2.78893	0.0052883	0.0720801	1% O2, CyA- vs 19% O2, CyA-
RBM7	420.505	0.2456	2.78901	0.00528702	0.0720801	1% O2, CyA- vs 19% O2, CyA-
USP51	101.521	0.270935	2.78962	0.00527702	0.0720801	1% O2, CyA- vs 19% O2, CyA-
NUDT15	967.912	0.158405	2.78723	0.00531601	0.072356	1% O2, CyA- vs 19% O2, CyA-
MEA1	1313.01	0.137254	2.7864	0.00532979	0.0724417	1% O2, CyA- vs 19% O2, CyA-
PSD4	2904.2	-0.132524	-2.78498	0.00535303	0.0725541	1% O2, CyA- vs 19% O2, CyA-
GIGYF1	735.841	-0.222736	-2.78511	0.00535089	0.0725541	1% O2, CyA- vs 19% O2, CyA-
ZNF587	631.174	-0.187082	-2.7842	0.00536604	0.0726289	1% O2, CyA- vs 19% O2, CyA-
KIF1C	1043.03	-0.145919	-2.78368	0.00537459	0.0726431	1% O2, CyA- vs 19% O2, CyA-
SLCO3A1	1033.09	-0.146221	-2.78292	0.00538713	0.0727112	1% O2, CyA- vs 19% O2, CyA-
DIP2A	444.744	-0.197388	-2.78084	0.00542189	0.0730786	1% O2, CyA- vs 19% O2, CyA-
TGOLN2	3887.56	-0.10003	-2.77879	0.00545614	0.0733957	1% O2, CyA- vs 19% O2, CyA-
FAM102A	1567.6	-0.130012	-2.77853	0.00546056	0.0733957	1% O2, CyA- vs 19% O2, CyA-
CAMSAP1	1805.06	-0.126735	-2.77747	0.00547846	0.0735343	1% O2, CyA- vs 19% O2, CyA-
EEF2K	1056.36	-0.155173	-2.7733	0.00554916	0.0743803	1% O2, CyA- vs 19% O2, CyA-
EML6	1565.49	-0.253454	-2.77278	0.00555796	0.0743953	1% O2, CyA- vs 19% O2, CyA-
SRD5A3	197.973	0.242961	2.77028	0.0056008	0.0748653	1% O2, CyA- vs 19% O2, CyA-
CCNC	2954.32	0.179253	2.76863	0.00562928	0.0751424	1% O2, CyA- vs 19% O2, CyA-
CALU	6724.72	0.104755	2.7666	0.00566439	0.0751967	1% O2, CyA- vs 19% O2, CyA-
GIMAP6	84.0991	0.271225	2.76737	0.00565104	0.0751967	1% O2, CyA- vs 19% O2, CyA-
DLAT	3317.31	0.146198	2.76687	0.00565981	0.0751967	1% O2, CyA- vs 19% O2, CyA-
PYCR1	1892.83	-0.1299	-2.76767	0.00564583	0.0751967	1% O2, CyA- vs 19% O2, CyA-
MTRR	1072.29	-0.152687	-2.76108	0.00576101	0.0762919	1% O2, CyA- vs 19% O2, CyA-
YEATS4	1611.78	0.139427	2.76099	0.00576263	0.0762919	1% O2, CyA- vs 19% O2, CyA-
IQSEC1	996.387	0.161262	2.75876	0.00580208	0.0767094	1% O2, CyA- vs 19% O2, CyA-
CREB3L2	2287.41	-0.125362	-2.75771	0.00582084	0.0768526	1% O2, CyA- vs 19% O2, CyA-
TMEM259	1552.57	-0.180332	-2.75577	0.00585549	0.0772048	1% O2, CyA- vs 19% O2, CyA-
HSPE1	2094.75	-0.123862	-2.75521	0.00586537	0.07723	1% O2, CyA- vs 19% O2, CyA-
ZNF619	96.2658	0.268397	2.75378	0.00589106	0.077463	1% O2, CyA- vs 19% O2, CyA-
EIF2B4	1059	-0.148314	-2.75054	0.00594975	0.0781288	1% O2, CyA- vs 19% O2, CyA-
ATP5H	2786.68	0.12147	2.7485	0.00598681	0.0785091	1% O2, CyA- vs 19% O2, CyA-
THUMPD1	2335.6	0.139025	2.74737	0.00600751	0.078674	1% O2, CyA- vs 19% O2, CyA-
MCM9	655.098	0.191121	2.74425	0.00606495	0.0793191	1% O2, CyA- vs 19% O2, CyA-
HTT	7324.71	-0.102783	-2.74152	0.00611558	0.0798734	1% O2, CyA- vs 19% O2, CyA-
CD47	1285.65	0.153253	2.7383	0.00617573	0.0805505	1% O2, CyA- vs 19% O2, CyA-
SUPT5H	5254.81	-0.0957676	-2.73784	0.00618434	0.0805543	1% O2, CyA- vs 19% O2, CyA-
INVS	585.825	-0.181345	-2.73487	0.00624053	0.0809598	1% O2, CyA- vs 19% O2, CyA-
REXO1	859.564	-0.18257	-2.73529	0.00623261	0.0809598	1% O2, CyA- vs 19% O2, CyA-
CALR	29757.6	-0.086105	-2.73522	0.00623394	0.0809598	1% O2, CyA- vs 19% O2, CyA-
CDC37	4796.21	-0.113432	-2.73113	0.00631183	0.0817753	1% O2, CyA- vs 19% O2, CyA-
PPP6R1	9164.19	-0.113561	-2.72835	0.00636525	0.0823574	1% O2, CyA- vs 19% O2, CyA-
TMPO	13834.2	0.140905	2.72738	0.00638397	0.0824473	1% O2, CyA- vs 19% O2, CyA-
C19orf24	479.532	-0.188757	-2.72711	0.00638922	0.0824473	1% O2, CyA- vs 19% O2, CyA-
NAT1	344.146	0.208589	2.72467	0.00643658	0.0826291	1% O2, CyA- vs 19% O2, CyA-
PTK2B	4822.24	-0.124622	-2.72463	0.00643741	0.0826291	1% O2, CyA- vs 19% O2, CyA-
ZBTB6	317.881	0.243245	2.72524	0.00642544	0.0826291	1% O2, CyA- vs 19% O2, CyA-
PDK3	536.013	0.194648	2.72561	0.00641837	0.0826291	1% O2, CyA- vs 19% O2, CyA-
CENPH	1716.25	0.155817	2.72359	0.00645759	0.0827785	1% O2, CyA- vs 19% O2, CyA-
EFR3A	1488.12	0.156916	2.72078	0.00651272	0.0832648	1% O2, CyA- vs 19% O2, CyA-
DIAPH2	161.902	-0.250217	-2.72114	0.0065057	0.0832648	1% O2, CyA- vs 19% O2, CyA-
ACAP3	223.228	-0.238974	-2.72023	0.00652364	0.0832947	1% O2, CyA- vs 19% O2, CyA-
MOB1A	7586.26	0.144663	2.71865	0.00655484	0.0835763	1% O2, CyA- vs 19% O2, CyA-
MYL6	5486.33	0.111069	2.71824	0.00656295	0.0835763	1% O2, CyA- vs 19% O2, CyA-
ADAM15	1182.76	-0.136157	-2.71755	0.0065768	0.0836428	1% O2, CyA- vs 19% O2, CyA-
MT-ND3	9235.2	0.270584	2.71627	0.00660221	0.0838558	1% O2, CyA- vs 19% O2, CyA-
BMPR2	546.315	0.192848	2.71504	0.00662683	0.0839485	1% O2, CyA- vs 19% O2, CyA-
NSD2	12103.5	-0.0860709	-2.71513	0.00662494	0.0839485	1% O2, CyA- vs 19% O2, CyA-
C21orf91	861.817	0.216519	2.71289	0.00666992	0.084384	1% O2, CyA- vs 19% O2, CyA-
RAB6A	2648.49	0.115831	2.71209	0.00668613	0.0844789	1% O2, CyA- vs 19% O2, CyA-
PHKA2	836.529	-0.170608	-2.70928	0.00674298	0.0850863	1% O2, CyA- vs 19% O2, CyA-
STX12	772.544	0.175946	2.70848	0.00675917	0.0851797	1% O2, CyA- vs 19% O2, CyA-
SLC25A15	2062.25	0.118086	2.70796	0.00676985	0.0852034	1% O2, CyA- vs 19% O2, CyA-
SHOX2	128.649	-0.255956	-2.70685	0.0067925	0.0853108	1% O2, CyA- vs 19% O2, CyA-
EIF3G	3492.21	-0.100396	-2.70668	0.00679599	0.0853108	1% O2, CyA- vs 19% O2, CyA-
NOP58	5800.09	-0.0975095	-2.70456	0.00683939	0.0856338	1% O2, CyA- vs 19% O2, CyA-
FLOT1	1853.01	-0.136984	-2.70491	0.00683231	0.0856338	1% O2, CyA- vs 19% O2, CyA-
PYGO2	1137.75	-0.150435	-2.70348	0.00686169	0.0856915	1% O2, CyA- vs 19% O2, CyA-
CEP152	1025.19	-0.18939	-2.7036	0.00685928	0.0856915	1% O2, CyA- vs 19% O2, CyA-
OGDH	3719.44	0.100875	2.70203	0.00689175	0.0859562	1% O2, CyA- vs 19% O2, CyA-
ESD	1878.53	0.12476	2.70103	0.00691244	0.0861034	1% O2, CyA- vs 19% O2, CyA-
RP5-1171I10.5	108.355	-0.25327	-2.69997	0.00693465	0.0862692	1% O2, CyA- vs 19% O2, CyA-
BCL7B	1785.66	0.118033	2.69579	0.0070223	0.0871358	1% O2, CyA- vs 19% O2, CyA-
ZNF559	200.656	-0.241892	-2.6958	0.00702188	0.0871358	1% O2, CyA- vs 19% O2, CyA-
ZC3H7B	3689.1	-0.112111	-2.69244	0.0070932	0.087903	1% O2, CyA- vs 19% O2, CyA-
BLM	2447.55	0.114374	2.68871	0.00717284	0.0887765	1% O2, CyA- vs 19% O2, CyA-
MAVS	3418.48	-0.109195	-2.68817	0.00718444	0.0888067	1% O2, CyA- vs 19% O2, CyA-
RPL11	22535.9	0.0933111	2.68612	0.00722878	0.089042	1% O2, CyA- vs 19% O2, CyA-
OGFRL1	756.511	0.204355	2.68601	0.00723105	0.089042	1% O2, CyA- vs 19% O2, CyA-
GTF2E2	2519.66	-0.114027	-2.68632	0.00722428	0.089042	1% O2, CyA- vs 19% O2, CyA-
CBL	3685.73	-0.115872	-2.68558	0.00724044	0.0890445	1% O2, CyA- vs 19% O2, CyA-
RPL10A	12861	0.0819903	2.68401	0.00727453	0.0892366	1% O2, CyA- vs 19% O2, CyA-
LRP4	844.766	0.150199	2.68359	0.00728368	0.0892366	1% O2, CyA- vs 19% O2, CyA-
HSPA8	68449.9	-0.0842659	-2.68409	0.00727286	0.0892366	1% O2, CyA- vs 19% O2, CyA-
NBN	3155.6	0.115503	2.68244	0.00730867	0.0894297	1% O2, CyA- vs 19% O2, CyA-
FAM69A	1345.62	0.157578	2.67999	0.00736246	0.0899211	1% O2, CyA- vs 19% O2, CyA-
MYLIP	217.527	0.228504	2.67976	0.00736739	0.0899211	1% O2, CyA- vs 19% O2, CyA-
MEF2D	3102.22	-0.103632	-2.67927	0.00737826	0.0899406	1% O2, CyA- vs 19% O2, CyA-
SNHG14	1178.83	-0.136946	-2.6783	0.00739978	0.0900046	1% O2, CyA- vs 19% O2, CyA-
CLUH	2669.98	-0.134326	-2.67819	0.00740209	0.0900046	1% O2, CyA- vs 19% O2, CyA-
IGF2BP3	2419.26	0.134098	2.67616	0.00744716	0.0904392	1% O2, CyA- vs 19% O2, CyA-
AICDA	1903.98	-0.139678	-2.67391	0.00749727	0.0909337	1% O2, CyA- vs 19% O2, CyA-
DUT	4873.42	0.115516	2.67127	0.00755642	0.0915365	1% O2, CyA- vs 19% O2, CyA-
SERGEF	220.211	0.231013	2.66869	0.00761481	0.0921288	1% O2, CyA- vs 19% O2, CyA-
ANKRD13D	385.457	-0.206042	-2.66767	0.00763798	0.0922938	1% O2, CyA- vs 19% O2, CyA-
NEURL4	467.331	-0.194313	-2.66509	0.00769688	0.0928714	1% O2, CyA- vs 19% O2, CyA-
FTL	11909.5	0.105626	2.66473	0.00770495	0.0928714	1% O2, CyA- vs 19% O2, CyA-
PLK1	3868.13	-0.108224	-2.66081	0.00779532	0.0936464	1% O2, CyA- vs 19% O2, CyA-
PCNT	2711.51	-0.152287	-2.66134	0.00778292	0.0936464	1% O2, CyA- vs 19% O2, CyA-
ZDHHC8	289.565	-0.236228	-2.66068	0.00779823	0.0936464	1% O2, CyA- vs 19% O2, CyA-
FIP1L1	1343.88	0.140515	2.65838	0.00785163	0.094171	1% O2, CyA- vs 19% O2, CyA-
MPC1	608.06	0.182996	2.65655	0.00789445	0.0942975	1% O2, CyA- vs 19% O2, CyA-
SNAPC4	658.748	-0.182071	-2.65627	0.0079011	0.0942975	1% O2, CyA- vs 19% O2, CyA-
SCFD1	1880.96	0.137658	2.65627	0.00790099	0.0942975	1% O2, CyA- vs 19% O2, CyA-
TRABD	2330.11	-0.130509	-2.65678	0.00788906	0.0942975	1% O2, CyA- vs 19% O2, CyA-
NSDHL	657.638	0.163323	2.65324	0.00797221	0.0950291	1% O2, CyA- vs 19% O2, CyA-
BTG2	3577.71	-0.106894	-2.65149	0.00801367	0.0953802	1% O2, CyA- vs 19% O2, CyA-
TPRKB	1091.05	0.202093	2.65117	0.00802135	0.0953802	1% O2, CyA- vs 19% O2, CyA-
CCNL2	1297.62	-0.197034	-2.64884	0.00807679	0.0959217	1% O2, CyA- vs 19% O2, CyA-
KCNK1	328.468	0.20529	2.64014	0.0082873	0.0979783	1% O2, CyA- vs 19% O2, CyA-
STAM2	726.708	0.170964	2.6396	0.0083005	0.0979783	1% O2, CyA- vs 19% O2, CyA-
DTYMK	1944.32	-0.124441	-2.63997	0.00829122	0.0979783	1% O2, CyA- vs 19% O2, CyA-
ZCCHC7	1440.33	-0.126899	-2.64026	0.0082843	0.0979783	1% O2, CyA- vs 19% O2, CyA-
ZNF69	133.593	-0.254815	-2.64007	0.00828892	0.0979783	1% O2, CyA- vs 19% O2, CyA-
TBKBP1	146.598	-0.2463	-2.63854	0.00832635	0.0981638	1% O2, CyA- vs 19% O2, CyA-
SH3BP2	407.284	-0.193738	-2.63715	0.00836062	0.0984481	1% O2, CyA- vs 19% O2, CyA-
BTN3A2	1317.6	-0.133529	-2.63418	0.00843419	0.0991939	1% O2, CyA- vs 19% O2, CyA-
GPRIN1	415.766	0.186177	2.63374	0.00844494	0.0991999	1% O2, CyA- vs 19% O2, CyA-
ZBTB12	188.26	-0.2332	-2.63256	0.00847433	0.0994071	1% O2, CyA- vs 19% O2, CyA-
TRIM13	626.936	0.17213	2.63221	0.00848309	0.0994071	1% O2, CyA- vs 19% O2, CyA-
FASTK	693.794	-0.188752	-2.63053	0.00852521	0.09978	1% O2, CyA- vs 19% O2, CyA-
STK17A	1437.3	0.133976	2.63001	0.0085382	0.0998115	1% O2, CyA- vs 19% O2, CyA-
MAN2C1	220.196	-0.245655	-2.6279	0.0085915	0.100313	1% O2, CyA- vs 19% O2, CyA-
BPTF	6711.59	-0.10425	-2.62749	0.00860178	0.100313	1% O2, CyA- vs 19% O2, CyA-
PIGK	1090.91	0.164017	2.62561	0.00864934	0.100384	1% O2, CyA- vs 19% O2, CyA-
ARHGEF2	3134.99	-0.114046	-2.62587	0.00864289	0.100384	1% O2, CyA- vs 19% O2, CyA-
TCIRG1	437.062	-0.226191	-2.6258	0.00864468	0.100384	1% O2, CyA- vs 19% O2, CyA-
BIRC3	6568.14	0.129883	2.62585	0.00864318	0.100384	1% O2, CyA- vs 19% O2, CyA-
APEX1	7646.89	-0.0890356	-2.61679	0.00887621	0.102894	1% O2, CyA- vs 19% O2, CyA-
USP34	15962.1	-0.0964753	-2.61548	0.00891029	0.103094	1% O2, CyA- vs 19% O2, CyA-
CAT	1657.51	0.118479	2.61531	0.00891476	0.103094	1% O2, CyA- vs 19% O2, CyA-
ZC3H18	2689.94	-0.112738	-2.61457	0.00893395	0.103149	1% O2, CyA- vs 19% O2, CyA-
HSPA13	1053.96	0.190227	2.61431	0.0089408	0.103149	1% O2, CyA- vs 19% O2, CyA-
TOP3B	746.832	-0.183086	-2.61352	0.0089616	0.103266	1% O2, CyA- vs 19% O2, CyA-
HMHA1	2918.97	-0.145811	-2.61258	0.00898614	0.103426	1% O2, CyA- vs 19% O2, CyA-
RIPOR2	245.896	0.227387	2.61029	0.00904649	0.103997	1% O2, CyA- vs 19% O2, CyA-
PAFAH1B2	2707.53	0.152719	2.6092	0.00907544	0.104206	1% O2, CyA- vs 19% O2, CyA-
POGZ	2374.79	-0.113788	-2.60641	0.00914964	0.104339	1% O2, CyA- vs 19% O2, CyA-
MGAT5	2918.48	0.109649	2.60413	0.00921072	0.104339	1% O2, CyA- vs 19% O2, CyA-
STARD4	1046.31	0.202662	2.60537	0.00917751	0.104339	1% O2, CyA- vs 19% O2, CyA-
PAIP2	2303.48	0.121884	2.60749	0.00912087	0.104339	1% O2, CyA- vs 19% O2, CyA-
ELMO1	2645.77	-0.108901	-2.60464	0.00919708	0.104339	1% O2, CyA- vs 19% O2, CyA-
SEC61G	1484.08	0.154959	2.60676	0.00914026	0.104339	1% O2, CyA- vs 19% O2, CyA-
FDFT1	7717.49	0.108993	2.60646	0.00914848	0.104339	1% O2, CyA- vs 19% O2, CyA-
TMOD3	2388.15	0.123998	2.60393	0.0092162	0.104339	1% O2, CyA- vs 19% O2, CyA-
SIN3A	4325.68	0.0964763	2.60581	0.00916563	0.104339	1% O2, CyA- vs 19% O2, CyA-
ANKRD13B	345.289	-0.202505	-2.60598	0.00916108	0.104339	1% O2, CyA- vs 19% O2, CyA-
ARMC6	2743.42	-0.116389	-2.60755	0.00911925	0.104339	1% O2, CyA- vs 19% O2, CyA-
TUBGCP6	627.114	-0.251393	-2.60464	0.00919697	0.104339	1% O2, CyA- vs 19% O2, CyA-
CBX5	16988.5	0.103486	2.60352	0.00922726	0.104342	1% O2, CyA- vs 19% O2, CyA-
CENPU	3322.02	0.0925136	2.60271	0.00924898	0.104466	1% O2, CyA- vs 19% O2, CyA-
DENND6A	1045.84	0.165235	2.60127	0.00928782	0.104661	1% O2, CyA- vs 19% O2, CyA-
SOCS7	1066.99	-0.154507	-2.60129	0.00928732	0.104661	1% O2, CyA- vs 19% O2, CyA-
PNPT1	3951.63	-0.0895404	-2.60063	0.00930524	0.104735	1% O2, CyA- vs 19% O2, CyA-
SP3	4273.79	0.128177	2.60002	0.00932194	0.104801	1% O2, CyA- vs 19% O2, CyA-
QARS	5678.16	0.0835603	2.59616	0.00942721	0.105617	1% O2, CyA- vs 19% O2, CyA-
MIS18A	1031.86	0.14234	2.59642	0.00941999	0.105617	1% O2, CyA- vs 19% O2, CyA-
CCDC117	3574.56	0.135326	2.59667	0.00941313	0.105617	1% O2, CyA- vs 19% O2, CyA-
DHRS13	486.642	0.179952	2.59544	0.009447	0.105717	1% O2, CyA- vs 19% O2, CyA-
DOCK10	1875.13	-0.119858	-2.59436	0.00947669	0.105749	1% O2, CyA- vs 19% O2, CyA-
MYO9B	4472.66	-0.113844	-2.59452	0.00947222	0.105749	1% O2, CyA- vs 19% O2, CyA-
GLTSCR2	2750.71	0.113837	2.59415	0.00948259	0.105749	1% O2, CyA- vs 19% O2, CyA-
CD19	2428.9	-0.117865	-2.59352	0.00949998	0.105821	1% O2, CyA- vs 19% O2, CyA-
PLCG2	11378.9	-0.0865973	-2.59268	0.00952304	0.105956	1% O2, CyA- vs 19% O2, CyA-
RRP1	1914.23	-0.113147	-2.58999	0.009598	0.106668	1% O2, CyA- vs 19% O2, CyA-
TMEM154	712.035	0.170486	2.58797	0.00965435	0.107048	1% O2, CyA- vs 19% O2, CyA-
BCAP29	875.09	0.178146	2.58807	0.00965148	0.107048	1% O2, CyA- vs 19% O2, CyA-
UBE2G2	2649.2	-0.105276	-2.58691	0.0096841	0.107256	1% O2, CyA- vs 19% O2, CyA-
ZNF37B	491.827	-0.223355	-2.58584	0.00971428	0.107344	1% O2, CyA- vs 19% O2, CyA-
MKI67	18705	-0.124499	-2.58619	0.00970424	0.107344	1% O2, CyA- vs 19% O2, CyA-
DHX9	18376.9	0.0767421	2.58211	0.0098197	0.108111	1% O2, CyA- vs 19% O2, CyA-
ZNF767	174.082	-0.251489	-2.58103	0.00985061	0.108111	1% O2, CyA- vs 19% O2, CyA-
SIT1	1756.27	0.117131	2.58254	0.00980769	0.108111	1% O2, CyA- vs 19% O2, CyA-
CHAF1B	1077.22	0.131868	2.58296	0.00979563	0.108111	1% O2, CyA- vs 19% O2, CyA-
WDR4	1729.23	-0.125828	-2.58165	0.00983286	0.108111	1% O2, CyA- vs 19% O2, CyA-
KLHDC7B	69.8075	0.25047	2.58129	0.0098433	0.108111	1% O2, CyA- vs 19% O2, CyA-
SNHG7	758.51	-0.173896	-2.57925	0.00990143	0.108546	1% O2, CyA- vs 19% O2, CyA-
C6orf223	113.344	0.259636	2.57828	0.00992931	0.108606	1% O2, CyA- vs 19% O2, CyA-
HCFC1	10628.8	-0.0977623	-2.57844	0.00992482	0.108606	1% O2, CyA- vs 19% O2, CyA-
PMVK	1090.02	-0.149353	-2.57616	0.00999032	0.10915	1% O2, CyA- vs 19% O2, CyA-
SESN3	648.944	0.180463	2.57123	0.0101337	0.110592	1% O2, CyA- vs 19% O2, CyA-
RRM1	12252.8	0.0836592	2.56758	0.0102411	0.111263	1% O2, CyA- vs 19% O2, CyA-
CFAP73	118.747	0.247291	2.5678	0.0102347	0.111263	1% O2, CyA- vs 19% O2, CyA-
NAPSB	2610.14	0.117162	2.56832	0.0102192	0.111263	1% O2, CyA- vs 19% O2, CyA-
GID8	3145.93	0.10069	2.56811	0.0102255	0.111263	1% O2, CyA- vs 19% O2, CyA-
ZBTB7B	177.808	-0.230523	-2.56398	0.010348	0.112196	1% O2, CyA- vs 19% O2, CyA-
DGCR8	1165.98	0.133796	2.56391	0.0103501	0.112196	1% O2, CyA- vs 19% O2, CyA-
FRK	83.7313	0.257945	2.56346	0.0103636	0.112216	1% O2, CyA- vs 19% O2, CyA-
ZNFX1	1044.4	-0.136845	-2.56306	0.0103756	0.11222	1% O2, CyA- vs 19% O2, CyA-
ADAM10	2775.42	0.115262	2.56266	0.0103873	0.112223	1% O2, CyA- vs 19% O2, CyA-
KCTD3	860.975	0.144663	2.55894	0.0104993	0.11322	1% O2, CyA- vs 19% O2, CyA-
SPIDR	998.438	-0.137914	-2.55881	0.010503	0.11322	1% O2, CyA- vs 19% O2, CyA-
TGFBR1	1711.62	0.171101	2.55695	0.0105593	0.1137	1% O2, CyA- vs 19% O2, CyA-
WARS	4075.66	-0.104804	-2.55396	0.0106506	0.114436	1% O2, CyA- vs 19% O2, CyA-
MYH9	15758	-0.0780574	-2.55394	0.0106513	0.114436	1% O2, CyA- vs 19% O2, CyA-
DNAJB11	2596.64	-0.115468	-2.55217	0.0107055	0.114892	1% O2, CyA- vs 19% O2, CyA-
FAM92B	376.626	0.191161	2.55155	0.0107244	0.114967	1% O2, CyA- vs 19% O2, CyA-
AD000090.2	234.264	-0.219515	-2.54781	0.01084	0.116078	1% O2, CyA- vs 19% O2, CyA-
RP11-274B21.2	82.0009	-0.248064	-2.54706	0.0108636	0.116202	1% O2, CyA- vs 19% O2, CyA-
RAB23	382.767	0.19159	2.54594	0.0108982	0.116272	1% O2, CyA- vs 19% O2, CyA-
FADS2	1638.02	0.174489	2.54569	0.0109062	0.116272	1% O2, CyA- vs 19% O2, CyA-
SORL1	21480.1	-0.0980966	-2.54586	0.0109009	0.116272	1% O2, CyA- vs 19% O2, CyA-
CDC5L	3253.54	0.108631	2.54493	0.0109299	0.116397	1% O2, CyA- vs 19% O2, CyA-
WDR27	253.42	-0.233388	-2.54417	0.0109538	0.116524	1% O2, CyA- vs 19% O2, CyA-
RBM39	5812.79	-0.0896055	-2.54063	0.0110652	0.117551	1% O2, CyA- vs 19% O2, CyA-
DYNLT3	350.808	0.230459	2.54033	0.0110746	0.117551	1% O2, CyA- vs 19% O2, CyA-
GSTZ1	411.305	0.19035	2.53972	0.0110942	0.117631	1% O2, CyA- vs 19% O2, CyA-
HN1L	4875.28	0.0848006	2.5386	0.0111296	0.117876	1% O2, CyA- vs 19% O2, CyA-
RNF24	343.717	0.194866	2.53751	0.0111643	0.118115	1% O2, CyA- vs 19% O2, CyA-
DNA2	1784.93	0.117621	2.53635	0.0112013	0.118377	1% O2, CyA- vs 19% O2, CyA-
LBH	275.439	0.210469	2.53383	0.0112822	0.119103	1% O2, CyA- vs 19% O2, CyA-
FBXO28	1101.37	0.178687	2.53164	0.0113532	0.119644	1% O2, CyA- vs 19% O2, CyA-
SUZ12P	257.194	-0.206533	-2.53148	0.0113582	0.119644	1% O2, CyA- vs 19% O2, CyA-
RNF26	1520.98	-0.119408	-2.53017	0.0114007	0.119961	1% O2, CyA- vs 19% O2, CyA-
MFNG	5981.97	0.0884709	2.52864	0.0114505	0.120354	1% O2, CyA- vs 19% O2, CyA-
RGS1	145.36	-0.234302	-2.52661	0.0115168	0.120789	1% O2, CyA- vs 19% O2, CyA-
CD3EAP	1305.99	-0.128484	-2.52692	0.0115069	0.120789	1% O2, CyA- vs 19% O2, CyA-
LAX1	955.314	-0.134892	-2.52598	0.0115375	0.120876	1% O2, CyA- vs 19% O2, CyA-
HERC1	2160.33	-0.14326	-2.5251	0.0115664	0.120917	1% O2, CyA- vs 19% O2, CyA-
MORF4L1	3986.93	0.113206	2.52548	0.0115541	0.120917	1% O2, CyA- vs 19% O2, CyA-
PEX6	289.134	-0.19982	-2.52332	0.0116252	0.120965	1% O2, CyA- vs 19% O2, CyA-
NAMPT	3052.42	0.129488	2.52366	0.0116141	0.120965	1% O2, CyA- vs 19% O2, CyA-
PPP3CB	1866.74	0.138559	2.52263	0.011648	0.120965	1% O2, CyA- vs 19% O2, CyA-
METTL17	1173.79	-0.130688	-2.5223	0.0116592	0.120965	1% O2, CyA- vs 19% O2, CyA-
RPS17	147.154	-0.241846	-2.52157	0.0116833	0.120965	1% O2, CyA- vs 19% O2, CyA-
TERF2IP	2739.77	-0.103425	-2.52219	0.0116627	0.120965	1% O2, CyA- vs 19% O2, CyA-
SMARCA4	18102.4	-0.0871485	-2.52212	0.0116651	0.120965	1% O2, CyA- vs 19% O2, CyA-
HPS4	2736.02	-0.106387	-2.52194	0.0116709	0.120965	1% O2, CyA- vs 19% O2, CyA-
RPS4X	23325.6	0.0839102	2.52454	0.0115849	0.120965	1% O2, CyA- vs 19% O2, CyA-
ARPC1A	654.853	0.160788	2.52107	0.0116999	0.121008	1% O2, CyA- vs 19% O2, CyA-
RPL13	15528.3	0.0853005	2.5197	0.0117453	0.121348	1% O2, CyA- vs 19% O2, CyA-
PUM3	2585.16	-0.109047	-2.51834	0.0117909	0.121688	1% O2, CyA- vs 19% O2, CyA-
PCM1	7425.08	-0.0841748	-2.51709	0.0118328	0.121991	1% O2, CyA- vs 19% O2, CyA-
NBEAL2	1846.55	-0.160586	-2.51557	0.0118841	0.12239	1% O2, CyA- vs 19% O2, CyA-
ATP8A1	5363.05	-0.131485	-2.51513	0.0118989	0.122412	1% O2, CyA- vs 19% O2, CyA-
ARPC3	4925.56	0.0879008	2.51349	0.0119544	0.122749	1% O2, CyA- vs 19% O2, CyA-
SUZ12	4900.51	0.141962	2.51339	0.0119576	0.122749	1% O2, CyA- vs 19% O2, CyA-
GADD45B	437.711	0.17724	2.51304	0.0119696	0.122749	1% O2, CyA- vs 19% O2, CyA-
LHFPL2	181.226	-0.222826	-2.51166	0.0120165	0.123099	1% O2, CyA- vs 19% O2, CyA-
DOK3	4512.48	-0.115159	-2.51116	0.0120334	0.123142	1% O2, CyA- vs 19% O2, CyA-
E2F7	746.962	0.167258	2.51035	0.0120613	0.123298	1% O2, CyA- vs 19% O2, CyA-
NISCH	795.023	-0.164647	-2.50959	0.0120872	0.123362	1% O2, CyA- vs 19% O2, CyA-
RP11-21M24.1	229.872	-0.223662	-2.50942	0.0120931	0.123362	1% O2, CyA- vs 19% O2, CyA-
AKAP9	2432.26	-0.143477	-2.50572	0.0122203	0.124529	1% O2, CyA- vs 19% O2, CyA-
NXPE3	1219.19	0.138518	2.50299	0.0123149	0.125239	1% O2, CyA- vs 19% O2, CyA-
ACY3	900.774	0.141027	2.50296	0.0123158	0.125239	1% O2, CyA- vs 19% O2, CyA-
FCRL1	717.79	-0.162468	-2.50178	0.012357	0.125401	1% O2, CyA- vs 19% O2, CyA-
ANKLE1	2952.32	-0.111086	-2.50176	0.0123577	0.125401	1% O2, CyA- vs 19% O2, CyA-
PPOX	258.048	-0.207218	-2.50031	0.0124085	0.125653	1% O2, CyA- vs 19% O2, CyA-
INTS6L	358.892	-0.188479	-2.50039	0.0124056	0.125653	1% O2, CyA- vs 19% O2, CyA-
PIK3CD	1472.51	-0.127459	-2.49965	0.0124316	0.125756	1% O2, CyA- vs 19% O2, CyA-
SLC15A2	83.9274	-0.251513	-2.49778	0.0124974	0.126027	1% O2, CyA- vs 19% O2, CyA-
RAP2B	1095.03	0.138533	2.49811	0.0124857	0.126027	1% O2, CyA- vs 19% O2, CyA-
TREML2	205.157	0.217119	2.49841	0.012475	0.126027	1% O2, CyA- vs 19% O2, CyA-
JTB	3260.5	-0.0928029	-2.49685	0.0125301	0.126226	1% O2, CyA- vs 19% O2, CyA-
SCP2	1509.97	0.151993	2.49406	0.012629	0.12662	1% O2, CyA- vs 19% O2, CyA-
CLK1	780.532	-0.164136	-2.49525	0.0125868	0.12662	1% O2, CyA- vs 19% O2, CyA-
CD320	649.154	-0.17013	-2.49456	0.0126114	0.12662	1% O2, CyA- vs 19% O2, CyA-
AURKA	2640	-0.112536	-2.49499	0.0125961	0.12662	1% O2, CyA- vs 19% O2, CyA-
HPRT1	2436.6	0.13791	2.49391	0.0126346	0.12662	1% O2, CyA- vs 19% O2, CyA-
STX7	2130.73	0.139122	2.49132	0.0127269	0.127413	1% O2, CyA- vs 19% O2, CyA-
TKT	9765.64	-0.0862355	-2.49055	0.0127546	0.127559	1% O2, CyA- vs 19% O2, CyA-
AP4E1	1285.31	0.14899	2.48972	0.0127843	0.127724	1% O2, CyA- vs 19% O2, CyA-
AVL9	2284.31	0.107602	2.48905	0.0128085	0.127738	1% O2, CyA- vs 19% O2, CyA-
PGRMC1	941.272	0.162444	2.48895	0.012812	0.127738	1% O2, CyA- vs 19% O2, CyA-
CAPN15	548.283	-0.19459	-2.48854	0.0128268	0.127753	1% O2, CyA- vs 19% O2, CyA-
PEX19	1185.69	0.134172	2.48759	0.0128612	0.127965	1% O2, CyA- vs 19% O2, CyA-
LANCL2	496.914	0.170925	2.48721	0.012875	0.127971	1% O2, CyA- vs 19% O2, CyA-
ZNF592	3651.4	-0.0962822	-2.48523	0.0129467	0.128551	1% O2, CyA- vs 19% O2, CyA-
STX10	554.642	-0.161344	-2.4838	0.012999	0.128939	1% O2, CyA- vs 19% O2, CyA-
TCF19	3421.76	0.0895315	2.48224	0.0130558	0.128986	1% O2, CyA- vs 19% O2, CyA-
PCNX4	1935.3	0.110621	2.48252	0.0130456	0.128986	1% O2, CyA- vs 19% O2, CyA-
LGMN	245.814	0.205616	2.48221	0.013057	0.128986	1% O2, CyA- vs 19% O2, CyA-
GLCE	457.252	0.173956	2.48264	0.0130413	0.128986	1% O2, CyA- vs 19% O2, CyA-
PCGF6	364.343	0.191492	2.48051	0.0131193	0.129373	1% O2, CyA- vs 19% O2, CyA-
BCL7A	4250.38	-0.0873468	-2.48042	0.0131229	0.129373	1% O2, CyA- vs 19% O2, CyA-
NREP	472.979	0.171761	2.47989	0.0131424	0.129434	1% O2, CyA- vs 19% O2, CyA-
APPL1	1622.75	0.151881	2.47896	0.0131764	0.129465	1% O2, CyA- vs 19% O2, CyA-
TRA2A	2257.92	0.109089	2.47871	0.0131857	0.129465	1% O2, CyA- vs 19% O2, CyA-
TRAP1	5705.89	-0.0817837	-2.47903	0.0131741	0.129465	1% O2, CyA- vs 19% O2, CyA-
THOC7	2519.65	0.103769	2.47701	0.0132489	0.129931	1% O2, CyA- vs 19% O2, CyA-
RP11-166O4.3	97.1575	-0.23902	-2.47635	0.0132732	0.129931	1% O2, CyA- vs 19% O2, CyA-
YWHAZ	13028	0.122507	2.47635	0.0132733	0.129931	1% O2, CyA- vs 19% O2, CyA-
METTL14	779.918	0.17234	2.47309	0.013395	0.130973	1% O2, CyA- vs 19% O2, CyA-
DDT	628.879	0.154962	2.47278	0.0134068	0.130973	1% O2, CyA- vs 19% O2, CyA-
CARM1	3431.55	-0.103336	-2.4704	0.0134964	0.131616	1% O2, CyA- vs 19% O2, CyA-
EP300	4907.95	-0.0925105	-2.47031	0.0134997	0.131616	1% O2, CyA- vs 19% O2, CyA-
ERICH1	635.939	-0.153567	-2.46951	0.0135298	0.131776	1% O2, CyA- vs 19% O2, CyA-
ZNF526	518.933	-0.169999	-2.46781	0.0135941	0.132154	1% O2, CyA- vs 19% O2, CyA-
AMER1	428.771	-0.176184	-2.46777	0.0135959	0.132154	1% O2, CyA- vs 19% O2, CyA-
N6AMT1	203.336	-0.219276	-2.46486	0.0137068	0.133098	1% O2, CyA- vs 19% O2, CyA-
UVSSA	430.853	-0.179304	-2.46434	0.0137266	0.133158	1% O2, CyA- vs 19% O2, CyA-
RNF40	3624.59	-0.099559	-2.46297	0.0137791	0.133534	1% O2, CyA- vs 19% O2, CyA-
SNX10	1624.96	0.17551	2.46034	0.0138806	0.133981	1% O2, CyA- vs 19% O2, CyA-
RABEPK	1225.59	-0.131334	-2.46034	0.0138804	0.133981	1% O2, CyA- vs 19% O2, CyA-
CTCF	4485.08	0.0921739	2.46067	0.0138676	0.133981	1% O2, CyA- vs 19% O2, CyA-
ARFGAP1	1057.6	-0.134346	-2.4613	0.0138435	0.133981	1% O2, CyA- vs 19% O2, CyA-
ZNF706	1785.96	-0.106973	-2.45924	0.013923	0.134091	1% O2, CyA- vs 19% O2, CyA-
IL16	2323.08	0.111803	2.45862	0.0139473	0.134091	1% O2, CyA- vs 19% O2, CyA-
GALNT1	3633.32	0.125213	2.45911	0.0139282	0.134091	1% O2, CyA- vs 19% O2, CyA-
MT-RNR1	1594.36	0.252352	2.45889	0.0139368	0.134091	1% O2, CyA- vs 19% O2, CyA-
CD46	1754.79	-0.106073	-2.45676	0.0140196	0.134253	1% O2, CyA- vs 19% O2, CyA-
STYXL1	986.463	-0.147281	-2.45767	0.0139842	0.134253	1% O2, CyA- vs 19% O2, CyA-
ARFRP1	881.617	-0.148545	-2.45737	0.0139959	0.134253	1% O2, CyA- vs 19% O2, CyA-
MT-ATP6	18248.6	0.0911874	2.45678	0.0140189	0.134253	1% O2, CyA- vs 19% O2, CyA-
HERC2	1989.41	-0.144163	-2.45467	0.0141013	0.134769	1% O2, CyA- vs 19% O2, CyA-
QTRT1	453.45	-0.208898	-2.45493	0.0140913	0.134769	1% O2, CyA- vs 19% O2, CyA-
SMG7	7132.91	-0.083026	-2.45302	0.0141661	0.134989	1% O2, CyA- vs 19% O2, CyA-
RB1	2843.7	0.15531	2.45304	0.0141655	0.134989	1% O2, CyA- vs 19% O2, CyA-
IL21R	2058.26	-0.102858	-2.45371	0.0141392	0.134989	1% O2, CyA- vs 19% O2, CyA-
VOPP1	709.276	0.156449	2.45194	0.0142087	0.135261	1% O2, CyA- vs 19% O2, CyA-
NUP133	3193.93	0.0933557	2.45153	0.0142249	0.135281	1% O2, CyA- vs 19% O2, CyA-
YDJC	585.919	-0.16839	-2.45119	0.0142386	0.135281	1% O2, CyA- vs 19% O2, CyA-
EXO1	1731.57	0.119579	2.4508	0.0142539	0.135293	1% O2, CyA- vs 19% O2, CyA-
TMEM41B	548.897	0.181642	2.45043	0.0142686	0.1353	1% O2, CyA- vs 19% O2, CyA-
YBX1	28245.8	0.0733596	2.44911	0.0143211	0.135666	1% O2, CyA- vs 19% O2, CyA-
ZBTB48	438.607	-0.184066	-2.44797	0.0143663	0.135828	1% O2, CyA- vs 19% O2, CyA-
UCHL1	6647.65	-0.0806429	-2.44805	0.0143633	0.135828	1% O2, CyA- vs 19% O2, CyA-
KIF1BP	506.871	0.165181	2.44742	0.0143883	0.135904	1% O2, CyA- vs 19% O2, CyA-
SCRIB	1748.32	-0.11963	-2.4458	0.0144531	0.136383	1% O2, CyA- vs 19% O2, CyA-
RP4-564F22.2	425.202	-0.191404	-2.44534	0.0144716	0.136424	1% O2, CyA- vs 19% O2, CyA-
CHSY1	757.905	0.147303	2.43965	0.0147016	0.138458	1% O2, CyA- vs 19% O2, CyA-
ARPC5	4108.02	0.122961	2.43901	0.0147277	0.138569	1% O2, CyA- vs 19% O2, CyA-
CIZ1	2863.22	-0.105176	-2.43829	0.0147567	0.138708	1% O2, CyA- vs 19% O2, CyA-
ATXN2L	6584.71	-0.0918114	-2.43788	0.0147735	0.13873	1% O2, CyA- vs 19% O2, CyA-
XPC	1189.89	-0.143812	-2.43721	0.0148011	0.138855	1% O2, CyA- vs 19% O2, CyA-
H1FX	617.331	-0.159536	-2.43503	0.0148904	0.139558	1% O2, CyA- vs 19% O2, CyA-
WBP1L	895.907	0.139359	2.43371	0.0149451	0.139935	1% O2, CyA- vs 19% O2, CyA-
EPS8L2	221.918	0.20959	2.43331	0.0149613	0.139952	1% O2, CyA- vs 19% O2, CyA-
RAC1	4449.72	0.110095	2.42963	0.0151141	0.141194	1% O2, CyA- vs 19% O2, CyA-
GALC	202.264	0.219051	2.42941	0.0151233	0.141194	1% O2, CyA- vs 19% O2, CyA-
TXNDC11	1471.5	-0.111972	-2.42893	0.0151434	0.141246	1% O2, CyA- vs 19% O2, CyA-
TGFBRAP1	1958.09	-0.10308	-2.42826	0.0151713	0.141371	1% O2, CyA- vs 19% O2, CyA-
EML2	517.309	-0.173298	-2.42684	0.0152311	0.141791	1% O2, CyA- vs 19% O2, CyA-
CHAMP1	3861.71	0.0907626	2.42468	0.0153218	0.142498	1% O2, CyA- vs 19% O2, CyA-
ARRDC2	478.459	-0.180942	-2.42319	0.015385	0.142949	1% O2, CyA- vs 19% O2, CyA-
GSPT1	9131.08	-0.0845283	-2.42271	0.0154052	0.143	1% O2, CyA- vs 19% O2, CyA-
QPCT	5593.97	0.182251	2.42228	0.0154237	0.143034	1% O2, CyA- vs 19% O2, CyA-
HCLS1	2561.78	0.107831	2.42117	0.0154704	0.143331	1% O2, CyA- vs 19% O2, CyA-
UBXN2A	897.525	0.132512	2.41954	0.01554	0.143838	1% O2, CyA- vs 19% O2, CyA-
ATAD3A	2221.63	-0.113346	-2.41881	0.0155712	0.143989	1% O2, CyA- vs 19% O2, CyA-
MFSD2A	511.092	-0.163197	-2.4172	0.0156402	0.14449	1% O2, CyA- vs 19% O2, CyA-
MAP3K5	942.84	-0.143803	-2.41636	0.0156766	0.144687	1% O2, CyA- vs 19% O2, CyA-
NSL1	966.089	0.163898	2.41516	0.0157284	0.145027	1% O2, CyA- vs 19% O2, CyA-
SUCLG2	1050.47	0.15752	2.4143	0.0157653	0.145229	1% O2, CyA- vs 19% O2, CyA-
UBTD2	1040.25	0.16038	2.4134	0.0158044	0.145314	1% O2, CyA- vs 19% O2, CyA-
HGH1	1555.14	-0.130835	-2.41356	0.0157975	0.145314	1% O2, CyA- vs 19% O2, CyA-
ARIH2	4027.52	-0.0863929	-2.41301	0.0158214	0.145332	1% O2, CyA- vs 19% O2, CyA-
AGO3	899.862	-0.143271	-2.41182	0.0158729	0.145667	1% O2, CyA- vs 19% O2, CyA-
SERINC5	3482.3	-0.105208	-2.40986	0.0159586	0.1459	1% O2, CyA- vs 19% O2, CyA-
LMNB1	8600.53	0.0867429	2.41051	0.01593	0.1459	1% O2, CyA- vs 19% O2, CyA-
SGSM2	158.01	-0.229398	-2.41009	0.0159485	0.1459	1% O2, CyA- vs 19% O2, CyA-
TRMT6	1772.79	0.117665	2.40989	0.0159572	0.1459	1% O2, CyA- vs 19% O2, CyA-
TLN1	9859.53	-0.0807459	-2.40891	0.0160003	0.146144	1% O2, CyA- vs 19% O2, CyA-
ACTB	81204.6	0.0840161	2.40715	0.0160774	0.146542	1% O2, CyA- vs 19% O2, CyA-
RHBDD2	444.926	0.170292	2.40689	0.0160892	0.146542	1% O2, CyA- vs 19% O2, CyA-
SLC25A13	1809.86	0.113156	2.40741	0.016066	0.146542	1% O2, CyA- vs 19% O2, CyA-
TCOF1	7048.1	-0.109315	-2.40618	0.0161203	0.146549	1% O2, CyA- vs 19% O2, CyA-
TCF20	2835.78	-0.101046	-2.40623	0.016118	0.146549	1% O2, CyA- vs 19% O2, CyA-
RNF181	598.087	0.158721	2.40429	0.016204	0.146553	1% O2, CyA- vs 19% O2, CyA-
DAG1	1098.62	0.128693	2.40419	0.0162085	0.146553	1% O2, CyA- vs 19% O2, CyA-
ALDH3B2	123.223	0.231796	2.40427	0.0162047	0.146553	1% O2, CyA- vs 19% O2, CyA-
HMG20A	1921.38	0.111011	2.40412	0.0162114	0.146553	1% O2, CyA- vs 19% O2, CyA-
TAOK2	1242.4	-0.138598	-2.40455	0.0161925	0.146553	1% O2, CyA- vs 19% O2, CyA-
RBBP9	590.829	0.156115	2.40492	0.0161758	0.146553	1% O2, CyA- vs 19% O2, CyA-
PTP4A2	9049.01	0.103948	2.40326	0.0162496	0.146599	1% O2, CyA- vs 19% O2, CyA-
MED10	548.968	-0.160527	-2.40299	0.0162618	0.146599	1% O2, CyA- vs 19% O2, CyA-
CCDC47	3667.62	0.0985937	2.40329	0.0162484	0.146599	1% O2, CyA- vs 19% O2, CyA-
STK25	628.817	-0.175237	-2.40076	0.0163609	0.147205	1% O2, CyA- vs 19% O2, CyA-
ANAPC16	1655.14	0.122649	2.40046	0.0163747	0.147205	1% O2, CyA- vs 19% O2, CyA-
PPRC1	3473.69	-0.108689	-2.40081	0.0163588	0.147205	1% O2, CyA- vs 19% O2, CyA-
ENTPD4	1892.64	-0.120598	-2.40007	0.0163918	0.147223	1% O2, CyA- vs 19% O2, CyA-
RP13-494C23.1	185.917	0.225295	2.39971	0.016408	0.147232	1% O2, CyA- vs 19% O2, CyA-
RPL14	15056	0.0683193	2.39877	0.0164504	0.147452	1% O2, CyA- vs 19% O2, CyA-
LTB	428.206	0.180307	2.39815	0.0164782	0.147452	1% O2, CyA- vs 19% O2, CyA-
CTDSP2	5427.59	-0.0875079	-2.39817	0.016477	0.147452	1% O2, CyA- vs 19% O2, CyA-
CDCA7L	3464.47	0.0925721	2.39733	0.0165149	0.147644	1% O2, CyA- vs 19% O2, CyA-
IKZF1	6305.45	-0.0824562	-2.39594	0.016578	0.148071	1% O2, CyA- vs 19% O2, CyA-
RGS16	711.834	-0.151224	-2.39553	0.0165963	0.148098	1% O2, CyA- vs 19% O2, CyA-
RNF5	839.737	0.153511	2.39495	0.0166224	0.148195	1% O2, CyA- vs 19% O2, CyA-
TXLNA	2521.43	-0.131069	-2.39281	0.0167198	0.148582	1% O2, CyA- vs 19% O2, CyA-
BAZ2A	5844.11	-0.0806563	-2.39265	0.0167271	0.148582	1% O2, CyA- vs 19% O2, CyA-
UNC119B	1313.3	0.114819	2.39319	0.0167025	0.148582	1% O2, CyA- vs 19% O2, CyA-
CECR5	1284.94	0.12326	2.39357	0.0166852	0.148582	1% O2, CyA- vs 19% O2, CyA-
AUP1	2619.51	-0.111303	-2.39102	0.0168016	0.148657	1% O2, CyA- vs 19% O2, CyA-
SMIM19	602.465	0.157442	2.39159	0.0167757	0.148657	1% O2, CyA- vs 19% O2, CyA-
RPS29	3723.18	0.0947439	2.39115	0.0167957	0.148657	1% O2, CyA- vs 19% O2, CyA-
CALM1	8742.2	0.0996405	2.39176	0.0167677	0.148657	1% O2, CyA- vs 19% O2, CyA-
AP3D1	3072.36	-0.107296	-2.39079	0.0168123	0.148657	1% O2, CyA- vs 19% O2, CyA-
SNHG3	389.89	-0.203521	-2.38935	0.0168784	0.148912	1% O2, CyA- vs 19% O2, CyA-
TAF1C	498.305	-0.199477	-2.38915	0.0168873	0.148912	1% O2, CyA- vs 19% O2, CyA-
DDX49	1726.24	-0.113883	-2.38948	0.0168723	0.148912	1% O2, CyA- vs 19% O2, CyA-
MCPH1	1336.23	0.11746	2.38796	0.0169424	0.148991	1% O2, CyA- vs 19% O2, CyA-
CFL1	21263.4	0.0689425	2.38797	0.0169417	0.148991	1% O2, CyA- vs 19% O2, CyA-
RP2	748.904	0.148212	2.3881	0.0169357	0.148991	1% O2, CyA- vs 19% O2, CyA-
JADE1	2594.76	0.103107	2.38519	0.0170704	0.149981	1% O2, CyA- vs 19% O2, CyA-
FAM189B	294.969	-0.197322	-2.38387	0.0171317	0.15031	1% O2, CyA- vs 19% O2, CyA-
SPPL2B	482.613	-0.196401	-2.38372	0.0171389	0.15031	1% O2, CyA- vs 19% O2, CyA-
CHMP2A	1191.85	0.12884	2.38111	0.0172607	0.151242	1% O2, CyA- vs 19% O2, CyA-
NHLRC2	925.435	0.164596	2.38067	0.0172812	0.151284	1% O2, CyA- vs 19% O2, CyA-
CDC73	1421.47	0.149235	2.37913	0.0173534	0.15178	1% O2, CyA- vs 19% O2, CyA-
DNAJA3	3050.78	-0.0893379	-2.37816	0.0173995	0.152046	1% O2, CyA- vs 19% O2, CyA-
KIAA0040	4443.66	0.0911788	2.37628	0.0174881	0.152408	1% O2, CyA- vs 19% O2, CyA-
NSUN5	1016.32	-0.147714	-2.37647	0.017479	0.152408	1% O2, CyA- vs 19% O2, CyA-
URM1	1489.28	-0.115276	-2.37634	0.0174854	0.152408	1% O2, CyA- vs 19% O2, CyA-
METTL9	2488.47	0.117701	2.37591	0.0175055	0.152422	1% O2, CyA- vs 19% O2, CyA-
VNN2	529.072	-0.160562	-2.37408	0.0175927	0.152662	1% O2, CyA- vs 19% O2, CyA-
EZR	17854.7	0.0732841	2.37401	0.017596	0.152662	1% O2, CyA- vs 19% O2, CyA-
BBS9	220.574	-0.201134	-2.37465	0.0175657	0.152662	1% O2, CyA- vs 19% O2, CyA-
ZNF473	460.79	-0.16618	-2.37435	0.0175796	0.152662	1% O2, CyA- vs 19% O2, CyA-
SLC25A27	197.256	-0.231372	-2.37221	0.0176822	0.153272	1% O2, CyA- vs 19% O2, CyA-
CTC-444N24.11	202.226	-0.220349	-2.36923	0.0178251	0.154373	1% O2, CyA- vs 19% O2, CyA-
IK	3555.61	0.0841024	2.36872	0.0178498	0.154448	1% O2, CyA- vs 19% O2, CyA-
NBPF12	120.315	-0.226214	-2.36803	0.0178832	0.154587	1% O2, CyA- vs 19% O2, CyA-
BLOC1S5	748.247	0.156858	2.36761	0.0179032	0.154587	1% O2, CyA- vs 19% O2, CyA-
BRD4	3781.31	-0.100706	-2.3674	0.0179136	0.154587	1% O2, CyA- vs 19% O2, CyA-
AP001046.5	97.2379	0.22918	2.36634	0.0179651	0.154893	1% O2, CyA- vs 19% O2, CyA-
PAQR8	160.636	0.217252	2.36524	0.0180183	0.155128	1% O2, CyA- vs 19% O2, CyA-
OAZ2	1073.27	0.134963	2.36512	0.0180243	0.155128	1% O2, CyA- vs 19% O2, CyA-
NXT2	510.812	0.201585	2.36475	0.0180421	0.155143	1% O2, CyA- vs 19% O2, CyA-
POLE	3517.57	-0.117972	-2.36296	0.0181294	0.155672	1% O2, CyA- vs 19% O2, CyA-
ID1	228.707	-0.203017	-2.36283	0.0181358	0.155672	1% O2, CyA- vs 19% O2, CyA-
PMPCA	2232.62	-0.0963782	-2.36208	0.0181728	0.155852	1% O2, CyA- vs 19% O2, CyA-
CHMP3	466.137	0.16636	2.36149	0.0182014	0.155897	1% O2, CyA- vs 19% O2, CyA-
PLEC	1610.37	-0.1282	-2.36099	0.0182263	0.155897	1% O2, CyA- vs 19% O2, CyA-
CREBBP	3721.78	-0.0841003	-2.36112	0.0182198	0.155897	1% O2, CyA- vs 19% O2, CyA-
PRPF40A	6792.77	0.0974417	2.36023	0.0182634	0.155939	1% O2, CyA- vs 19% O2, CyA-
VDAC1	9124.83	0.0845651	2.36035	0.0182577	0.155939	1% O2, CyA- vs 19% O2, CyA-
RANBP9	1645.41	0.110276	2.3579	0.0183789	0.156147	1% O2, CyA- vs 19% O2, CyA-
C9orf114	892.342	-0.140381	-2.35897	0.0183257	0.156147	1% O2, CyA- vs 19% O2, CyA-
FKBP4	6054.07	-0.079937	-2.35769	0.0183889	0.156147	1% O2, CyA- vs 19% O2, CyA-
VRK1	2949.55	0.100685	2.35758	0.0183947	0.156147	1% O2, CyA- vs 19% O2, CyA-
TELO2	1058.25	-0.165005	-2.35876	0.0183362	0.156147	1% O2, CyA- vs 19% O2, CyA-
RPS6KB1	1471.61	0.122436	2.3593	0.0183097	0.156147	1% O2, CyA- vs 19% O2, CyA-
FASN	8430.71	-0.105009	-2.35746	0.0184005	0.156147	1% O2, CyA- vs 19% O2, CyA-
PCBP1	10852.9	0.0680384	2.35471	0.018537	0.156587	1% O2, CyA- vs 19% O2, CyA-
GAK	1415.66	-0.123683	-2.35529	0.0185083	0.156587	1% O2, CyA- vs 19% O2, CyA-
GSKIP	520.706	0.175735	2.3555	0.0184979	0.156587	1% O2, CyA- vs 19% O2, CyA-
PCLAF	351.675	0.225887	2.35475	0.018535	0.156587	1% O2, CyA- vs 19% O2, CyA-
ANP32A	11053.4	0.0725996	2.35446	0.0185494	0.156587	1% O2, CyA- vs 19% O2, CyA-
FAM129C	2614.39	-0.123299	-2.35572	0.0184868	0.156587	1% O2, CyA- vs 19% O2, CyA-
TBL2	1294.78	-0.126427	-2.35255	0.0186453	0.15726	1% O2, CyA- vs 19% O2, CyA-
RMI2	1453.42	0.111191	2.35055	0.0187459	0.157933	1% O2, CyA- vs 19% O2, CyA-
YIPF2	182.756	-0.210318	-2.35031	0.0187577	0.157933	1% O2, CyA- vs 19% O2, CyA-
NCDN	1049.02	-0.136289	-2.34783	0.0188832	0.158852	1% O2, CyA- vs 19% O2, CyA-
SEC24A	1065.53	0.150396	2.34543	0.0190053	0.159601	1% O2, CyA- vs 19% O2, CyA-
ITPKC	125.452	-0.22459	-2.34554	0.0189995	0.159601	1% O2, CyA- vs 19% O2, CyA-
TP53BP1	2611.21	-0.0982167	-2.34481	0.0190367	0.159727	1% O2, CyA- vs 19% O2, CyA-
CLK4	209.81	-0.203874	-2.34429	0.0190635	0.159814	1% O2, CyA- vs 19% O2, CyA-
TPM3	10254.5	0.0809654	2.34389	0.0190839	0.159846	1% O2, CyA- vs 19% O2, CyA-
LIG1	2908.48	0.108826	2.34197	0.0191822	0.160531	1% O2, CyA- vs 19% O2, CyA-
ADAR	9911.75	-0.0697505	-2.33956	0.0193063	0.16106	1% O2, CyA- vs 19% O2, CyA-
KRCC1	732.581	0.148018	2.34029	0.0192686	0.16106	1% O2, CyA- vs 19% O2, CyA-
LTB4R	205.382	-0.226974	-2.33946	0.0193119	0.16106	1% O2, CyA- vs 19% O2, CyA-
POLR2M	417.553	0.209898	2.33994	0.0192869	0.16106	1% O2, CyA- vs 19% O2, CyA-
SSH1	846.978	0.135016	2.3376	0.0194078	0.161581	1% O2, CyA- vs 19% O2, CyA-
DHX40	1484.73	0.121979	2.33768	0.0194038	0.161581	1% O2, CyA- vs 19% O2, CyA-
SARAF	3284.33	0.125089	2.3369	0.0194444	0.161747	1% O2, CyA- vs 19% O2, CyA-
AEN	2116.53	-0.0935305	-2.33634	0.0194733	0.161849	1% O2, CyA- vs 19% O2, CyA-
KTN1	5705.29	-0.10019	-2.33593	0.019495	0.16189	1% O2, CyA- vs 19% O2, CyA-
AP5Z1	275.557	-0.20211	-2.33476	0.0195558	0.162256	1% O2, CyA- vs 19% O2, CyA-
TNKS	1729.8	0.115745	2.33436	0.0195771	0.162294	1% O2, CyA- vs 19% O2, CyA-
FRG1	725.988	0.138004	2.33308	0.0196437	0.162707	1% O2, CyA- vs 19% O2, CyA-
CYB5R4	1751.7	0.113339	2.33172	0.0197153	0.162743	1% O2, CyA- vs 19% O2, CyA-
RAD51AP1	1056.91	0.147415	2.3326	0.0196691	0.162743	1% O2, CyA- vs 19% O2, CyA-
KIF5A	152.664	-0.222473	-2.33218	0.0196913	0.162743	1% O2, CyA- vs 19% O2, CyA-
ASPSCR1	392.561	-0.174584	-2.33177	0.0197129	0.162743	1% O2, CyA- vs 19% O2, CyA-
TAF9B	737.089	0.175235	2.33126	0.0197399	0.162808	1% O2, CyA- vs 19% O2, CyA-
BRD8	1387.91	-0.14008	-2.32995	0.0198087	0.163237	1% O2, CyA- vs 19% O2, CyA-
ASTE1	316.931	0.183727	2.3287	0.0198748	0.163642	1% O2, CyA- vs 19% O2, CyA-
ARHGAP5	519.144	0.177035	2.32694	0.0199686	0.164275	1% O2, CyA- vs 19% O2, CyA-
CDK5RAP3	73.4234	-0.214676	-2.32646	0.0199942	0.164346	1% O2, CyA- vs 19% O2, CyA-
C5orf45	215.642	-0.214038	-2.3252	0.0200613	0.164479	1% O2, CyA- vs 19% O2, CyA-
RAD21	12652.9	0.0862223	2.3253	0.0200558	0.164479	1% O2, CyA- vs 19% O2, CyA-
AKAP8L	989.182	-0.14306	-2.32543	0.0200492	0.164479	1% O2, CyA- vs 19% O2, CyA-
TSEN15	1118.12	0.14694	2.32458	0.0200946	0.164612	1% O2, CyA- vs 19% O2, CyA-
HTATSF1	3360.21	0.088419	2.32391	0.0201303	0.164766	1% O2, CyA- vs 19% O2, CyA-
ATPAF1	968.901	0.128499	2.32289	0.0201848	0.165073	1% O2, CyA- vs 19% O2, CyA-
BOD1	732.556	-0.150158	-2.32223	0.0202204	0.165224	1% O2, CyA- vs 19% O2, CyA-
EHMT1	4835.21	-0.083407	-2.32107	0.020283	0.165596	1% O2, CyA- vs 19% O2, CyA-
DNASE1L1	298.887	0.186514	2.32038	0.0203204	0.165762	1% O2, CyA- vs 19% O2, CyA-
BCL2L11	909.412	0.129291	2.31961	0.0203617	0.16582	1% O2, CyA- vs 19% O2, CyA-
CDAN1	507.639	-0.162984	-2.31989	0.0203468	0.16582	1% O2, CyA- vs 19% O2, CyA-
COX7A2L	1827.82	0.121552	2.3175	0.0204766	0.166106	1% O2, CyA- vs 19% O2, CyA-
BRD2	8011.57	-0.0822516	-2.31811	0.0204432	0.166106	1% O2, CyA- vs 19% O2, CyA-
ARFGAP2	2172.47	0.10481	2.31768	0.0204669	0.166106	1% O2, CyA- vs 19% O2, CyA-
SLC39A13	122.876	-0.220608	-2.31682	0.0205135	0.166106	1% O2, CyA- vs 19% O2, CyA-
DHCR7	1425.51	0.125276	2.31716	0.0204952	0.166106	1% O2, CyA- vs 19% O2, CyA-
ANKS3	83.6121	-0.22364	-2.31676	0.0205168	0.166106	1% O2, CyA- vs 19% O2, CyA-
TIMM44	1876.25	-0.114291	-2.3181	0.0204438	0.166106	1% O2, CyA- vs 19% O2, CyA-
BET1	698.878	0.178759	2.31598	0.0205593	0.16631	1% O2, CyA- vs 19% O2, CyA-
TICAM1	1126.62	-0.130371	-2.31537	0.0205924	0.16644	1% O2, CyA- vs 19% O2, CyA-
RP11-31F15.1	173.499	-0.21439	-2.31487	0.0206198	0.166522	1% O2, CyA- vs 19% O2, CyA-
UBE2L6	644.652	-0.149083	-2.3133	0.0207063	0.1669	1% O2, CyA- vs 19% O2, CyA-
KLC2	956.908	-0.137874	-2.31277	0.0207355	0.1669	1% O2, CyA- vs 19% O2, CyA-
AMN1	115.865	0.229118	2.31298	0.020724	0.1669	1% O2, CyA- vs 19% O2, CyA-
GTPBP3	1258.41	-0.143889	-2.31369	0.0206847	0.1669	1% O2, CyA- vs 19% O2, CyA-
GABPB1	851.285	0.156922	2.31213	0.0207705	0.167043	1% O2, CyA- vs 19% O2, CyA-
ADAM17	3559.81	0.0923217	2.31065	0.0208522	0.16733	1% O2, CyA- vs 19% O2, CyA-
NFU1	618.787	0.151194	2.30889	0.0209494	0.16733	1% O2, CyA- vs 19% O2, CyA-
WDR19	617.697	-0.151656	-2.3103	0.0208714	0.16733	1% O2, CyA- vs 19% O2, CyA-
DUSP22	1572.39	-0.116402	-2.30868	0.0209615	0.16733	1% O2, CyA- vs 19% O2, CyA-
AKIRIN2	1062.34	-0.122805	-2.3093	0.020927	0.16733	1% O2, CyA- vs 19% O2, CyA-
KBTBD2	1322.16	0.119499	2.30872	0.0209591	0.16733	1% O2, CyA- vs 19% O2, CyA-
PTPN6	166.556	-0.212754	-2.3111	0.0208271	0.16733	1% O2, CyA- vs 19% O2, CyA-
FHOD1	1058	-0.125608	-2.30876	0.0209571	0.16733	1% O2, CyA- vs 19% O2, CyA-
ANKRD11	2216.63	-0.132476	-2.3101	0.0208829	0.16733	1% O2, CyA- vs 19% O2, CyA-
ZBTB14	724.412	0.138488	2.30698	0.021056	0.167945	1% O2, CyA- vs 19% O2, CyA-
RP11-23D24.2	116.307	0.220289	2.30605	0.0211078	0.16822	1% O2, CyA- vs 19% O2, CyA-
E2F8	1167.16	0.118628	2.30325	0.0212648	0.169332	1% O2, CyA- vs 19% O2, CyA-
RPS12	9523.47	0.078864	2.30047	0.0214217	0.170302	1% O2, CyA- vs 19% O2, CyA-
ZNF574	672.177	-0.151851	-2.30047	0.0214215	0.170302	1% O2, CyA- vs 19% O2, CyA-
SAP30	1314.87	0.117548	2.29965	0.0214682	0.170405	1% O2, CyA- vs 19% O2, CyA-
SURF6	1438.61	-0.115432	-2.29962	0.0214698	0.170405	1% O2, CyA- vs 19% O2, CyA-
SEC61B	3225.93	0.0919087	2.29888	0.0215115	0.170596	1% O2, CyA- vs 19% O2, CyA-
DHPS	1123.71	-0.1177	-2.29828	0.0215459	0.170729	1% O2, CyA- vs 19% O2, CyA-
RBFOX2	2392.95	-0.106182	-2.29755	0.0215874	0.170918	1% O2, CyA- vs 19% O2, CyA-
RP11-147L13.8	229.081	0.21181	2.29612	0.0216691	0.171425	1% O2, CyA- vs 19% O2, CyA-
CLEC16A	1442.63	-0.116539	-2.29446	0.0217639	0.172034	1% O2, CyA- vs 19% O2, CyA-
PITHD1	1560.3	0.111305	2.2915	0.0219342	0.173239	1% O2, CyA- vs 19% O2, CyA-
PRR13	1244.06	0.13209	2.29115	0.0219545	0.173258	1% O2, CyA- vs 19% O2, CyA-
EMC1	2144.51	-0.101874	-2.28996	0.0220238	0.173522	1% O2, CyA- vs 19% O2, CyA-
SPC25	725.874	0.140155	2.29006	0.022018	0.173522	1% O2, CyA- vs 19% O2, CyA-
SIRT7	431.485	-0.169581	-2.2874	0.0221725	0.174552	1% O2, CyA- vs 19% O2, CyA-
NDE1	1482.26	-0.111761	-2.28637	0.0222325	0.174882	1% O2, CyA- vs 19% O2, CyA-
EXOSC9	2342.74	0.0992424	2.28519	0.0223015	0.175019	1% O2, CyA- vs 19% O2, CyA-
CTSO	92.4875	0.220586	2.28548	0.0222848	0.175019	1% O2, CyA- vs 19% O2, CyA-
PARP6	422.179	-0.183844	-2.28515	0.022304	0.175019	1% O2, CyA- vs 19% O2, CyA-
SGCB	215.155	0.198073	2.2848	0.0223243	0.175037	1% O2, CyA- vs 19% O2, CyA-
KIAA0907	1071.56	-0.134524	-2.28441	0.0223477	0.175078	1% O2, CyA- vs 19% O2, CyA-
ABCC1	2205.15	-0.102789	-2.2838	0.0223834	0.175216	1% O2, CyA- vs 19% O2, CyA-
PHB	5827.51	-0.0745459	-2.28305	0.0224276	0.175421	1% O2, CyA- vs 19% O2, CyA-
ERAP1	3031.69	0.0839105	2.2823	0.0224714	0.175621	1% O2, CyA- vs 19% O2, CyA-
ZCCHC10	845.28	0.173147	2.28101	0.0225481	0.176079	1% O2, CyA- vs 19% O2, CyA-
LENG8	1359.1	-0.218457	-2.2804	0.0225839	0.176216	1% O2, CyA- vs 19% O2, CyA-
CCNE1	861.782	0.129028	2.27918	0.0226563	0.176639	1% O2, CyA- vs 19% O2, CyA-
SLC25A36	1512.53	0.136869	2.27847	0.0226988	0.176756	1% O2, CyA- vs 19% O2, CyA-
UBE2H	2648.6	-0.0918171	-2.27831	0.0227078	0.176756	1% O2, CyA- vs 19% O2, CyA-
TTC37	3211.75	-0.0819858	-2.2773	0.0227682	0.1768	1% O2, CyA- vs 19% O2, CyA-
ETV6	436.2	0.17026	2.27733	0.0227667	0.1768	1% O2, CyA- vs 19% O2, CyA-
KLHDC4	1368.11	-0.131052	-2.27743	0.0227603	0.1768	1% O2, CyA- vs 19% O2, CyA-
PXK	3656.56	-0.085363	-2.2748	0.0229177	0.177566	1% O2, CyA- vs 19% O2, CyA-
EXOC6	629.9	0.159933	2.27474	0.0229218	0.177566	1% O2, CyA- vs 19% O2, CyA-
MARS	5214.39	-0.078584	-2.27506	0.0229025	0.177566	1% O2, CyA- vs 19% O2, CyA-
NEK7	716.896	0.176791	2.27388	0.0229731	0.177821	1% O2, CyA- vs 19% O2, CyA-
COL4A3	152.847	-0.214293	-2.27335	0.0230052	0.177906	1% O2, CyA- vs 19% O2, CyA-
ERP44	2870.58	-0.0912578	-2.27309	0.0230208	0.177906	1% O2, CyA- vs 19% O2, CyA-
TMX1	2357.98	0.151771	2.27179	0.0230989	0.178368	1% O2, CyA- vs 19% O2, CyA-
SRM	7122.6	-0.0766428	-2.26927	0.0232516	0.179036	1% O2, CyA- vs 19% O2, CyA-
SIRT1	1751.48	0.132451	2.26915	0.0232593	0.179036	1% O2, CyA- vs 19% O2, CyA-
ERC1	3695.76	-0.0920231	-2.26963	0.0232303	0.179036	1% O2, CyA- vs 19% O2, CyA-
ANKRD13A	7651.72	0.0793783	2.26958	0.0232332	0.179036	1% O2, CyA- vs 19% O2, CyA-
RPS27	11719	0.0869219	2.26827	0.0233128	0.179048	1% O2, CyA- vs 19% O2, CyA-
DUSP12	537.985	-0.155098	-2.26821	0.0233164	0.179048	1% O2, CyA- vs 19% O2, CyA-
CYB5B	3174.79	0.0911774	2.26858	0.0232941	0.179048	1% O2, CyA- vs 19% O2, CyA-
USP24	3271.63	-0.094317	-2.26391	0.0235796	0.18091	1% O2, CyA- vs 19% O2, CyA-
EIF3J	4961.3	0.0952708	2.26364	0.0235962	0.18091	1% O2, CyA- vs 19% O2, CyA-
AFG3L2	4120.57	0.0776855	2.26329	0.0236178	0.180933	1% O2, CyA- vs 19% O2, CyA-
BIRC6	5461.77	-0.10893	-2.26215	0.0236879	0.181327	1% O2, CyA- vs 19% O2, CyA-
TNFRSF10B	566.083	-0.148146	-2.26108	0.0237541	0.18169	1% O2, CyA- vs 19% O2, CyA-
SUCO	1722.62	0.123381	2.26029	0.0238033	0.181923	1% O2, CyA- vs 19% O2, CyA-
PIK3CA	2136.36	0.109611	2.25945	0.0238552	0.18202	1% O2, CyA- vs 19% O2, CyA-
SLC39A14	3812.15	-0.0909683	-2.25931	0.0238641	0.18202	1% O2, CyA- vs 19% O2, CyA-
CEP164	1053.07	-0.122389	-2.25918	0.0238724	0.18202	1% O2, CyA- vs 19% O2, CyA-
AGPAT6	2575.67	0.092684	2.25883	0.0238942	0.182043	1% O2, CyA- vs 19% O2, CyA-
RP3-398D13.3	75.9188	0.223312	2.2583	0.0239269	0.182149	1% O2, CyA- vs 19% O2, CyA-
FAM200A	219.041	0.207663	2.25695	0.0240111	0.182647	1% O2, CyA- vs 19% O2, CyA-
ADAM23	857.082	-0.133729	-2.25316	0.0242493	0.183075	1% O2, CyA- vs 19% O2, CyA-
AGA	347.403	0.180808	2.25366	0.0242177	0.183075	1% O2, CyA- vs 19% O2, CyA-
ZFR	4012.32	0.0900227	2.25517	0.024123	0.183075	1% O2, CyA- vs 19% O2, CyA-
RP11-556O5.3	84.096	-0.215983	-2.25282	0.0242705	0.183075	1% O2, CyA- vs 19% O2, CyA-
SNHG6	1275.87	0.112279	2.25245	0.0242941	0.183075	1% O2, CyA- vs 19% O2, CyA-
MIR600HG	727.71	-0.1491	-2.25415	0.0241865	0.183075	1% O2, CyA- vs 19% O2, CyA-
UVRAG	2149.07	-0.102008	-2.25295	0.0242623	0.183075	1% O2, CyA- vs 19% O2, CyA-
ALG9	196.359	0.203424	2.25416	0.0241859	0.183075	1% O2, CyA- vs 19% O2, CyA-
SPATS2	1652.02	-0.10068	-2.25264	0.024282	0.183075	1% O2, CyA- vs 19% O2, CyA-
WIZ	1202.18	-0.127725	-2.25288	0.0242668	0.183075	1% O2, CyA- vs 19% O2, CyA-
TRMT2A	1511.48	-0.120114	-2.25275	0.0242749	0.183075	1% O2, CyA- vs 19% O2, CyA-
SLC25A17	1318.97	0.122689	2.25302	0.0242581	0.183075	1% O2, CyA- vs 19% O2, CyA-
HACL1	570.95	0.146298	2.24838	0.0245518	0.184873	1% O2, CyA- vs 19% O2, CyA-
LYSMD3	1026.62	0.177312	2.24779	0.0245893	0.185001	1% O2, CyA- vs 19% O2, CyA-
GNB1L	135.006	-0.209113	-2.24752	0.024607	0.185001	1% O2, CyA- vs 19% O2, CyA-
AMPD3	684.454	0.136582	2.24617	0.0246928	0.185503	1% O2, CyA- vs 19% O2, CyA-
RASSF5	308.668	0.18497	2.24316	0.0248863	0.186811	1% O2, CyA- vs 19% O2, CyA-
CLN5	480.192	0.170965	2.24171	0.0249802	0.187371	1% O2, CyA- vs 19% O2, CyA-
GOLPH3	1956.23	0.106686	2.24086	0.0250354	0.187495	1% O2, CyA- vs 19% O2, CyA-
PDIA4	9160.09	-0.0748982	-2.24091	0.0250317	0.187495	1% O2, CyA- vs 19% O2, CyA-
ARL6	317.676	0.185363	2.2399	0.0250974	0.187669	1% O2, CyA- vs 19% O2, CyA-
ALG10B	230.262	0.21683	2.24004	0.0250883	0.187669	1% O2, CyA- vs 19% O2, CyA-
MRPL42	1556.39	0.143227	2.2392	0.0251426	0.187862	1% O2, CyA- vs 19% O2, CyA-
SCYL2	2019.84	0.123887	2.23874	0.0251727	0.187942	1% O2, CyA- vs 19% O2, CyA-
RP11-799A12.1	124.778	0.213849	2.23757	0.025249	0.188079	1% O2, CyA- vs 19% O2, CyA-
MAD2L1	3544.75	0.141961	2.23757	0.0252493	0.188079	1% O2, CyA- vs 19% O2, CyA-
C2CD5	1231.76	0.111549	2.23786	0.02523	0.188079	1% O2, CyA- vs 19% O2, CyA-
ELMOD2	639.198	0.187427	2.23713	0.0252776	0.188146	1% O2, CyA- vs 19% O2, CyA-
SGMS1	1213.06	0.119625	2.23621	0.025338	0.18845	1% O2, CyA- vs 19% O2, CyA-
SRPRB	2412.92	-0.0994472	-2.23206	0.0256112	0.190336	1% O2, CyA- vs 19% O2, CyA-
NRDC	5598.87	-0.0756466	-2.22963	0.0257718	0.191274	1% O2, CyA- vs 19% O2, CyA-
ALDH9A1	1019.35	0.116071	2.22956	0.025777	0.191274	1% O2, CyA- vs 19% O2, CyA-
NSMCE1	899.562	-0.125759	-2.22787	0.025889	0.191886	1% O2, CyA- vs 19% O2, CyA-
SMAD2	4043.55	0.105354	2.22772	0.025899	0.191886	1% O2, CyA- vs 19% O2, CyA-
PYROXD1	293.784	0.183369	2.22681	0.0259599	0.192065	1% O2, CyA- vs 19% O2, CyA-
CHD3	2460.01	-0.103375	-2.22674	0.0259649	0.192065	1% O2, CyA- vs 19% O2, CyA-
ZNF749	178.932	-0.206647	-2.22647	0.0259826	0.192065	1% O2, CyA- vs 19% O2, CyA-
LNP1	76.8756	-0.215535	-2.22519	0.0260688	0.192329	1% O2, CyA- vs 19% O2, CyA-
CCNG1	2462.76	0.128211	2.22475	0.0260977	0.192329	1% O2, CyA- vs 19% O2, CyA-
BRCA1	3493	-0.0892034	-2.22486	0.0260906	0.192329	1% O2, CyA- vs 19% O2, CyA-
SPHK2	435.44	-0.163227	-2.22556	0.0260437	0.192329	1% O2, CyA- vs 19% O2, CyA-
PTPN22	2193.24	-0.10107	-2.22295	0.0262194	0.19233	1% O2, CyA- vs 19% O2, CyA-
PPP4R3B	4144.4	0.105885	2.22441	0.0261206	0.19233	1% O2, CyA- vs 19% O2, CyA-
DCTN4	1342.8	0.124315	2.2236	0.0261755	0.19233	1% O2, CyA- vs 19% O2, CyA-
STK38	2280.79	-0.101155	-2.22224	0.0262674	0.19233	1% O2, CyA- vs 19% O2, CyA-
TMEM248	3134.48	0.0931577	2.22266	0.0262386	0.19233	1% O2, CyA- vs 19% O2, CyA-
CNTRL	4083.84	-0.120084	-2.22401	0.026148	0.19233	1% O2, CyA- vs 19% O2, CyA-
NSMF	894.257	-0.156407	-2.2221	0.0262764	0.19233	1% O2, CyA- vs 19% O2, CyA-
POLR3E	1998.57	-0.104811	-2.22279	0.0262303	0.19233	1% O2, CyA- vs 19% O2, CyA-
SRSF2	9420.91	0.0750875	2.2227	0.0262363	0.19233	1% O2, CyA- vs 19% O2, CyA-
HSPA4L	1004.25	0.137055	2.22145	0.0263202	0.192505	1% O2, CyA- vs 19% O2, CyA-
PLK4	2332.09	0.0954656	2.21956	0.0264488	0.192574	1% O2, CyA- vs 19% O2, CyA-
BTN3A1	378.789	-0.175568	-2.22072	0.0263702	0.192574	1% O2, CyA- vs 19% O2, CyA-
PSIP1	5587.69	0.111176	2.22045	0.0263882	0.192574	1% O2, CyA- vs 19% O2, CyA-
CCDC137	716.346	-0.136199	-2.21995	0.0264222	0.192574	1% O2, CyA- vs 19% O2, CyA-
RNF138	2077.15	0.214233	2.22038	0.0263932	0.192574	1% O2, CyA- vs 19% O2, CyA-
XAB2	1274.86	-0.12109	-2.21962	0.0264448	0.192574	1% O2, CyA- vs 19% O2, CyA-
GRINA	382.778	-0.175057	-2.21902	0.0264851	0.192693	1% O2, CyA- vs 19% O2, CyA-
SLC25A12	1586.47	-0.101238	-2.21836	0.0265306	0.192819	1% O2, CyA- vs 19% O2, CyA-
AP3S1	1459.42	0.138475	2.21789	0.0265621	0.192819	1% O2, CyA- vs 19% O2, CyA-
NAA10	884.101	-0.139499	-2.21816	0.0265439	0.192819	1% O2, CyA- vs 19% O2, CyA-
QSOX2	1377.64	-0.132178	-2.21703	0.0266212	0.193103	1% O2, CyA- vs 19% O2, CyA-
SOD2	1600.9	0.140287	2.21548	0.0267274	0.193729	1% O2, CyA- vs 19% O2, CyA-
PDE4A	1730.21	-0.108667	-2.21512	0.0267517	0.19376	1% O2, CyA- vs 19% O2, CyA-
BAP1	2256.42	-0.0940586	-2.21454	0.026792	0.193907	1% O2, CyA- vs 19% O2, CyA-
HYLS1	444.876	0.165437	2.21369	0.02685	0.194181	1% O2, CyA- vs 19% O2, CyA-
STARD7	12969.7	0.0726178	2.21266	0.0269213	0.194552	1% O2, CyA- vs 19% O2, CyA-
POLR3F	372.618	0.166518	2.21173	0.0269851	0.194723	1% O2, CyA- vs 19% O2, CyA-
C22orf46	162.406	-0.209214	-2.21198	0.0269677	0.194723	1% O2, CyA- vs 19% O2, CyA-
ATXN2	1249.57	-0.117935	-2.21142	0.0270068	0.194735	1% O2, CyA- vs 19% O2, CyA-
RFC5	1491.32	0.114689	2.2111	0.0270288	0.194748	1% O2, CyA- vs 19% O2, CyA-
ARID4B	1224.29	-0.116456	-2.20798	0.027246	0.195436	1% O2, CyA- vs 19% O2, CyA-
PLPP5	323.514	-0.176306	-2.20908	0.027169	0.195436	1% O2, CyA- vs 19% O2, CyA-
SCARB1	4047.16	-0.080971	-2.2079	0.0272509	0.195436	1% O2, CyA- vs 19% O2, CyA-
SEL1L	6193.72	0.106947	2.20774	0.0272622	0.195436	1% O2, CyA- vs 19% O2, CyA-
CYLD	500.106	0.148818	2.2077	0.0272654	0.195436	1% O2, CyA- vs 19% O2, CyA-
ACADVL	364.907	-0.168967	-2.20822	0.0272287	0.195436	1% O2, CyA- vs 19% O2, CyA-
DYNLL2	2726.15	0.0988224	2.20859	0.0272032	0.195436	1% O2, CyA- vs 19% O2, CyA-
TET1	226.511	0.195299	2.2074	0.0272859	0.195438	1% O2, CyA- vs 19% O2, CyA-
JPX	289.318	-0.177608	-2.2065	0.0273488	0.195744	1% O2, CyA- vs 19% O2, CyA-
ANKRD17	6125.94	-0.0824448	-2.20614	0.027374	0.19578	1% O2, CyA- vs 19% O2, CyA-
B4GALT1	1769.53	0.120403	2.20537	0.0274281	0.195877	1% O2, CyA- vs 19% O2, CyA-
RAD52	260.288	-0.189449	-2.20543	0.027424	0.195877	1% O2, CyA- vs 19% O2, CyA-
KLF5	119.778	0.220388	2.20363	0.0275505	0.196607	1% O2, CyA- vs 19% O2, CyA-
RHOA	16347.5	0.0674657	2.20231	0.0276436	0.1969	1% O2, CyA- vs 19% O2, CyA-
RAC2	3298.75	-0.088038	-2.20218	0.0276525	0.1969	1% O2, CyA- vs 19% O2, CyA-
NUP50	4360.61	0.0863126	2.20275	0.0276125	0.1969	1% O2, CyA- vs 19% O2, CyA-
CROCCP2	226.271	-0.202084	-2.19989	0.0278149	0.197367	1% O2, CyA- vs 19% O2, CyA-
ATAD2	5455.48	0.0833851	2.19986	0.0278171	0.197367	1% O2, CyA- vs 19% O2, CyA-
RP11-22B23.3	89.2779	-0.21558	-2.19982	0.0278199	0.197367	1% O2, CyA- vs 19% O2, CyA-
TPP2	2740.09	-0.0934285	-2.20002	0.0278056	0.197367	1% O2, CyA- vs 19% O2, CyA-
SMAD4	1710.13	0.1408	2.19983	0.0278193	0.197367	1% O2, CyA- vs 19% O2, CyA-
TMC6	281.681	-0.188398	-2.1992	0.0278638	0.197533	1% O2, CyA- vs 19% O2, CyA-
TMEM97	2415.42	0.0971733	2.19832	0.0279262	0.197831	1% O2, CyA- vs 19% O2, CyA-
GRAMD1A	801.717	-0.138068	-2.19758	0.0279789	0.19806	1% O2, CyA- vs 19% O2, CyA-
KCNAB2	4776.24	0.0868125	2.19685	0.0280314	0.198287	1% O2, CyA- vs 19% O2, CyA-
FAM98A	4560.54	0.0987476	2.1957	0.0281133	0.198721	1% O2, CyA- vs 19% O2, CyA-
POLR3B	1205.03	0.108481	2.19446	0.0282024	0.199205	1% O2, CyA- vs 19% O2, CyA-
FYCO1	548.058	-0.149637	-2.19289	0.0283151	0.199856	1% O2, CyA- vs 19% O2, CyA-
PTOV1	1413.74	-0.109251	-2.19207	0.0283744	0.199983	1% O2, CyA- vs 19% O2, CyA-
PABPC1L	180.368	-0.215524	-2.19214	0.0283695	0.199983	1% O2, CyA- vs 19% O2, CyA-
CSTF1	1617.75	0.103469	2.19079	0.0284667	0.200487	1% O2, CyA- vs 19% O2, CyA-
LRCH4	181.705	-0.198634	-2.18976	0.0285416	0.200723	1% O2, CyA- vs 19% O2, CyA-
RPS11	24316.6	0.0733987	2.1899	0.0285314	0.200723	1% O2, CyA- vs 19% O2, CyA-
PPIA	16160	0.0770391	2.1894	0.028568	0.200763	1% O2, CyA- vs 19% O2, CyA-
FZD6	348.62	0.176532	2.18736	0.0287162	0.201513	1% O2, CyA- vs 19% O2, CyA-
ZNF444	426.878	-0.157812	-2.18752	0.0287045	0.201513	1% O2, CyA- vs 19% O2, CyA-
ABR	2880.45	-0.110317	-2.18507	0.0288834	0.202539	1% O2, CyA- vs 19% O2, CyA-
EIF3A	18809	-0.0556302	-2.18462	0.0289168	0.202627	1% O2, CyA- vs 19% O2, CyA-
TMEM30A	2221.57	0.129563	2.18287	0.0290456	0.203382	1% O2, CyA- vs 19% O2, CyA-
ADPRHL2	668.784	0.133441	2.18161	0.0291381	0.203636	1% O2, CyA- vs 19% O2, CyA-
DARS2	2168.63	-0.0903637	-2.18063	0.0292109	0.203636	1% O2, CyA- vs 19% O2, CyA-
HMGB2	14811.4	0.0786019	2.18138	0.0291557	0.203636	1% O2, CyA- vs 19% O2, CyA-
ATAT1	199.253	-0.193322	-2.18172	0.0291302	0.203636	1% O2, CyA- vs 19% O2, CyA-
SET	29724	0.0820913	2.181	0.0291837	0.203636	1% O2, CyA- vs 19% O2, CyA-
SGK494	171.967	-0.205358	-2.18039	0.0292289	0.203636	1% O2, CyA- vs 19% O2, CyA-
AP5S1	232.943	0.182635	2.18083	0.0291963	0.203636	1% O2, CyA- vs 19% O2, CyA-
EXOC4	1507.61	-0.109141	-2.17855	0.0293655	0.204359	1% O2, CyA- vs 19% O2, CyA-
MTHFD1	6648.58	-0.0694243	-2.17842	0.0293749	0.204359	1% O2, CyA- vs 19% O2, CyA-
PPARGC1B	1239.98	-0.115253	-2.17811	0.0293977	0.204371	1% O2, CyA- vs 19% O2, CyA-
HOOK2	93.4607	-0.211323	-2.17616	0.029543	0.205234	1% O2, CyA- vs 19% O2, CyA-
ZNF621	423.26	-0.162642	-2.17568	0.0295792	0.205338	1% O2, CyA- vs 19% O2, CyA-
NCOA6	1711.88	-0.0987787	-2.17533	0.0296053	0.205372	1% O2, CyA- vs 19% O2, CyA-
ZNF644	2204.89	0.110986	2.17128	0.0299104	0.20573	1% O2, CyA- vs 19% O2, CyA-
CR2	419.975	-0.158192	-2.17122	0.0299146	0.20573	1% O2, CyA- vs 19% O2, CyA-
PPM1B	1514.98	0.108794	2.1724	0.0298255	0.20573	1% O2, CyA- vs 19% O2, CyA-
CCDC150	97.5494	-0.213486	-2.172	0.0298558	0.20573	1% O2, CyA- vs 19% O2, CyA-
KIAA1211	238.832	-0.186676	-2.1719	0.0298633	0.20573	1% O2, CyA- vs 19% O2, CyA-
VARS2	1162.32	-0.108908	-2.17183	0.0298684	0.20573	1% O2, CyA- vs 19% O2, CyA-
FKBP5	6762.2	0.0729968	2.173	0.0297806	0.20573	1% O2, CyA- vs 19% O2, CyA-
UBAP2	3117.08	-0.0820344	-2.17178	0.0298719	0.20573	1% O2, CyA- vs 19% O2, CyA-
PA2G4	12538.3	0.0655761	2.1729	0.0297875	0.20573	1% O2, CyA- vs 19% O2, CyA-
HERC2P2	108.502	-0.211218	-2.17172	0.0298765	0.20573	1% O2, CyA- vs 19% O2, CyA-
TRAF4	1378.36	-0.114234	-2.17098	0.0299329	0.20573	1% O2, CyA- vs 19% O2, CyA-
TP53RK	909.143	0.131804	2.17131	0.0299081	0.20573	1% O2, CyA- vs 19% O2, CyA-
LZTR1	132.639	-0.208921	-2.17155	0.0298897	0.20573	1% O2, CyA- vs 19% O2, CyA-
SLAMF6	3879.05	0.0772939	2.16964	0.0300343	0.206096	1% O2, CyA- vs 19% O2, CyA-
GCLC	1323.91	0.129383	2.16943	0.0300499	0.206096	1% O2, CyA- vs 19% O2, CyA-
UQCRB	4182.24	0.0855026	2.1698	0.0300219	0.206096	1% O2, CyA- vs 19% O2, CyA-
PPP1CB	3678.86	0.217458	2.16909	0.0300758	0.206127	1% O2, CyA- vs 19% O2, CyA-
HNRNPU	36226.6	0.067879	2.16817	0.0301454	0.206459	1% O2, CyA- vs 19% O2, CyA-
RAB2A	1408.93	0.15512	2.16674	0.0302546	0.20706	1% O2, CyA- vs 19% O2, CyA-
PSMB6	1414.42	0.108279	2.16609	0.0303043	0.207254	1% O2, CyA- vs 19% O2, CyA-
NANOS1	95.9356	0.217195	2.16576	0.0303293	0.207279	1% O2, CyA- vs 19% O2, CyA-
IGLV6-57	295.942	0.175968	2.16541	0.0303563	0.207317	1% O2, CyA- vs 19% O2, CyA-
PSEN1	1152.09	0.110098	2.16342	0.0305091	0.208214	1% O2, CyA- vs 19% O2, CyA-
HNRNPUL2	3067.31	0.0800912	2.16302	0.0305399	0.208278	1% O2, CyA- vs 19% O2, CyA-
PRRC2A	16223.3	-0.0820516	-2.16158	0.0306508	0.208887	1% O2, CyA- vs 19% O2, CyA-
SFXN1	4439.36	0.0953765	2.16037	0.0307437	0.209373	1% O2, CyA- vs 19% O2, CyA-
LYL1	484.059	-0.158049	-2.15937	0.0308218	0.209757	1% O2, CyA- vs 19% O2, CyA-
HMGB1	7129.23	0.116823	2.15905	0.0308462	0.209776	1% O2, CyA- vs 19% O2, CyA-
SDR39U1	555.142	-0.149773	-2.15762	0.0309573	0.210384	1% O2, CyA- vs 19% O2, CyA-
CALM2	14171.1	0.109414	2.1566	0.0310365	0.210774	1% O2, CyA- vs 19% O2, CyA-
DNAL1	282.791	0.190492	2.15607	0.0310784	0.210911	1% O2, CyA- vs 19% O2, CyA-
PFKM	3336.82	-0.0897145	-2.15523	0.0311442	0.211209	1% O2, CyA- vs 19% O2, CyA-
MCMBP	4197.65	0.0800249	2.1547	0.0311854	0.211341	1% O2, CyA- vs 19% O2, CyA-
C7orf43	317.213	-0.181304	-2.15399	0.0312412	0.211571	1% O2, CyA- vs 19% O2, CyA-
STYX	654.599	0.180968	2.15343	0.0312848	0.211718	1% O2, CyA- vs 19% O2, CyA-
AP4B1	1023	-0.119108	-2.15086	0.0314876	0.212737	1% O2, CyA- vs 19% O2, CyA-
GCFC2	907.074	0.132963	2.15099	0.0314766	0.212737	1% O2, CyA- vs 19% O2, CyA-
TRMT61A	557.189	-0.150371	-2.15068	0.0315011	0.212737	1% O2, CyA- vs 19% O2, CyA-
TMEM167A	1575.84	0.15584	2.15015	0.0315434	0.212874	1% O2, CyA- vs 19% O2, CyA-
NLGN4X	1069.77	0.116586	2.14861	0.0316656	0.21355	1% O2, CyA- vs 19% O2, CyA-
IL6ST	548.27	0.152116	2.1477	0.0317375	0.213617	1% O2, CyA- vs 19% O2, CyA-
ZNF277	654.51	0.138778	2.14772	0.0317357	0.213617	1% O2, CyA- vs 19% O2, CyA-
C2CD2L	394.434	-0.168305	-2.14765	0.0317416	0.213617	1% O2, CyA- vs 19% O2, CyA-
HHAT	107.555	0.205456	2.14581	0.031888	0.214453	1% O2, CyA- vs 19% O2, CyA-
MPV17L2	775.414	-0.130298	-2.14523	0.0319346	0.214617	1% O2, CyA- vs 19% O2, CyA-
TRIP10	180.888	-0.193882	-2.14475	0.0319728	0.214725	1% O2, CyA- vs 19% O2, CyA-
MMADHC	3190.44	0.0799602	2.14332	0.0320874	0.215346	1% O2, CyA- vs 19% O2, CyA-
SPDL1	1668.83	-0.106587	-2.14179	0.0322102	0.215721	1% O2, CyA- vs 19% O2, CyA-
MYBL1	5033.14	-0.100981	-2.14219	0.0321785	0.215721	1% O2, CyA- vs 19% O2, CyA-
SLC31A1	1322.69	0.102361	2.142	0.0321937	0.215721	1% O2, CyA- vs 19% O2, CyA-
FAM120B	905.053	0.119044	2.14034	0.0323274	0.216357	1% O2, CyA- vs 19% O2, CyA-
LTBP1	2595.99	-0.0887195	-2.13888	0.0324456	0.216509	1% O2, CyA- vs 19% O2, CyA-
DTWD2	128.092	0.211223	2.13868	0.0324618	0.216509	1% O2, CyA- vs 19% O2, CyA-
SERPINB1	626.334	0.136982	2.13875	0.0324558	0.216509	1% O2, CyA- vs 19% O2, CyA-
FAM104A	974.555	0.116324	2.13929	0.0324124	0.216509	1% O2, CyA- vs 19% O2, CyA-
UBOX5	184.368	-0.188925	-2.13881	0.0324513	0.216509	1% O2, CyA- vs 19% O2, CyA-
GPR160	3159.61	0.214887	2.13453	0.0327993	0.216968	1% O2, CyA- vs 19% O2, CyA-
ZNF117	151.781	0.203034	2.13584	0.0326925	0.216968	1% O2, CyA- vs 19% O2, CyA-
ALDH18A1	4642.28	0.0712737	2.1347	0.0327854	0.216968	1% O2, CyA- vs 19% O2, CyA-
LIMA1	772.154	-0.124976	-2.13704	0.0325948	0.216968	1% O2, CyA- vs 19% O2, CyA-
GLTP	832.889	0.12681	2.13639	0.0326474	0.216968	1% O2, CyA- vs 19% O2, CyA-
RP11-16E12.2	309.684	0.177675	2.13479	0.0327783	0.216968	1% O2, CyA- vs 19% O2, CyA-
ZNF609	1865.95	-0.0993144	-2.13738	0.0325669	0.216968	1% O2, CyA- vs 19% O2, CyA-
ZNF500	152.424	-0.199347	-2.13532	0.0327345	0.216968	1% O2, CyA- vs 19% O2, CyA-
C18orf8	885.177	-0.130282	-2.13532	0.0327348	0.216968	1% O2, CyA- vs 19% O2, CyA-
URI1	2529.85	0.0933616	2.13473	0.0327834	0.216968	1% O2, CyA- vs 19% O2, CyA-
TGFB1	1550.3	-0.11063	-2.13657	0.0326333	0.216968	1% O2, CyA- vs 19% O2, CyA-
ROMO1	913.831	0.138688	2.13496	0.0327642	0.216968	1% O2, CyA- vs 19% O2, CyA-
ZCCHC4	362.995	-0.160168	-2.13318	0.0329103	0.217192	1% O2, CyA- vs 19% O2, CyA-
CASP3	2578.47	0.108498	2.13353	0.0328812	0.217192	1% O2, CyA- vs 19% O2, CyA-
XXbac-BPG250I8.4	214.203	-0.192686	-2.13302	0.0329228	0.217192	1% O2, CyA- vs 19% O2, CyA-
YWHAB	15579.7	0.0758536	2.13307	0.0329187	0.217192	1% O2, CyA- vs 19% O2, CyA-
ARF6	3922.25	0.104443	2.13269	0.0329503	0.217226	1% O2, CyA- vs 19% O2, CyA-
WDR46	2016.65	-0.107595	-2.1323	0.0329826	0.217261	1% O2, CyA- vs 19% O2, CyA-
CAMTA2	372.691	-0.162913	-2.13208	0.0330005	0.217261	1% O2, CyA- vs 19% O2, CyA-
ABCB10	481.379	0.163112	2.13101	0.0330885	0.217692	1% O2, CyA- vs 19% O2, CyA-
TSTD2	656.76	0.137955	2.13043	0.033136	0.217709	1% O2, CyA- vs 19% O2, CyA-
LRFN4	379.15	-0.164056	-2.1305	0.0331302	0.217709	1% O2, CyA- vs 19% O2, CyA-
ENTHD2	222.578	-0.199686	-2.12967	0.033199	0.217975	1% O2, CyA- vs 19% O2, CyA-
KCNK12	985.447	-0.126104	-2.12935	0.033225	0.217998	1% O2, CyA- vs 19% O2, CyA-
RPS16	18459.8	0.0636189	2.12879	0.0332718	0.218158	1% O2, CyA- vs 19% O2, CyA-
CREM	375.271	0.164603	2.1262	0.0334864	0.219268	1% O2, CyA- vs 19% O2, CyA-
HIP1R	1287.11	-0.141622	-2.12638	0.0334718	0.219268	1% O2, CyA- vs 19% O2, CyA-
TMED10	5383.87	0.110572	2.12574	0.0335248	0.219371	1% O2, CyA- vs 19% O2, CyA-
GGCT	868.022	0.118347	2.12488	0.0335966	0.219693	1% O2, CyA- vs 19% O2, CyA-
CLPX	1472.86	0.101231	2.12379	0.0336875	0.219923	1% O2, CyA- vs 19% O2, CyA-
GLOD4	845.857	0.119452	2.1231	0.0337453	0.219923	1% O2, CyA- vs 19% O2, CyA-
PLD2	113.117	-0.205323	-2.12397	0.0336728	0.219923	1% O2, CyA- vs 19% O2, CyA-
VMP1	1004.18	0.115978	2.12312	0.0337439	0.219923	1% O2, CyA- vs 19% O2, CyA-
ATP6AP2	1170.42	0.131104	2.12332	0.0337268	0.219923	1% O2, CyA- vs 19% O2, CyA-
ENDOD1	996.657	-0.113264	-2.12184	0.0338514	0.220466	1% O2, CyA- vs 19% O2, CyA-
PRKD3	11798.1	-0.0741554	-2.12033	0.0339785	0.221146	1% O2, CyA- vs 19% O2, CyA-
TMTC4	1764.1	0.0975658	2.11953	0.0340458	0.221194	1% O2, CyA- vs 19% O2, CyA-
AP5M1	2166.78	0.126177	2.11988	0.0340162	0.221194	1% O2, CyA- vs 19% O2, CyA-
CISD3	551.801	-0.141066	-2.11943	0.0340545	0.221194	1% O2, CyA- vs 19% O2, CyA-
MUS81	615.85	-0.169924	-2.118	0.034175	0.221829	1% O2, CyA- vs 19% O2, CyA-
MIB2	97.2024	-0.208928	-2.11764	0.0342058	0.22188	1% O2, CyA- vs 19% O2, CyA-
TSPAN31	199.31	0.18576	2.11703	0.034257	0.222063	1% O2, CyA- vs 19% O2, CyA-
DPH2	1836.43	-0.100238	-2.11631	0.0343185	0.222313	1% O2, CyA- vs 19% O2, CyA-
PDLIM3	1096.58	-0.115411	-2.11559	0.0343798	0.222341	1% O2, CyA- vs 19% O2, CyA-
DPYSL2	2789.94	0.103235	2.11591	0.0343522	0.222341	1% O2, CyA- vs 19% O2, CyA-
LRP10	2211.05	-0.0975752	-2.11545	0.0343916	0.222341	1% O2, CyA- vs 19% O2, CyA-
MESDC2	1803	0.110028	2.11422	0.0344962	0.222868	1% O2, CyA- vs 19% O2, CyA-
KIAA0922	10774.8	-0.0597607	-2.11342	0.0345646	0.223161	1% O2, CyA- vs 19% O2, CyA-
PLCB3	431.967	-0.157923	-2.11278	0.0346192	0.223365	1% O2, CyA- vs 19% O2, CyA-
NOA1	989.772	-0.114196	-2.11173	0.0347096	0.223529	1% O2, CyA- vs 19% O2, CyA-
TRAPPC9	505.455	-0.143893	-2.11168	0.0347138	0.223529	1% O2, CyA- vs 19% O2, CyA-
TTBK2	635.933	-0.143594	-2.11184	0.0347003	0.223529	1% O2, CyA- vs 19% O2, CyA-
GSTCD	698.906	0.129631	2.11105	0.0347682	0.223731	1% O2, CyA- vs 19% O2, CyA-
CAD	8899.05	-0.0736934	-2.1101	0.0348499	0.223975	1% O2, CyA- vs 19% O2, CyA-
NCLN	2060.46	-0.0976602	-2.11007	0.0348523	0.223975	1% O2, CyA- vs 19% O2, CyA-
CCDC58	588.41	0.140591	2.10841	0.0349951	0.224001	1% O2, CyA- vs 19% O2, CyA-
NUDCD3	2228.87	-0.0843798	-2.10908	0.0349376	0.224001	1% O2, CyA- vs 19% O2, CyA-
BRMS1L	243.222	0.181349	2.10894	0.0349497	0.224001	1% O2, CyA- vs 19% O2, CyA-
XRCC3	1090.43	-0.138074	-2.1085	0.0349874	0.224001	1% O2, CyA- vs 19% O2, CyA-
TMEM147	715.882	-0.131649	-2.10907	0.0349383	0.224001	1% O2, CyA- vs 19% O2, CyA-
PUDP	1302.66	0.110798	2.10878	0.0349636	0.224001	1% O2, CyA- vs 19% O2, CyA-
CDCA3	1253.73	-0.117654	-2.10778	0.0350498	0.224203	1% O2, CyA- vs 19% O2, CyA-
COX6B1	3178.96	0.0894797	2.10683	0.0351324	0.224583	1% O2, CyA- vs 19% O2, CyA-
GTF2E1	438.257	0.146311	2.1059	0.0352131	0.224802	1% O2, CyA- vs 19% O2, CyA-
CHMP7	2723.53	0.0836854	2.10607	0.035198	0.224802	1% O2, CyA- vs 19% O2, CyA-
CNBP	9792.63	0.0694125	2.10465	0.0353216	0.225198	1% O2, CyA- vs 19% O2, CyA-
ANKIB1	1593.67	-0.103195	-2.10471	0.035317	0.225198	1% O2, CyA- vs 19% O2, CyA-
C2orf42	223.673	-0.18229	-2.10275	0.0354881	0.225814	1% O2, CyA- vs 19% O2, CyA-
FBXL4	1073.92	0.126422	2.10302	0.0354644	0.225814	1% O2, CyA- vs 19% O2, CyA-
PSAT1	4548.33	0.0905656	2.10275	0.0354875	0.225814	1% O2, CyA- vs 19% O2, CyA-
SERPINB9	4138.28	-0.115509	-2.10095	0.0356454	0.226513	1% O2, CyA- vs 19% O2, CyA-
ALDH5A1	13268.4	0.0784954	2.10072	0.0356656	0.226513	1% O2, CyA- vs 19% O2, CyA-
PGBD4	84.5547	-0.206914	-2.10069	0.0356679	0.226513	1% O2, CyA- vs 19% O2, CyA-
AZI2	747.108	0.128345	2.09806	0.0358998	0.227836	1% O2, CyA- vs 19% O2, CyA-
RPLP1	18463.4	0.0516588	2.09726	0.0359703	0.228134	1% O2, CyA- vs 19% O2, CyA-
YRDC	762.399	-0.126601	-2.09579	0.0361005	0.228654	1% O2, CyA- vs 19% O2, CyA-
ZNF48	535.728	-0.144399	-2.0956	0.0361175	0.228654	1% O2, CyA- vs 19% O2, CyA-
CSE1L	14002.8	0.0800099	2.09554	0.0361232	0.228654	1% O2, CyA- vs 19% O2, CyA-
NECAP2	1027.57	0.113051	2.09521	0.0361526	0.228691	1% O2, CyA- vs 19% O2, CyA-
MORC3	894.584	0.12284	2.09494	0.0361764	0.228693	1% O2, CyA- vs 19% O2, CyA-
PHGDH	5638.18	-0.077725	-2.09336	0.0363172	0.228836	1% O2, CyA- vs 19% O2, CyA-
CPOX	636.65	0.149186	2.09388	0.0362704	0.228836	1% O2, CyA- vs 19% O2, CyA-
CDC42SE2	3258.66	0.120403	2.09397	0.0362628	0.228836	1% O2, CyA- vs 19% O2, CyA-
EHMT2	2053.3	-0.0926671	-2.09375	0.0362824	0.228836	1% O2, CyA- vs 19% O2, CyA-
INIP	1804.71	0.117775	2.09355	0.0363004	0.228836	1% O2, CyA- vs 19% O2, CyA-
IQCB1	1363.42	-0.100117	-2.09231	0.0364112	0.228982	1% O2, CyA- vs 19% O2, CyA-
COMMD10	339.789	0.175498	2.09264	0.0363816	0.228982	1% O2, CyA- vs 19% O2, CyA-
CNOT3	2005.36	-0.0923214	-2.09254	0.0363904	0.228982	1% O2, CyA- vs 19% O2, CyA-
ZNF354A	230.57	-0.185005	-2.09132	0.0364993	0.229387	1% O2, CyA- vs 19% O2, CyA-
RP5-857K21.10	2536.98	0.0907249	2.0907	0.036555	0.229494	1% O2, CyA- vs 19% O2, CyA-
VDAC3	2257.45	0.0922861	2.0906	0.0365637	0.229494	1% O2, CyA- vs 19% O2, CyA-
TMEM168	651.948	0.148049	2.09032	0.0365893	0.229506	1% O2, CyA- vs 19% O2, CyA-
SLAIN2	1347.95	0.116535	2.08973	0.0366417	0.229673	1% O2, CyA- vs 19% O2, CyA-
LAMA5	255.131	-0.203678	-2.08949	0.0366633	0.229673	1% O2, CyA- vs 19% O2, CyA-
RBBP4	13757.4	0.0573926	2.08897	0.0367103	0.229819	1% O2, CyA- vs 19% O2, CyA-
CSF2RB	2957.22	-0.0881081	-2.08821	0.0367785	0.230097	1% O2, CyA- vs 19% O2, CyA-
SCMH1	551.107	-0.138749	-2.08646	0.0369374	0.230144	1% O2, CyA- vs 19% O2, CyA-
HS2ST1	3355.8	0.131916	2.08603	0.0369758	0.230144	1% O2, CyA- vs 19% O2, CyA-
CEP120	755.911	0.12642	2.08671	0.0369144	0.230144	1% O2, CyA- vs 19% O2, CyA-
RALA	1784.4	0.123157	2.08684	0.0369029	0.230144	1% O2, CyA- vs 19% O2, CyA-
KIF11	7254.98	0.087367	2.0865	0.036933	0.230144	1% O2, CyA- vs 19% O2, CyA-
GUCD1	2416.28	0.0837622	2.08603	0.0369761	0.230144	1% O2, CyA- vs 19% O2, CyA-
MPST	420.762	-0.152087	-2.08702	0.0368865	0.230144	1% O2, CyA- vs 19% O2, CyA-
SUN2	889.601	-0.123104	-2.08755	0.0368382	0.230144	1% O2, CyA- vs 19% O2, CyA-
BTF3L4	1016.32	0.145874	2.08507	0.0370627	0.230211	1% O2, CyA- vs 19% O2, CyA-
STK39	1844.27	0.0915876	2.08382	0.0371767	0.230211	1% O2, CyA- vs 19% O2, CyA-
ATF6B	1570.66	-0.104249	-2.08416	0.0371453	0.230211	1% O2, CyA- vs 19% O2, CyA-
CUTA	1876.08	-0.101404	-2.08401	0.0371595	0.230211	1% O2, CyA- vs 19% O2, CyA-
COCH	2307.71	0.0884226	2.08387	0.0371719	0.230211	1% O2, CyA- vs 19% O2, CyA-
NGRN	285.185	-0.166985	-2.08538	0.0370349	0.230211	1% O2, CyA- vs 19% O2, CyA-
PNPLA4	169.056	0.189285	2.08412	0.0371492	0.230211	1% O2, CyA- vs 19% O2, CyA-
MAGED1	2035.81	0.0896922	2.08517	0.0370542	0.230211	1% O2, CyA- vs 19% O2, CyA-
PAIP2B	724.599	0.126595	2.08308	0.0372437	0.230442	1% O2, CyA- vs 19% O2, CyA-
SEC24B	1089.69	-0.111299	-2.08289	0.0372616	0.230442	1% O2, CyA- vs 19% O2, CyA-
TTLL5	1193.19	-0.106018	-2.08251	0.0372961	0.230508	1% O2, CyA- vs 19% O2, CyA-
PNOC	401.227	0.158977	2.08192	0.0373499	0.230694	1% O2, CyA- vs 19% O2, CyA-
PPM1D	798.644	0.13019	2.08156	0.0373827	0.230749	1% O2, CyA- vs 19% O2, CyA-
CNR2	604.568	-0.130799	-2.07982	0.037542	0.231437	1% O2, CyA- vs 19% O2, CyA-
PRELID2	85.1218	0.203522	2.07987	0.0375371	0.231437	1% O2, CyA- vs 19% O2, CyA-
PNRC2	3772.41	0.107115	2.07922	0.0375973	0.231484	1% O2, CyA- vs 19% O2, CyA-
RPL15	9819.39	0.0820581	2.07923	0.0375962	0.231484	1% O2, CyA- vs 19% O2, CyA-
REEP3	186.527	0.191788	2.07869	0.0376463	0.231638	1% O2, CyA- vs 19% O2, CyA-
CDKN2AIP	1027.99	0.138331	2.07827	0.0376842	0.231724	1% O2, CyA- vs 19% O2, CyA-
ARL6IP5	334.021	0.17469	2.07763	0.0377432	0.231793	1% O2, CyA- vs 19% O2, CyA-
CCDC91	249.16	0.181564	2.07769	0.0377382	0.231793	1% O2, CyA- vs 19% O2, CyA-
N4BP2	734.124	0.147131	2.07678	0.0378216	0.232127	1% O2, CyA- vs 19% O2, CyA-
DDX24	6020.04	0.0672176	2.07533	0.0379561	0.232805	1% O2, CyA- vs 19% O2, CyA-
HEXIM1	529.319	0.142068	2.07413	0.0380677	0.233342	1% O2, CyA- vs 19% O2, CyA-
HAUS1	2666.43	0.0848759	2.0731	0.0381627	0.233777	1% O2, CyA- vs 19% O2, CyA-
ERGIC2	1150.91	0.141056	2.07282	0.0381887	0.233788	1% O2, CyA- vs 19% O2, CyA-
KDM6A	677.196	-0.133145	-2.07239	0.0382292	0.233889	1% O2, CyA- vs 19% O2, CyA-
RNF219	4190.89	0.0967779	2.07212	0.0382547	0.233897	1% O2, CyA- vs 19% O2, CyA-
COX4I1	6040.62	0.0717412	2.07081	0.0383767	0.234494	1% O2, CyA- vs 19% O2, CyA-
HMGN2P5	178.418	0.192149	2.06884	0.0385616	0.235179	1% O2, CyA- vs 19% O2, CyA-
TRMT1	1045.26	-0.132571	-2.06888	0.0385574	0.235179	1% O2, CyA- vs 19% O2, CyA-
CLCN4	626.398	-0.130298	-2.06913	0.0385341	0.235179	1% O2, CyA- vs 19% O2, CyA-
LSM14A	6889.55	0.0946659	2.06764	0.0386741	0.235717	1% O2, CyA- vs 19% O2, CyA-
PCLO	457.098	-0.164229	-2.06734	0.0387023	0.235741	1% O2, CyA- vs 19% O2, CyA-
BCL10	648.455	0.143568	2.06572	0.0388552	0.236078	1% O2, CyA- vs 19% O2, CyA-
THUMPD3	1846.91	0.096482	2.06577	0.0388505	0.236078	1% O2, CyA- vs 19% O2, CyA-
HIVEP1	687.569	-0.136329	-2.06606	0.038823	0.236078	1% O2, CyA- vs 19% O2, CyA-
CTDSPL2	2846.39	0.133775	2.06546	0.0388795	0.236078	1% O2, CyA- vs 19% O2, CyA-
NLE1	1133.57	-0.115074	-2.06579	0.038848	0.236078	1% O2, CyA- vs 19% O2, CyA-
YWHAQ	11707.8	0.0980346	2.06462	0.0389586	0.23641	1% O2, CyA- vs 19% O2, CyA-
SPSB1	145.585	0.1957	2.06338	0.0390767	0.236979	1% O2, CyA- vs 19% O2, CyA-
LETMD1	642.749	-0.148991	-2.063	0.039113	0.23705	1% O2, CyA- vs 19% O2, CyA-
NFYA	2130.66	0.0925524	2.06186	0.0392212	0.237433	1% O2, CyA- vs 19% O2, CyA-
CTD-2552B11.4	293.17	-0.173809	-2.06182	0.039225	0.237433	1% O2, CyA- vs 19% O2, CyA-
TRAF6	305.079	0.161453	2.06156	0.0392496	0.237433	1% O2, CyA- vs 19% O2, CyA-
TBCK	327.506	-0.164409	-2.06076	0.0393263	0.237748	1% O2, CyA- vs 19% O2, CyA-
SRSF6	5824.16	0.0784086	2.06036	0.0393646	0.237832	1% O2, CyA- vs 19% O2, CyA-
ARHGEF3	610.916	0.129704	2.05822	0.0395693	0.238582	1% O2, CyA- vs 19% O2, CyA-
SLC30A9	1826.14	0.111164	2.05728	0.0396593	0.238582	1% O2, CyA- vs 19% O2, CyA-
UTRN	593.723	-0.135937	-2.05726	0.0396612	0.238582	1% O2, CyA- vs 19% O2, CyA-
NDUFA4	3637.01	0.0748828	2.05752	0.0396365	0.238582	1% O2, CyA- vs 19% O2, CyA-
AC068831.18	95.7536	-0.202631	-2.05803	0.0395872	0.238582	1% O2, CyA- vs 19% O2, CyA-
TUFM	8526.86	-0.068717	-2.05735	0.0396524	0.238582	1% O2, CyA- vs 19% O2, CyA-
ZNF561	642.546	-0.132119	-2.05771	0.0396184	0.238582	1% O2, CyA- vs 19% O2, CyA-
RECQL5	717.535	-0.147149	-2.0556	0.0398207	0.239393	1% O2, CyA- vs 19% O2, CyA-
SLC6A6	3689.68	0.0755341	2.05441	0.0399362	0.239939	1% O2, CyA- vs 19% O2, CyA-
MTHFR	699.138	-0.129993	-2.05339	0.040035	0.240235	1% O2, CyA- vs 19% O2, CyA-
PSME4	5247.66	-0.0703954	-2.05361	0.0400136	0.240235	1% O2, CyA- vs 19% O2, CyA-
ATP8B2	84.1942	-0.200314	-2.05199	0.0401708	0.240305	1% O2, CyA- vs 19% O2, CyA-
ZNF330	1571.57	-0.0899493	-2.05271	0.0401008	0.240305	1% O2, CyA- vs 19% O2, CyA-
SNAPC3	1236.8	0.110928	2.0521	0.0401604	0.240305	1% O2, CyA- vs 19% O2, CyA-
RPS13	14689.3	0.0788461	2.05212	0.0401583	0.240305	1% O2, CyA- vs 19% O2, CyA-
ALDOA	184.863	0.188582	2.05251	0.0401201	0.240305	1% O2, CyA- vs 19% O2, CyA-
ELOVL5	4438.59	0.106116	2.05147	0.0402214	0.240311	1% O2, CyA- vs 19% O2, CyA-
MRPL4	3439.12	-0.0953796	-2.05162	0.0402062	0.240311	1% O2, CyA- vs 19% O2, CyA-
FIS1	1322.62	0.107403	2.05063	0.040303	0.240516	1% O2, CyA- vs 19% O2, CyA-
GINS1	1927.66	0.115098	2.05061	0.0403052	0.240516	1% O2, CyA- vs 19% O2, CyA-
CTB-133G6.1	783.956	-0.123313	-2.04967	0.0403971	0.240843	1% O2, CyA- vs 19% O2, CyA-
ZNF831	290.172	0.165695	2.04954	0.0404098	0.240843	1% O2, CyA- vs 19% O2, CyA-
DFNA5	275.355	0.168358	2.04914	0.0404481	0.240923	1% O2, CyA- vs 19% O2, CyA-
RP11-798G7.3	152.335	-0.199022	-2.04868	0.0404936	0.241046	1% O2, CyA- vs 19% O2, CyA-
OSBPL8	2691.48	0.133508	2.04808	0.0405525	0.241141	1% O2, CyA- vs 19% O2, CyA-
USP36	2973.74	-0.0880959	-2.04801	0.0405593	0.241141	1% O2, CyA- vs 19% O2, CyA-
NCR3LG1	2883.83	-0.10447	-2.04692	0.0406661	0.241628	1% O2, CyA- vs 19% O2, CyA-
STIM2	3937.58	-0.0780988	-2.0456	0.040796	0.242251	1% O2, CyA- vs 19% O2, CyA-
HMBOX1	470.062	-0.158137	-2.04445	0.0409091	0.242774	1% O2, CyA- vs 19% O2, CyA-
RGL2	319.168	-0.172126	-2.04408	0.0409456	0.242842	1% O2, CyA- vs 19% O2, CyA-
ZFP36L2	1522.5	0.0990926	2.04381	0.0409725	0.242853	1% O2, CyA- vs 19% O2, CyA-
SUV39H1	1105.78	0.105721	2.04261	0.0410906	0.243404	1% O2, CyA- vs 19% O2, CyA-
NBPF15	157.254	-0.191304	-2.04152	0.0411992	0.243898	1% O2, CyA- vs 19% O2, CyA-
SMIM4	215.408	0.180166	2.04072	0.0412783	0.244217	1% O2, CyA- vs 19% O2, CyA-
PARL	363.77	0.15039	2.03758	0.0415918	0.245922	1% O2, CyA- vs 19% O2, CyA-
NIPA2	3087.87	0.106806	2.0371	0.0416396	0.246054	1% O2, CyA- vs 19% O2, CyA-
PGPEP1	793.051	-0.122989	-2.03674	0.0416764	0.246122	1% O2, CyA- vs 19% O2, CyA-
RMDN1	1297.85	0.10371	2.03367	0.0419851	0.247643	1% O2, CyA- vs 19% O2, CyA-
PIK3AP1	7960.59	-0.06807	-2.03377	0.0419748	0.247643	1% O2, CyA- vs 19% O2, CyA-
AC007381.3	73.5684	0.205873	2.03281	0.042072	0.248005	1% O2, CyA- vs 19% O2, CyA-
AHSA1	8517.8	-0.0713388	-2.03238	0.0421154	0.248109	1% O2, CyA- vs 19% O2, CyA-
PPP4R1	1554.07	0.0930937	2.03149	0.0422055	0.248489	1% O2, CyA- vs 19% O2, CyA-
UBE2B	800.713	0.141645	2.02973	0.042384	0.249389	1% O2, CyA- vs 19% O2, CyA-
CLK2	932.275	-0.129907	-2.02933	0.0424252	0.249479	1% O2, CyA- vs 19% O2, CyA-
VPS36	812.13	0.123606	2.02899	0.0424589	0.249527	1% O2, CyA- vs 19% O2, CyA-
HDAC1	5645.72	-0.0687067	-2.02733	0.042629	0.249921	1% O2, CyA- vs 19% O2, CyA-
TIGD1	103.393	-0.195999	-2.0271	0.0426517	0.249921	1% O2, CyA- vs 19% O2, CyA-
NUB1	3089.08	-0.0816689	-2.02741	0.0426204	0.249921	1% O2, CyA- vs 19% O2, CyA-
ZNF250	286.804	0.170352	2.02677	0.0426856	0.249921	1% O2, CyA- vs 19% O2, CyA-
BTG1	1928.14	0.103944	2.02607	0.0427578	0.249921	1% O2, CyA- vs 19% O2, CyA-
OAS2	1331.8	-0.0990709	-2.02606	0.0427582	0.249921	1% O2, CyA- vs 19% O2, CyA-
TMEM120B	408.19	-0.154797	-2.02622	0.0427422	0.249921	1% O2, CyA- vs 19% O2, CyA-
KIAA0895L	154.814	-0.190752	-2.02647	0.0427164	0.249921	1% O2, CyA- vs 19% O2, CyA-
HUWE1	10655.3	-0.0964988	-2.028	0.0425603	0.249921	1% O2, CyA- vs 19% O2, CyA-
GGA1	1535.15	-0.119069	-2.02573	0.0427921	0.249969	1% O2, CyA- vs 19% O2, CyA-
DDR1	399.056	0.15925	2.02516	0.0428506	0.250147	1% O2, CyA- vs 19% O2, CyA-
PABPC1	64535.4	0.0487659	2.02493	0.0428742	0.250147	1% O2, CyA- vs 19% O2, CyA-
MARCKSL1	3064.07	0.0749177	2.0243	0.0429391	0.250375	1% O2, CyA- vs 19% O2, CyA-
PJA2	3474.53	0.101742	2.02306	0.0430674	0.25067	1% O2, CyA- vs 19% O2, CyA-
ST3GAL1	76.1259	0.200526	2.02315	0.0430576	0.25067	1% O2, CyA- vs 19% O2, CyA-
FADS1	1912.36	0.116456	2.02316	0.0430567	0.25067	1% O2, CyA- vs 19% O2, CyA-
ATP2A3	4590.78	0.0904539	2.02256	0.0431189	0.25082	1% O2, CyA- vs 19% O2, CyA-
C3orf38	646.354	0.142272	2.0221	0.0431665	0.250859	1% O2, CyA- vs 19% O2, CyA-
HOXC4	274.278	-0.164248	-2.02199	0.0431774	0.250859	1% O2, CyA- vs 19% O2, CyA-
HMCES	6915.12	-0.0628817	-2.02021	0.0433614	0.251777	1% O2, CyA- vs 19% O2, CyA-
RPL32P3	129.273	-0.199587	-2.01992	0.0433912	0.251799	1% O2, CyA- vs 19% O2, CyA-
DUSP3	72.2299	0.200791	2.01963	0.0434219	0.251826	1% O2, CyA- vs 19% O2, CyA-
ZNF252P	997.171	-0.107778	-2.01904	0.0434829	0.252029	1% O2, CyA- vs 19% O2, CyA-
KLHL18	1045.43	-0.107969	-2.01699	0.0436964	0.252964	1% O2, CyA- vs 19% O2, CyA-
U2AF2	7879.48	-0.0714218	-2.01701	0.0436948	0.252964	1% O2, CyA- vs 19% O2, CyA-
CD28	242.491	0.171086	2.01576	0.0438256	0.253107	1% O2, CyA- vs 19% O2, CyA-
GTF3C6	1976.52	0.100578	2.01589	0.043811	0.253107	1% O2, CyA- vs 19% O2, CyA-
B4GALNT1	146.127	-0.188004	-2.01589	0.0438116	0.253107	1% O2, CyA- vs 19% O2, CyA-
E4F1	399.406	-0.158134	-2.01645	0.0437528	0.253107	1% O2, CyA- vs 19% O2, CyA-
PPP1R2	3698.7	0.190249	2.01414	0.043995	0.253551	1% O2, CyA- vs 19% O2, CyA-
C5orf34	433.564	0.150821	2.01332	0.0440807	0.253551	1% O2, CyA- vs 19% O2, CyA-
CITED2	544.98	0.141564	2.01323	0.0440905	0.253551	1% O2, CyA- vs 19% O2, CyA-
CDC42BPG	134.876	-0.192603	-2.01353	0.0440592	0.253551	1% O2, CyA- vs 19% O2, CyA-
SF3B2	9760.26	0.0596034	2.01365	0.0440467	0.253551	1% O2, CyA- vs 19% O2, CyA-
AASDHPPT	2239.87	0.117946	2.01423	0.0439852	0.253551	1% O2, CyA- vs 19% O2, CyA-
RAB11FIP3	333.295	-0.157541	-2.01278	0.0441378	0.253551	1% O2, CyA- vs 19% O2, CyA-
GRN	2459.53	0.0832708	2.01283	0.044133	0.253551	1% O2, CyA- vs 19% O2, CyA-
ZNF397	670.697	-0.141839	-2.01416	0.0439924	0.253551	1% O2, CyA- vs 19% O2, CyA-
PRCC	2057.18	-0.0998375	-2.01068	0.0443597	0.253689	1% O2, CyA- vs 19% O2, CyA-
ANKRD36C	70.7944	-0.19517	-2.01045	0.0443836	0.253689	1% O2, CyA- vs 19% O2, CyA-
METTL21A	1111.95	0.109892	2.01058	0.0443697	0.253689	1% O2, CyA- vs 19% O2, CyA-
XRCC5	19224	0.0601083	2.01024	0.0444054	0.253689	1% O2, CyA- vs 19% O2, CyA-
TMED9	3180	-0.0769581	-2.01186	0.044235	0.253689	1% O2, CyA- vs 19% O2, CyA-
ANKRD7	74.2479	0.197665	2.01006	0.0444248	0.253689	1% O2, CyA- vs 19% O2, CyA-
SVIP	524.166	0.166947	2.01035	0.0443945	0.253689	1% O2, CyA- vs 19% O2, CyA-
LMO7	1622.46	-0.0931256	-2.01195	0.0442256	0.253689	1% O2, CyA- vs 19% O2, CyA-
GNPNAT1	1699.56	0.129377	2.0113	0.0442933	0.253689	1% O2, CyA- vs 19% O2, CyA-
C14orf1	717.551	0.122121	2.01041	0.0443878	0.253689	1% O2, CyA- vs 19% O2, CyA-
RP5-1171I10.4	411.508	0.145809	2.00982	0.0444498	0.253689	1% O2, CyA- vs 19% O2, CyA-
CASC3	3752.91	0.0702815	2.0095	0.0444844	0.253737	1% O2, CyA- vs 19% O2, CyA-
SIKE1	2335.04	0.113676	2.00769	0.0446759	0.254679	1% O2, CyA- vs 19% O2, CyA-
CREBZF	1437.57	0.120654	2.00525	0.0449362	0.256012	1% O2, CyA- vs 19% O2, CyA-
GABPB2	410.728	-0.158016	-2.0049	0.0449739	0.256066	1% O2, CyA- vs 19% O2, CyA-
CHMP2B	1371.29	0.183435	2.00442	0.0450249	0.256066	1% O2, CyA- vs 19% O2, CyA-
CCDC136	565.19	-0.150546	-2.00448	0.0450187	0.256066	1% O2, CyA- vs 19% O2, CyA-
ARPC4	1979.74	0.103792	2.00191	0.0452944	0.257297	1% O2, CyA- vs 19% O2, CyA-
MAN2B1	976.588	0.113022	2.00192	0.0452928	0.257297	1% O2, CyA- vs 19% O2, CyA-
HDAC4	207.557	-0.17756	-2.00102	0.0453907	0.257692	1% O2, CyA- vs 19% O2, CyA-
POP1	1695.91	-0.0940038	-2.0002	0.0454788	0.258042	1% O2, CyA- vs 19% O2, CyA-
RPA3	1088.09	0.128982	1.99974	0.0455281	0.25817	1% O2, CyA- vs 19% O2, CyA-
LYST	71.8381	-0.197225	-1.99915	0.0455925	0.258384	1% O2, CyA- vs 19% O2, CyA-
PVT1	168.807	-0.182804	-1.99869	0.0456422	0.258515	1% O2, CyA- vs 19% O2, CyA-
ASH1L	1379.22	-0.108507	-1.99812	0.0457035	0.258711	1% O2, CyA- vs 19% O2, CyA-
TMEM18	677.828	0.121532	1.99685	0.0458413	0.258886	1% O2, CyA- vs 19% O2, CyA-
EIF3E	10719.8	0.0794955	1.99678	0.0458487	0.258886	1% O2, CyA- vs 19% O2, CyA-
SLC25A25	370.641	-0.153078	-1.99703	0.0458223	0.258886	1% O2, CyA- vs 19% O2, CyA-
PTDSS2	310.674	-0.161032	-1.9966	0.0458681	0.258886	1% O2, CyA- vs 19% O2, CyA-
TMED8	5075.22	0.0866079	1.99671	0.0458564	0.258886	1% O2, CyA- vs 19% O2, CyA-
RP13-15E13.1	149.526	0.187818	1.99608	0.0459254	0.258938	1% O2, CyA- vs 19% O2, CyA-
FEM1C	445.347	0.169756	1.99603	0.0459307	0.258938	1% O2, CyA- vs 19% O2, CyA-
KIF21B	1943.53	-0.101151	-1.9956	0.045977	0.259048	1% O2, CyA- vs 19% O2, CyA-
OIP5-AS1	5890.9	0.094544	1.99356	0.0461999	0.260153	1% O2, CyA- vs 19% O2, CyA-
SNRPB	5378.38	-0.0800869	-1.99324	0.0462349	0.260199	1% O2, CyA- vs 19% O2, CyA-
HDAC9	948.516	-0.119278	-1.99229	0.046339	0.260331	1% O2, CyA- vs 19% O2, CyA-
RHNO1	1046.91	0.114093	1.99234	0.0463342	0.260331	1% O2, CyA- vs 19% O2, CyA-
TMTC3	413.35	0.147439	1.99268	0.046297	0.260331	1% O2, CyA- vs 19% O2, CyA-
REV1	1192.94	-0.116866	-1.99133	0.046445	0.260495	1% O2, CyA- vs 19% O2, CyA-
FBXO4	160.614	0.183797	1.99129	0.0464489	0.260495	1% O2, CyA- vs 19% O2, CyA-
TUBGCP4	2461.39	-0.088938	-1.99138	0.0464389	0.260495	1% O2, CyA- vs 19% O2, CyA-
SPI1	803.153	-0.115933	-1.98868	0.0467366	0.261957	1% O2, CyA- vs 19% O2, CyA-
PITX1	480.211	-0.144721	-1.98818	0.0467923	0.262118	1% O2, CyA- vs 19% O2, CyA-
COA7	1891.31	-0.0867111	-1.98675	0.0469506	0.262853	1% O2, CyA- vs 19% O2, CyA-
TBRG4	2123.54	-0.099607	-1.98553	0.047086	0.263377	1% O2, CyA- vs 19% O2, CyA-
ZNF85	135.641	0.188489	1.98541	0.0470986	0.263377	1% O2, CyA- vs 19% O2, CyA-
JUNB	288.798	-0.16474	-1.98443	0.0472083	0.263838	1% O2, CyA- vs 19% O2, CyA-
KMO	226.873	-0.16997	-1.98269	0.0474021	0.264506	1% O2, CyA- vs 19% O2, CyA-
GNPDA2	484.038	0.152603	1.98278	0.0473915	0.264506	1% O2, CyA- vs 19% O2, CyA-
PPIF	4853.04	0.0633211	1.98262	0.0474096	0.264506	1% O2, CyA- vs 19% O2, CyA-
EVI2A	302.777	-0.162466	-1.982	0.0474791	0.264741	1% O2, CyA- vs 19% O2, CyA-
UBE3C	5241.16	-0.0665493	-1.9816	0.0475238	0.264838	1% O2, CyA- vs 19% O2, CyA-
GPSM2	1695.86	0.0942548	1.98122	0.0475663	0.264923	1% O2, CyA- vs 19% O2, CyA-
SELO	455.273	-0.139536	-1.97998	0.0477062	0.265549	1% O2, CyA- vs 19% O2, CyA-
RP11-517B11.7	104.558	0.192666	1.97973	0.0477336	0.265549	1% O2, CyA- vs 19% O2, CyA-
CCNI2	113.839	0.189881	1.97944	0.0477661	0.265577	1% O2, CyA- vs 19% O2, CyA-
STXBP3	976.227	0.139042	1.97882	0.0478359	0.265813	1% O2, CyA- vs 19% O2, CyA-
SLC9A1	510.557	-0.134884	-1.9785	0.0478719	0.26586	1% O2, CyA- vs 19% O2, CyA-
RAD18	1970.18	0.0970798	1.9776	0.0479741	0.266275	1% O2, CyA- vs 19% O2, CyA-
SUMO1	2648.09	0.0814373	1.97645	0.0481033	0.266595	1% O2, CyA- vs 19% O2, CyA-
NTMT1	1052.25	-0.111838	-1.97665	0.0480811	0.266595	1% O2, CyA- vs 19% O2, CyA-
ST3GAL4	259.945	-0.165853	-1.97636	0.0481141	0.266595	1% O2, CyA- vs 19% O2, CyA-
CASP2	3366.85	0.0727511	1.97525	0.0482403	0.26709	1% O2, CyA- vs 19% O2, CyA-
RCBTB2	529.4	0.135603	1.97508	0.0482587	0.26709	1% O2, CyA- vs 19% O2, CyA-
CAST	2199.03	0.0936197	1.97341	0.048449	0.26732	1% O2, CyA- vs 19% O2, CyA-
HSPA4	10975.5	-0.0609281	-1.97302	0.0484933	0.26732	1% O2, CyA- vs 19% O2, CyA-
NT5DC1	1886.53	0.101998	1.97318	0.0484748	0.26732	1% O2, CyA- vs 19% O2, CyA-
POLE3	8443.94	0.0601865	1.97426	0.0483523	0.26732	1% O2, CyA- vs 19% O2, CyA-
ITM2B	791.915	0.133297	1.97332	0.0484587	0.26732	1% O2, CyA- vs 19% O2, CyA-
CPNE1	1739.11	-0.112884	-1.97405	0.0483763	0.26732	1% O2, CyA- vs 19% O2, CyA-
STK4	7229.9	-0.0670006	-1.97311	0.0484836	0.26732	1% O2, CyA- vs 19% O2, CyA-
AK2	6492.08	0.0622553	1.97265	0.0485351	0.267398	1% O2, CyA- vs 19% O2, CyA-
KLF6	1044.36	-0.104583	-1.97238	0.0485659	0.267416	1% O2, CyA- vs 19% O2, CyA-
CD1D	164.584	0.180937	1.97194	0.0486161	0.26754	1% O2, CyA- vs 19% O2, CyA-
ICE1	4123.72	-0.0675803	-1.96988	0.0488523	0.268688	1% O2, CyA- vs 19% O2, CyA-
RXRB	826.929	-0.112713	-1.96945	0.0489013	0.268804	1% O2, CyA- vs 19% O2, CyA-
RP11-196N14.1	113.264	-0.191137	-1.96916	0.0489345	0.268835	1% O2, CyA- vs 19% O2, CyA-
RFESD	116.784	0.188407	1.96886	0.0489689	0.268871	1% O2, CyA- vs 19% O2, CyA-
EIF4G1	37580.1	-0.0556692	-1.96847	0.0490145	0.268969	1% O2, CyA- vs 19% O2, CyA-
ITGAV	145.728	0.186659	1.96798	0.0490703	0.269123	1% O2, CyA- vs 19% O2, CyA-
PEX3	651.853	0.128077	1.96771	0.0491015	0.269142	1% O2, CyA- vs 19% O2, CyA-
ALDH2	677.965	0.129748	1.96697	0.0491871	0.269458	1% O2, CyA- vs 19% O2, CyA-
HLA-DPA1	8668.03	0.0645744	1.96638	0.0492549	0.269525	1% O2, CyA- vs 19% O2, CyA-
NCOA4	5827.43	0.0869328	1.96644	0.0492475	0.269525	1% O2, CyA- vs 19% O2, CyA-
VRK2	714.953	0.118793	1.96588	0.0493124	0.269687	1% O2, CyA- vs 19% O2, CyA-
TERT	406.215	-0.163514	-1.96553	0.0493529	0.269757	1% O2, CyA- vs 19% O2, CyA-
CXADR	194.557	0.193978	1.96529	0.0493809	0.269758	1% O2, CyA- vs 19% O2, CyA-
RFX3	309.717	-0.154834	-1.96505	0.0494089	0.269759	1% O2, CyA- vs 19% O2, CyA-
IRF2BP2	467.248	0.140414	1.96404	0.0495253	0.270242	1% O2, CyA- vs 19% O2, CyA-
TRIT1	593.152	0.127534	1.96273	0.0496773	0.270919	1% O2, CyA- vs 19% O2, CyA-
RPL21	4889.42	0.0845976	1.96191	0.0497725	0.271285	1% O2, CyA- vs 19% O2, CyA-
NDUFB8	486.461	0.138068	1.96139	0.0498339	0.271467	1% O2, CyA- vs 19% O2, CyA-
SMIM15	1429.45	0.184654	1.96023	0.0499691	0.272051	1% O2, CyA- vs 19% O2, CyA-
ASXL1	4059.71	-0.077355	-1.95969	0.0500324	0.272242	1% O2, CyA- vs 19% O2, CyA-
SERINC2	431.55	0.142368	1.95879	0.0501373	0.27266	1% O2, CyA- vs 19% O2, CyA-
CLTB	729.465	-0.123565	-1.95728	0.0503143	0.273316	1% O2, CyA- vs 19% O2, CyA-
BCKDHB	716.165	0.129716	1.95734	0.050307	0.273316	1% O2, CyA- vs 19% O2, CyA-
SMIM20	836.073	0.117729	1.95649	0.0504078	0.27367	1% O2, CyA- vs 19% O2, CyA-
RASSF6	2479.4	-0.10894	-1.95536	0.0505406	0.273778	1% O2, CyA- vs 19% O2, CyA-
PIDD1	302.745	-0.161394	-1.95589	0.0504783	0.273778	1% O2, CyA- vs 19% O2, CyA-
AGAP2	1061.02	-0.107765	-1.95559	0.0505138	0.273778	1% O2, CyA- vs 19% O2, CyA-
BIRC5	4244.03	0.0749614	1.95537	0.0505392	0.273778	1% O2, CyA- vs 19% O2, CyA-
ELP4	713.743	-0.117584	-1.95472	0.0506166	0.273938	1% O2, CyA- vs 19% O2, CyA-
MT-ATP8	3002.66	0.103666	1.95463	0.0506267	0.273938	1% O2, CyA- vs 19% O2, CyA-
LY75	354.702	0.161517	1.95432	0.0506636	0.273985	1% O2, CyA- vs 19% O2, CyA-
UFSP2	1205.87	0.103964	1.95224	0.0509098	0.27501	1% O2, CyA- vs 19% O2, CyA-
DHRS4	150.086	0.180654	1.95246	0.050884	0.27501	1% O2, CyA- vs 19% O2, CyA-
SLC9B2	1124.35	-0.103318	-1.95109	0.0510462	0.275133	1% O2, CyA- vs 19% O2, CyA-
AIM1	4395.76	-0.07234	-1.95179	0.0509626	0.275133	1% O2, CyA- vs 19% O2, CyA-
SNX3	2267.48	0.118068	1.95109	0.0510461	0.275133	1% O2, CyA- vs 19% O2, CyA-
PHF19	2902.7	0.0745698	1.9513	0.0510208	0.275133	1% O2, CyA- vs 19% O2, CyA-
GNL2	3766.01	0.0762697	1.95024	0.0511471	0.275411	1% O2, CyA- vs 19% O2, CyA-
RALGAPA2	354.391	-0.153337	-1.95018	0.0511546	0.275411	1% O2, CyA- vs 19% O2, CyA-
ILKAP	724.29	-0.120728	-1.94953	0.0512319	0.275521	1% O2, CyA- vs 19% O2, CyA-
LPCAT3	1136.74	0.0994744	1.94966	0.0512164	0.275521	1% O2, CyA- vs 19% O2, CyA-
FADS3	552.881	-0.12935	-1.94832	0.0513772	0.275996	1% O2, CyA- vs 19% O2, CyA-
MIR17HG	163.023	-0.192918	-1.9484	0.0513674	0.275996	1% O2, CyA- vs 19% O2, CyA-
TXNDC17	483.276	0.136932	1.94801	0.051414	0.27604	1% O2, CyA- vs 19% O2, CyA-
RP11-488L18.4	347.977	-0.15374	-1.94701	0.0515335	0.276223	1% O2, CyA- vs 19% O2, CyA-
CETN3	779.652	0.119789	1.94701	0.0515331	0.276223	1% O2, CyA- vs 19% O2, CyA-
GTF2A1	2648.14	0.173431	1.94739	0.0514876	0.276223	1% O2, CyA- vs 19% O2, CyA-
POLM	565.085	-0.145472	-1.94653	0.0515916	0.276229	1% O2, CyA- vs 19% O2, CyA-
DYNC1LI2	1029.3	-0.114826	-1.94675	0.051565	0.276229	1% O2, CyA- vs 19% O2, CyA-
ARMC5	156.812	-0.18135	-1.94607	0.0516467	0.276371	1% O2, CyA- vs 19% O2, CyA-
WDR45	180.756	-0.177573	-1.94551	0.0517136	0.276576	1% O2, CyA- vs 19% O2, CyA-
RSAD1	681.73	-0.119693	-1.94517	0.051754	0.27664	1% O2, CyA- vs 19% O2, CyA-
ZFX	742.414	0.11779	1.9446	0.0518233	0.276857	1% O2, CyA- vs 19% O2, CyA-
MAPK9	1605.19	0.0997264	1.94389	0.0519092	0.276859	1% O2, CyA- vs 19% O2, CyA-
KIAA2026	932.893	-0.109782	-1.94401	0.0518939	0.276859	1% O2, CyA- vs 19% O2, CyA-
COPS3	1871.58	0.0839015	1.94421	0.0518696	0.276859	1% O2, CyA- vs 19% O2, CyA-
CCDC66	326.879	-0.151669	-1.94346	0.0519605	0.27698	1% O2, CyA- vs 19% O2, CyA-
RPL19	32333.2	0.0640844	1.94311	0.0520033	0.277056	1% O2, CyA- vs 19% O2, CyA-
SLC25A4	2009.22	0.0918605	1.94201	0.052136	0.27761	1% O2, CyA- vs 19% O2, CyA-
EHD4	1626.39	-0.0902572	-1.94176	0.052166	0.277617	1% O2, CyA- vs 19% O2, CyA-
CABLES2	898.277	0.105989	1.94132	0.0522196	0.27775	1% O2, CyA- vs 19% O2, CyA-
SLC35C2	827.906	0.112236	1.94089	0.0522713	0.277872	1% O2, CyA- vs 19% O2, CyA-
FBXO5	1734.46	0.0961113	1.9405	0.0523194	0.277975	1% O2, CyA- vs 19% O2, CyA-
ZNF165	102.898	-0.191797	-1.93967	0.0524198	0.278052	1% O2, CyA- vs 19% O2, CyA-
CREBL2	139.747	0.183686	1.93975	0.0524098	0.278052	1% O2, CyA- vs 19% O2, CyA-
HNRNPH2	1212.4	0.113962	1.93984	0.0523987	0.278052	1% O2, CyA- vs 19% O2, CyA-
DESI2	4362.01	0.120621	1.93871	0.052537	0.278521	1% O2, CyA- vs 19% O2, CyA-
UBASH3B	1418.65	-0.100217	-1.93823	0.0525956	0.278586	1% O2, CyA- vs 19% O2, CyA-
SLTM	4635.64	-0.0823791	-1.93813	0.0526069	0.278586	1% O2, CyA- vs 19% O2, CyA-
GMEB1	1281.66	0.0962837	1.93576	0.052897	0.279056	1% O2, CyA- vs 19% O2, CyA-
RPLP2	16870	0.0563752	1.93623	0.0528398	0.279056	1% O2, CyA- vs 19% O2, CyA-
TMX2	2227.87	-0.0859019	-1.93585	0.052886	0.279056	1% O2, CyA- vs 19% O2, CyA-
GPR137	267.066	-0.162118	-1.93577	0.0528954	0.279056	1% O2, CyA- vs 19% O2, CyA-
C12orf29	697.783	0.136864	1.93707	0.0527367	0.279056	1% O2, CyA- vs 19% O2, CyA-
KMT5A	1500.54	-0.0910514	-1.93617	0.052847	0.279056	1% O2, CyA- vs 19% O2, CyA-
MAU2	1158	-0.106725	-1.93689	0.0527585	0.279056	1% O2, CyA- vs 19% O2, CyA-
HLA-DRB1	1627.47	0.0980686	1.93412	0.053098	0.279494	1% O2, CyA- vs 19% O2, CyA-
C12orf49	4996.79	0.0740496	1.93472	0.0530252	0.279494	1% O2, CyA- vs 19% O2, CyA-
XYLT1	2725.95	-0.0821636	-1.93435	0.0530704	0.279494	1% O2, CyA- vs 19% O2, CyA-
CRLF3	1679.42	0.0931321	1.93446	0.0530564	0.279494	1% O2, CyA- vs 19% O2, CyA-
CNN2	3373.15	-0.0759865	-1.93391	0.0531243	0.279494	1% O2, CyA- vs 19% O2, CyA-
ARL13B	360.295	0.152932	1.93339	0.0531879	0.279642	1% O2, CyA- vs 19% O2, CyA-
IL2RG	206.669	0.17387	1.93321	0.0532101	0.279642	1% O2, CyA- vs 19% O2, CyA-
BSDC1	453.62	-0.134939	-1.93259	0.0532867	0.279674	1% O2, CyA- vs 19% O2, CyA-
ANKRD33B	537.777	-0.134652	-1.9329	0.0532483	0.279674	1% O2, CyA- vs 19% O2, CyA-
ZMYND19	983.729	-0.117621	-1.93246	0.0533029	0.279674	1% O2, CyA- vs 19% O2, CyA-
CIAO1	2123.03	-0.0901627	-1.93176	0.0533893	0.279976	1% O2, CyA- vs 19% O2, CyA-
IFRD2	2207.85	-0.0877439	-1.9307	0.0535197	0.280508	1% O2, CyA- vs 19% O2, CyA-
GUSB	930.944	0.111214	1.92984	0.0536264	0.280915	1% O2, CyA- vs 19% O2, CyA-
RPTOR	1628.59	-0.0926152	-1.92928	0.0536959	0.281127	1% O2, CyA- vs 19% O2, CyA-
CLPTM1L	10101	-0.0645581	-1.9287	0.0537678	0.281181	1% O2, CyA- vs 19% O2, CyA-
CMB9-22P13.1	375.017	0.143634	1.92851	0.0537919	0.281181	1% O2, CyA- vs 19% O2, CyA-
COX11	770.893	0.143319	1.9285	0.0537931	0.281181	1% O2, CyA- vs 19% O2, CyA-
GATAD2B	2041.97	0.0817734	1.9281	0.0538433	0.281219	1% O2, CyA- vs 19% O2, CyA-
LARS2	1627.65	-0.0889463	-1.92771	0.0538909	0.281219	1% O2, CyA- vs 19% O2, CyA-
TDP2	2354.32	0.104612	1.92786	0.0538722	0.281219	1% O2, CyA- vs 19% O2, CyA-
HMGN3	2335.42	0.115988	1.92751	0.0539165	0.281219	1% O2, CyA- vs 19% O2, CyA-
NCAPG	4774.88	0.0690943	1.92666	0.0540218	0.281465	1% O2, CyA- vs 19% O2, CyA-
CFAP97	3519.08	0.107199	1.92682	0.0540019	0.281465	1% O2, CyA- vs 19% O2, CyA-
LEPROT	574.554	0.129424	1.92631	0.054066	0.281544	1% O2, CyA- vs 19% O2, CyA-
DHX15	10536	-0.0638309	-1.9259	0.0541167	0.281657	1% O2, CyA- vs 19% O2, CyA-
GINM1	974.279	0.107799	1.92526	0.0541964	0.28192	1% O2, CyA- vs 19% O2, CyA-
LRRC8B	612.588	0.156737	1.92328	0.0544443	0.28216	1% O2, CyA- vs 19% O2, CyA-
LANCL1	1660.08	0.137449	1.92421	0.0543282	0.28216	1% O2, CyA- vs 19% O2, CyA-
SFT2D1	892.281	-0.111186	-1.92341	0.0544284	0.28216	1% O2, CyA- vs 19% O2, CyA-
PTPN12	223.471	0.163843	1.92451	0.0542906	0.28216	1% O2, CyA- vs 19% O2, CyA-
SMC3	5136.76	0.0685187	1.92389	0.054368	0.28216	1% O2, CyA- vs 19% O2, CyA-
EIF4G2	36329.4	0.0638341	1.92327	0.0544463	0.28216	1% O2, CyA- vs 19% O2, CyA-
DGKH	1023.11	-0.126011	-1.92382	0.0543767	0.28216	1% O2, CyA- vs 19% O2, CyA-
ANGEL1	972.862	-0.111984	-1.92257	0.0545337	0.282406	1% O2, CyA- vs 19% O2, CyA-
RPL18A	7603.91	0.064817	1.92243	0.054552	0.282406	1% O2, CyA- vs 19% O2, CyA-
NUP54	1230.47	0.102562	1.92132	0.0546915	0.282826	1% O2, CyA- vs 19% O2, CyA-
RALBP1	3240.14	-0.0691122	-1.92149	0.0546703	0.282826	1% O2, CyA- vs 19% O2, CyA-
TTLL12	4628.49	-0.0732514	-1.92104	0.054727	0.282858	1% O2, CyA- vs 19% O2, CyA-
CPNE3	2037.87	0.110834	1.92056	0.0547874	0.28302	1% O2, CyA- vs 19% O2, CyA-
SLC35F5	946.799	0.136497	1.91972	0.0548928	0.283145	1% O2, CyA- vs 19% O2, CyA-
TAGAP	591.488	0.124882	1.91975	0.0548899	0.283145	1% O2, CyA- vs 19% O2, CyA-
MCM10	2842.97	0.07802	1.91967	0.0548994	0.283145	1% O2, CyA- vs 19% O2, CyA-
HTATIP2	353.162	0.149054	1.91872	0.0550196	0.283313	1% O2, CyA- vs 19% O2, CyA-
RP11-449H11.1	82.0658	-0.189553	-1.91884	0.0550049	0.283313	1% O2, CyA- vs 19% O2, CyA-
ZNF337	226.08	-0.164065	-1.91877	0.0550139	0.283313	1% O2, CyA- vs 19% O2, CyA-
AUNIP	428.859	0.139104	1.91806	0.0551039	0.283596	1% O2, CyA- vs 19% O2, CyA-
SPICE1	172.133	0.174078	1.91755	0.0551687	0.283629	1% O2, CyA- vs 19% O2, CyA-
REEP4	639.178	-0.124756	-1.91775	0.0551431	0.283629	1% O2, CyA- vs 19% O2, CyA-
GSTO2	94.5598	0.184905	1.91636	0.0553198	0.284104	1% O2, CyA- vs 19% O2, CyA-
TRPV2	188.78	-0.171276	-1.91654	0.0552966	0.284104	1% O2, CyA- vs 19% O2, CyA-
EPC2	797.884	0.113072	1.91554	0.0554234	0.284184	1% O2, CyA- vs 19% O2, CyA-
CDK10	436.889	-0.150012	-1.91589	0.0553796	0.284184	1% O2, CyA- vs 19% O2, CyA-
IFT52	555.378	0.125579	1.91566	0.0554083	0.284184	1% O2, CyA- vs 19% O2, CyA-
CD83	619.059	0.123022	1.91495	0.0554991	0.284329	1% O2, CyA- vs 19% O2, CyA-
NCF1C	612.536	0.127149	1.91486	0.0555103	0.284329	1% O2, CyA- vs 19% O2, CyA-
EIF3L	4874.66	0.0743595	1.914	0.0556198	0.28474	1% O2, CyA- vs 19% O2, CyA-
RRM2B	6441.84	0.105704	1.91277	0.0557769	0.285393	1% O2, CyA- vs 19% O2, CyA-
FGF12	125.522	0.181773	1.91093	0.0560139	0.286443	1% O2, CyA- vs 19% O2, CyA-
SPPL3	764.978	0.113778	1.91071	0.0560413	0.286443	1% O2, CyA- vs 19% O2, CyA-
FAM120A	5179.58	-0.0839074	-1.91002	0.0561307	0.286724	1% O2, CyA- vs 19% O2, CyA-
VEGFB	475.964	0.13159	1.90983	0.0561554	0.286724	1% O2, CyA- vs 19% O2, CyA-
SLC25A5	14010.4	0.053486	1.90954	0.0561929	0.286764	1% O2, CyA- vs 19% O2, CyA-
GOLGA5	746.357	0.114433	1.90891	0.0562737	0.287026	1% O2, CyA- vs 19% O2, CyA-
2022-09-07	7882.15	0.0956669	1.9079	0.0564044	0.287541	1% O2, CyA- vs 19% O2, CyA-
NAP1L5	73.7564	0.198049	1.9056	0.0567023	0.288259	1% O2, CyA- vs 19% O2, CyA-
KIAA1549L	2153.14	-0.0852814	-1.90589	0.056664	0.288259	1% O2, CyA- vs 19% O2, CyA-
TAPBPL	193.448	0.16808	1.90543	0.0567237	0.288259	1% O2, CyA- vs 19% O2, CyA-
RPS6KA5	387.847	0.140953	1.90559	0.0567028	0.288259	1% O2, CyA- vs 19% O2, CyA-
RPL4	46647.4	0.0515862	1.90553	0.0567107	0.288259	1% O2, CyA- vs 19% O2, CyA-
RFFL	231.784	0.163297	1.90624	0.0566191	0.288259	1% O2, CyA- vs 19% O2, CyA-
ARHGAP33	142.963	-0.184739	-1.90486	0.0567985	0.288336	1% O2, CyA- vs 19% O2, CyA-
ZNF761	593.909	-0.135402	-1.90486	0.0567976	0.288336	1% O2, CyA- vs 19% O2, CyA-
RPS3A	9668.01	0.0751177	1.9046	0.0568325	0.288358	1% O2, CyA- vs 19% O2, CyA-
SH2B1	724.375	-0.143679	-1.90311	0.057026	0.289188	1% O2, CyA- vs 19% O2, CyA-
RANBP2	7855.03	-0.0574961	-1.90173	0.0572066	0.289491	1% O2, CyA- vs 19% O2, CyA-
ABHD18	575.985	0.123074	1.90163	0.0572189	0.289491	1% O2, CyA- vs 19% O2, CyA-
NDOR1	404.111	-0.155267	-1.90151	0.057235	0.289491	1% O2, CyA- vs 19% O2, CyA-
MEN1	1862.18	-0.0960567	-1.90215	0.0571516	0.289491	1% O2, CyA- vs 19% O2, CyA-
CPPED1	524.399	0.129523	1.90187	0.057188	0.289491	1% O2, CyA- vs 19% O2, CyA-
RMI1	2296.4	0.104549	1.90123	0.0572718	0.289526	1% O2, CyA- vs 19% O2, CyA-
RPS27A	26179.3	0.0667358	1.89981	0.0574579	0.290315	1% O2, CyA- vs 19% O2, CyA-
DMWD	459.57	-0.136223	-1.89911	0.0575499	0.290628	1% O2, CyA- vs 19% O2, CyA-
SLC25A29	79.332	-0.187838	-1.89833	0.0576523	0.290994	1% O2, CyA- vs 19% O2, CyA-
BACH1	599.437	0.133188	1.89761	0.0577479	0.291325	1% O2, CyA- vs 19% O2, CyA-
PDE12	2270.49	0.118909	1.89473	0.058128	0.292536	1% O2, CyA- vs 19% O2, CyA-
RPS18	27483.5	0.0663098	1.89546	0.0580319	0.292536	1% O2, CyA- vs 19% O2, CyA-
TUBGCP5	1146	0.100249	1.89465	0.0581389	0.292536	1% O2, CyA- vs 19% O2, CyA-
CEP95	696.857	-0.129716	-1.89517	0.0580705	0.292536	1% O2, CyA- vs 19% O2, CyA-
ACAA2	2196.54	0.0888107	1.89479	0.0581206	0.292536	1% O2, CyA- vs 19% O2, CyA-
MRPS22	1235.1	0.0944199	1.89357	0.0582815	0.292729	1% O2, CyA- vs 19% O2, CyA-
AIP	1528.53	-0.0985394	-1.89361	0.0582764	0.292729	1% O2, CyA- vs 19% O2, CyA-
SNRPD1	4636.72	0.0744592	1.89406	0.0582169	0.292729	1% O2, CyA- vs 19% O2, CyA-
CRNKL1	1170.7	0.102483	1.89345	0.0582981	0.292729	1% O2, CyA- vs 19% O2, CyA-
PCID2	1394.12	-0.0945123	-1.89289	0.0583729	0.292953	1% O2, CyA- vs 19% O2, CyA-
NDUFC1	896.641	0.110703	1.89238	0.0584399	0.293137	1% O2, CyA- vs 19% O2, CyA-
CD48	1725.91	-0.0893666	-1.89183	0.058514	0.293205	1% O2, CyA- vs 19% O2, CyA-
FBXL12	466.052	-0.133052	-1.89185	0.0585104	0.293205	1% O2, CyA- vs 19% O2, CyA-
NAA50	5297.26	0.148701	1.89014	0.0587393	0.293878	1% O2, CyA- vs 19% O2, CyA-
DNMT3B	486.525	-0.138147	-1.89049	0.0586928	0.293878	1% O2, CyA- vs 19% O2, CyA-
WRB	436.586	0.134855	1.89018	0.0587333	0.293878	1% O2, CyA- vs 19% O2, CyA-
IGF2BP1	6588.57	-0.0626463	-1.88968	0.0588007	0.294034	1% O2, CyA- vs 19% O2, CyA-
SNX27	1108.36	-0.0971751	-1.88801	0.059024	0.29414	1% O2, CyA- vs 19% O2, CyA-
TMCC1	596.685	0.122508	1.88868	0.0589345	0.29414	1% O2, CyA- vs 19% O2, CyA-
C5orf15	783.626	0.147366	1.88896	0.0588966	0.29414	1% O2, CyA- vs 19% O2, CyA-
GBA2	913.808	-0.114592	-1.88852	0.0589564	0.29414	1% O2, CyA- vs 19% O2, CyA-
CCNY	1771.93	0.0873345	1.88889	0.058907	0.29414	1% O2, CyA- vs 19% O2, CyA-
UEVLD	253.719	0.158898	1.88802	0.0590234	0.29414	1% O2, CyA- vs 19% O2, CyA-
KANK2	3519.91	-0.0849548	-1.88794	0.0590344	0.29414	1% O2, CyA- vs 19% O2, CyA-
NFATC1	1128.44	-0.111443	-1.88744	0.0591015	0.294323	1% O2, CyA- vs 19% O2, CyA-
CCDC126	94.7572	0.189794	1.88709	0.0591482	0.294404	1% O2, CyA- vs 19% O2, CyA-
TAF5	907.866	0.107022	1.88636	0.0592467	0.29472	1% O2, CyA- vs 19% O2, CyA-
STIP1	10095.7	-0.0560709	-1.88617	0.0592725	0.29472	1% O2, CyA- vs 19% O2, CyA-
BOD1L1	2586.01	-0.0949813	-1.88462	0.0594815	0.295108	1% O2, CyA- vs 19% O2, CyA-
CNOT6	1971.49	0.0987985	1.88532	0.0593866	0.295108	1% O2, CyA- vs 19% O2, CyA-
NOTCH1	776.213	-0.12538	-1.88422	0.0595357	0.295108	1% O2, CyA- vs 19% O2, CyA-
FBXO18	1699.49	-0.0893805	-1.88429	0.0595263	0.295108	1% O2, CyA- vs 19% O2, CyA-
ZNF791	467.241	-0.132763	-1.88401	0.0595636	0.295108	1% O2, CyA- vs 19% O2, CyA-
KIF4A	2007.41	-0.08087	-1.88435	0.0595175	0.295108	1% O2, CyA- vs 19% O2, CyA-
PLXNA3	116.572	-0.18561	-1.88435	0.059517	0.295108	1% O2, CyA- vs 19% O2, CyA-
TTF2	4010.03	-0.0729227	-1.88337	0.0596503	0.295353	1% O2, CyA- vs 19% O2, CyA-
MAP3K7	2840.81	0.0906869	1.88297	0.0597045	0.295353	1% O2, CyA- vs 19% O2, CyA-
ATAD1	1939.12	0.0937506	1.88318	0.0596753	0.295353	1% O2, CyA- vs 19% O2, CyA-
TEX261	2682.3	-0.0796244	-1.88232	0.0597929	0.295366	1% O2, CyA- vs 19% O2, CyA-
RPS2	20446.4	0.0540857	1.88254	0.0597628	0.295366	1% O2, CyA- vs 19% O2, CyA-
TPM4	1816.61	0.0835981	1.88228	0.0597986	0.295366	1% O2, CyA- vs 19% O2, CyA-
PLEKHA2	10032.1	0.0706737	1.88164	0.0598854	0.295644	1% O2, CyA- vs 19% O2, CyA-
MTOR	3553.69	-0.0723884	-1.88064	0.0600209	0.295861	1% O2, CyA- vs 19% O2, CyA-
MAST3	965.796	-0.121893	-1.88083	0.059995	0.295861	1% O2, CyA- vs 19% O2, CyA-
CENPM	1405.19	-0.0920427	-1.88107	0.0599622	0.295861	1% O2, CyA- vs 19% O2, CyA-
RPS23	12800.4	0.0679522	1.87972	0.0601464	0.295878	1% O2, CyA- vs 19% O2, CyA-
SAYSD1	258.672	0.159498	1.88026	0.0600723	0.295878	1% O2, CyA- vs 19% O2, CyA-
FOXK1	1354.51	-0.0988426	-1.87985	0.0601291	0.295878	1% O2, CyA- vs 19% O2, CyA-
JDP2	737.599	0.115516	1.88016	0.0600858	0.295878	1% O2, CyA- vs 19% O2, CyA-
MRPS5	2025.14	-0.084965	-1.87948	0.0601785	0.295885	1% O2, CyA- vs 19% O2, CyA-
UTP20	4905.18	-0.0690217	-1.87788	0.0603974	0.296811	1% O2, CyA- vs 19% O2, CyA-
CMAHP	72.3192	-0.187673	-1.87634	0.0606087	0.297698	1% O2, CyA- vs 19% O2, CyA-
MAP1LC3B	833.591	0.113243	1.87599	0.0606561	0.29778	1% O2, CyA- vs 19% O2, CyA-
RNF19B	2231.58	-0.0784855	-1.8754	0.0607375	0.297899	1% O2, CyA- vs 19% O2, CyA-
TMEM135	777.101	0.1225	1.87537	0.0607418	0.297899	1% O2, CyA- vs 19% O2, CyA-
PFKFB2	1077.93	-0.0947589	-1.87398	0.0609326	0.29854	1% O2, CyA- vs 19% O2, CyA-
NUDCD2	927.22	0.11625	1.87238	0.0611537	0.29854	1% O2, CyA- vs 19% O2, CyA-
VTA1	2294.02	0.101317	1.87219	0.0611805	0.29854	1% O2, CyA- vs 19% O2, CyA-
NDUFA5	2155.84	0.160482	1.87255	0.0611309	0.29854	1% O2, CyA- vs 19% O2, CyA-
RRP12	2265.83	-0.0799707	-1.87238	0.0611535	0.29854	1% O2, CyA- vs 19% O2, CyA-
SEC31B	75.8027	-0.173299	-1.87289	0.0610841	0.29854	1% O2, CyA- vs 19% O2, CyA-
ANKRD52	2569.15	-0.0736004	-1.87337	0.0610172	0.29854	1% O2, CyA- vs 19% O2, CyA-
MMD	615.546	0.132803	1.87357	0.0609901	0.29854	1% O2, CyA- vs 19% O2, CyA-
CHEK2	842.398	-0.106447	-1.87298	0.0610712	0.29854	1% O2, CyA- vs 19% O2, CyA-
RBX1	1396.1	0.0897151	1.87275	0.0611036	0.29854	1% O2, CyA- vs 19% O2, CyA-
TBC1D1	16786.4	-0.0518234	-1.8713	0.0613033	0.298688	1% O2, CyA- vs 19% O2, CyA-
SREK1IP1	710.136	0.137862	1.87144	0.0612844	0.298688	1% O2, CyA- vs 19% O2, CyA-
MSI2	3505.26	-0.0851492	-1.87147	0.0612804	0.298688	1% O2, CyA- vs 19% O2, CyA-
NOL8	2859.85	-0.0780979	-1.87079	0.0613748	0.298871	1% O2, CyA- vs 19% O2, CyA-
ARHGAP19	2200.34	0.0779869	1.87042	0.0614255	0.298871	1% O2, CyA- vs 19% O2, CyA-
BCL2L13	1581.98	0.0851907	1.87036	0.0614334	0.298871	1% O2, CyA- vs 19% O2, CyA-
CCT4	11312.5	-0.0589505	-1.87005	0.0614768	0.298932	1% O2, CyA- vs 19% O2, CyA-
PLA2G15	1120.62	-0.100169	-1.86897	0.0616271	0.299513	1% O2, CyA- vs 19% O2, CyA-
ARID1A	5805.11	-0.0653093	-1.86541	0.0621243	0.299824	1% O2, CyA- vs 19% O2, CyA-
URB2	2261.23	-0.0752887	-1.86791	0.061775	0.299824	1% O2, CyA- vs 19% O2, CyA-
MRPS25	2278.69	-0.0901243	-1.86768	0.0618072	0.299824	1% O2, CyA- vs 19% O2, CyA-
MRPL47	3253.11	0.0891624	1.86727	0.0618635	0.299824	1% O2, CyA- vs 19% O2, CyA-
PAICS	24087	0.0538195	1.8664	0.0619858	0.299824	1% O2, CyA- vs 19% O2, CyA-
[truncated: 61,624 more rows]

## Sheet: limma
Gene	logFC	AveExpr	t	P.Value	adj.P.Val	B	medianLFC	Contrast
BNIP3	1.55113	10.7325	17.8429	9.14129e-08	0.000236302	-20.9451	1.55113	1% O2, CyA- vs 19% O2, CyA-
LSP1	0.880667	10.712	14.3334	5.08712e-07	0.00125785	-22.8685	0.880667	1% O2, CyA- vs 19% O2, CyA-
BNIP3L	1.69158	10.3641	13.6253	7.5421e-07	0.00178716	-23.3093	1.69158	1% O2, CyA- vs 19% O2, CyA-
HK2	0.831636	12.3127	12.678	1.31712e-06	0.00299619	-23.9332	0.831636	1% O2, CyA- vs 19% O2, CyA-
ALDOC	1.60633	8.72721	12.5419	1.43143e-06	0.00303247	-24.0262	1.60633	1% O2, CyA- vs 19% O2, CyA-
FAM162A	0.575798	9.3749	12.5325	1.43972e-06	0.00303247	-24.0327	0.575798	1% O2, CyA- vs 19% O2, CyA-
LRRC32	2.14536	6.20732	12.3451	1.61687e-06	0.00328397	-24.1625	2.14536	1% O2, CyA- vs 19% O2, CyA-
AK4	2.33379	4.1163	12.0185	1.98693e-06	0.00389643	-24.3929	2.33379	1% O2, CyA- vs 19% O2, CyA-
KDM3A	0.945024	10.9653	11.8064	2.27761e-06	0.00431759	-24.5455	0.945024	1% O2, CyA- vs 19% O2, CyA-
PFKFB4	2.22096	7.28514	11.7515	2.36044e-06	0.00433026	-24.5854	2.22096	1% O2, CyA- vs 19% O2, CyA-
P4HA1	1.01515	10.6258	11.6596	2.50674e-06	0.00437904	-24.6526	1.01515	1% O2, CyA- vs 19% O2, CyA-
PDK1	0.984553	9.88052	11.6389	2.54103e-06	0.00437904	-24.6678	0.984553	1% O2, CyA- vs 19% O2, CyA-
PFKFB3	0.729578	11.0836	11.5706	2.65805e-06	0.00444598	-24.7181	0.729578	1% O2, CyA- vs 19% O2, CyA-
TPI1	0.573379	13.9672	11.2196	3.36304e-06	0.00546446	-24.981	0.573379	1% O2, CyA- vs 19% O2, CyA-
DDIT4	1.50348	7.27479	10.8918	4.21431e-06	0.00665744	-25.233	1.50348	1% O2, CyA- vs 19% O2, CyA-
RNF113A	0.316111	8.92243	10.6668	4.93797e-06	0.00758979	-25.4099	0.316111	1% O2, CyA- vs 19% O2, CyA-
ENO1	0.514256	15.7517	10.5564	5.34294e-06	0.00762737	-25.4979	0.514256	1% O2, CyA- vs 19% O2, CyA-
PKM	0.516765	15.389	10.5552	5.34727e-06	0.00762737	-25.4988	0.516765	1% O2, CyA- vs 19% O2, CyA-
PGAM1	0.666138	10.8359	10.5507	5.36477e-06	0.00762737	-25.5024	0.666138	1% O2, CyA- vs 19% O2, CyA-
TK1	0.322656	10.8053	10.3888	6.03014e-06	0.00836424	-25.6329	0.322656	1% O2, CyA- vs 19% O2, CyA-
LDHA	0.632926	15.9532	9.89315	8.71479e-06	0.0118002	-26.0437	0.632926	1% O2, CyA- vs 19% O2, CyA-
ZNF395	0.711167	9.15485	9.8609	8.931e-06	0.0118118	-26.071	0.711167	1% O2, CyA- vs 19% O2, CyA-
SELPLG	0.289	9.33967	9.74109	9.78831e-06	0.0126514	-26.1732	0.289	1% O2, CyA- vs 19% O2, CyA-
PGK1	0.534786	13.9204	9.48926	1.19061e-05	0.0150466	-26.3915	0.534786	1% O2, CyA- vs 19% O2, CyA-
GPI	0.432436	13.825	9.39456	1.28309e-05	0.015497	-26.4748	0.432436	1% O2, CyA- vs 19% O2, CyA-
FUT11	0.915941	9.4968	9.38231	1.29563e-05	0.015497	-26.4856	0.915941	1% O2, CyA- vs 19% O2, CyA-
LY86	0.408088	9.29129	9.37035	1.308e-05	0.015497	-26.4962	0.408088	1% O2, CyA- vs 19% O2, CyA-
LGMN	0.355924	7.93596	9.25879	1.42995e-05	0.0165962	-26.5955	0.355924	1% O2, CyA- vs 19% O2, CyA-
C12orf76	0.63944	7.63513	8.91032	1.90038e-05	0.021615	-26.9122	0.63944	1% O2, CyA- vs 19% O2, CyA-
MYLIP	0.388411	7.7594	8.80381	2.07683e-05	0.0231587	-27.011	0.388411	1% O2, CyA- vs 19% O2, CyA-
SSTR3	1.62698	3.4878	8.56697	2.53837e-05	0.027761	-27.2342	1.62698	1% O2, CyA- vs 19% O2, CyA-
TNIP1	0.447334	11.115	8.19275	3.51868e-05	0.0377561	-27.5972	0.447334	1% O2, CyA- vs 19% O2, CyA-
PLOD1	0.715285	9.82832	8.13109	3.7175e-05	0.0391508	-27.6583	0.715285	1% O2, CyA- vs 19% O2, CyA-
RP11-205M20.3	0.556135	5.72468	8.08779	3.86458e-05	0.0399597	-27.7014	0.556135	1% O2, CyA- vs 19% O2, CyA-
NARF	0.507335	10.3747	8.00524	4.16323e-05	0.0422791	-27.7841	0.507335	1% O2, CyA- vs 19% O2, CyA-
RNF24	0.32501	8.42137	7.95766	4.34696e-05	0.0433705	-27.832	0.32501	1% O2, CyA- vs 19% O2, CyA-
MGAT3	0.326727	10.9904	7.56413	6.26342e-05	0.0614139	-28.2373	0.326727	1% O2, CyA- vs 19% O2, CyA-
USP51	0.541901	6.6477	7.48537	6.75045e-05	0.0646965	-28.3203	0.541901	1% O2, CyA- vs 19% O2, CyA-
SLC2A1	0.461063	11.669	7.47376	6.82573e-05	0.0646965	-28.3326	0.461063	1% O2, CyA- vs 19% O2, CyA-
GAPDH	0.320336	16.6181	7.37281	7.52097e-05	0.0693264	-28.4401	0.320336	1% O2, CyA- vs 19% O2, CyA-
SERINC2	0.250734	8.72389	7.35679	7.63833e-05	0.0693264	-28.4573	0.250734	1% O2, CyA- vs 19% O2, CyA-
ALAS1	0.291403	9.60977	7.25093	8.46691e-05	0.0693264	-28.5713	0.291403	1% O2, CyA- vs 19% O2, CyA-
LGALS8	0.759247	7.08393	7.10144	9.81165e-05	0.0693264	-28.7346	0.759247	1% O2, CyA- vs 19% O2, CyA-
RGS3	0.394141	9.19751	6.99786	0.000108818	0.0693264	-28.8491	0.394141	1% O2, CyA- vs 19% O2, CyA-
NRN1	1.43041	5.16017	6.98696	0.000110017	0.0693264	-28.8612	1.43041	1% O2, CyA- vs 19% O2, CyA-
MPI	0.49355	9.87055	6.97365	0.000111502	0.0693264	-28.8761	0.49355	1% O2, CyA- vs 19% O2, CyA-
SERGEF	0.398344	7.77391	6.94158	0.000115169	0.0693264	-28.9119	0.398344	1% O2, CyA- vs 19% O2, CyA-
QSOX1	0.239917	8.68585	6.93151	0.000116348	0.0693264	-28.9231	0.239917	1% O2, CyA- vs 19% O2, CyA-
RP11-54D18.1	0.481681	9.81018	6.87275	0.000123501	0.0693264	-28.9891	0.481681	1% O2, CyA- vs 19% O2, CyA-
RIMKLA	0.559678	9.43127	6.83029	0.000128971	0.0693264	-29.037	0.559678	1% O2, CyA- vs 19% O2, CyA-
FEN1	0.222404	12.7624	6.82832	0.000129231	0.0693264	-29.0393	0.222404	1% O2, CyA- vs 19% O2, CyA-
MGST3	0.252493	7.49487	6.79632	0.000133542	0.0693264	-29.0755	0.252493	1% O2, CyA- vs 19% O2, CyA-
ARHGAP12	0.362728	8.75977	6.74847	0.000140286	0.0693264	-29.13	0.362728	1% O2, CyA- vs 19% O2, CyA-
MT-ND1	0.345751	13.4134	6.73424	0.000142363	0.0693264	-29.1462	0.345751	1% O2, CyA- vs 19% O2, CyA-
LDHAP7	0.656008	6.35288	6.72055	0.000144394	0.0693264	-29.1619	0.656008	1% O2, CyA- vs 19% O2, CyA-
MVK	0.485644	8.18241	6.70842	0.000146219	0.0693264	-29.1758	0.485644	1% O2, CyA- vs 19% O2, CyA-
GADD45B	0.294037	8.76842	6.6988	0.000147686	0.0693264	-29.1868	0.294037	1% O2, CyA- vs 19% O2, CyA-
ASF1B	0.302417	11.9149	6.69542	0.000148205	0.0693264	-29.1907	0.302417	1% O2, CyA- vs 19% O2, CyA-
OGDH	0.18795	11.861	6.67129	0.000151971	0.0693264	-29.2184	0.18795	1% O2, CyA- vs 19% O2, CyA-
TESPA1	0.17681	8.72066	6.65208	0.000155042	0.0693264	-29.2405	0.17681	1% O2, CyA- vs 19% O2, CyA-
ANKZF1	0.484332	9.58236	6.6514	0.000155152	0.0693264	-29.2413	0.484332	1% O2, CyA- vs 19% O2, CyA-
HLA-B	0.214091	13.2322	6.58973	0.0001655	0.0693264	-29.3126	0.214091	1% O2, CyA- vs 19% O2, CyA-
FAM46C	0.579294	8.17556	6.56811	0.000169304	0.0693264	-29.3377	0.579294	1% O2, CyA- vs 19% O2, CyA-
TXNIP	0.593506	9.48829	6.53499	0.000175323	0.0693264	-29.3762	0.593506	1% O2, CyA- vs 19% O2, CyA-
TYMS	0.240851	13.1104	6.53161	0.00017595	0.0693264	-29.3802	0.240851	1% O2, CyA- vs 19% O2, CyA-
MIPEP	0.232121	7.88197	6.53013	0.000176225	0.0693264	-29.3819	0.232121	1% O2, CyA- vs 19% O2, CyA-
WDR54	0.485799	8.95686	6.38252	0.000206251	0.0693264	-29.5555	0.485799	1% O2, CyA- vs 19% O2, CyA-
PHACTR1	1.02507	8.58004	6.3427	0.000215286	0.0693264	-29.6028	1.02507	1% O2, CyA- vs 19% O2, CyA-
HBEGF	-0.354519	9.28174	-6.33855	0.000216253	0.0693264	-29.6077	-0.354519	1% O2, CyA- vs 19% O2, CyA-
CXXC5	0.352912	8.8513	6.30346	0.00022462	0.0693264	-29.6496	0.352912	1% O2, CyA- vs 19% O2, CyA-
PGM1	0.409605	11.3178	6.21396	0.000247624	0.0693264	-29.757	0.409605	1% O2, CyA- vs 19% O2, CyA-
FAM92B	0.318783	8.54952	6.15451	0.000264336	0.0693264	-29.829	0.318783	1% O2, CyA- vs 19% O2, CyA-
RHBDD2	0.283403	8.7941	6.12871	0.000271972	0.0693264	-29.8603	0.283403	1% O2, CyA- vs 19% O2, CyA-
CARHSP1	0.234691	10.5252	6.10015	0.000280707	0.0693264	-29.8952	0.234691	1% O2, CyA- vs 19% O2, CyA-
CCDC25	0.247763	10.7907	6.08899	0.000284203	0.0693264	-29.9088	0.247763	1% O2, CyA- vs 19% O2, CyA-
NCKIPSD	0.457011	9.50676	6.08234	0.000286312	0.0693264	-29.9169	0.457011	1% O2, CyA- vs 19% O2, CyA-
MT-ND5	0.375355	13.9404	6.06481	0.000291948	0.0693264	-29.9384	0.375355	1% O2, CyA- vs 19% O2, CyA-
CYP27B1	0.462514	7.43721	6.02896	0.00030386	0.0693264	-29.9824	0.462514	1% O2, CyA- vs 19% O2, CyA-
DAG1	0.223213	10.1017	6.02594	0.000304886	0.0693264	-29.9861	0.223213	1% O2, CyA- vs 19% O2, CyA-
NAT1	0.338553	8.42413	6.01442	0.00030884	0.0693264	-30.0003	0.338553	1% O2, CyA- vs 19% O2, CyA-
AC093391.2	1.10311	6.20994	6.00961	0.000310512	0.0693264	-30.0062	1.10311	1% O2, CyA- vs 19% O2, CyA-
PYGB	0.155493	10.909	5.99981	0.000313941	0.0693264	-30.0183	0.155493	1% O2, CyA- vs 19% O2, CyA-
SAP130	0.147041	10.7269	5.99105	0.000317041	0.0693264	-30.0291	0.147041	1% O2, CyA- vs 19% O2, CyA-
IGHD	0.508574	9.30234	5.97333	0.000323417	0.0693264	-30.051	0.508574	1% O2, CyA- vs 19% O2, CyA-
ZNF443	0.386756	5.91135	5.94734	0.000333023	0.0693264	-30.0832	0.386756	1% O2, CyA- vs 19% O2, CyA-
MT-CO3	0.269709	14.8265	5.93993	0.00033582	0.0693264	-30.0924	0.269709	1% O2, CyA- vs 19% O2, CyA-
MXD4	0.248717	8.35551	5.91803	0.000344239	0.0693264	-30.1197	0.248717	1% O2, CyA- vs 19% O2, CyA-
MT-CO2	0.456053	14.0555	5.91028	0.000347273	0.0693264	-30.1293	0.456053	1% O2, CyA- vs 19% O2, CyA-
DVL2	0.161372	9.69093	5.89102	0.00035494	0.0693264	-30.1533	0.161372	1% O2, CyA- vs 19% O2, CyA-
ALKBH5	0.406381	11.1415	5.87335	0.000362139	0.0693264	-30.1754	0.406381	1% O2, CyA- vs 19% O2, CyA-
SLC25A43	0.203322	8.9663	5.86792	0.000364385	0.0693264	-30.1822	0.203322	1% O2, CyA- vs 19% O2, CyA-
KIF1BP	0.27278	8.9854	5.86707	0.000364734	0.0693264	-30.1832	0.27278	1% O2, CyA- vs 19% O2, CyA-
MRPS28	0.381508	6.59635	5.85844	0.000368338	0.0693264	-30.1941	0.381508	1% O2, CyA- vs 19% O2, CyA-
CCDC96	-0.751363	4.09598	-5.85236	0.000370899	0.0693264	-30.2017	-0.751363	1% O2, CyA- vs 19% O2, CyA-
ZBED8	0.529369	5.83383	5.81921	0.000385215	0.0693264	-30.2433	0.529369	1% O2, CyA- vs 19% O2, CyA-
EGLN1	0.726576	10.5364	5.8091	0.000389698	0.0693264	-30.256	0.726576	1% O2, CyA- vs 19% O2, CyA-
CHAF1B	0.224769	10.0726	5.80901	0.00038974	0.0693264	-30.2561	0.224769	1% O2, CyA- vs 19% O2, CyA-
NAT10	0.219422	12.6499	5.80248	0.000392671	0.0693264	-30.2644	0.219422	1% O2, CyA- vs 19% O2, CyA-
ZBED3	0.334664	8.70577	5.789	0.000398788	0.0693264	-30.2813	0.334664	1% O2, CyA- vs 19% O2, CyA-
GLE1	0.255875	11.2537	5.77981	0.000403022	0.0693264	-30.2929	0.255875	1% O2, CyA- vs 19% O2, CyA-
MIEN1	0.150567	9.22238	5.77622	0.000404692	0.0693264	-30.2975	0.150567	1% O2, CyA- vs 19% O2, CyA-
ZNF292	0.442683	10.6162	5.76886	0.000408131	0.0693264	-30.3068	0.442683	1% O2, CyA- vs 19% O2, CyA-
ATF3	-0.809885	3.94379	-5.7669	0.000409054	0.0693264	-30.3093	-0.809885	1% O2, CyA- vs 19% O2, CyA-
EPM2A	0.3042	9.5665	5.75408	0.000415141	0.0693264	-30.3255	0.3042	1% O2, CyA- vs 19% O2, CyA-
GBE1	0.467025	8.99077	5.73924	0.000422312	0.0693264	-30.3443	0.467025	1% O2, CyA- vs 19% O2, CyA-
RDH11	0.295112	9.7155	5.73359	0.000425076	0.0693264	-30.3515	0.295112	1% O2, CyA- vs 19% O2, CyA-
LNP1	-0.340901	6.25187	-5.71315	0.000435248	0.0693264	-30.3774	-0.340901	1% O2, CyA- vs 19% O2, CyA-
COCH	0.176269	11.1713	5.68773	0.000448274	0.0693264	-30.4098	0.176269	1% O2, CyA- vs 19% O2, CyA-
ALKBH7	0.204507	7.8941	5.68327	0.000450605	0.0693264	-30.4155	0.204507	1% O2, CyA- vs 19% O2, CyA-
DARS	0.327745	12.5998	5.67744	0.000453668	0.0693264	-30.4229	0.327745	1% O2, CyA- vs 19% O2, CyA-
DSN1	0.229895	10.6582	5.6499	0.000468456	0.0693264	-30.4581	0.229895	1% O2, CyA- vs 19% O2, CyA-
RBM3	0.464766	12.7598	5.63715	0.000475482	0.0693264	-30.4745	0.464766	1% O2, CyA- vs 19% O2, CyA-
ATAD3B	-0.503418	9.68341	-5.59991	0.000496677	0.0693264	-30.5223	-0.503418	1% O2, CyA- vs 19% O2, CyA-
TSPAN31	0.338597	7.6366	5.59895	0.000497238	0.0693264	-30.5236	0.338597	1% O2, CyA- vs 19% O2, CyA-
FAM57A	0.519752	6.93232	5.58967	0.000502685	0.0693264	-30.5355	0.519752	1% O2, CyA- vs 19% O2, CyA-
IL2RA	0.353591	9.74293	5.58844	0.000503408	0.0693264	-30.5371	0.353591	1% O2, CyA- vs 19% O2, CyA-
COPG2	0.170567	10.2455	5.58033	0.000508232	0.0693264	-30.5476	0.170567	1% O2, CyA- vs 19% O2, CyA-
IDH2	0.293038	9.36236	5.57656	0.000510489	0.0693264	-30.5524	0.293038	1% O2, CyA- vs 19% O2, CyA-
GIMAP6	0.591827	6.38121	5.56805	0.00051563	0.0693264	-30.5634	0.591827	1% O2, CyA- vs 19% O2, CyA-
CLK3	0.31656	9.8741	5.56133	0.000519727	0.0693264	-30.5721	0.31656	1% O2, CyA- vs 19% O2, CyA-
RNF181	0.266204	9.22228	5.56036	0.000520324	0.0693264	-30.5734	0.266204	1% O2, CyA- vs 19% O2, CyA-
UCP2	0.229292	12.4754	5.54457	0.000530106	0.0693264	-30.5938	0.229292	1% O2, CyA- vs 19% O2, CyA-
KDM4B	0.331744	10.7029	5.51028	0.000552056	0.0693264	-30.6383	0.331744	1% O2, CyA- vs 19% O2, CyA-
ING2	0.403909	9.10166	5.50848	0.000553234	0.0693264	-30.6406	0.403909	1% O2, CyA- vs 19% O2, CyA-
ZNF619	0.566931	6.57266	5.50669	0.000554407	0.0693264	-30.6429	0.566931	1% O2, CyA- vs 19% O2, CyA-
LONP1	0.217717	12.214	5.49383	0.000562936	0.0693264	-30.6596	0.217717	1% O2, CyA- vs 19% O2, CyA-
SGCB	0.339965	7.73795	5.48537	0.000568618	0.0693264	-30.6707	0.339965	1% O2, CyA- vs 19% O2, CyA-
ARAF	0.131081	10.5423	5.46286	0.000584059	0.0693264	-30.7	0.131081	1% O2, CyA- vs 19% O2, CyA-
RBM38	0.18597	12.5407	5.46115	0.000585252	0.0693264	-30.7023	0.18597	1% O2, CyA- vs 19% O2, CyA-
SLC35E1	0.234418	11.0326	5.42971	0.000607642	0.0693264	-30.7434	0.234418	1% O2, CyA- vs 19% O2, CyA-
DNAJC9	0.226971	11.247	5.4271	0.000609545	0.0693264	-30.7468	0.226971	1% O2, CyA- vs 19% O2, CyA-
BCKDK	0.191976	9.42202	5.41964	0.000615013	0.0693264	-30.7566	0.191976	1% O2, CyA- vs 19% O2, CyA-
APOBEC3C	0.253408	10.3465	5.4078	0.000623802	0.0693264	-30.7721	0.253408	1% O2, CyA- vs 19% O2, CyA-
C7orf49	0.313768	10.539	5.40549	0.000625538	0.0693264	-30.7752	0.313768	1% O2, CyA- vs 19% O2, CyA-
SPC24	0.257606	10.3518	5.40548	0.00062554	0.0693264	-30.7752	0.257606	1% O2, CyA- vs 19% O2, CyA-
MT-CO1	0.298921	14.6471	5.38837	0.000638531	0.0693264	-30.7977	0.298921	1% O2, CyA- vs 19% O2, CyA-
RPL13A	0.246343	14.6081	5.38803	0.000638792	0.0693264	-30.7981	0.246343	1% O2, CyA- vs 19% O2, CyA-
HACL1	0.250088	9.15785	5.38552	0.000640721	0.0693264	-30.8014	0.250088	1% O2, CyA- vs 19% O2, CyA-
SLC25A4	0.181112	10.9701	5.37774	0.000646745	0.0693264	-30.8117	0.181112	1% O2, CyA- vs 19% O2, CyA-
MKNK2	0.262007	12.2167	5.37636	0.00064782	0.0693264	-30.8135	0.262007	1% O2, CyA- vs 19% O2, CyA-
C22orf39	0.321681	9.38977	5.36588	0.000656043	0.0693264	-30.8273	0.321681	1% O2, CyA- vs 19% O2, CyA-
SAV1	0.305636	9.59811	5.36551	0.000656336	0.0693264	-30.8278	0.305636	1% O2, CyA- vs 19% O2, CyA-
GLTSCR1L	0.212136	10.8544	5.36046	0.000660345	0.0693264	-30.8345	0.212136	1% O2, CyA- vs 19% O2, CyA-
BCS1L	-0.184256	9.52134	-5.34202	0.000675213	0.0693264	-30.8588	-0.184256	1% O2, CyA- vs 19% O2, CyA-
MRPS18B	0.245679	10.7826	5.331	0.00068427	0.0693264	-30.8734	0.245679	1% O2, CyA- vs 19% O2, CyA-
PDLIM1	0.340623	9.49392	5.30634	0.000705017	0.0693264	-30.9061	0.340623	1% O2, CyA- vs 19% O2, CyA-
IFRD1	-0.417185	9.77055	-5.30576	0.00070552	0.0693264	-30.9069	-0.417185	1% O2, CyA- vs 19% O2, CyA-
NCF1	0.272833	10.3062	5.29183	0.000717551	0.0693264	-30.9254	0.272833	1% O2, CyA- vs 19% O2, CyA-
EXOSC9	0.187363	11.1939	5.28302	0.000725285	0.0693264	-30.9371	0.187363	1% O2, CyA- vs 19% O2, CyA-
KCTD2	0.180847	9.98875	5.27099	0.000735985	0.0693264	-30.9531	0.180847	1% O2, CyA- vs 19% O2, CyA-
R3HDM4	0.252533	10.28	5.26763	0.000738997	0.0693264	-30.9576	0.252533	1% O2, CyA- vs 19% O2, CyA-
SHMT1	0.249522	10.0828	5.25975	0.000746134	0.0693264	-30.9681	0.249522	1% O2, CyA- vs 19% O2, CyA-
ARPC1A	0.263895	9.35541	5.2532	0.000752125	0.0693264	-30.9769	0.263895	1% O2, CyA- vs 19% O2, CyA-
PPME1	0.324821	10.5276	5.24496	0.00075973	0.0693264	-30.9879	0.324821	1% O2, CyA- vs 19% O2, CyA-
PNPLA4	0.345979	7.39632	5.23719	0.000766976	0.0693264	-30.9982	0.345979	1% O2, CyA- vs 19% O2, CyA-
TRMT61B	0.154159	9.32437	5.23267	0.000771231	0.0693264	-31.0043	0.154159	1% O2, CyA- vs 19% O2, CyA-
RPL13	0.171595	13.9237	5.22648	0.000777093	0.0693264	-31.0126	0.171595	1% O2, CyA- vs 19% O2, CyA-
C6orf89	0.232861	10.5785	5.21423	0.000788847	0.0693264	-31.029	0.232861	1% O2, CyA- vs 19% O2, CyA-
MND1	0.262548	9.95766	5.21287	0.000790163	0.0693264	-31.0308	0.262548	1% O2, CyA- vs 19% O2, CyA-
POLD3	0.283154	11.0338	5.20652	0.000796345	0.0693264	-31.0393	0.283154	1% O2, CyA- vs 19% O2, CyA-
RBX1	0.178652	10.4476	5.19377	0.000808917	0.0693264	-31.0564	0.178652	1% O2, CyA- vs 19% O2, CyA-
VGLL4	0.306893	11.1228	5.18523	0.000817456	0.0693264	-31.0679	0.306893	1% O2, CyA- vs 19% O2, CyA-
AC007773.2	0.714204	4.27514	5.18029	0.000822432	0.0693264	-31.0745	0.714204	1% O2, CyA- vs 19% O2, CyA-
SF3B2	0.14459	13.2551	5.16776	0.000835232	0.0693264	-31.0914	0.14459	1% O2, CyA- vs 19% O2, CyA-
JUND	0.379114	8.83413	5.16104	0.000842183	0.0693264	-31.1005	0.379114	1% O2, CyA- vs 19% O2, CyA-
METTL25	0.274298	7.47703	5.16008	0.000843172	0.0693264	-31.1018	0.274298	1% O2, CyA- vs 19% O2, CyA-
PAM	0.6268	6.32371	5.1426	0.000861573	0.0693264	-31.1253	0.6268	1% O2, CyA- vs 19% O2, CyA-
BNIP3P	1.58675	3.78753	5.13311	0.000871751	0.0693264	-31.1382	1.58675	1% O2, CyA- vs 19% O2, CyA-
AC006538.1	-0.838099	4.77006	-5.12842	0.000876822	0.0693264	-31.1445	-0.838099	1% O2, CyA- vs 19% O2, CyA-
RNF145	0.368863	10.4727	5.12001	0.000886011	0.0693264	-31.1559	0.368863	1% O2, CyA- vs 19% O2, CyA-
ZNF318	0.26536	10.9143	5.10804	0.000899262	0.0693264	-31.1721	0.26536	1% O2, CyA- vs 19% O2, CyA-
CTD-2291D10.4	0.430912	5.37075	5.10532	0.000902299	0.0693264	-31.1758	0.430912	1% O2, CyA- vs 19% O2, CyA-
LOXL2	0.23549	11.558	5.10498	0.000902678	0.0693264	-31.1762	0.23549	1% O2, CyA- vs 19% O2, CyA-
BLVRB	0.152089	9.09881	5.08504	0.000925336	0.0693264	-31.2033	0.152089	1% O2, CyA- vs 19% O2, CyA-
LCK	0.192053	12.1976	5.0847	0.000925724	0.0693264	-31.2038	0.192053	1% O2, CyA- vs 19% O2, CyA-
SLC16A3	0.714091	6.81726	5.07771	0.00093382	0.0693264	-31.2133	0.714091	1% O2, CyA- vs 19% O2, CyA-
FAM229B	0.344973	6.15029	5.06469	0.000949092	0.0693264	-31.231	0.344973	1% O2, CyA- vs 19% O2, CyA-
RPL3	0.197022	14.9573	5.04686	0.000970463	0.0693264	-31.2553	0.197022	1% O2, CyA- vs 19% O2, CyA-
NLRP7	0.367758	9.45287	5.04044	0.000978274	0.0693264	-31.264	0.367758	1% O2, CyA- vs 19% O2, CyA-
SMYD2	0.316509	9.34531	5.03701	0.000982483	0.0693264	-31.2687	0.316509	1% O2, CyA- vs 19% O2, CyA-
CIRBP	0.265105	11.5965	5.02567	0.000996534	0.0693264	-31.2842	0.265105	1% O2, CyA- vs 19% O2, CyA-
BRCC3	0.250856	10.3841	5.02523	0.000997085	0.0693264	-31.2848	0.250856	1% O2, CyA- vs 19% O2, CyA-
SIT1	0.206881	10.7774	5.02042	0.00100311	0.0693264	-31.2914	0.206881	1% O2, CyA- vs 19% O2, CyA-
LIMD1	0.796876	6.11402	5.01012	0.00101615	0.0693264	-31.3055	0.796876	1% O2, CyA- vs 19% O2, CyA-
ABCF3	0.167246	10.5057	5.00845	0.00101829	0.0693264	-31.3078	0.167246	1% O2, CyA- vs 19% O2, CyA-
EFCAB2	0.330184	7.13849	5.00801	0.00101886	0.0693264	-31.3084	0.330184	1% O2, CyA- vs 19% O2, CyA-
MT-RNR2	0.486383	13.4565	5.00391	0.00102411	0.0693264	-31.314	0.486383	1% O2, CyA- vs 19% O2, CyA-
AMPD3	0.235633	9.41717	4.99726	0.0010327	0.0693264	-31.3231	0.235633	1% O2, CyA- vs 19% O2, CyA-
SNF8	0.13847	10.6335	4.9841	0.00104994	0.0693264	-31.3411	0.13847	1% O2, CyA- vs 19% O2, CyA-
PTPN12	0.301714	7.80331	4.98132	0.00105362	0.0693264	-31.345	0.301714	1% O2, CyA- vs 19% O2, CyA-
CDC6	0.282324	12.4289	4.97533	0.00106159	0.0693264	-31.3532	0.282324	1% O2, CyA- vs 19% O2, CyA-
ADPRM	0.428884	5.54354	4.96307	0.00107813	0.0693264	-31.37	0.428884	1% O2, CyA- vs 19% O2, CyA-
HS6ST1	0.318911	8.7985	4.96235	0.00107911	0.0693264	-31.371	0.318911	1% O2, CyA- vs 19% O2, CyA-
GLT25D1	0.122253	11.1712	4.96174	0.00107994	0.0693264	-31.3719	0.122253	1% O2, CyA- vs 19% O2, CyA-
APIP	0.168729	9.91889	4.95634	0.00108734	0.0693264	-31.3793	0.168729	1% O2, CyA- vs 19% O2, CyA-
PFKP	0.236296	11.8666	4.95209	0.00109318	0.0693264	-31.3851	0.236296	1% O2, CyA- vs 19% O2, CyA-
CHMP2A	0.224134	10.2192	4.93987	0.0011102	0.0693264	-31.402	0.224134	1% O2, CyA- vs 19% O2, CyA-
MAP2	0.602058	5.62392	4.93957	0.00111063	0.0693264	-31.4024	0.602058	1% O2, CyA- vs 19% O2, CyA-
RABIF	0.3079	8.93535	4.93037	0.00112364	0.0693264	-31.4151	0.3079	1% O2, CyA- vs 19% O2, CyA-
SUMO3	0.242541	11.3557	4.9252	0.00113102	0.0693264	-31.4222	0.242541	1% O2, CyA- vs 19% O2, CyA-
FAM111B	0.238371	12.4283	4.91409	0.00114706	0.0693264	-31.4376	0.238371	1% O2, CyA- vs 19% O2, CyA-
MOB3A	0.233644	11.9767	4.91005	0.00115296	0.0693264	-31.4432	0.233644	1% O2, CyA- vs 19% O2, CyA-
TULP3	0.446027	8.35736	4.90459	0.00116099	0.0693264	-31.4507	0.446027	1% O2, CyA- vs 19% O2, CyA-
ZNF654	0.470887	9.60632	4.90426	0.00116146	0.0693264	-31.4512	0.470887	1% O2, CyA- vs 19% O2, CyA-
RPL12	0.223298	13.8393	4.88526	0.00118987	0.0693264	-31.4775	0.223298	1% O2, CyA- vs 19% O2, CyA-
HK1	0.269307	11.4147	4.88523	0.00118991	0.0693264	-31.4775	0.269307	1% O2, CyA- vs 19% O2, CyA-
CECR5	0.216202	10.3279	4.87848	0.0012002	0.0693264	-31.4869	0.216202	1% O2, CyA- vs 19% O2, CyA-
FAM234B	0.248531	8.72779	4.86972	0.00121368	0.0693264	-31.4991	0.248531	1% O2, CyA- vs 19% O2, CyA-
CTNNAL1	0.218908	11.2121	4.86071	0.0012277	0.0693264	-31.5116	0.218908	1% O2, CyA- vs 19% O2, CyA-
C2orf68	0.166915	10.193	4.84747	0.00124865	0.0693264	-31.53	0.166915	1% O2, CyA- vs 19% O2, CyA-
ARFGAP2	0.193881	11.0867	4.83169	0.00127411	0.0693264	-31.552	0.193881	1% O2, CyA- vs 19% O2, CyA-
RUSC1-AS1	-1.32574	2.44682	-4.81903	0.00129495	0.0693264	-31.5696	-1.32574	1% O2, CyA- vs 19% O2, CyA-
AGMAT	0.279163	7.9517	4.81665	0.00129891	0.0693264	-31.5729	0.279163	1% O2, CyA- vs 19% O2, CyA-
IP6K2	0.162726	10.0133	4.81281	0.00130533	0.0693264	-31.5783	0.162726	1% O2, CyA- vs 19% O2, CyA-
APEX2	0.130019	10.1675	4.80504	0.00131842	0.0693264	-31.5892	0.130019	1% O2, CyA- vs 19% O2, CyA-
ADPRHL2	0.233034	9.3855	4.79317	0.00133868	0.0693264	-31.6058	0.233034	1% O2, CyA- vs 19% O2, CyA-
KIAA2013	0.290646	10.5276	4.79193	0.00134082	0.0693264	-31.6075	0.290646	1% O2, CyA- vs 19% O2, CyA-
COPS7A	0.116154	9.67438	4.78502	0.0013528	0.0693264	-31.6172	0.116154	1% O2, CyA- vs 19% O2, CyA-
ACP2	0.294346	6.8331	4.7639	0.00139014	0.0693264	-31.6468	0.294346	1% O2, CyA- vs 19% O2, CyA-
EPS8L2	0.364011	7.77967	4.75754	0.0014016	0.0693264	-31.6557	0.364011	1% O2, CyA- vs 19% O2, CyA-
KIAA0930	0.198737	11.9761	4.75652	0.00140345	0.0693264	-31.6572	0.198737	1% O2, CyA- vs 19% O2, CyA-
BCL7B	0.208212	10.8036	4.75546	0.00140537	0.0693264	-31.6586	0.208212	1% O2, CyA- vs 19% O2, CyA-
INSIG1	0.431467	12.0648	4.75374	0.0014085	0.0693264	-31.6611	0.431467	1% O2, CyA- vs 19% O2, CyA-
MAN2B1	0.207325	9.93181	4.74677	0.00142124	0.0693264	-31.6708	0.207325	1% O2, CyA- vs 19% O2, CyA-
BIN3	0.172056	8.74801	4.74093	0.00143202	0.0693264	-31.6791	0.172056	1% O2, CyA- vs 19% O2, CyA-
UFL1	0.275865	10.3099	4.74075	0.00143235	0.0693264	-31.6793	0.275865	1% O2, CyA- vs 19% O2, CyA-
SASH3	0.0945363	11.9606	4.74004	0.00143366	0.0693264	-31.6803	0.0945363	1% O2, CyA- vs 19% O2, CyA-
SLC2A5	0.209912	12.2167	4.72978	0.00145284	0.0693264	-31.6948	0.209912	1% O2, CyA- vs 19% O2, CyA-
AP5S1	0.322486	7.86274	4.7287	0.00145488	0.0693264	-31.6963	0.322486	1% O2, CyA- vs 19% O2, CyA-
CTD-3065B20.1	-0.921836	3.33871	-4.7136	0.00148365	0.0693264	-31.7176	-0.921836	1% O2, CyA- vs 19% O2, CyA-
CCNI2	0.395416	6.81682	4.70701	0.0014964	0.0693264	-31.7269	0.395416	1% O2, CyA- vs 19% O2, CyA-
PTMA	0.250337	15.293	4.70658	0.00149724	0.0693264	-31.7275	0.250337	1% O2, CyA- vs 19% O2, CyA-
TSPYL1	0.225296	11.0268	4.70154	0.00150706	0.0693264	-31.7346	0.225296	1% O2, CyA- vs 19% O2, CyA-
RP11-551L14.5	-0.208657	8.47757	-4.69097	0.00152794	0.0693264	-31.7495	-0.208657	1% O2, CyA- vs 19% O2, CyA-
C7orf60	0.766458	8.71135	4.68673	0.00153638	0.0693264	-31.7555	0.766458	1% O2, CyA- vs 19% O2, CyA-
CCNE1	0.225002	9.74991	4.67966	0.0015506	0.0693264	-31.7655	0.225002	1% O2, CyA- vs 19% O2, CyA-
MAD2L1BP	0.182294	9.45492	4.67837	0.00155322	0.0693264	-31.7673	0.182294	1% O2, CyA- vs 19% O2, CyA-
BLM	0.202935	11.2576	4.67739	0.00155518	0.0693264	-31.7687	0.202935	1% O2, CyA- vs 19% O2, CyA-
RNASEH2B	0.197725	11.5154	4.67621	0.00155759	0.0693264	-31.7704	0.197725	1% O2, CyA- vs 19% O2, CyA-
RP11-166O4.3	-0.337608	6.59396	-4.66616	0.00157814	0.0693264	-31.7846	-0.337608	1% O2, CyA- vs 19% O2, CyA-
PSPN	-0.277113	5.74382	-4.66004	0.00159079	0.0693264	-31.7933	-0.277113	1% O2, CyA- vs 19% O2, CyA-
MFNG	0.174514	12.5464	4.65918	0.00159258	0.0693264	-31.7945	0.174514	1% O2, CyA- vs 19% O2, CyA-
ZNF160	0.414458	9.57616	4.65883	0.00159331	0.0693264	-31.795	0.414458	1% O2, CyA- vs 19% O2, CyA-
ANKRD37	0.577322	7.2015	4.6486	0.00161474	0.0693264	-31.8095	0.577322	1% O2, CyA- vs 19% O2, CyA-
PRRG2	-0.660687	3.38187	-4.64416	0.00162415	0.0693264	-31.8158	-0.660687	1% O2, CyA- vs 19% O2, CyA-
PHF19	0.160764	11.5054	4.63946	0.00163416	0.0693264	-31.8225	0.160764	1% O2, CyA- vs 19% O2, CyA-
TNFRSF10D	0.440286	8.70829	4.63899	0.00163517	0.0693264	-31.8232	0.440286	1% O2, CyA- vs 19% O2, CyA-
RP11-464D20.2	-1.66658	1.26423	-4.63795	0.00163741	0.0693264	-31.8247	-1.66658	1% O2, CyA- vs 19% O2, CyA-
PTER	0.331689	9.37145	4.63752	0.00163832	0.0693264	-31.8253	0.331689	1% O2, CyA- vs 19% O2, CyA-
RFC2	0.226925	11.8233	4.63007	0.00165439	0.0693264	-31.8359	0.226925	1% O2, CyA- vs 19% O2, CyA-
RP11-158H5.7	0.718425	5.73721	4.61848	0.00167971	0.0693264	-31.8524	0.718425	1% O2, CyA- vs 19% O2, CyA-
ATG9A	0.39266	8.02953	4.61348	0.00169078	0.0693264	-31.8595	0.39266	1% O2, CyA- vs 19% O2, CyA-
VSIR	0.394531	6.55777	4.61156	0.00169503	0.0693264	-31.8622	0.394531	1% O2, CyA- vs 19% O2, CyA-
NSDHL	0.265912	9.36153	4.60106	0.00171858	0.0693264	-31.8772	0.265912	1% O2, CyA- vs 19% O2, CyA-
CCNE2	0.362984	10.7083	4.59744	0.00172678	0.0693264	-31.8824	0.362984	1% O2, CyA- vs 19% O2, CyA-
TP53	0.220058	11.1302	4.59099	0.0017415	0.0693264	-31.8916	0.220058	1% O2, CyA- vs 19% O2, CyA-
LRMP	-0.243753	13.8	-4.58322	0.0017594	0.0693264	-31.9027	-0.243753	1% O2, CyA- vs 19% O2, CyA-
CSRP2BP	0.183248	9.16559	4.58122	0.00176404	0.0693264	-31.9055	0.183248	1% O2, CyA- vs 19% O2, CyA-
GUCD1	0.17106	11.2403	4.58027	0.00176626	0.0693264	-31.9069	0.17106	1% O2, CyA- vs 19% O2, CyA-
ACAA2	0.177314	11.1023	4.57345	0.00178219	0.0693264	-31.9166	0.177314	1% O2, CyA- vs 19% O2, CyA-
SUV39H1	0.196924	10.1126	4.57045	0.00178925	0.0693264	-31.9209	0.196924	1% O2, CyA- vs 19% O2, CyA-
XRCC1	0.192876	9.40827	4.56946	0.00179161	0.0693264	-31.9223	0.192876	1% O2, CyA- vs 19% O2, CyA-
MCM2	0.153556	12.0476	4.56678	0.00179794	0.0693264	-31.9262	0.153556	1% O2, CyA- vs 19% O2, CyA-
LRP4	0.247867	9.72087	4.5656	0.00180076	0.0693264	-31.9279	0.247867	1% O2, CyA- vs 19% O2, CyA-
ATP5SL	0.134091	9.91053	4.56339	0.001806	0.0693264	-31.931	0.134091	1% O2, CyA- vs 19% O2, CyA-
C1orf200	1.38989	0.812997	4.56115	0.00181136	0.0693264	-31.9342	1.38989	1% O2, CyA- vs 19% O2, CyA-
SLC20A1	0.218993	12.3992	4.56051	0.00181288	0.0693264	-31.9351	0.218993	1% O2, CyA- vs 19% O2, CyA-
ZC3H12D	0.178737	9.17303	4.55778	0.00181943	0.0693264	-31.939	0.178737	1% O2, CyA- vs 19% O2, CyA-
IDI1	0.399668	11.567	4.55548	0.00182498	0.0693264	-31.9423	0.399668	1% O2, CyA- vs 19% O2, CyA-
RBM8A	0.222257	11.8043	4.55082	0.00183624	0.0693264	-31.949	0.222257	1% O2, CyA- vs 19% O2, CyA-
SPAG7	0.231175	8.58096	4.54847	0.00184196	0.0693264	-31.9524	0.231175	1% O2, CyA- vs 19% O2, CyA-
HEXIM1	0.245158	9.0426	4.54767	0.00184391	0.0693264	-31.9535	0.245158	1% O2, CyA- vs 19% O2, CyA-
RLF	0.316178	10.7766	4.54411	0.00185262	0.0693264	-31.9586	0.316178	1% O2, CyA- vs 19% O2, CyA-
LSM4	0.107969	11.841	4.54133	0.00185943	0.0693264	-31.9626	0.107969	1% O2, CyA- vs 19% O2, CyA-
PCGF6	0.313889	8.50418	4.5364	0.00187162	0.0693264	-31.9697	0.313889	1% O2, CyA- vs 19% O2, CyA-
PIP5K1B	-0.376858	7.08544	-4.53296	0.00188015	0.0693264	-31.9746	-0.376858	1% O2, CyA- vs 19% O2, CyA-
MXI1	0.380932	8.13301	4.53011	0.00188726	0.0693264	-31.9787	0.380932	1% O2, CyA- vs 19% O2, CyA-
SRD5A3	0.422275	7.62373	4.52331	0.00190435	0.0693264	-31.9885	0.422275	1% O2, CyA- vs 19% O2, CyA-
ERCC4	0.189287	8.96821	4.52246	0.0019065	0.0693264	-31.9897	0.189287	1% O2, CyA- vs 19% O2, CyA-
DAZAP2	0.234656	12.2648	4.5208	0.00191071	0.0693264	-31.9921	0.234656	1% O2, CyA- vs 19% O2, CyA-
PNRC1	0.44676	9.18983	4.51051	0.00193696	0.0693264	-32.0069	0.44676	1% O2, CyA- vs 19% O2, CyA-
SLC25A5	0.138238	13.7759	4.50476	0.00195182	0.0693264	-32.0152	0.138238	1% O2, CyA- vs 19% O2, CyA-
HMGCL	0.243825	7.26633	4.4995	0.00196551	0.0693264	-32.0228	0.243825	1% O2, CyA- vs 19% O2, CyA-
ST3GAL1	0.474242	6.23239	4.49381	0.00198044	0.0693264	-32.031	0.474242	1% O2, CyA- vs 19% O2, CyA-
MIR210HG	1.92518	5.22717	4.49319	0.00198208	0.0693264	-32.0318	1.92518	1% O2, CyA- vs 19% O2, CyA-
DGCR8	0.227741	10.1882	4.48795	0.00199596	0.0693264	-32.0394	0.227741	1% O2, CyA- vs 19% O2, CyA-
KLHL12	0.172126	10.7744	4.47272	0.00203686	0.0693264	-32.0614	0.172126	1% O2, CyA- vs 19% O2, CyA-
LAMTOR1	0.179458	10.0039	4.471	0.00204152	0.0693264	-32.0639	0.179458	1% O2, CyA- vs 19% O2, CyA-
CD74	0.173831	15.1864	4.46784	0.00205015	0.0693264	-32.0684	0.173831	1% O2, CyA- vs 19% O2, CyA-
MRPS22	0.184509	10.2722	4.46739	0.00205139	0.0693264	-32.0691	0.184509	1% O2, CyA- vs 19% O2, CyA-
PNMAL1	0.33395	8.68164	4.46479	0.00205852	0.0693264	-32.0728	0.33395	1% O2, CyA- vs 19% O2, CyA-
TMA16	0.298234	10.299	4.46448	0.00205937	0.0693264	-32.0733	0.298234	1% O2, CyA- vs 19% O2, CyA-
AC093818.1	1.12762	6.02662	4.45938	0.00207342	0.0693264	-32.0806	1.12762	1% O2, CyA- vs 19% O2, CyA-
SEC61B	0.179297	11.6324	4.45718	0.00207955	0.0693264	-32.0838	0.179297	1% O2, CyA- vs 19% O2, CyA-
TLCD1	0.327905	6.62554	4.45579	0.00208339	0.0693264	-32.0858	0.327905	1% O2, CyA- vs 19% O2, CyA-
NBDY	0.18256	8.99041	4.45315	0.00209076	0.0693264	-32.0897	0.18256	1% O2, CyA- vs 19% O2, CyA-
RBAK	0.293943	9.70636	4.44662	0.00210911	0.0693264	-32.0991	0.293943	1% O2, CyA- vs 19% O2, CyA-
NECTIN1	0.728443	6.71788	4.44616	0.00211039	0.0693264	-32.0998	0.728443	1% O2, CyA- vs 19% O2, CyA-
CTD-2555O16.4	1.1191	4.33195	4.44331	0.00211845	0.0693264	-32.1039	1.1191	1% O2, CyA- vs 19% O2, CyA-
DDT	0.259005	9.29521	4.43865	0.0021317	0.0693264	-32.1107	0.259005	1% O2, CyA- vs 19% O2, CyA-
MSRA	0.528657	5.53176	4.42698	0.00216528	0.0693264	-32.1276	0.528657	1% O2, CyA- vs 19% O2, CyA-
SGF29	0.209455	8.47035	4.42152	0.00218118	0.0693264	-32.1355	0.209455	1% O2, CyA- vs 19% O2, CyA-
CHMP3	0.277133	8.86437	4.42151	0.00218121	0.0693264	-32.1355	0.277133	1% O2, CyA- vs 19% O2, CyA-
BAG5	0.19961	11.4908	4.41219	0.00220865	0.0693264	-32.149	0.19961	1% O2, CyA- vs 19% O2, CyA-
C8orf59	0.322344	9.43096	4.40959	0.00221638	0.0693264	-32.1528	0.322344	1% O2, CyA- vs 19% O2, CyA-
C4orf3	0.428971	9.84815	4.40939	0.00221698	0.0693264	-32.1531	0.428971	1% O2, CyA- vs 19% O2, CyA-
RP11-73M18.7	0.279394	7.10684	4.40422	0.00223243	0.0693264	-32.1606	0.279394	1% O2, CyA- vs 19% O2, CyA-
IDH1	0.262447	10.671	4.39871	0.00224902	0.0693264	-32.1686	0.262447	1% O2, CyA- vs 19% O2, CyA-
PDCD4	0.232547	11.2584	4.39499	0.0022603	0.0693264	-32.174	0.232547	1% O2, CyA- vs 19% O2, CyA-
MEA1	0.230512	10.36	4.39408	0.00226307	0.0693264	-32.1754	0.230512	1% O2, CyA- vs 19% O2, CyA-
BRIP1	0.366775	10.6458	4.38856	0.00227992	0.0693264	-32.1834	0.366775	1% O2, CyA- vs 19% O2, CyA-
CTNNB1	0.217256	12.4366	4.37839	0.00231137	0.0693264	-32.1982	0.217256	1% O2, CyA- vs 19% O2, CyA-
NUP58	0.309678	11.662	4.37682	0.00231627	0.0693264	-32.2005	0.309678	1% O2, CyA- vs 19% O2, CyA-
SPICE1	0.338117	7.42266	4.37197	0.00233144	0.0693264	-32.2075	0.338117	1% O2, CyA- vs 19% O2, CyA-
MCM5	0.144603	12.8163	4.37133	0.00233345	0.0693264	-32.2085	0.144603	1% O2, CyA- vs 19% O2, CyA-
RP11-132N15.3	0.3938	10.4006	4.36315	0.00235936	0.0693264	-32.2204	0.3938	1% O2, CyA- vs 19% O2, CyA-
COX20	0.386721	10.0582	4.36291	0.00236012	0.0693264	-32.2208	0.386721	1% O2, CyA- vs 19% O2, CyA-
FRG1	0.236536	9.50359	4.3617	0.00236397	0.0693264	-32.2225	0.236536	1% O2, CyA- vs 19% O2, CyA-
RALY	0.114965	12.5384	4.35408	0.00238843	0.0693264	-32.2337	0.114965	1% O2, CyA- vs 19% O2, CyA-
PEX19	0.227899	10.2119	4.35323	0.00239117	0.0693264	-32.2349	0.227899	1% O2, CyA- vs 19% O2, CyA-
CYLD	0.255993	8.96667	4.35023	0.00240086	0.0693264	-32.2393	0.255993	1% O2, CyA- vs 19% O2, CyA-
MEPCE	0.238408	11.7584	4.35013	0.00240121	0.0693264	-32.2394	0.238408	1% O2, CyA- vs 19% O2, CyA-
DNAJC15	0.22091	8.33122	4.34982	0.00240222	0.0693264	-32.2399	0.22091	1% O2, CyA- vs 19% O2, CyA-
OCIAD2	0.17326	9.21937	4.34404	0.00242105	0.0693264	-32.2483	0.17326	1% O2, CyA- vs 19% O2, CyA-
SQLE	0.306881	11.918	4.33896	0.00243774	0.0693264	-32.2557	0.306881	1% O2, CyA- vs 19% O2, CyA-
CFAP73	0.49857	6.86899	4.33355	0.00245567	0.0693264	-32.2637	0.49857	1% O2, CyA- vs 19% O2, CyA-
IGLV6-57	0.305683	8.20618	4.33229	0.00245987	0.0693264	-32.2655	0.305683	1% O2, CyA- vs 19% O2, CyA-
WNT10A	0.671327	7.77927	4.32897	0.00247093	0.0693264	-32.2704	0.671327	1% O2, CyA- vs 19% O2, CyA-
AC016734.2	-1.38994	2.27307	-4.32755	0.0024757	0.0693264	-32.2724	-1.38994	1% O2, CyA- vs 19% O2, CyA-
BPHL	0.309815	7.07532	4.32375	0.00248848	0.0693264	-32.278	0.309815	1% O2, CyA- vs 19% O2, CyA-
RP11-637A17.2	0.545027	4.94392	4.31451	0.00251986	0.0693264	-32.2915	0.545027	1% O2, CyA- vs 19% O2, CyA-
FAM217B	0.370971	10.6786	4.31315	0.00252452	0.0693264	-32.2935	0.370971	1% O2, CyA- vs 19% O2, CyA-
LUC7L	0.18113	8.48197	4.31038	0.00253401	0.0693264	-32.2976	0.18113	1% O2, CyA- vs 19% O2, CyA-
CXCR5	0.235289	7.85855	4.30915	0.00253826	0.0693264	-32.2994	0.235289	1% O2, CyA- vs 19% O2, CyA-
RP4-614O4.5	0.227011	8.06827	4.3048	0.0025533	0.0693264	-32.3058	0.227011	1% O2, CyA- vs 19% O2, CyA-
RPL27A	0.196581	14.2189	4.30164	0.00256426	0.0693264	-32.3104	0.196581	1% O2, CyA- vs 19% O2, CyA-
EMSY	0.194105	9.42349	4.30109	0.00256619	0.0693264	-32.3112	0.194105	1% O2, CyA- vs 19% O2, CyA-
RP11-259N19.1	-0.370568	7.40505	-4.29751	0.00257869	0.0693264	-32.3165	-0.370568	1% O2, CyA- vs 19% O2, CyA-
PCGF3	0.176463	10.2132	4.29439	0.00258967	0.0693264	-32.3211	0.176463	1% O2, CyA- vs 19% O2, CyA-
RP5-1180D12.1	0.172887	7.926	4.29037	0.00260384	0.0693264	-32.3269	0.172887	1% O2, CyA- vs 19% O2, CyA-
CD27	0.136091	11.6791	4.28975	0.00260604	0.0693264	-32.3279	0.136091	1% O2, CyA- vs 19% O2, CyA-
SLBP	0.275232	12.3022	4.28614	0.00261889	0.0693264	-32.3332	0.275232	1% O2, CyA- vs 19% O2, CyA-
GPRIN1	0.299714	8.68975	4.28552	0.00262112	0.0693264	-32.3341	0.299714	1% O2, CyA- vs 19% O2, CyA-
GIN1	0.252554	7.40895	4.28355	0.00262815	0.0693264	-32.337	0.252554	1% O2, CyA- vs 19% O2, CyA-
SPATA2L	-0.464315	6.67197	-4.28311	0.00262971	0.0693264	-32.3376	-0.464315	1% O2, CyA- vs 19% O2, CyA-
RP11-715J22.2	-0.997531	3.14465	-4.28082	0.00263793	0.0693264	-32.341	-0.997531	1% O2, CyA- vs 19% O2, CyA-
TREML2	0.391099	7.666	4.27776	0.00264896	0.0693264	-32.3455	0.391099	1% O2, CyA- vs 19% O2, CyA-
SCIMP	-0.174626	9.01801	-4.27668	0.00265283	0.0693264	-32.3471	-0.174626	1% O2, CyA- vs 19% O2, CyA-
HAUS8	0.151334	9.71965	4.27656	0.00265326	0.0693264	-32.3472	0.151334	1% O2, CyA- vs 19% O2, CyA-
HMGN2	0.180604	12.8174	4.27461	0.00266032	0.0693264	-32.3501	0.180604	1% O2, CyA- vs 19% O2, CyA-
HMGCR	0.323636	12.0784	4.27445	0.0026609	0.0693264	-32.3503	0.323636	1% O2, CyA- vs 19% O2, CyA-
TCF19	0.17589	11.7415	4.27319	0.00266549	0.0693264	-32.3522	0.17589	1% O2, CyA- vs 19% O2, CyA-
ARRDC3	0.428291	8.40777	4.26768	0.00268559	0.0693264	-32.3603	0.428291	1% O2, CyA- vs 19% O2, CyA-
COX6C	0.15377	11.668	4.26374	0.00270004	0.0693264	-32.3661	0.15377	1% O2, CyA- vs 19% O2, CyA-
MRPL17	0.150632	9.85975	4.2622	0.00270574	0.0693264	-32.3684	0.150632	1% O2, CyA- vs 19% O2, CyA-
MTMR1	0.21556	11.1609	4.26033	0.00271266	0.0693264	-32.3711	0.21556	1% O2, CyA- vs 19% O2, CyA-
NRM	0.148502	9.63079	4.25652	0.0027268	0.0693264	-32.3768	0.148502	1% O2, CyA- vs 19% O2, CyA-
TACO1	0.165771	9.41978	4.25577	0.00272959	0.0693264	-32.3779	0.165771	1% O2, CyA- vs 19% O2, CyA-
COG2	0.166413	10.2701	4.25328	0.00273887	0.0693264	-32.3815	0.166413	1% O2, CyA- vs 19% O2, CyA-
UNG	0.245752	11.7364	4.24483	0.0027707	0.0693264	-32.394	0.245752	1% O2, CyA- vs 19% O2, CyA-
LEPROT	0.232538	9.16485	4.23961	0.00279053	0.0693264	-32.4017	0.232538	1% O2, CyA- vs 19% O2, CyA-
LANCL2	0.28202	8.95615	4.23798	0.00279674	0.0693264	-32.4041	0.28202	1% O2, CyA- vs 19% O2, CyA-
PARL	0.264729	8.50679	4.23734	0.00279921	0.0693264	-32.405	0.264729	1% O2, CyA- vs 19% O2, CyA-
WBP11	0.184613	12.2262	4.23706	0.00280026	0.0693264	-32.4054	0.184613	1% O2, CyA- vs 19% O2, CyA-
VRK2	0.21576	9.48313	4.22949	0.00282944	0.0693264	-32.4166	0.21576	1% O2, CyA- vs 19% O2, CyA-
ATP5H	0.211489	11.4451	4.22597	0.00284311	0.0693264	-32.4218	0.211489	1% O2, CyA- vs 19% O2, CyA-
TOR1A	0.144982	9.70611	4.22566	0.00284431	0.0693264	-32.4223	0.144982	1% O2, CyA- vs 19% O2, CyA-
CECR1	0.277851	9.98184	4.22553	0.00284483	0.0693264	-32.4225	0.277851	1% O2, CyA- vs 19% O2, CyA-
SMURF2	0.190603	9.32039	4.22524	0.00284598	0.0693264	-32.4229	0.190603	1% O2, CyA- vs 19% O2, CyA-
SLC29A3	0.207468	7.43851	4.21143	0.00290037	0.0693264	-32.4433	0.207468	1% O2, CyA- vs 19% O2, CyA-
C7orf72	0.412785	5.04745	4.21101	0.00290203	0.0693264	-32.4439	0.412785	1% O2, CyA- vs 19% O2, CyA-
SHC1	0.159899	10.2321	4.20523	0.00292515	0.0693264	-32.4525	0.159899	1% O2, CyA- vs 19% O2, CyA-
C9orf69	0.162092	9.6799	4.20372	0.00293119	0.0693264	-32.4547	0.162092	1% O2, CyA- vs 19% O2, CyA-
IL1RAP	0.350151	8.88598	4.20238	0.0029366	0.0693264	-32.4567	0.350151	1% O2, CyA- vs 19% O2, CyA-
GBAS	0.35914	10.1402	4.20123	0.00294123	0.0693264	-32.4584	0.35914	1% O2, CyA- vs 19% O2, CyA-
TXNDC17	0.244077	8.91668	4.19541	0.00296485	0.0693264	-32.467	0.244077	1% O2, CyA- vs 19% O2, CyA-
CAT	0.208642	10.6954	4.19523	0.00296558	0.0693264	-32.4673	0.208642	1% O2, CyA- vs 19% O2, CyA-
C17orf89	0.149123	9.32873	4.18765	0.00299666	0.0693264	-32.4785	0.149123	1% O2, CyA- vs 19% O2, CyA-
ID2	0.40045	8.93364	4.18541	0.00300591	0.0693264	-32.4818	0.40045	1% O2, CyA- vs 19% O2, CyA-
WDR47	0.231402	8.31728	4.18517	0.00300691	0.0693264	-32.4822	0.231402	1% O2, CyA- vs 19% O2, CyA-
FAM210A	0.386585	10.0519	4.18454	0.0030095	0.0693264	-32.4831	0.386585	1% O2, CyA- vs 19% O2, CyA-
PCNX4	0.200648	10.9201	4.18378	0.00301267	0.0693264	-32.4843	0.200648	1% O2, CyA- vs 19% O2, CyA-
UTP4	0.150025	11.8411	4.18209	0.00301966	0.0693264	-32.4868	0.150025	1% O2, CyA- vs 19% O2, CyA-
TAF5L	0.153501	10.6971	4.18194	0.00302028	0.0693264	-32.487	0.153501	1% O2, CyA- vs 19% O2, CyA-
UPRT	0.378922	9.07482	4.18146	0.0030223	0.0693264	-32.4877	0.378922	1% O2, CyA- vs 19% O2, CyA-
THAP9	0.239457	8.08761	4.17826	0.00303562	0.0693264	-32.4924	0.239457	1% O2, CyA- vs 19% O2, CyA-
SLC9A6	0.331143	9.69491	4.17765	0.0030382	0.0693264	-32.4934	0.331143	1% O2, CyA- vs 19% O2, CyA-
MCM6	0.178293	13.3205	4.17663	0.00304244	0.0693264	-32.4949	0.178293	1% O2, CyA- vs 19% O2, CyA-
AP001046.5	0.503996	6.5854	4.17145	0.00306424	0.0693264	-32.5026	0.503996	1% O2, CyA- vs 19% O2, CyA-
E2F8	0.211397	10.1877	4.16718	0.0030823	0.0693264	-32.5089	0.211397	1% O2, CyA- vs 19% O2, CyA-
ATL3	0.331162	9.04931	4.16558	0.00308914	0.0693264	-32.5113	0.331162	1% O2, CyA- vs 19% O2, CyA-
ARV1	0.200929	9.28695	4.16337	0.00309858	0.0693264	-32.5146	0.200929	1% O2, CyA- vs 19% O2, CyA-
GCHFR	0.253034	9.99711	4.1581	0.00312116	0.0693264	-32.5224	0.253034	1% O2, CyA- vs 19% O2, CyA-
TAGAP	0.228698	9.2006	4.15734	0.00312443	0.0693264	-32.5235	0.228698	1% O2, CyA- vs 19% O2, CyA-
KCNK1	0.34107	8.35716	4.15564	0.00313179	0.0693264	-32.526	0.34107	1% O2, CyA- vs 19% O2, CyA-
COMMD9	0.195527	8.50933	4.15166	0.00314904	0.0693264	-32.532	0.195527	1% O2, CyA- vs 19% O2, CyA-
MARCKSL1	0.16082	11.5689	4.13687	0.00321406	0.0693264	-32.554	0.16082	1% O2, CyA- vs 19% O2, CyA-
ADI1	0.277261	10.2978	4.13157	0.00323771	0.0693264	-32.5619	0.277261	1% O2, CyA- vs 19% O2, CyA-
RPS16	0.148859	14.1743	4.12568	0.0032642	0.0693264	-32.5706	0.148859	1% O2, CyA- vs 19% O2, CyA-
ZNF713	0.598477	5.57694	4.12446	0.0032697	0.0693264	-32.5725	0.598477	1% O2, CyA- vs 19% O2, CyA-
GLG1	0.235268	11.5926	4.12145	0.00328337	0.0693264	-32.5769	0.235268	1% O2, CyA- vs 19% O2, CyA-
HLA-H	0.25254	8.60816	4.12138	0.00328371	0.0693264	-32.5771	0.25254	1% O2, CyA- vs 19% O2, CyA-
RWDD2B	0.180437	9.0143	4.12094	0.00328568	0.0693264	-32.5777	0.180437	1% O2, CyA- vs 19% O2, CyA-
LPCAT3	0.19049	10.1523	4.11909	0.0032941	0.0693264	-32.5805	0.19049	1% O2, CyA- vs 19% O2, CyA-
ZNF688	0.236671	6.91624	4.11814	0.00329848	0.0693264	-32.5819	0.236671	1% O2, CyA- vs 19% O2, CyA-
ICMT	0.279045	12.0269	4.11124	0.00333016	0.0693264	-32.5922	0.279045	1% O2, CyA- vs 19% O2, CyA-
MT-ATP6	0.178796	14.1565	4.10911	0.00334001	0.0693264	-32.5953	0.178796	1% O2, CyA- vs 19% O2, CyA-
CABLES2	0.198895	9.81237	4.10897	0.00334068	0.0693264	-32.5956	0.198895	1% O2, CyA- vs 19% O2, CyA-
NCRNA00118	-0.313313	5.17297	-4.10889	0.00334104	0.0693264	-32.5957	-0.313313	1% O2, CyA- vs 19% O2, CyA-
ZBTB43	0.237551	8.39491	4.10619	0.00335355	0.0693264	-32.5997	0.237551	1% O2, CyA- vs 19% O2, CyA-
TMEM237	0.448946	7.43095	4.10575	0.0033556	0.0693264	-32.6004	0.448946	1% O2, CyA- vs 19% O2, CyA-
NUTM2D	1.52824	0.979658	4.10475	0.00336029	0.0693264	-32.6019	1.52824	1% O2, CyA- vs 19% O2, CyA-
CRKL	0.200929	12.2642	4.10468	0.0033606	0.0693264	-32.602	0.200929	1% O2, CyA- vs 19% O2, CyA-
INSIG2	0.355709	8.85357	4.10412	0.00336323	0.0693264	-32.6028	0.355709	1% O2, CyA- vs 19% O2, CyA-
PYURF	0.438482	6.06104	4.10351	0.00336605	0.0693264	-32.6037	0.438482	1% O2, CyA- vs 19% O2, CyA-
NUDT15	0.256065	9.91648	4.09859	0.00338913	0.0693264	-32.6111	0.256065	1% O2, CyA- vs 19% O2, CyA-
SAP30BP	0.137106	10.6014	4.09484	0.00340682	0.0693264	-32.6167	0.137106	1% O2, CyA- vs 19% O2, CyA-
SPN	-0.164527	11.5404	-4.09416	0.00341005	0.0693264	-32.6177	-0.164527	1% O2, CyA- vs 19% O2, CyA-
BARD1	0.298671	10.528	4.0833	0.00346192	0.0693264	-32.6339	0.298671	1% O2, CyA- vs 19% O2, CyA-
IFT52	0.228127	9.11778	4.08296	0.00346354	0.0693264	-32.6344	0.228127	1% O2, CyA- vs 19% O2, CyA-
ZFP1	0.389215	9.30269	4.07766	0.00348918	0.0693264	-32.6424	0.389215	1% O2, CyA- vs 19% O2, CyA-
YIPF5	0.353079	9.53436	4.07708	0.00349201	0.0693264	-32.6432	0.353079	1% O2, CyA- vs 19% O2, CyA-
SUPT16H	0.175046	13.9508	4.07515	0.0035014	0.0693264	-32.6461	0.175046	1% O2, CyA- vs 19% O2, CyA-
HTATSF1	0.174637	11.7163	4.07322	0.00351079	0.0693264	-32.649	0.174637	1% O2, CyA- vs 19% O2, CyA-
MAP7	0.481421	5.99578	4.06973	0.0035279	0.0693264	-32.6542	0.481421	1% O2, CyA- vs 19% O2, CyA-
IL16	0.20324	11.1809	4.06851	0.00353393	0.0693264	-32.6561	0.20324	1% O2, CyA- vs 19% O2, CyA-
MRPS9	0.145252	10.516	4.06319	0.00356019	0.0693264	-32.664	0.145252	1% O2, CyA- vs 19% O2, CyA-
MT-CYB	0.336308	14.0968	4.06294	0.00356144	0.0693264	-32.6644	0.336308	1% O2, CyA- vs 19% O2, CyA-
STC2	0.978594	7.42496	4.06216	0.00356534	0.0693264	-32.6656	0.978594	1% O2, CyA- vs 19% O2, CyA-
ASTE1	0.310909	8.30697	4.06058	0.00357317	0.0693264	-32.6679	0.310909	1% O2, CyA- vs 19% O2, CyA-
CHRAC1	0.267677	10.5824	4.05958	0.00357817	0.0693264	-32.6694	0.267677	1% O2, CyA- vs 19% O2, CyA-
VOPP1	0.260728	9.46956	4.05781	0.00358701	0.0693264	-32.6721	0.260728	1% O2, CyA- vs 19% O2, CyA-
ERAP1	0.170422	11.5655	4.05695	0.00359131	0.0693264	-32.6734	0.170422	1% O2, CyA- vs 19% O2, CyA-
PSMC5	0.140401	11.9696	4.05653	0.00359339	0.0693264	-32.674	0.140401	1% O2, CyA- vs 19% O2, CyA-
DYNC1LI1	0.280022	10.7389	4.05262	0.00361307	0.0693264	-32.6799	0.280022	1% O2, CyA- vs 19% O2, CyA-
P4HB	0.180977	13.3724	4.05222	0.00361508	0.0693264	-32.6805	0.180977	1% O2, CyA- vs 19% O2, CyA-
LDLR	0.316541	10.1625	4.05184	0.003617	0.0693264	-32.681	0.316541	1% O2, CyA- vs 19% O2, CyA-
MYBL2	0.118803	14.4259	4.05105	0.003621	0.0693264	-32.6822	0.118803	1% O2, CyA- vs 19% O2, CyA-
ZNF85	0.374219	7.07856	4.05053	0.00362364	0.0693264	-32.683	0.374219	1% O2, CyA- vs 19% O2, CyA-
GALNT7	0.249349	10.9466	4.0488	0.00363235	0.0693264	-32.6856	0.249349	1% O2, CyA- vs 19% O2, CyA-
UBC	0.135157	13.586	4.04694	0.0036418	0.0693264	-32.6884	0.135157	1% O2, CyA- vs 19% O2, CyA-
SPC25	0.239239	9.50349	4.04201	0.00366699	0.0693264	-32.6958	0.239239	1% O2, CyA- vs 19% O2, CyA-
RP4-813D12.3	0.713581	2.86105	4.03945	0.00368013	0.0693264	-32.6996	0.713581	1% O2, CyA- vs 19% O2, CyA-
BTBD2	0.182359	9.77186	4.03635	0.00369607	0.0693264	-32.7043	0.182359	1% O2, CyA- vs 19% O2, CyA-
DHCR24	0.25945	12.385	4.03581	0.00369889	0.0693264	-32.7051	0.25945	1% O2, CyA- vs 19% O2, CyA-
RNASET2	0.484455	7.35013	4.03349	0.00371091	0.0693264	-32.7086	0.484455	1% O2, CyA- vs 19% O2, CyA-
STMN1	0.18303	13.9634	4.02952	0.00373157	0.0693264	-32.7146	0.18303	1% O2, CyA- vs 19% O2, CyA-
IK	0.170329	11.798	4.02822	0.00373834	0.0693264	-32.7165	0.170329	1% O2, CyA- vs 19% O2, CyA-
CTB-119C2.1	0.852825	4.02923	4.02073	0.00377771	0.0693264	-32.7278	0.852825	1% O2, CyA- vs 19% O2, CyA-
RANBP9	0.199974	10.6859	4.01899	0.00378694	0.0693264	-32.7304	0.199974	1% O2, CyA- vs 19% O2, CyA-
MYCT1	0.302177	9.93219	4.01897	0.00378704	0.0693264	-32.7304	0.302177	1% O2, CyA- vs 19% O2, CyA-
DHRS13	0.294163	8.92368	4.01809	0.00379171	0.0693264	-32.7317	0.294163	1% O2, CyA- vs 19% O2, CyA-
MAG	0.22019	8.14333	4.01601	0.00380275	0.0693264	-32.7349	0.22019	1% O2, CyA- vs 19% O2, CyA-
CD47	0.250076	10.3285	4.01252	0.0038214	0.0693264	-32.7401	0.250076	1% O2, CyA- vs 19% O2, CyA-
GS1-358P8.4	0.34439	9.69414	4.01054	0.00383205	0.0693264	-32.7431	0.34439	1% O2, CyA- vs 19% O2, CyA-
ARNT	0.154177	10.488	4.00466	0.00386374	0.0693264	-32.7519	0.154177	1% O2, CyA- vs 19% O2, CyA-
ZNF572	-0.338077	5.92668	-4.00418	0.00386634	0.0693264	-32.7527	-0.338077	1% O2, CyA- vs 19% O2, CyA-
CEP55	0.254907	11.1088	4.00336	0.00387081	0.0693264	-32.7539	0.254907	1% O2, CyA- vs 19% O2, CyA-
EIF5	0.21828	13.5566	4.00254	0.00387527	0.0693264	-32.7551	0.21828	1% O2, CyA- vs 19% O2, CyA-
RNF5	0.259295	9.7133	3.99428	0.00392042	0.0693264	-32.7676	0.259295	1% O2, CyA- vs 19% O2, CyA-
EZR	0.158839	14.1256	3.98655	0.00396318	0.0693264	-32.7792	0.158839	1% O2, CyA- vs 19% O2, CyA-
TNFRSF1A	0.205262	8.55264	3.98449	0.0039747	0.0693264	-32.7823	0.205262	1% O2, CyA- vs 19% O2, CyA-
RAB9A	0.198937	7.9166	3.98292	0.0039835	0.0693264	-32.7847	0.198937	1% O2, CyA- vs 19% O2, CyA-
SYNGAP1	-0.409541	8.18084	-3.98209	0.00398814	0.0693264	-32.786	-0.409541	1% O2, CyA- vs 19% O2, CyA-
RRM2	0.285774	12.9438	3.98166	0.00399053	0.0693264	-32.7866	0.285774	1% O2, CyA- vs 19% O2, CyA-
APTX	0.161075	10.1208	3.9782	0.00400998	0.0693264	-32.7918	0.161075	1% O2, CyA- vs 19% O2, CyA-
RP11-23D24.2	0.448894	6.84963	3.97492	0.00402854	0.0693264	-32.7968	0.448894	1% O2, CyA- vs 19% O2, CyA-
PEG10	0.199404	13.8067	3.97437	0.00403163	0.0693264	-32.7976	0.199404	1% O2, CyA- vs 19% O2, CyA-
TMEM106B	0.480216	9.46089	3.97112	0.0040501	0.0693264	-32.8025	0.480216	1% O2, CyA- vs 19% O2, CyA-
RPS8	0.178981	14.5137	3.97081	0.00405191	0.0693264	-32.803	0.178981	1% O2, CyA- vs 19% O2, CyA-
TAPBPL	0.318607	7.5929	3.97045	0.00405393	0.0693264	-32.8035	0.318607	1% O2, CyA- vs 19% O2, CyA-
DGKD	-0.208455	11.952	-3.97033	0.00405461	0.0693264	-32.8037	-0.208455	1% O2, CyA- vs 19% O2, CyA-
COMT	0.116702	9.98907	3.96906	0.00406186	0.0693264	-32.8056	0.116702	1% O2, CyA- vs 19% O2, CyA-
IMMT	0.136616	12.1986	3.96808	0.00406751	0.0693264	-32.8071	0.136616	1% O2, CyA- vs 19% O2, CyA-
GLCE	0.289326	8.83579	3.96199	0.00410252	0.0693264	-32.8163	0.289326	1% O2, CyA- vs 19% O2, CyA-
DHRS4-AS1	0.237556	8.70297	3.95711	0.0041308	0.0693264	-32.8237	0.237556	1% O2, CyA- vs 19% O2, CyA-
FTL	0.194373	13.5414	3.95207	0.00416024	0.0693264	-32.8313	0.194373	1% O2, CyA- vs 19% O2, CyA-
BZW1	0.247178	12.1399	3.95064	0.00416863	0.0693264	-32.8335	0.247178	1% O2, CyA- vs 19% O2, CyA-
ETFB	0.240184	8.39439	3.94918	0.00417723	0.0693264	-32.8357	0.240184	1% O2, CyA- vs 19% O2, CyA-
HAUS1	0.172124	11.3825	3.94702	0.00419	0.0693264	-32.8389	0.172124	1% O2, CyA- vs 19% O2, CyA-
UBR7	0.23394	10.922	3.94498	0.00420204	0.0693264	-32.842	0.23394	1% O2, CyA- vs 19% O2, CyA-
CENPU	0.178861	11.6994	3.94439	0.00420557	0.0693264	-32.8429	0.178861	1% O2, CyA- vs 19% O2, CyA-
SARDH	0.221177	8.97041	3.94418	0.00420683	0.0693264	-32.8432	0.221177	1% O2, CyA- vs 19% O2, CyA-
FIGNL1	0.294997	10.4013	3.94041	0.00422928	0.0693264	-32.8489	0.294997	1% O2, CyA- vs 19% O2, CyA-
TRBC2	0.217988	11.3515	3.93982	0.00423275	0.0693264	-32.8498	0.217988	1% O2, CyA- vs 19% O2, CyA-
CTC-325J23.3	1.30227	2.64792	3.93958	0.00423421	0.0693264	-32.8502	1.30227	1% O2, CyA- vs 19% O2, CyA-
PIK3C3	0.196139	9.66171	3.93596	0.00425589	0.0693264	-32.8557	0.196139	1% O2, CyA- vs 19% O2, CyA-
ZBED6CL	0.374217	6.28419	3.93033	0.00428986	0.0693264	-32.8642	0.374217	1% O2, CyA- vs 19% O2, CyA-
PKIA	0.482784	8.79808	3.92782	0.00430513	0.0693264	-32.868	0.482784	1% O2, CyA- vs 19% O2, CyA-
ACE	0.38993	6.24814	3.92761	0.00430642	0.0693264	-32.8683	0.38993	1% O2, CyA- vs 19% O2, CyA-
FRG1EP	1.44461	2.62548	3.92186	0.00434156	0.0693264	-32.877	1.44461	1% O2, CyA- vs 19% O2, CyA-
BRK1	0.211311	11.1649	3.91985	0.00435389	0.0693264	-32.8801	0.211311	1% O2, CyA- vs 19% O2, CyA-
ASH2L	0.243017	11.1133	3.91808	0.00436485	0.0693264	-32.8828	0.243017	1% O2, CyA- vs 19% O2, CyA-
CYP2D7P1	-1.72321	0.979658	-3.91488	0.0043846	0.0693264	-32.8876	-1.72321	1% O2, CyA- vs 19% O2, CyA-
ACY3	0.237248	9.81162	3.91438	0.00438772	0.0693264	-32.8884	0.237248	1% O2, CyA- vs 19% O2, CyA-
NDUFB10	0.155755	10.9525	3.91116	0.00440781	0.0693264	-32.8933	0.155755	1% O2, CyA- vs 19% O2, CyA-
HES1	0.726332	5.24071	3.90806	0.00442715	0.0693264	-32.898	0.726332	1% O2, CyA- vs 19% O2, CyA-
SRA1	0.183658	9.17597	3.90247	0.00446239	0.0693264	-32.9065	0.183658	1% O2, CyA- vs 19% O2, CyA-
ACAT2	0.302636	11.2675	3.90009	0.00447747	0.0693264	-32.9101	0.302636	1% O2, CyA- vs 19% O2, CyA-
HMGB1L10	1.54789	1.58203	3.8976	0.00449328	0.0693264	-32.9139	1.54789	1% O2, CyA- vs 19% O2, CyA-
KLHDC7B	0.612919	6.1052	3.89651	0.00450022	0.0693264	-32.9155	0.612919	1% O2, CyA- vs 19% O2, CyA-
QARS	0.169507	12.4715	3.8962	0.00450218	0.0693264	-32.916	0.169507	1% O2, CyA- vs 19% O2, CyA-
RPL35	0.137937	13.5237	3.89	0.00454197	0.0693264	-32.9254	0.137937	1% O2, CyA- vs 19% O2, CyA-
TPT1	0.209133	15.4605	3.88858	0.0045511	0.0693264	-32.9276	0.209133	1% O2, CyA- vs 19% O2, CyA-
PNPLA8	0.328099	9.81347	3.88459	0.004577	0.0693264	-32.9336	0.328099	1% O2, CyA- vs 19% O2, CyA-
GPKOW	0.213967	9.00436	3.88375	0.00458244	0.0693264	-32.9349	0.213967	1% O2, CyA- vs 19% O2, CyA-
RPL19	0.14974	14.9824	3.87926	0.00461175	0.0693264	-32.9417	0.14974	1% O2, CyA- vs 19% O2, CyA-
ALAD	0.259956	8.61393	3.87917	0.00461232	0.0693264	-32.9419	0.259956	1% O2, CyA- vs 19% O2, CyA-
ST3GAL6	0.701007	5.18077	3.87648	0.00462996	0.0693264	-32.9459	0.701007	1% O2, CyA- vs 19% O2, CyA-
HNRNPUL2	0.16648	11.5847	3.87274	0.00465465	0.0693264	-32.9516	0.16648	1% O2, CyA- vs 19% O2, CyA-
HEATR6	0.296171	7.39511	3.87188	0.00466035	0.0693264	-32.953	0.296171	1% O2, CyA- vs 19% O2, CyA-
ZNF593	-0.226652	8.96394	-3.86934	0.0046772	0.0693264	-32.9568	-0.226652	1% O2, CyA- vs 19% O2, CyA-
C5orf22	0.271832	9.64983	3.86716	0.00469173	0.0693264	-32.9601	0.271832	1% O2, CyA- vs 19% O2, CyA-
CD28	0.302973	7.91695	3.86701	0.0046927	0.0693264	-32.9604	0.302973	1% O2, CyA- vs 19% O2, CyA-
DCPS	0.16809	9.39898	3.86626	0.00469771	0.0693264	-32.9615	0.16809	1% O2, CyA- vs 19% O2, CyA-
KCTD12	0.526649	8.96228	3.86317	0.00471844	0.0693264	-32.9662	0.526649	1% O2, CyA- vs 19% O2, CyA-
EEF1B2	0.198706	13.2861	3.86275	0.00472126	0.0693264	-32.9669	0.198706	1% O2, CyA- vs 19% O2, CyA-
EFNA3	0.786631	6.09075	3.86155	0.0047293	0.0693264	-32.9687	0.786631	1% O2, CyA- vs 19% O2, CyA-
EIF4B	0.214752	13.5914	3.86114	0.00473205	0.0693264	-32.9693	0.214752	1% O2, CyA- vs 19% O2, CyA-
TCAF2	0.494855	5.93494	3.86084	0.00473409	0.0693264	-32.9698	0.494855	1% O2, CyA- vs 19% O2, CyA-
NFU1	0.254804	9.27335	3.8603	0.00473772	0.0693264	-32.9706	0.254804	1% O2, CyA- vs 19% O2, CyA-
BTBD10	0.20193	9.77365	3.85665	0.00476238	0.0693264	-32.9761	0.20193	1% O2, CyA- vs 19% O2, CyA-
DHTKD1	0.162388	11.2185	3.85152	0.00479733	0.0693264	-32.984	0.162388	1% O2, CyA- vs 19% O2, CyA-
RP11-205M20.7	0.87136	3.08041	3.85096	0.00480112	0.0693264	-32.9848	0.87136	1% O2, CyA- vs 19% O2, CyA-
RHPN1	-0.680384	4.72579	-3.85031	0.00480559	0.0693264	-32.9858	-0.680384	1% O2, CyA- vs 19% O2, CyA-
RSBN1	0.525769	9.64499	3.84853	0.00481777	0.0693264	-32.9885	0.525769	1% O2, CyA- vs 19% O2, CyA-
MSMO1	0.373618	10.5103	3.84832	0.00481927	0.0693264	-32.9889	0.373618	1% O2, CyA- vs 19% O2, CyA-
SF3A3	0.144835	12.913	3.84401	0.00484893	0.0693264	-32.9954	0.144835	1% O2, CyA- vs 19% O2, CyA-
SCNM1	0.191376	9.78608	3.84146	0.00486658	0.0693264	-32.9993	0.191376	1% O2, CyA- vs 19% O2, CyA-
LTB	0.305173	8.73381	3.84111	0.00486903	0.0693264	-32.9998	0.305173	1% O2, CyA- vs 19% O2, CyA-
POLE3	0.145097	13.046	3.8409	0.0048705	0.0693264	-33.0002	0.145097	1% O2, CyA- vs 19% O2, CyA-
TOMM40L	0.194471	9.34614	3.83853	0.00488696	0.0693264	-33.0038	0.194471	1% O2, CyA- vs 19% O2, CyA-
C4orf47	1.19495	1.26423	3.83659	0.00490053	0.0693264	-33.0067	1.19495	1% O2, CyA- vs 19% O2, CyA-
PAQR8	0.409002	7.32021	3.83334	0.00492324	0.0693264	-33.0117	0.409002	1% O2, CyA- vs 19% O2, CyA-
JADE1	0.191786	11.343	3.8322	0.00493127	0.0693264	-33.0134	0.191786	1% O2, CyA- vs 19% O2, CyA-
PRPSAP2	0.179984	9.69171	3.83218	0.00493142	0.0693264	-33.0135	0.179984	1% O2, CyA- vs 19% O2, CyA-
CYBB	0.676819	4.5546	3.82999	0.00494683	0.0693264	-33.0168	0.676819	1% O2, CyA- vs 19% O2, CyA-
MAGED1	0.17797	10.9928	3.82938	0.0049512	0.0693264	-33.0177	0.17797	1% O2, CyA- vs 19% O2, CyA-
RP3-398D13.3	0.517415	6.22911	3.82861	0.00495661	0.0693264	-33.0189	0.517415	1% O2, CyA- vs 19% O2, CyA-
ZWINT	0.208223	11.9029	3.82581	0.0049765	0.0693264	-33.0232	0.208223	1% O2, CyA- vs 19% O2, CyA-
IPP	0.169354	8.0668	3.82108	0.00501021	0.0693264	-33.0304	0.169354	1% O2, CyA- vs 19% O2, CyA-
GTF2E1	0.253807	8.77586	3.82089	0.00501159	0.0693264	-33.0307	0.253807	1% O2, CyA- vs 19% O2, CyA-
TMEM107	0.399155	6.22101	3.82063	0.00501345	0.0693264	-33.0311	0.399155	1% O2, CyA- vs 19% O2, CyA-
SPPL2A	0.217015	9.07655	3.81563	0.00504937	0.0693264	-33.0387	0.217015	1% O2, CyA- vs 19% O2, CyA-
SLC31A1	0.192724	10.3711	3.81474	0.00505582	0.0693264	-33.0401	0.192724	1% O2, CyA- vs 19% O2, CyA-
IL2RG	0.337843	7.68582	3.81416	0.00505998	0.0693264	-33.041	0.337843	1% O2, CyA- vs 19% O2, CyA-
NDUFB4	0.144352	9.76636	3.81048	0.00508668	0.0693264	-33.0466	0.144352	1% O2, CyA- vs 19% O2, CyA-
BOLA2B	-1.0528	3.1005	-3.80892	0.00509804	0.0693264	-33.049	-1.0528	1% O2, CyA- vs 19% O2, CyA-
ATPAF1	0.224017	9.91964	3.80855	0.00510074	0.0693264	-33.0496	0.224017	1% O2, CyA- vs 19% O2, CyA-
ATG7	0.165719	8.00649	3.80788	0.00510562	0.0693264	-33.0506	0.165719	1% O2, CyA- vs 19% O2, CyA-
CDC5L	0.196087	11.6683	3.80768	0.0051071	0.0693264	-33.0509	0.196087	1% O2, CyA- vs 19% O2, CyA-
FRK	0.584072	6.3647	3.80545	0.0051234	0.0693264	-33.0543	0.584072	1% O2, CyA- vs 19% O2, CyA-
HLA-DRA	0.184484	13.4924	3.80033	0.00516109	0.0693264	-33.0621	0.184484	1% O2, CyA- vs 19% O2, CyA-
ZYG11B	0.295137	9.90954	3.79905	0.00517058	0.0693264	-33.0641	0.295137	1% O2, CyA- vs 19% O2, CyA-
MRPL27	0.118156	10.0711	3.79317	0.00521427	0.0693264	-33.0731	0.118156	1% O2, CyA- vs 19% O2, CyA-
PIK3IP1	0.182708	9.3601	3.79291	0.00521627	0.0693264	-33.0735	0.182708	1% O2, CyA- vs 19% O2, CyA-
EEF1A1	0.239114	15.9383	3.78837	0.00525024	0.0693264	-33.0804	0.239114	1% O2, CyA- vs 19% O2, CyA-
MPC1	0.293221	9.24681	3.78629	0.00526596	0.0693264	-33.0836	0.293221	1% O2, CyA- vs 19% O2, CyA-
UBXN2A	0.228541	9.81113	3.78502	0.00527552	0.0693264	-33.0856	0.228541	1% O2, CyA- vs 19% O2, CyA-
TALDO1	0.121302	12.0473	3.7807	0.00530831	0.0693264	-33.0922	0.121302	1% O2, CyA- vs 19% O2, CyA-
ID3	-0.167227	12.1831	-3.77793	0.0053295	0.0693264	-33.0965	-0.167227	1% O2, CyA- vs 19% O2, CyA-
RPLP2	0.141201	14.0442	3.77667	0.00533911	0.0693264	-33.0984	0.141201	1% O2, CyA- vs 19% O2, CyA-
MEST	0.276375	9.80205	3.77493	0.00535242	0.0693264	-33.101	0.276375	1% O2, CyA- vs 19% O2, CyA-
SMIM19	0.266343	9.23325	3.7734	0.00536419	0.0693264	-33.1034	0.266343	1% O2, CyA- vs 19% O2, CyA-
GOLGA5	0.21137	9.54064	3.77133	0.00538016	0.0693264	-33.1066	0.21137	1% O2, CyA- vs 19% O2, CyA-
THOC7	0.192124	11.3008	3.76927	0.00539615	0.0693264	-33.1097	0.192124	1% O2, CyA- vs 19% O2, CyA-
HHAT	0.444735	6.73898	3.76892	0.0053988	0.0693264	-33.1103	0.444735	1% O2, CyA- vs 19% O2, CyA-
WRB	0.241989	8.76991	3.76739	0.00541068	0.0693264	-33.1126	0.241989	1% O2, CyA- vs 19% O2, CyA-
HCLS1	0.197331	11.324	3.7668	0.00541528	0.0693264	-33.1135	0.197331	1% O2, CyA- vs 19% O2, CyA-
PPIF	0.148517	12.2469	3.76657	0.00541707	0.0693264	-33.1139	0.148517	1% O2, CyA- vs 19% O2, CyA-
WBP1L	0.236771	9.8082	3.76582	0.00542289	0.0693264	-33.115	0.236771	1% O2, CyA- vs 19% O2, CyA-
TAF1B	0.168172	9.5702	3.76295	0.00544533	0.0693264	-33.1194	0.168172	1% O2, CyA- vs 19% O2, CyA-
TOMM20	0.322559	12.679	3.7621	0.00545195	0.0693264	-33.1207	0.322559	1% O2, CyA- vs 19% O2, CyA-
PSEN1	0.201933	10.1707	3.75894	0.0054768	0.0693264	-33.1256	0.201933	1% O2, CyA- vs 19% O2, CyA-
BTF3	0.183705	13.8244	3.75697	0.00549231	0.0693264	-33.1286	0.183705	1% O2, CyA- vs 19% O2, CyA-
RRM1	0.16941	13.5822	3.75663	0.00549501	0.0693264	-33.1291	0.16941	1% O2, CyA- vs 19% O2, CyA-
TINF2	0.180423	10.2434	3.75606	0.00549951	0.0693264	-33.13	0.180423	1% O2, CyA- vs 19% O2, CyA-
IGHV4-28	1.87908	2.48949	3.75598	0.00550011	0.0693264	-33.1301	1.87908	1% O2, CyA- vs 19% O2, CyA-
TRAF3IP3	0.247406	8.70674	3.75589	0.00550086	0.0693264	-33.1303	0.247406	1% O2, CyA- vs 19% O2, CyA-
RPS20	0.176788	13.1858	3.75556	0.00550344	0.0693264	-33.1308	0.176788	1% O2, CyA- vs 19% O2, CyA-
OAZ1	0.144044	13.3651	3.75475	0.00550989	0.0693264	-33.132	0.144044	1% O2, CyA- vs 19% O2, CyA-
AVL9	0.196243	11.1591	3.75398	0.00551596	0.0693264	-33.1332	0.196243	1% O2, CyA- vs 19% O2, CyA-
GALNT12	0.244118	8.64765	3.75377	0.00551768	0.0693264	-33.1335	0.244118	1% O2, CyA- vs 19% O2, CyA-
SLC15A3	0.280021	7.36667	3.75348	0.00551997	0.0693264	-33.134	0.280021	1% O2, CyA- vs 19% O2, CyA-
TMEM14B	0.275441	10.2195	3.75108	0.00553904	0.0693264	-33.1376	0.275441	1% O2, CyA- vs 19% O2, CyA-
NAV1	0.173321	7.91252	3.75099	0.00553973	0.0693264	-33.1378	0.173321	1% O2, CyA- vs 19% O2, CyA-
POLE4	0.154348	9.58933	3.75057	0.0055431	0.0693264	-33.1384	0.154348	1% O2, CyA- vs 19% O2, CyA-
RP11-80H5.2	0.986132	3.51653	3.74402	0.00559563	0.0693264	-33.1485	0.986132	1% O2, CyA- vs 19% O2, CyA-
CDKN2C	0.243516	10.49	3.7397	0.00563049	0.0693264	-33.1551	0.243516	1% O2, CyA- vs 19% O2, CyA-
SSH1	0.231177	9.72716	3.7396	0.00563133	0.0693264	-33.1553	0.231177	1% O2, CyA- vs 19% O2, CyA-
SMIM13	0.370388	10.326	3.73685	0.00565363	0.0693264	-33.1595	0.370388	1% O2, CyA- vs 19% O2, CyA-
ALDH18A1	0.156908	12.183	3.73539	0.00566559	0.0693264	-33.1618	0.156908	1% O2, CyA- vs 19% O2, CyA-
USP11	0.106294	10.771	3.73163	0.00569632	0.0693264	-33.1675	0.106294	1% O2, CyA- vs 19% O2, CyA-
RPS2	0.138809	14.3219	3.73025	0.00570768	0.0693264	-33.1697	0.138809	1% O2, CyA- vs 19% O2, CyA-
EAPP	0.21207	9.23783	3.73	0.00570978	0.0693264	-33.1701	0.21207	1% O2, CyA- vs 19% O2, CyA-
EIF4H	0.179246	13.5116	3.72932	0.0057153	0.0693264	-33.1711	0.179246	1% O2, CyA- vs 19% O2, CyA-
RCBTB2	0.239306	9.04423	3.72653	0.00573836	0.0693264	-33.1754	0.239306	1% O2, CyA- vs 19% O2, CyA-
ADM	0.677143	7.22877	3.72465	0.00575394	0.0693264	-33.1783	0.677143	1% O2, CyA- vs 19% O2, CyA-
SLC39A13	-0.272662	6.93507	-3.72373	0.0057616	0.0693264	-33.1797	-0.272662	1% O2, CyA- vs 19% O2, CyA-
TUBB4B	0.131922	13.7448	3.72359	0.00576273	0.0693264	-33.1799	0.131922	1% O2, CyA- vs 19% O2, CyA-
C11orf71	0.351311	6.33835	3.7229	0.00576847	0.0693264	-33.181	0.351311	1% O2, CyA- vs 19% O2, CyA-
RPS25	0.200654	13.6673	3.72113	0.00578328	0.0693264	-33.1837	0.200654	1% O2, CyA- vs 19% O2, CyA-
DND1P1	1.48644	2.05889	3.72094	0.00578481	0.0693264	-33.184	1.48644	1% O2, CyA- vs 19% O2, CyA-
DHFRL1	0.47251	7.41579	3.7209	0.00578514	0.0693264	-33.184	0.47251	1% O2, CyA- vs 19% O2, CyA-
METTL1	0.118176	9.13654	3.72049	0.00578856	0.0693264	-33.1847	0.118176	1% O2, CyA- vs 19% O2, CyA-
SLC25A1	0.175133	9.64191	3.71849	0.00580527	0.0693264	-33.1877	0.175133	1% O2, CyA- vs 19% O2, CyA-
SCFD1	0.233587	10.8767	3.71842	0.00580589	0.0693264	-33.1879	0.233587	1% O2, CyA- vs 19% O2, CyA-
TRIM13	0.278442	9.2896	3.7176	0.00581281	0.0693264	-33.1891	0.278442	1% O2, CyA- vs 19% O2, CyA-
SYNGR2	0.100837	9.9132	3.71323	0.00584953	0.0693264	-33.1958	0.100837	1% O2, CyA- vs 19% O2, CyA-
RBM4B	0.209368	9.11001	3.70856	0.00588911	0.0693264	-33.203	0.209368	1% O2, CyA- vs 19% O2, CyA-
GID8	0.187885	11.621	3.70572	0.00591333	0.0693264	-33.2074	0.187885	1% O2, CyA- vs 19% O2, CyA-
AGPAT6	0.180166	11.3301	3.70571	0.00591346	0.0693264	-33.2074	0.180166	1% O2, CyA- vs 19% O2, CyA-
GGACT	0.426286	6.31838	3.7055	0.00591518	0.0693264	-33.2078	0.426286	1% O2, CyA- vs 19% O2, CyA-
ZBTB12	-0.256937	7.54234	-3.70262	0.0059399	0.0693264	-33.2122	-0.256937	1% O2, CyA- vs 19% O2, CyA-
HN1L	0.17102	12.2535	3.70145	0.00594994	0.0693264	-33.214	0.17102	1% O2, CyA- vs 19% O2, CyA-
TIMM22	0.197543	8.33248	3.6995	0.00596671	0.0693264	-33.217	0.197543	1% O2, CyA- vs 19% O2, CyA-
HIST1H2BK	0.325597	6.10943	3.69679	0.00599012	0.0693264	-33.2212	0.325597	1% O2, CyA- vs 19% O2, CyA-
NREP	0.284519	8.87733	3.69567	0.00599987	0.0693264	-33.2229	0.284519	1% O2, CyA- vs 19% O2, CyA-
KLF13	0.142969	11.8342	3.69435	0.00601129	0.0693264	-33.2249	0.142969	1% O2, CyA- vs 19% O2, CyA-
GGCT	0.213094	9.76326	3.69414	0.00601312	0.0693264	-33.2253	0.213094	1% O2, CyA- vs 19% O2, CyA-
PIGBOS1	0.399834	6.52847	3.69385	0.00601569	0.0693264	-33.2257	0.399834	1% O2, CyA- vs 19% O2, CyA-
LYPLA2	0.124427	10.0357	3.68965	0.00605232	0.0693264	-33.2322	0.124427	1% O2, CyA- vs 19% O2, CyA-
ARFIP2	0.119248	9.96388	3.6886	0.00606157	0.0693264	-33.2338	0.119248	1% O2, CyA- vs 19% O2, CyA-
KCNN3	0.207891	12.098	3.68776	0.00606895	0.0693264	-33.2351	0.207891	1% O2, CyA- vs 19% O2, CyA-
FBXO21	0.256569	10.4905	3.68317	0.00610936	0.0693264	-33.2422	0.256569	1% O2, CyA- vs 19% O2, CyA-
STYK1	0.740794	4.60559	3.683	0.0061109	0.0693264	-33.2425	0.740794	1% O2, CyA- vs 19% O2, CyA-
NDUFA6	0.174718	10.5874	3.68034	0.00613445	0.0693264	-33.2466	0.174718	1% O2, CyA- vs 19% O2, CyA-
BCAS2	0.278867	10.6043	3.67796	0.00615566	0.0693264	-33.2502	0.278867	1% O2, CyA- vs 19% O2, CyA-
VPS36	0.222561	9.66579	3.67637	0.00616984	0.0693264	-33.2527	0.222561	1% O2, CyA- vs 19% O2, CyA-
GLOD4	0.214689	9.72577	3.67613	0.00617203	0.0693264	-33.2531	0.214689	1% O2, CyA- vs 19% O2, CyA-
RPA2	0.16623	11.0725	3.67272	0.00620259	0.0693264	-33.2583	0.16623	1% O2, CyA- vs 19% O2, CyA-
TUBGCP5	0.190756	10.163	3.67265	0.00620319	0.0693264	-33.2584	0.190756	1% O2, CyA- vs 19% O2, CyA-
EDF1	0.138552	11.0947	3.67229	0.00620642	0.0693264	-33.259	0.138552	1% O2, CyA- vs 19% O2, CyA-
ZNF398	0.146908	9.80639	3.67117	0.00621655	0.0693264	-33.2607	0.146908	1% O2, CyA- vs 19% O2, CyA-
GSTZ1	0.319506	8.68049	3.66801	0.00624502	0.0693264	-33.2656	0.319506	1% O2, CyA- vs 19% O2, CyA-
FAM220A	0.185798	9.77124	3.66746	0.00625006	0.0693264	-33.2665	0.185798	1% O2, CyA- vs 19% O2, CyA-
RBM12	0.250126	12.4521	3.66451	0.00627685	0.0693264	-33.271	0.250126	1% O2, CyA- vs 19% O2, CyA-
HMGCS1	0.32865	12.7422	3.65995	0.00631854	0.0693264	-33.2781	0.32865	1% O2, CyA- vs 19% O2, CyA-
TASP1	0.275211	7.63621	3.6589	0.00632816	0.0693264	-33.2797	0.275211	1% O2, CyA- vs 19% O2, CyA-
UBXN1	0.138022	10.3764	3.65752	0.0063408	0.0693264	-33.2818	0.138022	1% O2, CyA- vs 19% O2, CyA-
PPP4R1	0.182028	10.6037	3.65588	0.0063559	0.0693264	-33.2843	0.182028	1% O2, CyA- vs 19% O2, CyA-
STAM2	0.278338	9.50441	3.65484	0.00636552	0.0693264	-33.2859	0.278338	1% O2, CyA- vs 19% O2, CyA-
GSTCD	0.229601	9.44904	3.65301	0.00638248	0.0693264	-33.2888	0.229601	1% O2, CyA- vs 19% O2, CyA-
CTD-2329C7.2	1.54788	1.2833	3.6501	0.00640947	0.0693264	-33.2933	1.54788	1% O2, CyA- vs 19% O2, CyA-
MMADHC	0.166238	11.6418	3.6486	0.00642348	0.0693264	-33.2956	0.166238	1% O2, CyA- vs 19% O2, CyA-
RILPL2	0.219385	8.89998	3.64641	0.00644391	0.0693264	-33.299	0.219385	1% O2, CyA- vs 19% O2, CyA-
CISD2	0.345688	10.0898	3.64577	0.00644991	0.0693264	-33.3	0.345688	1% O2, CyA- vs 19% O2, CyA-
USP39	0.116734	11.3147	3.64522	0.00645505	0.0693264	-33.3008	0.116734	1% O2, CyA- vs 19% O2, CyA-
STX12	0.28019	9.59156	3.64503	0.00645687	0.0693264	-33.3011	0.28019	1% O2, CyA- vs 19% O2, CyA-
HIRIP3	0.1189	10.1002	3.64476	0.00645941	0.0693264	-33.3015	0.1189	1% O2, CyA- vs 19% O2, CyA-
IQSEC1	0.262704	9.95417	3.64275	0.0064783	0.0693264	-33.3047	0.262704	1% O2, CyA- vs 19% O2, CyA-
VEGFA	0.58088	8.9904	3.64269	0.00647888	0.0693264	-33.3047	0.58088	1% O2, CyA- vs 19% O2, CyA-
2022-03-07	0.215769	10.9866	3.64255	0.00648014	0.0693264	-33.305	0.215769	1% O2, CyA- vs 19% O2, CyA-
RP4-785G19.2	1.04945	3.49864	3.64196	0.00648573	0.0693264	-33.3059	1.04945	1% O2, CyA- vs 19% O2, CyA-
PNPO	0.187382	9.92334	3.64083	0.00649639	0.0693264	-33.3076	0.187382	1% O2, CyA- vs 19% O2, CyA-
OTUB1	0.141679	10.8054	3.64011	0.00650321	0.0693264	-33.3087	0.141679	1% O2, CyA- vs 19% O2, CyA-
IRF8	0.137391	12.533	3.63834	0.00651994	0.0693264	-33.3115	0.137391	1% O2, CyA- vs 19% O2, CyA-
PAQR4	0.164618	10.7607	3.63664	0.00653613	0.0693264	-33.3141	0.164618	1% O2, CyA- vs 19% O2, CyA-
CD52	0.207602	11.9559	3.63515	0.00655029	0.0693264	-33.3164	0.207602	1% O2, CyA- vs 19% O2, CyA-
RUNDC1	0.213956	9.24138	3.63066	0.00659318	0.0693264	-33.3234	0.213956	1% O2, CyA- vs 19% O2, CyA-
AC007041.2	-1.10636	3.84094	-3.63036	0.00659607	0.0693264	-33.3238	-1.10636	1% O2, CyA- vs 19% O2, CyA-
HSDL1	0.289309	9.80018	3.62992	0.00660027	0.0693264	-33.3245	0.289309	1% O2, CyA- vs 19% O2, CyA-
COMMD2	0.257711	10.9564	3.62612	0.00663693	0.0693264	-33.3304	0.257711	1% O2, CyA- vs 19% O2, CyA-
PPP1R14B	0.141026	11.1039	3.62591	0.00663899	0.0693264	-33.3307	0.141026	1% O2, CyA- vs 19% O2, CyA-
UQCRC1	0.120502	11.7262	3.62558	0.0066421	0.0693264	-33.3312	0.120502	1% O2, CyA- vs 19% O2, CyA-
HNRNPD	0.185387	14.2863	3.62552	0.00664269	0.0693264	-33.3313	0.185387	1% O2, CyA- vs 19% O2, CyA-
AGBL3	0.621922	5.53175	3.61958	0.00670046	0.0693264	-33.3405	0.621922	1% O2, CyA- vs 19% O2, CyA-
FIS1	0.199524	10.3704	3.61917	0.0067044	0.0693264	-33.3412	0.199524	1% O2, CyA- vs 19% O2, CyA-
TMSB4X	0.253321	10.9224	3.61556	0.00673981	0.0693264	-33.3468	0.253321	1% O2, CyA- vs 19% O2, CyA-
RP11-588G21.1	-0.759414	4.32011	-3.61502	0.00674504	0.0693264	-33.3476	-0.759414	1% O2, CyA- vs 19% O2, CyA-
SLAMF6	0.163498	11.9235	3.61428	0.00675238	0.0693264	-33.3488	0.163498	1% O2, CyA- vs 19% O2, CyA-
RPL18A	0.150134	12.8932	3.61328	0.00676219	0.0693264	-33.3503	0.150134	1% O2, CyA- vs 19% O2, CyA-
STAMBPL1	0.160838	9.92477	3.611	0.00678475	0.0693264	-33.3538	0.160838	1% O2, CyA- vs 19% O2, CyA-
SAP30	0.210126	10.3581	3.6096	0.0067986	0.0693264	-33.356	0.210126	1% O2, CyA- vs 19% O2, CyA-
FAM198B	0.43522	8.83971	3.60669	0.00682746	0.0693264	-33.3605	0.43522	1% O2, CyA- vs 19% O2, CyA-
RMDN1	0.195052	10.3424	3.60643	0.00683007	0.0693264	-33.3609	0.195052	1% O2, CyA- vs 19% O2, CyA-
IQGAP1	0.17544	13.2726	3.60536	0.00684074	0.0693264	-33.3626	0.17544	1% O2, CyA- vs 19% O2, CyA-
SNX11	0.222921	8.27427	3.60152	0.00687918	0.0693264	-33.3685	0.222921	1% O2, CyA- vs 19% O2, CyA-
CTD-3138B18.5	0.42523	5.56479	3.60058	0.00688859	0.0693264	-33.37	0.42523	1% O2, CyA- vs 19% O2, CyA-
SRP72	0.19391	12.6317	3.60013	0.00689318	0.0693264	-33.3707	0.19391	1% O2, CyA- vs 19% O2, CyA-
ADPRH	0.448957	5.57211	3.60004	0.00689401	0.0693264	-33.3708	0.448957	1% O2, CyA- vs 19% O2, CyA-
UBL7	0.125228	9.86977	3.59973	0.00689716	0.0693264	-33.3713	0.125228	1% O2, CyA- vs 19% O2, CyA-
UNC13C	0.400345	8.8301	3.59926	0.0069019	0.0693264	-33.372	0.400345	1% O2, CyA- vs 19% O2, CyA-
SHOX2	-0.323591	6.99854	-3.59549	0.00693997	0.0693264	-33.3779	-0.323591	1% O2, CyA- vs 19% O2, CyA-
TSTD2	0.242591	9.35677	3.59442	0.00695081	0.0693264	-33.3796	0.242591	1% O2, CyA- vs 19% O2, CyA-
CHN1	-1.00989	2.46352	-3.59316	0.00696364	0.0693264	-33.3815	-1.00989	1% O2, CyA- vs 19% O2, CyA-
LMNB1	0.172508	13.0719	3.5916	0.00697952	0.0693264	-33.3839	0.172508	1% O2, CyA- vs 19% O2, CyA-
DIP2A	-0.148449	8.79497	-3.5913	0.00698259	0.0693264	-33.3844	-0.148449	1% O2, CyA- vs 19% O2, CyA-
VEGFB	0.239561	8.89219	3.59098	0.00698583	0.0693264	-33.3849	0.239561	1% O2, CyA- vs 19% O2, CyA-
RP11-378A13.1	0.202804	6.0309	3.59064	0.00698928	0.0693264	-33.3854	0.202804	1% O2, CyA- vs 19% O2, CyA-
SNRPD1	0.160976	12.1805	3.5898	0.00699793	0.0693264	-33.3867	0.160976	1% O2, CyA- vs 19% O2, CyA-
RP5-1171I10.4	0.258674	8.68128	3.58867	0.0070094	0.0693264	-33.3885	0.258674	1% O2, CyA- vs 19% O2, CyA-
VPS4B	0.33753	9.15109	3.5871	0.00702549	0.0693264	-33.3909	0.33753	1% O2, CyA- vs 19% O2, CyA-
TSEN34	0.133289	9.00602	3.58704	0.0070262	0.0693264	-33.391	0.133289	1% O2, CyA- vs 19% O2, CyA-
DYNLT1	0.148186	9.34641	3.58553	0.00704172	0.0693264	-33.3934	0.148186	1% O2, CyA- vs 19% O2, CyA-
LIG1	0.199219	11.506	3.58512	0.00704587	0.0693264	-33.394	0.199219	1% O2, CyA- vs 19% O2, CyA-
MTCH2	0.202137	12.1638	3.58355	0.00706212	0.0693264	-33.3964	0.202137	1% O2, CyA- vs 19% O2, CyA-
DDX24	0.152345	12.5573	3.58344	0.00706323	0.0693264	-33.3966	0.152345	1% O2, CyA- vs 19% O2, CyA-
GALK1	0.208764	8.77131	3.58183	0.00707988	0.0693264	-33.3991	0.208764	1% O2, CyA- vs 19% O2, CyA-
RQCD1	0.198577	12.0584	3.5815	0.00708331	0.0693264	-33.3996	0.198577	1% O2, CyA- vs 19% O2, CyA-
MRPS31	0.153746	10.9659	3.57848	0.00711464	0.0693264	-33.4043	0.153746	1% O2, CyA- vs 19% O2, CyA-
CYP2U1	0.194956	9.58776	3.5778	0.00712173	0.0693264	-33.4054	0.194956	1% O2, CyA- vs 19% O2, CyA-
RPL11	0.179776	14.4613	3.57758	0.00712397	0.0693264	-33.4057	0.179776	1% O2, CyA- vs 19% O2, CyA-
DLST	0.134618	10.885	3.57658	0.00713436	0.0693264	-33.4073	0.134618	1% O2, CyA- vs 19% O2, CyA-
LPIN2	0.211882	9.14609	3.57636	0.00713672	0.0693264	-33.4076	0.211882	1% O2, CyA- vs 19% O2, CyA-
EXO1	0.211104	10.7578	3.57375	0.00716395	0.0693264	-33.4117	0.211104	1% O2, CyA- vs 19% O2, CyA-
TFRC	0.249009	14.8668	3.5696	0.00720765	0.0693264	-33.4181	0.249009	1% O2, CyA- vs 19% O2, CyA-
AFG3L2	0.163542	12.011	3.56797	0.00722486	0.0693264	-33.4207	0.163542	1% O2, CyA- vs 19% O2, CyA-
MYL2	0.388091	6.51215	3.5672	0.00723301	0.0693264	-33.4219	0.388091	1% O2, CyA- vs 19% O2, CyA-
RP11-274B21.13	-0.900141	4.11387	-3.56555	0.00725045	0.0693264	-33.4244	-0.900141	1% O2, CyA- vs 19% O2, CyA-
VPS13B	-0.243614	10.6705	-3.5649	0.00725737	0.0693264	-33.4254	-0.243614	1% O2, CyA- vs 19% O2, CyA-
NECAP2	0.205626	10.0066	3.56448	0.00726181	0.0693264	-33.4261	0.205626	1% O2, CyA- vs 19% O2, CyA-
NCAPG	0.154859	12.2208	3.56411	0.00726574	0.0693264	-33.4266	0.154859	1% O2, CyA- vs 19% O2, CyA-
PEX2	0.298936	9.91206	3.56338	0.00727352	0.0693264	-33.4278	0.298936	1% O2, CyA- vs 19% O2, CyA-
TMX4	0.279883	11.1887	3.56306	0.00727695	0.0693264	-33.4283	0.279883	1% O2, CyA- vs 19% O2, CyA-
ALDH9A1	0.210046	9.99386	3.56252	0.00728273	0.0693264	-33.4291	0.210046	1% O2, CyA- vs 19% O2, CyA-
SLC25A26	0.256033	8.21802	3.55804	0.0073306	0.0693264	-33.4361	0.256033	1% O2, CyA- vs 19% O2, CyA-
RP11-473N11.2	0.311047	5.82657	3.55737	0.00733782	0.0693264	-33.4371	0.311047	1% O2, CyA- vs 19% O2, CyA-
TRAF6	0.288382	8.253	3.55557	0.00735719	0.0693264	-33.4399	0.288382	1% O2, CyA- vs 19% O2, CyA-
RNF168	0.260009	11.005	3.55503	0.00736299	0.0693264	-33.4408	0.260009	1% O2, CyA- vs 19% O2, CyA-
RAP2B	0.23521	10.097	3.5543	0.00737092	0.0693264	-33.4419	0.23521	1% O2, CyA- vs 19% O2, CyA-
S100A10	0.327654	8.86417	3.55388	0.00737548	0.0693264	-33.4426	0.327654	1% O2, CyA- vs 19% O2, CyA-
SNIP1	0.17456	9.43166	3.55177	0.00739833	0.0693264	-33.4459	0.17456	1% O2, CyA- vs 19% O2, CyA-
GOLGA3	-0.1803	11.5458	-3.55157	0.00740042	0.0693264	-33.4462	-0.1803	1% O2, CyA- vs 19% O2, CyA-
RP3-425P12.4	1.86157	1.48604	3.55112	0.00740531	0.0693264	-33.4469	1.86157	1% O2, CyA- vs 19% O2, CyA-
ALG5	0.206006	8.94099	3.54908	0.00742757	0.0693264	-33.45	0.206006	1% O2, CyA- vs 19% O2, CyA-
HLA-DPB1	0.16943	10.6584	3.53989	0.00752836	0.0693264	-33.4644	0.16943	1% O2, CyA- vs 19% O2, CyA-
IFT57	0.146101	9.57134	3.53984	0.00752892	0.0693264	-33.4644	0.146101	1% O2, CyA- vs 19% O2, CyA-
RBM14	0.159374	11.6466	3.53974	0.00752998	0.0693264	-33.4646	0.159374	1% O2, CyA- vs 19% O2, CyA-
ICA1L	0.280459	7.19601	3.53962	0.00753129	0.0693264	-33.4648	0.280459	1% O2, CyA- vs 19% O2, CyA-
MRM1	-0.150628	8.992	-3.53809	0.00754823	0.0693264	-33.4672	-0.150628	1% O2, CyA- vs 19% O2, CyA-
FAM206A	0.167879	9.25084	3.53793	0.00755002	0.0693264	-33.4674	0.167879	1% O2, CyA- vs 19% O2, CyA-
NCOA5	0.165574	11.1267	3.53784	0.00755099	0.0693264	-33.4675	0.165574	1% O2, CyA- vs 19% O2, CyA-
AMN1	0.445987	6.83373	3.53457	0.00758737	0.0693264	-33.4726	0.445987	1% O2, CyA- vs 19% O2, CyA-
YBX1	0.158802	14.7879	3.53434	0.00758989	0.0693264	-33.473	0.158802	1% O2, CyA- vs 19% O2, CyA-
CD38	0.201424	13.1612	3.53365	0.00759759	0.0693264	-33.4741	0.201424	1% O2, CyA- vs 19% O2, CyA-
DHRS4	0.369199	7.22489	3.53242	0.00761135	0.0693264	-33.476	0.369199	1% O2, CyA- vs 19% O2, CyA-
C22orf34	0.23083	7.67926	3.53092	0.00762815	0.0693264	-33.4783	0.23083	1% O2, CyA- vs 19% O2, CyA-
PFKL	0.280421	10.937	3.52915	0.00764794	0.0693264	-33.4811	0.280421	1% O2, CyA- vs 19% O2, CyA-
TMEM106C	0.149716	11.684	3.52754	0.0076661	0.0693264	-33.4836	0.149716	1% O2, CyA- vs 19% O2, CyA-
RPS5	0.100112	13.9733	3.52712	0.00767074	0.0693264	-33.4842	0.100112	1% O2, CyA- vs 19% O2, CyA-
POLR3F	0.283714	8.54007	3.52646	0.00767827	0.0693264	-33.4853	0.283714	1% O2, CyA- vs 19% O2, CyA-
ADCK2	0.185781	10.3492	3.52592	0.00768428	0.0693264	-33.4861	0.185781	1% O2, CyA- vs 19% O2, CyA-
CORO2B	0.273431	7.06929	3.52534	0.00769088	0.0693264	-33.487	0.273431	1% O2, CyA- vs 19% O2, CyA-
UFSP2	0.195606	10.2369	3.52471	0.00769799	0.0693264	-33.488	0.195606	1% O2, CyA- vs 19% O2, CyA-
RPL10A	0.167377	13.6524	3.52345	0.00771221	0.0693264	-33.49	0.167377	1% O2, CyA- vs 19% O2, CyA-
AC007381.3	0.501632	6.17757	3.52051	0.00774569	0.0693264	-33.4946	0.501632	1% O2, CyA- vs 19% O2, CyA-
GOT1	0.148838	10.7091	3.51766	0.00777821	0.0693264	-33.499	0.148838	1% O2, CyA- vs 19% O2, CyA-
PCNPP	-0.907476	2.79831	-3.51623	0.00779452	0.0693264	-33.5012	-0.907476	1% O2, CyA- vs 19% O2, CyA-
AUNIP	0.248916	8.74295	3.51564	0.0078013	0.0693264	-33.5022	0.248916	1% O2, CyA- vs 19% O2, CyA-
FLOT2	0.172799	10.7702	3.51495	0.00780925	0.0693264	-33.5032	0.172799	1% O2, CyA- vs 19% O2, CyA-
ASB13	0.251452	10.6769	3.51494	0.00780931	0.0693264	-33.5032	0.251452	1% O2, CyA- vs 19% O2, CyA-
NCF1C	0.227971	9.25655	3.51359	0.00782491	0.0693264	-33.5054	0.227971	1% O2, CyA- vs 19% O2, CyA-
TEX9	0.435467	8.7288	3.51167	0.00784699	0.0693264	-33.5083	0.435467	1% O2, CyA- vs 19% O2, CyA-
SFXN5	0.317277	7.34128	3.51037	0.007862	0.0693264	-33.5104	0.317277	1% O2, CyA- vs 19% O2, CyA-
SRBD1	0.218397	9.08153	3.51024	0.00786346	0.0693264	-33.5106	0.218397	1% O2, CyA- vs 19% O2, CyA-
DTNBP1	0.179067	9.36875	3.50885	0.00787959	0.0693264	-33.5127	0.179067	1% O2, CyA- vs 19% O2, CyA-
DDX19B	0.20512	8.6462	3.50878	0.00788044	0.0693264	-33.5129	0.20512	1% O2, CyA- vs 19% O2, CyA-
LRRC75A-AS1	0.215225	11.4708	3.50781	0.00789173	0.0693264	-33.5144	0.215225	1% O2, CyA- vs 19% O2, CyA-
DHFR	0.213447	11.6063	3.50698	0.00790137	0.0693264	-33.5157	0.213447	1% O2, CyA- vs 19% O2, CyA-
POLR3B	0.20036	10.2368	3.50697	0.00790147	0.0693264	-33.5157	0.20036	1% O2, CyA- vs 19% O2, CyA-
C2CD5	0.204191	10.2671	3.50529	0.00792103	0.0693264	-33.5183	0.204191	1% O2, CyA- vs 19% O2, CyA-
BSG	0.110542	11.7367	3.50351	0.00794178	0.0693264	-33.5211	0.110542	1% O2, CyA- vs 19% O2, CyA-
CD302	0.885933	5.08318	3.5025	0.00795362	0.0693264	-33.5227	0.885933	1% O2, CyA- vs 19% O2, CyA-
DTL	0.26604	11.4653	3.50166	0.00796348	0.0693264	-33.524	0.26604	1% O2, CyA- vs 19% O2, CyA-
RPS6	0.206312	15.2971	3.50114	0.0079696	0.0693264	-33.5248	0.206312	1% O2, CyA- vs 19% O2, CyA-
ACYP1	0.201916	8.15781	3.49987	0.00798447	0.0693264	-33.5268	0.201916	1% O2, CyA- vs 19% O2, CyA-
RP11-11N9.4	0.181377	6.39627	3.49889	0.00799601	0.0693264	-33.5283	0.181377	1% O2, CyA- vs 19% O2, CyA-
AP1M1	0.1087	10.1253	3.49843	0.00800137	0.0693264	-33.529	0.1087	1% O2, CyA- vs 19% O2, CyA-
THEM6	0.259058	8.30606	3.49561	0.00803467	0.0693264	-33.5334	0.259058	1% O2, CyA- vs 19% O2, CyA-
ESCO2	0.283052	10.6148	3.49468	0.00804574	0.0693264	-33.5349	0.283052	1% O2, CyA- vs 19% O2, CyA-
PPIA	0.163415	13.9821	3.49439	0.00804919	0.0693264	-33.5353	0.163415	1% O2, CyA- vs 19% O2, CyA-
UBA2	0.191366	13.2134	3.49383	0.00805579	0.0693264	-33.5362	0.191366	1% O2, CyA- vs 19% O2, CyA-
UBE2Q1	0.137715	11.3925	3.4931	0.00806449	0.0693264	-33.5373	0.137715	1% O2, CyA- vs 19% O2, CyA-
CCT2	0.131881	13.7555	3.49018	0.00809927	0.0693264	-33.5419	0.131881	1% O2, CyA- vs 19% O2, CyA-
USP37	0.295313	10.6378	3.48987	0.0081029	0.0693264	-33.5424	0.295313	1% O2, CyA- vs 19% O2, CyA-
DERA	0.257143	10.6324	3.48879	0.00811583	0.0693264	-33.5441	0.257143	1% O2, CyA- vs 19% O2, CyA-
SNRNP35	0.118238	8.72293	3.48567	0.00815329	0.0693264	-33.5489	0.118238	1% O2, CyA- vs 19% O2, CyA-
LSM3	0.213651	11.2001	3.48411	0.00817203	0.0693264	-33.5514	0.213651	1% O2, CyA- vs 19% O2, CyA-
RP11-1018J11.2	1.33325	1.08981	3.48248	0.00819173	0.0693264	-33.5539	1.33325	1% O2, CyA- vs 19% O2, CyA-
CLMN	0.551308	4.84475	3.48246	0.00819203	0.0693264	-33.554	0.551308	1% O2, CyA- vs 19% O2, CyA-
VMP1	0.211108	9.97173	3.48228	0.00819413	0.0693264	-33.5542	0.211108	1% O2, CyA- vs 19% O2, CyA-
RPL28	0.135751	13.9783	3.48189	0.00819884	0.0693264	-33.5549	0.135751	1% O2, CyA- vs 19% O2, CyA-
PSMA3	0.137547	12.1305	3.48061	0.0082143	0.0693264	-33.5568	0.137547	1% O2, CyA- vs 19% O2, CyA-
NDUFA2	0.124569	10.0146	3.47947	0.00822823	0.0693264	-33.5586	0.124569	1% O2, CyA- vs 19% O2, CyA-
RP11-257O5.2	0.309624	6.6329	3.4783	0.00824244	0.0693264	-33.5605	0.309624	1% O2, CyA- vs 19% O2, CyA-
RPLP0	0.175773	14.6548	3.47785	0.00824785	0.0693264	-33.5612	0.175773	1% O2, CyA- vs 19% O2, CyA-
PPM1B	0.199857	10.5665	3.47651	0.00826413	0.0693264	-33.5633	0.199857	1% O2, CyA- vs 19% O2, CyA-
SNHG6	0.204715	10.3149	3.47651	0.00826416	0.0693264	-33.5633	0.204715	1% O2, CyA- vs 19% O2, CyA-
RP13-1032I1.11	1.57895	2.28724	3.47516	0.00828062	0.0693264	-33.5654	1.57895	1% O2, CyA- vs 19% O2, CyA-
CREM	0.293865	8.54893	3.47505	0.00828204	0.0693264	-33.5656	0.293865	1% O2, CyA- vs 19% O2, CyA-
NDUFA4	0.161031	11.8306	3.47378	0.00829761	0.0693264	-33.5675	0.161031	1% O2, CyA- vs 19% O2, CyA-
REC8	0.286019	7.63682	3.47087	0.00833322	0.0693264	-33.5721	0.286019	1% O2, CyA- vs 19% O2, CyA-
GMEB1	0.187527	10.3252	3.47042	0.00833881	0.0693264	-33.5728	0.187527	1% O2, CyA- vs 19% O2, CyA-
NAP1L1	0.236562	14.7713	3.46951	0.00835007	0.0693264	-33.5742	0.236562	1% O2, CyA- vs 19% O2, CyA-
MTCL1	-0.174916	10.9395	-3.46731	0.00837715	0.0693264	-33.5776	-0.174916	1% O2, CyA- vs 19% O2, CyA-
ZNF277	0.239527	9.35391	3.46563	0.00839795	0.0693264	-33.5803	0.239527	1% O2, CyA- vs 19% O2, CyA-
IMPDH2	0.123671	13.008	3.46405	0.00841763	0.0693264	-33.5828	0.123671	1% O2, CyA- vs 19% O2, CyA-
RAB6A	0.20493	11.3725	3.46272	0.00843421	0.0693264	-33.5848	0.20493	1% O2, CyA- vs 19% O2, CyA-
KIF24	0.177719	9.21305	3.46259	0.0084358	0.0693264	-33.585	0.177719	1% O2, CyA- vs 19% O2, CyA-
RPL30	0.181502	14.105	3.46109	0.00845446	0.0693264	-33.5874	0.181502	1% O2, CyA- vs 19% O2, CyA-
TMCC1	0.224137	9.2204	3.46022	0.00846532	0.0693264	-33.5887	0.224137	1% O2, CyA- vs 19% O2, CyA-
RP11-410L14.2	1.30865	3.0998	3.45789	0.00849455	0.0693264	-33.5924	1.30865	1% O2, CyA- vs 19% O2, CyA-
ARHGEF3	0.226871	9.24186	3.45709	0.00850468	0.0693264	-33.5937	0.226871	1% O2, CyA- vs 19% O2, CyA-
PSMB6	0.200236	10.4676	3.45628	0.00851485	0.0693264	-33.5949	0.200236	1% O2, CyA- vs 19% O2, CyA-
DHX35	0.203443	9.04134	3.45626	0.00851514	0.0693264	-33.595	0.203443	1% O2, CyA- vs 19% O2, CyA-
DFNA5	0.306989	8.09408	3.45533	0.00852675	0.0693264	-33.5964	0.306989	1% O2, CyA- vs 19% O2, CyA-
ZBTB14	0.238792	9.50114	3.45442	0.00853827	0.0693264	-33.5978	0.238792	1% O2, CyA- vs 19% O2, CyA-
PEMT	0.368248	6.82148	3.45392	0.00854462	0.0693264	-33.5986	0.368248	1% O2, CyA- vs 19% O2, CyA-
GLTSCR2	0.202698	11.4224	3.45386	0.00854528	0.0693264	-33.5987	0.202698	1% O2, CyA- vs 19% O2, CyA-
COX4I1	0.157877	12.5627	3.45308	0.00855516	0.0693264	-33.5999	0.157877	1% O2, CyA- vs 19% O2, CyA-
LETM2	0.328101	6.60472	3.45187	0.00857057	0.0693264	-33.6018	0.328101	1% O2, CyA- vs 19% O2, CyA-
SC5D	0.384319	9.90152	3.45184	0.00857086	0.0693264	-33.6019	0.384319	1% O2, CyA- vs 19% O2, CyA-
CTR9	0.139836	11.4436	3.45089	0.008583	0.0693264	-33.6034	0.139836	1% O2, CyA- vs 19% O2, CyA-
KIAA0368	0.151307	11.7332	3.45036	0.00858971	0.0693264	-33.6042	0.151307	1% O2, CyA- vs 19% O2, CyA-
RPLP1	0.135946	14.1737	3.44897	0.00860742	0.0693264	-33.6064	0.135946	1% O2, CyA- vs 19% O2, CyA-
SLU7	0.156337	10.6189	3.44846	0.00861388	0.0693264	-33.6072	0.156337	1% O2, CyA- vs 19% O2, CyA-
UBXN4	0.226251	11.3844	3.44827	0.00861631	0.0693264	-33.6075	0.226251	1% O2, CyA- vs 19% O2, CyA-
BCL2L11	0.225258	9.82931	3.44721	0.00862977	0.0693264	-33.6091	0.225258	1% O2, CyA- vs 19% O2, CyA-
ATP2A3	0.178537	12.1649	3.44698	0.00863268	0.0693264	-33.6095	0.178537	1% O2, CyA- vs 19% O2, CyA-
VDR	0.217078	8.67749	3.44581	0.00864769	0.0693264	-33.6113	0.217078	1% O2, CyA- vs 19% O2, CyA-
FBXO42	0.262561	9.84074	3.4447	0.00866195	0.0693264	-33.6131	0.262561	1% O2, CyA- vs 19% O2, CyA-
GNL2	0.162606	11.8804	3.44378	0.00867369	0.0693264	-33.6145	0.162606	1% O2, CyA- vs 19% O2, CyA-
TXNDC5	-0.986623	5.11292	-3.44075	0.00871266	0.0693264	-33.6192	-0.986623	1% O2, CyA- vs 19% O2, CyA-
DNAJC5	0.174703	10.873	3.43426	0.00879676	0.0693264	-33.6294	0.174703	1% O2, CyA- vs 19% O2, CyA-
FZD6	0.302885	8.44124	3.43112	0.00883786	0.0693264	-33.6343	0.302885	1% O2, CyA- vs 19% O2, CyA-
RNMT	0.237171	10.7854	3.42814	0.00887698	0.0693264	-33.639	0.237171	1% O2, CyA- vs 19% O2, CyA-
FEZ2	0.288892	9.41347	3.428	0.00887877	0.0693264	-33.6392	0.288892	1% O2, CyA- vs 19% O2, CyA-
PIGA	0.326039	9.07302	3.42763	0.00888364	0.0693264	-33.6398	0.326039	1% O2, CyA- vs 19% O2, CyA-
ZNF438	0.865276	3.68203	3.42698	0.00889216	0.0693264	-33.6408	0.865276	1% O2, CyA- vs 19% O2, CyA-
NAPSB	0.208143	11.3508	3.42682	0.0088943	0.0693264	-33.6411	0.208143	1% O2, CyA- vs 19% O2, CyA-
SMIM4	0.32411	7.74639	3.42677	0.00889502	0.0693264	-33.6412	0.32411	1% O2, CyA- vs 19% O2, CyA-
RPL10	0.137992	13.4602	3.42561	0.00891026	0.0693264	-33.643	0.137992	1% O2, CyA- vs 19% O2, CyA-
BRPF3	0.14874	10.1439	3.4254	0.0089131	0.0693264	-33.6433	0.14874	1% O2, CyA- vs 19% O2, CyA-
SNRNP27	0.332383	8.89808	3.42373	0.00893509	0.0693264	-33.6459	0.332383	1% O2, CyA- vs 19% O2, CyA-
RP1-228P16.1	-1.15313	2.78881	-3.42343	0.00893914	0.0693264	-33.6464	-1.15313	1% O2, CyA- vs 19% O2, CyA-
FTH1	0.190614	12.3313	3.42293	0.0089457	0.0693264	-33.6472	0.190614	1% O2, CyA- vs 19% O2, CyA-
SGMS1	0.212287	10.2447	3.42293	0.00894573	0.0693264	-33.6472	0.212287	1% O2, CyA- vs 19% O2, CyA-
RP11-517B11.7	0.412005	6.70276	3.42225	0.00895482	0.0693264	-33.6482	0.412005	1% O2, CyA- vs 19% O2, CyA-
METTL21A	0.203573	10.1202	3.42222	0.00895517	0.0693264	-33.6483	0.203573	1% O2, CyA- vs 19% O2, CyA-
PDK3	0.310903	9.06325	3.4216	0.00896337	0.0693264	-33.6492	0.310903	1% O2, CyA- vs 19% O2, CyA-
AGGF1	0.334962	9.13254	3.42076	0.00897459	0.0693264	-33.6506	0.334962	1% O2, CyA- vs 19% O2, CyA-
PRELID2	0.466219	6.40177	3.42074	0.0089748	0.0693264	-33.6506	0.466219	1% O2, CyA- vs 19% O2, CyA-
ICT1	0.108895	9.76245	3.41575	0.00904156	0.0693264	-33.6584	0.108895	1% O2, CyA- vs 19% O2, CyA-
MT-ND2	0.383935	14.534	3.41506	0.0090508	0.0693264	-33.6595	0.383935	1% O2, CyA- vs 19% O2, CyA-
SNAP23	0.296248	10.0087	3.41353	0.00907128	0.0693264	-33.6619	0.296248	1% O2, CyA- vs 19% O2, CyA-
WDR33	0.111417	12.0858	3.41197	0.00909231	0.0693264	-33.6644	0.111417	1% O2, CyA- vs 19% O2, CyA-
BAG4	0.350988	9.86307	3.41167	0.00909633	0.0693264	-33.6648	0.350988	1% O2, CyA- vs 19% O2, CyA-
EARS2	0.148501	9.83413	3.41095	0.00910618	0.0693264	-33.666	0.148501	1% O2, CyA- vs 19% O2, CyA-
MCM4	0.122199	14.1746	3.4103	0.00911493	0.0693264	-33.667	0.122199	1% O2, CyA- vs 19% O2, CyA-
RP11-350A18.1	0.315652	5.79855	3.40952	0.00912548	0.0693264	-33.6682	0.315652	1% O2, CyA- vs 19% O2, CyA-
CAPNS1	0.137246	11.4287	3.408	0.00914601	0.0693264	-33.6706	0.137246	1% O2, CyA- vs 19% O2, CyA-
PCBP1	0.152768	13.4077	3.40692	0.00916073	0.0693264	-33.6723	0.152768	1% O2, CyA- vs 19% O2, CyA-
LPAR5	0.221683	8.14741	3.40665	0.00916438	0.0693264	-33.6727	0.221683	1% O2, CyA- vs 19% O2, CyA-
RAB23	0.317144	8.57763	3.40226	0.00922432	0.0693264	-33.6796	0.317144	1% O2, CyA- vs 19% O2, CyA-
RP11-552M11.8	0.467409	4.44078	3.40224	0.0092246	0.0693264	-33.6796	0.467409	1% O2, CyA- vs 19% O2, CyA-
MIS18A	0.239464	10.0121	3.4018	0.00923061	0.0693264	-33.6803	0.239464	1% O2, CyA- vs 19% O2, CyA-
RP5-1065J22.8	-0.619656	3.55726	-3.4011	0.00924031	0.0693264	-33.6814	-0.619656	1% O2, CyA- vs 19% O2, CyA-
TMEM222	0.209746	9.01393	3.40087	0.00924338	0.0693264	-33.6818	0.209746	1% O2, CyA- vs 19% O2, CyA-
CPT1A	-0.264591	9.45167	-3.39949	0.00926244	0.0693264	-33.684	-0.264591	1% O2, CyA- vs 19% O2, CyA-
HPS5	0.104811	10.5456	3.39865	0.00927393	0.0693264	-33.6853	0.104811	1% O2, CyA- vs 19% O2, CyA-
XXbac-BPG55C20.5	-0.528345	6.16891	-3.39847	0.00927636	0.0693264	-33.6855	-0.528345	1% O2, CyA- vs 19% O2, CyA-
WWP2	0.182638	10.1064	3.3974	0.00929117	0.0693264	-33.6872	0.182638	1% O2, CyA- vs 19% O2, CyA-
TMEM230	0.172866	10.8575	3.39732	0.00929234	0.0693264	-33.6874	0.172866	1% O2, CyA- vs 19% O2, CyA-
GLO1	0.281291	11.5914	3.39596	0.00931108	0.0693264	-33.6895	0.281291	1% O2, CyA- vs 19% O2, CyA-
MOCS2	0.324263	9.90969	3.39465	0.00932927	0.0693264	-33.6916	0.324263	1% O2, CyA- vs 19% O2, CyA-
RFESD	0.396266	6.86284	3.39456	0.00933046	0.0693264	-33.6917	0.396266	1% O2, CyA- vs 19% O2, CyA-
ITGAE	0.185497	7.70308	3.39361	0.00934365	0.0693264	-33.6932	0.185497	1% O2, CyA- vs 19% O2, CyA-
HLA-DRB5	0.24786	10.3608	3.3911	0.00937851	0.0693264	-33.6971	0.24786	1% O2, CyA- vs 19% O2, CyA-
AC008067.2	1.47735	3.30068	3.39073	0.00938371	0.0693264	-33.6977	1.47735	1% O2, CyA- vs 19% O2, CyA-
RPS12	0.1648	13.2181	3.38814	0.00941998	0.0693264	-33.7018	0.1648	1% O2, CyA- vs 19% O2, CyA-
TMEM18	0.221282	9.40273	3.38678	0.00943895	0.0693264	-33.7039	0.221282	1% O2, CyA- vs 19% O2, CyA-
HAT1	0.150178	11.6997	3.38647	0.00944339	0.0693264	-33.7044	0.150178	1% O2, CyA- vs 19% O2, CyA-
CTD-2510L9.1	1.81096	3.0045	3.38581	0.00945269	0.0693264	-33.7054	1.81096	1% O2, CyA- vs 19% O2, CyA-
ZFP36L2	0.190251	10.5734	3.38567	0.00945463	0.0693264	-33.7057	0.190251	1% O2, CyA- vs 19% O2, CyA-
OAT	0.250223	10.7116	3.38281	0.00949496	0.0693264	-33.7102	0.250223	1% O2, CyA- vs 19% O2, CyA-
IPO9	0.139044	11.6319	3.38276	0.00949562	0.0693264	-33.7102	0.139044	1% O2, CyA- vs 19% O2, CyA-
HLA-A	0.165295	11.3816	3.38251	0.00949911	0.0693264	-33.7106	0.165295	1% O2, CyA- vs 19% O2, CyA-
CASC3	0.156114	11.8761	3.38202	0.00950605	0.0693264	-33.7114	0.156114	1% O2, CyA- vs 19% O2, CyA-
PIP4K2C	0.153649	9.55207	3.38058	0.00952646	0.0693264	-33.7137	0.153649	1% O2, CyA- vs 19% O2, CyA-
PITHD1	0.203365	10.6089	3.37975	0.0095383	0.0693264	-33.715	0.203365	1% O2, CyA- vs 19% O2, CyA-
NUP133	0.180609	11.6431	3.37861	0.00955444	0.0693264	-33.7168	0.180609	1% O2, CyA- vs 19% O2, CyA-
DNAJB12	0.156348	9.63735	3.37475	0.0096094	0.0693264	-33.7228	0.156348	1% O2, CyA- vs 19% O2, CyA-
RPSA	0.17932	13.6565	3.37456	0.00961223	0.0693264	-33.7231	0.17932	1% O2, CyA- vs 19% O2, CyA-
BROX	0.408998	9.73107	3.37331	0.00963012	0.0693264	-33.7251	0.408998	1% O2, CyA- vs 19% O2, CyA-
ZW10	0.166896	10.183	3.37256	0.00964087	0.0693264	-33.7263	0.166896	1% O2, CyA- vs 19% O2, CyA-
CD83	0.222881	9.27134	3.37126	0.00965953	0.0693264	-33.7283	0.222881	1% O2, CyA- vs 19% O2, CyA-
RNF220	0.08374	10.6861	3.3691	0.00969071	0.0693264	-33.7317	0.08374	1% O2, CyA- vs 19% O2, CyA-
FBXO4	0.361738	7.32081	3.36887	0.00969399	0.0693264	-33.7321	0.361738	1% O2, CyA- vs 19% O2, CyA-
CHAMP1	0.177563	11.9169	3.36856	0.00969847	0.0693264	-33.7326	0.177563	1% O2, CyA- vs 19% O2, CyA-
PRPF6	0.157057	11.785	3.36774	0.00971035	0.0693264	-33.7338	0.157057	1% O2, CyA- vs 19% O2, CyA-
SLC25A15	0.207769	11.0115	3.36671	0.00972526	0.0693264	-33.7355	0.207769	1% O2, CyA- vs 19% O2, CyA-
ZNF670	0.20666	8.15743	3.36634	0.00973061	0.0693264	-33.736	0.20666	1% O2, CyA- vs 19% O2, CyA-
UNC119B	0.207159	10.3595	3.36584	0.00973777	0.0693264	-33.7368	0.207159	1% O2, CyA- vs 19% O2, CyA-
RPL4	0.136212	15.5117	3.36509	0.00974874	0.0693264	-33.738	0.136212	1% O2, CyA- vs 19% O2, CyA-
NDUFAF6	0.185262	9.75003	3.36427	0.00976062	0.0693264	-33.7393	0.185262	1% O2, CyA- vs 19% O2, CyA-
PTPN6	-0.219599	7.3711	-3.36398	0.00976479	0.0693264	-33.7398	-0.219599	1% O2, CyA- vs 19% O2, CyA-
DAND5	-1.3899	0.729673	-3.36247	0.0097868	0.0693264	-33.7421	-1.3899	1% O2, CyA- vs 19% O2, CyA-
SLC35C2	0.2065	9.69457	3.36214	0.0097916	0.0693264	-33.7426	0.2065	1% O2, CyA- vs 19% O2, CyA-
RPS28	0.129465	12.6461	3.35761	0.00985798	0.0693264	-33.7498	0.129465	1% O2, CyA- vs 19% O2, CyA-
MRPL11	0.136567	10.9773	3.35676	0.00987044	0.0693264	-33.7511	0.136567	1% O2, CyA- vs 19% O2, CyA-
CYB5R4	0.20384	10.7755	3.35597	0.00988215	0.0693264	-33.7524	0.20384	1% O2, CyA- vs 19% O2, CyA-
VPS37B	0.81097	2.56216	3.35419	0.0099083	0.0693264	-33.7552	0.81097	1% O2, CyA- vs 19% O2, CyA-
PEX11A	0.652327	4.78511	3.35328	0.00992177	0.0693264	-33.7566	0.652327	1% O2, CyA- vs 19% O2, CyA-
PAF1	0.147455	10.6922	3.35291	0.00992731	0.0693264	-33.7572	0.147455	1% O2, CyA- vs 19% O2, CyA-
RP5-857K21.8	0.418565	9.7737	3.35235	0.00993559	0.0693264	-33.7581	0.418565	1% O2, CyA- vs 19% O2, CyA-
KAT2A	-0.150615	10.6399	-3.3521	0.00993931	0.0693264	-33.7585	-0.150615	1% O2, CyA- vs 19% O2, CyA-
NACA	0.126185	13.9117	3.352	0.00994074	0.0693264	-33.7586	0.126185	1% O2, CyA- vs 19% O2, CyA-
RP11-815I9.4	1.52828	1.8052	3.35141	0.00994946	0.0693264	-33.7595	1.52828	1% O2, CyA- vs 19% O2, CyA-
CMB9-22P13.1	0.254182	8.54805	3.3502	0.00996745	0.0693264	-33.7614	0.254182	1% O2, CyA- vs 19% O2, CyA-
MRPL54	0.169274	8.83635	3.34937	0.00997978	0.0693264	-33.7627	0.169274	1% O2, CyA- vs 19% O2, CyA-
H6PD	0.327121	9.23373	3.34934	0.00998024	0.0693264	-33.7628	0.327121	1% O2, CyA- vs 19% O2, CyA-
C14orf1	0.220131	9.48723	3.34804	0.00999968	0.0693264	-33.7648	0.220131	1% O2, CyA- vs 19% O2, CyA-
RBBP9	0.261767	9.2056	3.348	0.0100003	0.0693264	-33.7649	0.261767	1% O2, CyA- vs 19% O2, CyA-
GPR18	-0.194843	9.49402	-3.34722	0.010012	0.0693264	-33.7661	-0.194843	1% O2, CyA- vs 19% O2, CyA-
NDUFS3	0.0987868	11.0143	3.34562	0.0100358	0.0693264	-33.7686	0.0987868	1% O2, CyA- vs 19% O2, CyA-
ZDBF2	0.279552	10.7598	3.34532	0.0100403	0.0693264	-33.7691	0.279552	1% O2, CyA- vs 19% O2, CyA-
FBXW9	0.255309	7.82266	3.34355	0.0100669	0.0693264	-33.7719	0.255309	1% O2, CyA- vs 19% O2, CyA-
TWF1	0.460331	9.29112	3.3412	0.0101023	0.0693264	-33.7756	0.460331	1% O2, CyA- vs 19% O2, CyA-
CTSO	0.505198	6.51281	3.34107	0.0101042	0.0693264	-33.7758	0.505198	1% O2, CyA- vs 19% O2, CyA-
FAM109A	-0.466131	4.06128	-3.33995	0.0101211	0.0693264	-33.7776	-0.466131	1% O2, CyA- vs 19% O2, CyA-
COX7C	0.145685	12.0762	3.3392	0.0101325	0.0693264	-33.7788	0.145685	1% O2, CyA- vs 19% O2, CyA-
MCM9	0.307664	9.35333	3.33903	0.010135	0.0693264	-33.779	0.307664	1% O2, CyA- vs 19% O2, CyA-
FAM32A	0.172966	10.4717	3.33846	0.0101437	0.0693264	-33.7799	0.172966	1% O2, CyA- vs 19% O2, CyA-
FIP1L1	0.236018	10.3929	3.33582	0.0101837	0.0693264	-33.7841	0.236018	1% O2, CyA- vs 19% O2, CyA-
DHX9	0.162042	14.1676	3.33567	0.0101861	0.0693264	-33.7843	0.162042	1% O2, CyA- vs 19% O2, CyA-
ZC3H10	0.26077	8.00787	3.33517	0.0101936	0.0693264	-33.7851	0.26077	1% O2, CyA- vs 19% O2, CyA-
ABRACL	0.244396	11.1201	3.33485	0.0101985	0.0693264	-33.7856	0.244396	1% O2, CyA- vs 19% O2, CyA-
BIRC5	0.161679	12.0533	3.33472	0.0102004	0.0693264	-33.7858	0.161679	1% O2, CyA- vs 19% O2, CyA-
AC093734.11	0.246597	6.42946	3.33398	0.0102118	0.0693264	-33.787	0.246597	1% O2, CyA- vs 19% O2, CyA-
NBN	0.203992	11.6249	3.33268	0.0102316	0.0693264	-33.789	0.203992	1% O2, CyA- vs 19% O2, CyA-
HYLS1	0.28238	8.79265	3.33137	0.0102516	0.0693264	-33.7911	0.28238	1% O2, CyA- vs 19% O2, CyA-
ZNF831	0.295131	8.17863	3.33098	0.0102577	0.0693264	-33.7917	0.295131	1% O2, CyA- vs 19% O2, CyA-
C6orf223	0.547393	6.76038	3.32496	0.0103503	0.0693264	-33.8012	0.547393	1% O2, CyA- vs 19% O2, CyA-
ERGIC3	0.129495	10.9555	3.32251	0.0103882	0.0693264	-33.805	0.129495	1% O2, CyA- vs 19% O2, CyA-
ZFYVE27	-0.241802	8.64988	-3.32076	0.0104155	0.0693264	-33.8078	-0.241802	1% O2, CyA- vs 19% O2, CyA-
ZBTB7B	-0.244005	7.4679	-3.31951	0.0104349	0.0693264	-33.8098	-0.244005	1% O2, CyA- vs 19% O2, CyA-
FBXO9	0.190903	10.0578	3.31791	0.01046	0.0693264	-33.8123	0.190903	1% O2, CyA- vs 19% O2, CyA-
TMEM132A	0.672637	4.32075	3.31634	0.0104845	0.0693264	-33.8148	0.672637	1% O2, CyA- vs 19% O2, CyA-
2022-09-09	0.127269	13.8733	3.3139	0.0105229	0.0693264	-33.8186	0.127269	1% O2, CyA- vs 19% O2, CyA-
RBM17	0.123215	12.5154	3.31313	0.0105351	0.0693264	-33.8198	0.123215	1% O2, CyA- vs 19% O2, CyA-
RPS27	0.174012	13.5166	3.31242	0.0105462	0.0693264	-33.821	0.174012	1% O2, CyA- vs 19% O2, CyA-
CXorf56	0.19958	9.47059	3.31239	0.0105467	0.0693264	-33.821	0.19958	1% O2, CyA- vs 19% O2, CyA-
SLC25A11	0.148471	9.87548	3.31127	0.0105645	0.0693264	-33.8228	0.148471	1% O2, CyA- vs 19% O2, CyA-
CTCF	0.179214	12.1327	3.31115	0.0105663	0.0693264	-33.823	0.179214	1% O2, CyA- vs 19% O2, CyA-
OSBPL11	0.202263	9.48735	3.31029	0.0105799	0.0693264	-33.8243	0.202263	1% O2, CyA- vs 19% O2, CyA-
MIF	0.194836	9.61895	3.31025	0.0105805	0.0693264	-33.8244	0.194836	1% O2, CyA- vs 19% O2, CyA-
RP11-1252D15.1	-1.11994	2.68567	-3.30975	0.0105884	0.0693264	-33.8252	-1.11994	1% O2, CyA- vs 19% O2, CyA-
ACOT2	0.54038	5.17805	3.30914	0.0105981	0.0693264	-33.8261	0.54038	1% O2, CyA- vs 19% O2, CyA-
CHTOP	0.116019	11.0918	3.30848	0.0106086	0.0693264	-33.8272	0.116019	1% O2, CyA- vs 19% O2, CyA-
MCPH1	0.209821	10.3856	3.30621	0.0106446	0.0693264	-33.8308	0.209821	1% O2, CyA- vs 19% O2, CyA-
KCTD3	0.245206	9.75096	3.30442	0.0106733	0.0693264	-33.8336	0.245206	1% O2, CyA- vs 19% O2, CyA-
THOC5	0.181035	10.1628	3.30397	0.0106805	0.0693264	-33.8343	0.181035	1% O2, CyA- vs 19% O2, CyA-
GUK1	0.143151	10.4822	3.30352	0.0106876	0.0693264	-33.835	0.143151	1% O2, CyA- vs 19% O2, CyA-
TRMO	0.284953	7.83511	3.30302	0.0106956	0.0693264	-33.8358	0.284953	1% O2, CyA- vs 19% O2, CyA-
PUDP	0.203102	10.3454	3.30228	0.0107076	0.0693264	-33.837	0.203102	1% O2, CyA- vs 19% O2, CyA-
C3orf58	0.522837	10.2421	3.30177	0.0107156	0.0693264	-33.8378	0.522837	1% O2, CyA- vs 19% O2, CyA-
CLPX	0.190902	10.5262	3.30139	0.0107217	0.0693264	-33.8384	0.190902	1% O2, CyA- vs 19% O2, CyA-
MCMBP	0.166703	12.0374	3.29727	0.0107882	0.0693264	-33.8449	0.166703	1% O2, CyA- vs 19% O2, CyA-
NUDT9	0.185925	9.27976	3.29695	0.0107933	0.0693264	-33.8454	0.185925	1% O2, CyA- vs 19% O2, CyA-
SERPINB1	0.24101	9.29065	3.29631	0.0108036	0.0693264	-33.8464	0.24101	1% O2, CyA- vs 19% O2, CyA-
ELP6	0.143269	10.094	3.29624	0.0108047	0.0693264	-33.8465	0.143269	1% O2, CyA- vs 19% O2, CyA-
PIGW	0.28164	10.0279	3.29617	0.0108059	0.0693264	-33.8466	0.28164	1% O2, CyA- vs 19% O2, CyA-
CHCHD4	0.184278	10.1214	3.29515	0.0108225	0.0693264	-33.8482	0.184278	1% O2, CyA- vs 19% O2, CyA-
DNA2	0.208527	10.8007	3.29466	0.0108305	0.0693264	-33.849	0.208527	1% O2, CyA- vs 19% O2, CyA-
CCDC106	0.214679	8.93979	3.29422	0.0108375	0.0693264	-33.8497	0.214679	1% O2, CyA- vs 19% O2, CyA-
PEX6	-0.169126	8.17012	-3.29412	0.0108393	0.0693264	-33.8498	-0.169126	1% O2, CyA- vs 19% O2, CyA-
TBCA	0.149817	11.1879	3.29392	0.0108424	0.0693264	-33.8501	0.149817	1% O2, CyA- vs 19% O2, CyA-
NASP	0.141824	13.4267	3.29388	0.0108431	0.0693264	-33.8502	0.141824	1% O2, CyA- vs 19% O2, CyA-
IPO7	0.196647	13.2989	3.2913	0.0108851	0.0693264	-33.8543	0.196647	1% O2, CyA- vs 19% O2, CyA-
ABLIM1	0.189747	13.9149	3.29061	0.0108964	0.0693264	-33.8554	0.189747	1% O2, CyA- vs 19% O2, CyA-
ARPC4	0.195666	10.9515	3.29042	0.0108995	0.0693264	-33.8557	0.195666	1% O2, CyA- vs 19% O2, CyA-
PSMD8	0.116181	12.0935	3.28998	0.0109067	0.0693264	-33.8564	0.116181	1% O2, CyA- vs 19% O2, CyA-
DERL1	0.148082	11.4686	3.28875	0.0109268	0.0693264	-33.8583	0.148082	1% O2, CyA- vs 19% O2, CyA-
RP11-498J9.1	1.52828	2.48141	3.28841	0.0109323	0.0693264	-33.8588	1.52828	1% O2, CyA- vs 19% O2, CyA-
PHF20L1	0.244376	10.6259	3.2877	0.010944	0.0693264	-33.86	0.244376	1% O2, CyA- vs 19% O2, CyA-
NLGN4X	0.2114	10.0643	3.28754	0.0109465	0.0693264	-33.8602	0.2114	1% O2, CyA- vs 19% O2, CyA-
CCSAP	0.406433	8.94177	3.28635	0.0109662	0.0693264	-33.8621	0.406433	1% O2, CyA- vs 19% O2, CyA-
SEPT7L	1.38991	1.52062	3.2857	0.0109769	0.0693264	-33.8631	1.38991	1% O2, CyA- vs 19% O2, CyA-
USP1	0.256026	12.5218	3.28428	0.0110002	0.0693264	-33.8654	0.256026	1% O2, CyA- vs 19% O2, CyA-
RPS7	0.156563	13.7272	3.28405	0.011004	0.0693264	-33.8657	0.156563	1% O2, CyA- vs 19% O2, CyA-
RPS6KB1	0.2146	10.5233	3.28258	0.0110284	0.0693264	-33.8681	0.2146	1% O2, CyA- vs 19% O2, CyA-
CTD-3116E22.4	-0.455706	5.85921	-3.28243	0.0110309	0.0693264	-33.8683	-0.455706	1% O2, CyA- vs 19% O2, CyA-
ACTB	0.169579	16.3099	3.2822	0.0110347	0.0693264	-33.8687	0.169579	1% O2, CyA- vs 19% O2, CyA-
CLNS1A	0.138489	11.5936	3.2813	0.0110496	0.0693264	-33.8701	0.138489	1% O2, CyA- vs 19% O2, CyA-
SPINT2	0.165407	10.0597	3.28063	0.0110606	0.0693264	-33.8711	0.165407	1% O2, CyA- vs 19% O2, CyA-
SPIB	0.184371	10.0763	3.27854	0.0110953	0.0693264	-33.8744	0.184371	1% O2, CyA- vs 19% O2, CyA-
CTSB	-1.33326	1.16674	-3.27844	0.011097	0.0693264	-33.8746	-1.33326	1% O2, CyA- vs 19% O2, CyA-
NSUN3	0.24089	8.39823	3.27815	0.0111019	0.0693264	-33.875	0.24089	1% O2, CyA- vs 19% O2, CyA-
ZNRF2	0.651484	7.54457	3.27782	0.0111073	0.0693264	-33.8756	0.651484	1% O2, CyA- vs 19% O2, CyA-
CUZD1	-0.54783	4.33304	-3.27725	0.0111168	0.0693264	-33.8765	-0.54783	1% O2, CyA- vs 19% O2, CyA-
TMEM5	0.15807	9.55307	3.27678	0.0111248	0.0693264	-33.8772	0.15807	1% O2, CyA- vs 19% O2, CyA-
ZNF250	0.308942	8.1608	3.27674	0.0111254	0.0693264	-33.8773	0.308942	1% O2, CyA- vs 19% O2, CyA-
ETV6	0.299138	8.76187	3.27669	0.0111262	0.0693264	-33.8774	0.299138	1% O2, CyA- vs 19% O2, CyA-
SMC3	0.154482	12.3288	3.27516	0.0111517	0.0693264	-33.8798	0.154482	1% O2, CyA- vs 19% O2, CyA-
CNP	0.15587	11.1019	3.27413	0.0111689	0.0693264	-33.8814	0.15587	1% O2, CyA- vs 19% O2, CyA-
ZFX	0.214769	9.53701	3.27346	0.0111803	0.0693264	-33.8825	0.214769	1% O2, CyA- vs 19% O2, CyA-
RP11-374P20.5	0.197128	8.6267	3.27286	0.0111904	0.0693264	-33.8834	0.197128	1% O2, CyA- vs 19% O2, CyA-
CYB561D2	0.204247	7.59718	3.27155	0.0112124	0.0693264	-33.8855	0.204247	1% O2, CyA- vs 19% O2, CyA-
SLC6A6	0.162517	11.8505	3.26936	0.0112492	0.0693264	-33.8889	0.162517	1% O2, CyA- vs 19% O2, CyA-
FUS	0.112446	13.7866	3.26932	0.01125	0.0693264	-33.889	0.112446	1% O2, CyA- vs 19% O2, CyA-
FAM177A1	0.232698	8.48264	3.26716	0.0112864	0.0693264	-33.8924	0.232698	1% O2, CyA- vs 19% O2, CyA-
ZNF367	0.321495	9.65032	3.26642	0.0112991	0.0693264	-33.8936	0.321495	1% O2, CyA- vs 19% O2, CyA-
PSPC1	0.156972	11.1191	3.26614	0.0113038	0.0693264	-33.894	0.156972	1% O2, CyA- vs 19% O2, CyA-
DUSP3	0.489327	6.15113	3.26604	0.0113056	0.0693264	-33.8942	0.489327	1% O2, CyA- vs 19% O2, CyA-
N6AMT1	-0.222187	7.66263	-3.26512	0.0113211	0.0693264	-33.8956	-0.222187	1% O2, CyA- vs 19% O2, CyA-
DNAJC14	0.188939	9.70898	3.26253	0.0113653	0.0693264	-33.8997	0.188939	1% O2, CyA- vs 19% O2, CyA-
TRANK1	0.155094	11.4692	3.26236	0.0113681	0.0693264	-33.9	0.155094	1% O2, CyA- vs 19% O2, CyA-
RP11-799A12.1	0.431332	6.95567	3.25926	0.0114212	0.0693264	-33.9049	0.431332	1% O2, CyA- vs 19% O2, CyA-
TFDP2	-0.145818	11.1459	-3.25925	0.0114214	0.0693264	-33.9049	-0.145818	1% O2, CyA- vs 19% O2, CyA-
PITX2	0.375088	6.39309	3.25693	0.0114614	0.0693264	-33.9086	0.375088	1% O2, CyA- vs 19% O2, CyA-
RWDD2A	0.365311	7.12295	3.25498	0.0114949	0.0693264	-33.9117	0.365311	1% O2, CyA- vs 19% O2, CyA-
TDP1	0.168393	10.6732	3.25486	0.011497	0.0693264	-33.9118	0.168393	1% O2, CyA- vs 19% O2, CyA-
PRKCD	0.120263	11.4122	3.25422	0.0115081	0.0693264	-33.9129	0.120263	1% O2, CyA- vs 19% O2, CyA-
DGAT2	0.25406	7.89088	3.25412	0.0115098	0.0693264	-33.913	0.25406	1% O2, CyA- vs 19% O2, CyA-
CETN3	0.217486	9.60741	3.25394	0.0115128	0.0693264	-33.9133	0.217486	1% O2, CyA- vs 19% O2, CyA-
RP11-286E11.1	1.40741	1.76722	3.25174	0.011551	0.0693264	-33.9168	1.40741	1% O2, CyA- vs 19% O2, CyA-
TFIP11	0.099484	10.7827	3.25053	0.011572	0.0693264	-33.9187	0.099484	1% O2, CyA- vs 19% O2, CyA-
MGAT5	0.198409	11.5125	3.24912	0.0115967	0.0693264	-33.9209	0.198409	1% O2, CyA- vs 19% O2, CyA-
SERPINB8	0.32038	6.5045	3.24902	0.0115983	0.0693264	-33.9211	0.32038	1% O2, CyA- vs 19% O2, CyA-
RP5-1043F6.1	0.674921	5.28826	3.24811	0.0116143	0.0693264	-33.9225	0.674921	1% O2, CyA- vs 19% O2, CyA-
PPP4C	0.108731	10.9716	3.24762	0.0116228	0.0693264	-33.9233	0.108731	1% O2, CyA- vs 19% O2, CyA-
G6PC3	0.168533	9.84233	3.24762	0.0116228	0.0693264	-33.9233	0.168533	1% O2, CyA- vs 19% O2, CyA-
RHNO1	0.208618	10.032	3.2453	0.0116634	0.0693264	-33.927	0.208618	1% O2, CyA- vs 19% O2, CyA-
FAM98B	0.298115	10.929	3.24198	0.0117219	0.0693264	-33.9322	0.298115	1% O2, CyA- vs 19% O2, CyA-
RIPOR2	0.394702	7.93482	3.24155	0.0117295	0.0693264	-33.9329	0.394702	1% O2, CyA- vs 19% O2, CyA-
USF3	0.223026	9.1987	3.24136	0.0117328	0.0693264	-33.9332	0.223026	1% O2, CyA- vs 19% O2, CyA-
TMEM140	0.754335	3.30063	3.24056	0.011747	0.0693264	-33.9345	0.754335	1% O2, CyA- vs 19% O2, CyA-
PLSCR1	0.278742	7.24593	3.2388	0.0117781	0.0693264	-33.9372	0.278742	1% O2, CyA- vs 19% O2, CyA-
RPL8	0.114021	14.7902	3.2388	0.0117781	0.0693264	-33.9373	0.114021	1% O2, CyA- vs 19% O2, CyA-
RP11-722A15.2	0.760628	4.27675	3.2368	0.0118137	0.0693264	-33.9404	0.760628	1% O2, CyA- vs 19% O2, CyA-
PTAFR	0.19162	9.56798	3.23615	0.0118251	0.0693264	-33.9414	0.19162	1% O2, CyA- vs 19% O2, CyA-
PIGV	0.240549	8.18352	3.23557	0.0118354	0.0693264	-33.9424	0.240549	1% O2, CyA- vs 19% O2, CyA-
RTFDC1	0.131807	10.8299	3.23345	0.0118733	0.0693264	-33.9457	0.131807	1% O2, CyA- vs 19% O2, CyA-
HMG20A	0.201697	10.909	3.2312	0.0119135	0.0693264	-33.9493	0.201697	1% O2, CyA- vs 19% O2, CyA-
IGLVI-56	0.584518	5.15318	3.23079	0.011921	0.0693264	-33.9499	0.584518	1% O2, CyA- vs 19% O2, CyA-
DNASE1L1	0.314752	8.21252	3.23042	0.0119277	0.0693264	-33.9505	0.314752	1% O2, CyA- vs 19% O2, CyA-
ZMYM3	0.138684	11.1821	3.22769	0.0119767	0.0693264	-33.9548	0.138684	1% O2, CyA- vs 19% O2, CyA-
CUL4A	0.100996	12.154	3.22726	0.0119845	0.0693264	-33.9555	0.100996	1% O2, CyA- vs 19% O2, CyA-
YEATS4	0.233024	10.6546	3.22648	0.0119986	0.0693264	-33.9567	0.233024	1% O2, CyA- vs 19% O2, CyA-
TAF15	0.120154	12.6893	3.22592	0.0120088	0.0693264	-33.9576	0.120154	1% O2, CyA- vs 19% O2, CyA-
WDR45B	0.159825	10.0769	3.2257	0.0120127	0.0693264	-33.958	0.159825	1% O2, CyA- vs 19% O2, CyA-
MCM7	0.114393	14.4173	3.2256	0.0120145	0.0693264	-33.9581	0.114393	1% O2, CyA- vs 19% O2, CyA-
HMGA1P2	0.250739	7.00834	3.2241	0.0120416	0.0693264	-33.9605	0.250739	1% O2, CyA- vs 19% O2, CyA-
OXSR1	0.200784	11.3998	3.22256	0.0120697	0.0693264	-33.963	0.200784	1% O2, CyA- vs 19% O2, CyA-
NSMCE3	0.152841	9.48179	3.22058	0.0121058	0.0693264	-33.9661	0.152841	1% O2, CyA- vs 19% O2, CyA-
TSNAX	0.375753	9.57798	3.21845	0.0121446	0.0693264	-33.9694	0.375753	1% O2, CyA- vs 19% O2, CyA-
RAD54B	0.379392	5.70223	3.21699	0.0121713	0.0693264	-33.9718	0.379392	1% O2, CyA- vs 19% O2, CyA-
NDUFC1	0.208778	9.80816	3.21453	0.0122166	0.0693264	-33.9757	0.208778	1% O2, CyA- vs 19% O2, CyA-
MRPS36	0.199971	9.43244	3.21419	0.0122228	0.0693264	-33.9762	0.199971	1% O2, CyA- vs 19% O2, CyA-
TTN	-0.664079	8.31711	-3.21289	0.0122469	0.0693264	-33.9783	-0.664079	1% O2, CyA- vs 19% O2, CyA-
SPIN1	0.271907	10.5744	3.20608	0.0123734	0.0693264	-33.989	0.271907	1% O2, CyA- vs 19% O2, CyA-
HIVEP3	-0.454592	7.17644	-3.2057	0.0123803	0.0693264	-33.9896	-0.454592	1% O2, CyA- vs 19% O2, CyA-
TK2	0.205514	6.5604	3.20449	0.0124031	0.0693264	-33.9916	0.205514	1% O2, CyA- vs 19% O2, CyA-
SRP14	0.115457	11.7221	3.20384	0.0124152	0.0693264	-33.9926	0.115457	1% O2, CyA- vs 19% O2, CyA-
LBH	0.356591	8.09536	3.20312	0.0124286	0.0693264	-33.9937	0.356591	1% O2, CyA- vs 19% O2, CyA-
APMAP	0.162037	10.2185	3.20297	0.0124314	0.0693264	-33.994	0.162037	1% O2, CyA- vs 19% O2, CyA-
SHISA5	0.117648	11.4127	3.20253	0.0124398	0.0693264	-33.9947	0.117648	1% O2, CyA- vs 19% O2, CyA-
ATG13	0.158331	10.4177	3.20159	0.0124573	0.0693264	-33.9961	0.158331	1% O2, CyA- vs 19% O2, CyA-
SEC61G	0.258682	10.5229	3.20125	0.0124637	0.0693264	-33.9967	0.258682	1% O2, CyA- vs 19% O2, CyA-
NDUFS5	0.151883	11.3204	3.20112	0.0124663	0.0693264	-33.9969	0.151883	1% O2, CyA- vs 19% O2, CyA-
SLC36A4	0.392265	8.77399	3.201	0.0124684	0.0693264	-33.9971	0.392265	1% O2, CyA- vs 19% O2, CyA-
UQCRB	0.171341	12.032	3.19923	0.0125019	0.0693264	-33.9999	0.171341	1% O2, CyA- vs 19% O2, CyA-
MCM10	0.164487	11.4737	3.19841	0.0125174	0.0693264	-34.0012	0.164487	1% O2, CyA- vs 19% O2, CyA-
RASL10B	-1.2901	2.85293	-3.19576	0.0125676	0.0693264	-34.0054	-1.2901	1% O2, CyA- vs 19% O2, CyA-
THUMPD3	0.185997	10.8519	3.19512	0.0125796	0.0693264	-34.0064	0.185997	1% O2, CyA- vs 19% O2, CyA-
RPL26	0.211531	11.9548	3.1945	0.0125915	0.0693264	-34.0074	0.211531	1% O2, CyA- vs 19% O2, CyA-
COX6B1	0.177349	11.6361	3.19424	0.0125965	0.0693264	-34.0078	0.177349	1% O2, CyA- vs 19% O2, CyA-
COPS3	0.171853	10.8722	3.19321	0.0126159	0.0693264	-34.0094	0.171853	1% O2, CyA- vs 19% O2, CyA-
APOPT1	0.196746	8.31909	3.19265	0.0126267	0.0693264	-34.0103	0.196746	1% O2, CyA- vs 19% O2, CyA-
RP11-718D19.2	0.757668	4.03241	3.19213	0.0126366	0.0693264	-34.0111	0.757668	1% O2, CyA- vs 19% O2, CyA-
RP1-150O5.3	0.787797	3.98891	3.18873	0.0127016	0.0693264	-34.0165	0.787797	1% O2, CyA- vs 19% O2, CyA-
RPS21	0.122354	12.9632	3.18839	0.0127082	0.0693264	-34.0171	0.122354	1% O2, CyA- vs 19% O2, CyA-
ALDH3B2	0.475831	6.93066	3.18763	0.0127228	0.0693264	-34.0183	0.475831	1% O2, CyA- vs 19% O2, CyA-
ALDH2	0.227925	9.40309	3.18649	0.0127446	0.0693264	-34.0201	0.227925	1% O2, CyA- vs 19% O2, CyA-
TMTC3	0.261233	8.69026	3.18526	0.0127684	0.0693264	-34.022	0.261233	1% O2, CyA- vs 19% O2, CyA-
FAM134C	0.149005	11.0651	3.18509	0.0127717	0.0693264	-34.0223	0.149005	1% O2, CyA- vs 19% O2, CyA-
HNRNPAB	0.13259	13.66	3.18424	0.0127881	0.0693264	-34.0236	0.13259	1% O2, CyA- vs 19% O2, CyA-
CALU	0.192867	12.7136	3.18379	0.0127968	0.0693264	-34.0244	0.192867	1% O2, CyA- vs 19% O2, CyA-
GOLGA1	0.258608	7.95443	3.18267	0.0128184	0.0693264	-34.0261	0.258608	1% O2, CyA- vs 19% O2, CyA-
FAM69A	0.255526	10.3935	3.18191	0.0128333	0.0693264	-34.0273	0.255526	1% O2, CyA- vs 19% O2, CyA-
CDC34	0.19781	9.64047	3.18166	0.0128381	0.0693264	-34.0277	0.19781	1% O2, CyA- vs 19% O2, CyA-
PDE8A	-0.17142	9.27277	-3.18042	0.0128622	0.0693264	-34.0297	-0.17142	1% O2, CyA- vs 19% O2, CyA-
CFL1	0.154189	14.3777	3.17913	0.0128874	0.0693264	-34.0318	0.154189	1% O2, CyA- vs 19% O2, CyA-
HLA-DQA1	0.169717	9.10303	3.17805	0.0129083	0.0693264	-34.0335	0.169717	1% O2, CyA- vs 19% O2, CyA-
ZNF740	0.184714	9.7116	3.17758	0.0129174	0.0693264	-34.0342	0.184714	1% O2, CyA- vs 19% O2, CyA-
PA2G4	0.15063	13.6164	3.17751	0.0129189	0.0693264	-34.0343	0.15063	1% O2, CyA- vs 19% O2, CyA-
PTPN1	0.149693	9.9602	3.17642	0.0129402	0.0693264	-34.036	0.149693	1% O2, CyA- vs 19% O2, CyA-
NR3C1	0.242342	11.7591	3.17521	0.0129638	0.0693264	-34.038	0.242342	1% O2, CyA- vs 19% O2, CyA-
EIF4A3	0.150648	12.339	3.17365	0.0129945	0.0693264	-34.0404	0.150648	1% O2, CyA- vs 19% O2, CyA-
C3orf17	0.204987	9.04471	3.17337	0.013	0.0693264	-34.0409	0.204987	1% O2, CyA- vs 19% O2, CyA-
RCC2	0.136005	13.5974	3.17295	0.0130084	0.0693264	-34.0416	0.136005	1% O2, CyA- vs 19% O2, CyA-
HIST4H4	0.89322	3.68658	3.17196	0.0130278	0.0693264	-34.0431	0.89322	1% O2, CyA- vs 19% O2, CyA-
AC016629.8	-0.35498	6.04	-3.17183	0.0130303	0.0693264	-34.0433	-0.35498	1% O2, CyA- vs 19% O2, CyA-
DPP8	0.220154	11.0363	3.17168	0.0130332	0.0693264	-34.0436	0.220154	1% O2, CyA- vs 19% O2, CyA-
RP3-400N23.6	-1.44061	2.2058	-3.17103	0.013046	0.0693264	-34.0446	-1.44061	1% O2, CyA- vs 19% O2, CyA-
SPPL3	0.209168	9.58071	3.17046	0.0130572	0.0693264	-34.0455	0.209168	1% O2, CyA- vs 19% O2, CyA-
ARPC3	0.174128	12.2681	3.17038	0.0130589	0.0693264	-34.0456	0.174128	1% O2, CyA- vs 19% O2, CyA-
BBS9	-0.185914	7.77998	-3.1684	0.0130981	0.0693264	-34.0488	-0.185914	1% O2, CyA- vs 19% O2, CyA-
UBE2I	0.125189	12.2373	3.16806	0.0131048	0.0693264	-34.0493	0.125189	1% O2, CyA- vs 19% O2, CyA-
CPPED1	0.230896	9.03003	3.16789	0.0131082	0.0693264	-34.0496	0.230896	1% O2, CyA- vs 19% O2, CyA-
IRF2BPL	0.211901	8.16452	3.16743	0.0131172	0.0693264	-34.0503	0.211901	1% O2, CyA- vs 19% O2, CyA-
UAP1	0.127272	10.7789	3.16423	0.013181	0.0693264	-34.0554	0.127272	1% O2, CyA- vs 19% O2, CyA-
HDAC2	0.137722	11.9205	3.1627	0.0132115	0.0693264	-34.0578	0.137722	1% O2, CyA- vs 19% O2, CyA-
MMAB	0.195662	9.15289	3.1616	0.0132336	0.0693264	-34.0596	0.195662	1% O2, CyA- vs 19% O2, CyA-
NUP54	0.193598	10.2663	3.16151	0.0132353	0.0693264	-34.0597	0.193598	1% O2, CyA- vs 19% O2, CyA-
SLC12A6	0.26434	8.22469	3.16074	0.0132509	0.0693264	-34.0609	0.26434	1% O2, CyA- vs 19% O2, CyA-
RP11-767N6.2	-1.30227	2.38662	-3.15941	0.0132775	0.0693264	-34.063	-1.30227	1% O2, CyA- vs 19% O2, CyA-
ARMC7	0.24758	7.96033	3.15891	0.0132876	0.0693264	-34.0638	0.24758	1% O2, CyA- vs 19% O2, CyA-
THUMPD1	0.231795	11.1891	3.15782	0.0133096	0.0693264	-34.0656	0.231795	1% O2, CyA- vs 19% O2, CyA-
ACSL3	0.311752	11.0165	3.15738	0.0133184	0.0693264	-34.0663	0.311752	1% O2, CyA- vs 19% O2, CyA-
PAIP2B	0.226948	9.4978	3.15697	0.0133267	0.0693264	-34.0669	0.226948	1% O2, CyA- vs 19% O2, CyA-
CNBP	0.154555	13.2597	3.15539	0.0133585	0.0693264	-34.0694	0.154555	1% O2, CyA- vs 19% O2, CyA-
STK17A	0.22872	10.4878	3.15385	0.0133898	0.0693264	-34.0719	0.22872	1% O2, CyA- vs 19% O2, CyA-
GABARAP	0.491087	5.55493	3.15328	0.0134013	0.0693264	-34.0728	0.491087	1% O2, CyA- vs 19% O2, CyA-
FAM104A	0.211589	9.92979	3.15315	0.0134039	0.0693264	-34.073	0.211589	1% O2, CyA- vs 19% O2, CyA-
PYROXD1	0.316067	8.19512	3.15196	0.0134282	0.0693264	-34.0749	0.316067	1% O2, CyA- vs 19% O2, CyA-
ZCRB1	0.173032	10.2083	3.14982	0.0134718	0.0693264	-34.0783	0.173032	1% O2, CyA- vs 19% O2, CyA-
ABHD10	0.203344	8.95437	3.14973	0.0134737	0.0693264	-34.0784	0.203344	1% O2, CyA- vs 19% O2, CyA-
CD79A	0.135506	13.7226	3.14909	0.0134867	0.0693264	-34.0794	0.135506	1% O2, CyA- vs 19% O2, CyA-
FBXO33	0.16963	9.97975	3.14624	0.0135451	0.0693264	-34.0839	0.16963	1% O2, CyA- vs 19% O2, CyA-
TTC21B	0.178065	9.65717	3.14513	0.0135678	0.0693264	-34.0857	0.178065	1% O2, CyA- vs 19% O2, CyA-
STRADA	-0.335359	6.04177	-3.14394	0.0135924	0.0693264	-34.0876	-0.335359	1% O2, CyA- vs 19% O2, CyA-
ALDOA	0.353285	7.52249	3.14284	0.0136151	0.0693264	-34.0893	0.353285	1% O2, CyA- vs 19% O2, CyA-
VDAC3	0.180122	11.1417	3.14275	0.0136169	0.0693264	-34.0895	0.180122	1% O2, CyA- vs 19% O2, CyA-
PLK4	0.183717	11.1887	3.14224	0.0136274	0.0693264	-34.0903	0.183717	1% O2, CyA- vs 19% O2, CyA-
VRK1	0.18874	11.5277	3.14156	0.0136414	0.0693264	-34.0914	0.18874	1% O2, CyA- vs 19% O2, CyA-
JOSD2	0.335911	6.57397	3.13905	0.0136934	0.0693264	-34.0953	0.335911	1% O2, CyA- vs 19% O2, CyA-
RP11-823P9.1	0.27642	6.81664	3.13847	0.0137055	0.0693264	-34.0963	0.27642	1% O2, CyA- vs 19% O2, CyA-
ANXA11	0.12163	12.0459	3.13837	0.0137075	0.0693264	-34.0964	0.12163	1% O2, CyA- vs 19% O2, CyA-
TNKS	0.206217	10.7558	3.13737	0.0137283	0.0693264	-34.098	0.206217	1% O2, CyA- vs 19% O2, CyA-
CADPS	-0.193541	10.2111	-3.13729	0.01373	0.0693264	-34.0981	-0.193541	1% O2, CyA- vs 19% O2, CyA-
POLR3C	0.159154	10.4479	3.13601	0.0137566	0.0693264	-34.1002	0.159154	1% O2, CyA- vs 19% O2, CyA-
ALG9	0.370992	7.61049	3.13182	0.0138443	0.0693264	-34.1068	0.370992	1% O2, CyA- vs 19% O2, CyA-
NR3C2	-0.457816	3.9508	-3.1313	0.0138554	0.0693264	-34.1077	-0.457816	1% O2, CyA- vs 19% O2, CyA-
FAM167A	0.202875	12.1701	3.1309	0.0138637	0.0693264	-34.1083	0.202875	1% O2, CyA- vs 19% O2, CyA-
SNORD100	-1.9357	1.81597	-3.12859	0.0139125	0.0693264	-34.112	-1.9357	1% O2, CyA- vs 19% O2, CyA-
IFT20	0.172475	7.61063	3.12813	0.0139221	0.0693264	-34.1127	0.172475	1% O2, CyA- vs 19% O2, CyA-
SLC15A4	0.189136	10.3756	3.12811	0.0139225	0.0693264	-34.1127	0.189136	1% O2, CyA- vs 19% O2, CyA-
COPG1	0.134838	12.0388	3.12649	0.0139569	0.0693264	-34.1153	0.134838	1% O2, CyA- vs 19% O2, CyA-
CHSY1	0.249983	9.56626	3.126	0.0139672	0.0693264	-34.1161	0.249983	1% O2, CyA- vs 19% O2, CyA-
TOX4	0.131561	11.2576	3.12576	0.0139722	0.0693264	-34.1164	0.131561	1% O2, CyA- vs 19% O2, CyA-
AMN	-0.290544	5.37239	-3.12553	0.0139771	0.0693264	-34.1168	-0.290544	1% O2, CyA- vs 19% O2, CyA-
UNK	0.145585	9.9268	3.12542	0.0139795	0.0693264	-34.117	0.145585	1% O2, CyA- vs 19% O2, CyA-
CRTC1	0.265009	7.59675	3.12071	0.0140798	0.0693264	-34.1245	0.265009	1% O2, CyA- vs 19% O2, CyA-
AGA	0.311575	8.43594	3.11955	0.0141045	0.0693264	-34.1263	0.311575	1% O2, CyA- vs 19% O2, CyA-
MORC3	0.2177	9.80541	3.11954	0.0141047	0.0693264	-34.1263	0.2177	1% O2, CyA- vs 19% O2, CyA-
RMI2	0.202887	10.5037	3.11788	0.0141404	0.0693264	-34.129	0.202887	1% O2, CyA- vs 19% O2, CyA-
GEMIN8	0.2065	8.34142	3.11747	0.0141493	0.0693264	-34.1296	0.2065	1% O2, CyA- vs 19% O2, CyA-
MAPK1IP1L	0.293315	11.8698	3.116	0.0141808	0.0693264	-34.132	0.293315	1% O2, CyA- vs 19% O2, CyA-
FBF1	-0.506882	4.96765	-3.11404	0.0142232	0.0693264	-34.1351	-0.506882	1% O2, CyA- vs 19% O2, CyA-
CYB5B	0.177942	11.6337	3.11391	0.0142259	0.0693264	-34.1353	0.177942	1% O2, CyA- vs 19% O2, CyA-
SAFB	0.132264	12.3206	3.11277	0.0142505	0.0693264	-34.1371	0.132264	1% O2, CyA- vs 19% O2, CyA-
CD1D	0.345522	7.35858	3.11201	0.0142669	0.0693264	-34.1383	0.345522	1% O2, CyA- vs 19% O2, CyA-
RFFL	0.308861	7.85449	3.11112	0.0142863	0.0693264	-34.1397	0.308861	1% O2, CyA- vs 19% O2, CyA-
KIAA0513	0.473471	5.33697	3.10829	0.0143479	0.0693264	-34.1442	0.473471	1% O2, CyA- vs 19% O2, CyA-
TMOD3	0.214556	11.2218	3.106	0.0143978	0.0693264	-34.1478	0.214556	1% O2, CyA- vs 19% O2, CyA-
ISG20	0.164539	11.4921	3.10475	0.0144252	0.0693264	-34.1498	0.164539	1% O2, CyA- vs 19% O2, CyA-
NDUFB9	0.171555	11.3093	3.10317	0.0144599	0.0693264	-34.1523	0.171555	1% O2, CyA- vs 19% O2, CyA-
KIAA0040	0.178369	12.1189	3.10159	0.0144948	0.0693264	-34.1549	0.178369	1% O2, CyA- vs 19% O2, CyA-
KCTD7	-0.218561	9.29886	-3.10141	0.0144987	0.0693264	-34.1551	-0.218561	1% O2, CyA- vs 19% O2, CyA-
GSTO1	0.174704	10.5235	3.10127	0.0145017	0.0693264	-34.1554	0.174704	1% O2, CyA- vs 19% O2, CyA-
ARL13B	0.275088	8.49152	3.10109	0.0145059	0.0693264	-34.1557	0.275088	1% O2, CyA- vs 19% O2, CyA-
KCNAB2	0.174643	12.2211	3.10065	0.0145155	0.0693264	-34.1564	0.174643	1% O2, CyA- vs 19% O2, CyA-
ATP5J	0.136827	11.6584	3.10041	0.0145208	0.0693264	-34.1567	0.136827	1% O2, CyA- vs 19% O2, CyA-
MCM3	0.120482	13.4987	3.09782	0.0145781	0.0693264	-34.1608	0.120482	1% O2, CyA- vs 19% O2, CyA-
GRID1	0.608574	4.50065	3.0978	0.0145784	0.0693264	-34.1609	0.608574	1% O2, CyA- vs 19% O2, CyA-
AZI2	0.227146	9.54095	3.09772	0.0145804	0.0693264	-34.161	0.227146	1% O2, CyA- vs 19% O2, CyA-
HLA-DQB1	0.514265	6.01115	3.09678	0.0146012	0.0693264	-34.1625	0.514265	1% O2, CyA- vs 19% O2, CyA-
ZDHHC20	0.308726	11.2001	3.09579	0.0146231	0.0693264	-34.1641	0.308726	1% O2, CyA- vs 19% O2, CyA-
VPS51	0.136671	10.4628	3.09437	0.0146547	0.0693264	-34.1663	0.136671	1% O2, CyA- vs 19% O2, CyA-
SPSB1	0.386672	7.17838	3.09093	0.0147316	0.0693264	-34.1718	0.386672	1% O2, CyA- vs 19% O2, CyA-
CNTLN	0.173446	9.17142	3.09042	0.0147432	0.0693264	-34.1726	0.173446	1% O2, CyA- vs 19% O2, CyA-
HLA-DPA1	0.149812	13.0833	3.0903	0.0147458	0.0693264	-34.1728	0.149812	1% O2, CyA- vs 19% O2, CyA-
GATAD2B	0.169883	10.9976	3.08843	0.0147877	0.0693264	-34.1758	0.169883	1% O2, CyA- vs 19% O2, CyA-
TMA7	0.1477	10.1615	3.08834	0.0147898	0.0693264	-34.1759	0.1477	1% O2, CyA- vs 19% O2, CyA-
CALCOCO1	-0.840366	3.90074	-3.08752	0.0148083	0.0693264	-34.1772	-0.840366	1% O2, CyA- vs 19% O2, CyA-
PLG	0.965129	3.61473	3.08705	0.0148189	0.0693264	-34.178	0.965129	1% O2, CyA- vs 19% O2, CyA-
ADAM10	0.203952	11.4398	3.08479	0.01487	0.0693264	-34.1816	0.203952	1% O2, CyA- vs 19% O2, CyA-
CIPC	0.181234	9.3519	3.08278	0.0149155	0.0693264	-34.1848	0.181234	1% O2, CyA- vs 19% O2, CyA-
VCP	0.142574	13.2273	3.08267	0.0149179	0.0693264	-34.1849	0.142574	1% O2, CyA- vs 19% O2, CyA-
TMEM154	0.2765	9.47467	3.08267	0.014918	0.0693264	-34.1849	0.2765	1% O2, CyA- vs 19% O2, CyA-
RP11-1334A24.5	-1.0196	1.93442	-3.08192	0.0149349	0.0693264	-34.1861	-1.0196	1% O2, CyA- vs 19% O2, CyA-
RP1-93H18.3	0.182309	6.75488	3.08084	0.0149594	0.0693264	-34.1878	0.182309	1% O2, CyA- vs 19% O2, CyA-
PSMB10	0.23107	8.72949	3.08008	0.0149769	0.0693264	-34.1891	0.23107	1% O2, CyA- vs 19% O2, CyA-
TOR2A	0.225841	8.55935	3.07887	0.0150044	0.0693264	-34.191	0.225841	1% O2, CyA- vs 19% O2, CyA-
ACTR1B	0.116987	9.67674	3.07873	0.0150077	0.0693264	-34.1912	0.116987	1% O2, CyA- vs 19% O2, CyA-
TMEM248	0.180307	11.6158	3.07705	0.0150461	0.0693264	-34.1939	0.180307	1% O2, CyA- vs 19% O2, CyA-
AES	0.150942	11.9543	3.07684	0.0150509	0.0693264	-34.1942	0.150942	1% O2, CyA- vs 19% O2, CyA-
CCNK	0.141656	11.5828	3.07643	0.0150604	0.0693264	-34.1949	0.141656	1% O2, CyA- vs 19% O2, CyA-
SMC2	0.131981	12.8436	3.07589	0.0150728	0.0693264	-34.1957	0.131981	1% O2, CyA- vs 19% O2, CyA-
HTATIP2	0.264449	8.46266	3.0749	0.0150954	0.0693264	-34.1973	0.264449	1% O2, CyA- vs 19% O2, CyA-
EGFL8	-2.02553	1.86963	-3.07468	0.0151006	0.0693264	-34.1976	-2.02553	1% O2, CyA- vs 19% O2, CyA-
MDH2	0.123755	13.4078	3.07162	0.0151711	0.0693264	-34.2025	0.123755	1% O2, CyA- vs 19% O2, CyA-
GNB5	0.149779	10.2557	3.07154	0.015173	0.0693264	-34.2026	0.149779	1% O2, CyA- vs 19% O2, CyA-
XRCC5	0.144912	14.2319	3.07122	0.0151804	0.0693264	-34.2031	0.144912	1% O2, CyA- vs 19% O2, CyA-
BMPR2	0.311616	9.08841	3.07109	0.0151833	0.0693264	-34.2034	0.311616	1% O2, CyA- vs 19% O2, CyA-
TMEM41B	0.29451	9.09624	3.07089	0.0151879	0.0693264	-34.2037	0.29451	1% O2, CyA- vs 19% O2, CyA-
RP13-15E13.1	0.362322	7.20694	3.06994	0.0152099	0.0693264	-34.2052	0.362322	1% O2, CyA- vs 19% O2, CyA-
WDR86	-1.32572	2.09428	-3.06844	0.0152448	0.0693264	-34.2076	-1.32572	1% O2, CyA- vs 19% O2, CyA-
AP3M2	0.1559	8.75706	3.06756	0.0152653	0.0693264	-34.209	0.1559	1% O2, CyA- vs 19% O2, CyA-
HPDL	0.367606	5.86468	3.06663	0.0152869	0.0693264	-34.2104	0.367606	1% O2, CyA- vs 19% O2, CyA-
TBKBP1	-0.300179	7.18886	-3.06614	0.0152982	0.0693264	-34.2112	-0.300179	1% O2, CyA- vs 19% O2, CyA-
NT5DC1	0.193479	10.8803	3.0644	0.0153388	0.0693264	-34.214	0.193479	1% O2, CyA- vs 19% O2, CyA-
CDKN2AIPNL	0.208953	9.25202	3.06405	0.0153472	0.0693264	-34.2146	0.208953	1% O2, CyA- vs 19% O2, CyA-
DAPP1	0.217482	10.8714	3.06366	0.0153561	0.0693264	-34.2152	0.217482	1% O2, CyA- vs 19% O2, CyA-
ABHD18	0.223841	9.17073	3.06308	0.0153698	0.0693264	-34.2161	0.223841	1% O2, CyA- vs 19% O2, CyA-
RHPN2	0.322113	7.41619	3.06268	0.0153791	0.0693264	-34.2167	0.322113	1% O2, CyA- vs 19% O2, CyA-
PGRMC1	0.268088	9.87657	3.06091	0.0154207	0.0693264	-34.2196	0.268088	1% O2, CyA- vs 19% O2, CyA-
TADA1	0.205559	9.09516	3.05986	0.0154453	0.0693264	-34.2212	0.205559	1% O2, CyA- vs 19% O2, CyA-
DHCR7	0.22177	10.4734	3.05886	0.015469	0.0693264	-34.2228	0.22177	1% O2, CyA- vs 19% O2, CyA-
NBPF14	-0.390195	4.96405	-3.0583	0.0154821	0.0693264	-34.2237	-0.390195	1% O2, CyA- vs 19% O2, CyA-
STK39	0.180258	10.8507	3.05728	0.0155064	0.0693264	-34.2253	0.180258	1% O2, CyA- vs 19% O2, CyA-
UFC1	0.127202	11.2247	3.05727	0.0155064	0.0693264	-34.2253	0.127202	1% O2, CyA- vs 19% O2, CyA-
ADRBK1	0.0903534	13.3848	3.05691	0.0155151	0.0693264	-34.2259	0.0903534	1% O2, CyA- vs 19% O2, CyA-
CHMP7	0.171244	11.4127	3.05664	0.0155213	0.0693264	-34.2263	0.171244	1% O2, CyA- vs 19% O2, CyA-
SNHG15	-0.276016	9.5157	-3.05644	0.0155261	0.0693264	-34.2267	-0.276016	1% O2, CyA- vs 19% O2, CyA-
NCAPG2	0.119417	12.309	3.05501	0.0155599	0.0693264	-34.2289	0.119417	1% O2, CyA- vs 19% O2, CyA-
GRAP	0.114412	10.1009	3.05489	0.0155628	0.0693264	-34.2291	0.114412	1% O2, CyA- vs 19% O2, CyA-
PABPC1	0.132914	15.9802	3.05448	0.0155726	0.0693264	-34.2298	0.132914	1% O2, CyA- vs 19% O2, CyA-
AK3	0.310168	9.74546	3.05373	0.0155904	0.0693264	-34.231	0.310168	1% O2, CyA- vs 19% O2, CyA-
CPSF6	0.223692	12.342	3.05336	0.0155992	0.0693264	-34.2316	0.223692	1% O2, CyA- vs 19% O2, CyA-
LASP1	0.127812	12.4991	3.05333	0.0156	0.0693264	-34.2316	0.127812	1% O2, CyA- vs 19% O2, CyA-
NAXE	0.205216	9.69426	3.05256	0.0156183	0.0693264	-34.2328	0.205216	1% O2, CyA- vs 19% O2, CyA-
ARL15	0.416466	10.2391	3.05238	0.0156226	0.0693264	-34.2331	0.416466	1% O2, CyA- vs 19% O2, CyA-
CCDC58	0.243635	9.20093	3.05208	0.0156296	0.0693264	-34.2336	0.243635	1% O2, CyA- vs 19% O2, CyA-
NXPE3	0.234159	10.2519	3.05203	0.015631	0.0693264	-34.2337	0.234159	1% O2, CyA- vs 19% O2, CyA-
AK2	0.147295	12.6669	3.05082	0.0156599	0.0693264	-34.2356	0.147295	1% O2, CyA- vs 19% O2, CyA-
SDF2L1	-0.193935	9.64529	-3.05033	0.0156716	0.0693264	-34.2364	-0.193935	1% O2, CyA- vs 19% O2, CyA-
DUT	0.20419	12.2512	3.04747	0.0157401	0.0693264	-34.2409	0.20419	1% O2, CyA- vs 19% O2, CyA-
FTSJ2	0.180687	10.3779	3.04509	0.0157972	0.0693264	-34.2447	0.180687	1% O2, CyA- vs 19% O2, CyA-
FAM204A	0.18592	9.16132	3.04507	0.0157977	0.0693264	-34.2448	0.18592	1% O2, CyA- vs 19% O2, CyA-
UQCRFS1	0.135105	10.985	3.04488	0.0158022	0.0693264	-34.2451	0.135105	1% O2, CyA- vs 19% O2, CyA-
KBTBD4	0.200447	9.85182	3.04438	0.0158143	0.0693264	-34.2458	0.200447	1% O2, CyA- vs 19% O2, CyA-
GEMIN4	0.107856	10.6464	3.0442	0.0158186	0.0693264	-34.2461	0.107856	1% O2, CyA- vs 19% O2, CyA-
RAB1A	0.249937	11.7559	3.04308	0.0158458	0.0693264	-34.2479	0.249937	1% O2, CyA- vs 19% O2, CyA-
NDUFS2	0.127377	10.6829	3.04264	0.0158564	0.0693264	-34.2486	0.127377	1% O2, CyA- vs 19% O2, CyA-
RPL14	0.153204	13.8801	3.04245	0.015861	0.0693264	-34.2489	0.153204	1% O2, CyA- vs 19% O2, CyA-
NANP	0.219513	9.27245	3.04219	0.0158673	0.0693264	-34.2493	0.219513	1% O2, CyA- vs 19% O2, CyA-
LAP3	0.129856	11.9736	3.04131	0.0158887	0.0693264	-34.2507	0.129856	1% O2, CyA- vs 19% O2, CyA-
HSD17B8	0.218689	8.15755	3.04096	0.0158973	0.0693264	-34.2513	0.218689	1% O2, CyA- vs 19% O2, CyA-
C12orf77	0.302231	7.07665	3.04056	0.0159068	0.0693264	-34.2519	0.302231	1% O2, CyA- vs 19% O2, CyA-
AP001062.7	0.520722	5.69406	3.03997	0.0159213	0.0693264	-34.2529	0.520722	1% O2, CyA- vs 19% O2, CyA-
RPS13	0.165464	13.8439	3.0396	0.0159302	0.0693264	-34.2535	0.165464	1% O2, CyA- vs 19% O2, CyA-
OPA1	0.151343	11.8798	3.0378	0.0159741	0.0693264	-34.2563	0.151343	1% O2, CyA- vs 19% O2, CyA-
NT5C3A	0.179413	10.2821	3.03694	0.0159949	0.0693264	-34.2577	0.179413	1% O2, CyA- vs 19% O2, CyA-
JDP2	0.218126	9.52136	3.03676	0.0159993	0.0693264	-34.258	0.218126	1% O2, CyA- vs 19% O2, CyA-
HDDC3	0.21416	8.64429	3.03654	0.0160047	0.0693264	-34.2583	0.21416	1% O2, CyA- vs 19% O2, CyA-
MTA3	0.146473	12.1345	3.03417	0.0160629	0.0693264	-34.2621	0.146473	1% O2, CyA- vs 19% O2, CyA-
FH	0.14776	10.7919	3.03327	0.0160848	0.0693264	-34.2635	0.14776	1% O2, CyA- vs 19% O2, CyA-
NUCKS1	0.281623	14.1564	3.03282	0.0160959	0.0693264	-34.2643	0.281623	1% O2, CyA- vs 19% O2, CyA-
CELSR1	0.237099	8.51436	3.03237	0.016107	0.0693264	-34.265	0.237099	1% O2, CyA- vs 19% O2, CyA-
DIS3L	0.11895	11.6174	3.03225	0.0161099	0.0693264	-34.2652	0.11895	1% O2, CyA- vs 19% O2, CyA-
ORAI2	0.10303	13.3016	3.0319	0.0161185	0.0693264	-34.2657	0.10303	1% O2, CyA- vs 19% O2, CyA-
RP1L1	-0.968929	2.03913	-3.03095	0.0161419	0.0693264	-34.2672	-0.968929	1% O2, CyA- vs 19% O2, CyA-
RP2	0.249058	9.54673	3.02991	0.0161677	0.0693264	-34.2689	0.249058	1% O2, CyA- vs 19% O2, CyA-
RPS6KA5	0.251975	8.59765	3.02964	0.0161744	0.0693264	-34.2693	0.251975	1% O2, CyA- vs 19% O2, CyA-
FAM222A	0.396195	6.07568	3.02786	0.0162185	0.0693264	-34.2722	0.396195	1% O2, CyA- vs 19% O2, CyA-
IFT88	0.218399	7.11443	3.02744	0.0162287	0.0693264	-34.2728	0.218399	1% O2, CyA- vs 19% O2, CyA-
ADAM17	0.179441	11.7995	3.02602	0.0162639	0.0693264	-34.2751	0.179441	1% O2, CyA- vs 19% O2, CyA-
GALC	0.399093	7.6538	3.02587	0.0162679	0.0693264	-34.2753	0.399093	1% O2, CyA- vs 19% O2, CyA-
DAAM1	0.215237	12.2631	3.0225	0.0163517	0.0693264	-34.2807	0.215237	1% O2, CyA- vs 19% O2, CyA-
RPS23	0.153837	13.6452	3.02201	0.0163639	0.0693264	-34.2815	0.153837	1% O2, CyA- vs 19% O2, CyA-
SUSD6	0.15984	10.6739	3.02158	0.0163748	0.0693264	-34.2822	0.15984	1% O2, CyA- vs 19% O2, CyA-
FAM120B	0.215205	9.82309	3.02154	0.0163757	0.0693264	-34.2822	0.215205	1% O2, CyA- vs 19% O2, CyA-
C1orf123	0.201614	9.26199	3.02154	0.0163758	0.0693264	-34.2822	0.201614	1% O2, CyA- vs 19% O2, CyA-
CASP3	0.199036	11.3332	3.02014	0.0164108	0.0693264	-34.2845	0.199036	1% O2, CyA- vs 19% O2, CyA-
WDR25	0.236518	6.56	3.02003	0.0164137	0.0693264	-34.2846	0.236518	1% O2, CyA- vs 19% O2, CyA-
CDK2	0.133301	11.2634	3.0188	0.0164446	0.0693264	-34.2866	0.133301	1% O2, CyA- vs 19% O2, CyA-
GCFC2	0.231169	9.82381	3.01847	0.0164528	0.0693264	-34.2871	0.231169	1% O2, CyA- vs 19% O2, CyA-
CCNY	0.17551	10.7928	3.01845	0.0164534	0.0693264	-34.2872	0.17551	1% O2, CyA- vs 19% O2, CyA-
PTBP1	0.099907	13.7877	3.01838	0.0164549	0.0693264	-34.2873	0.099907	1% O2, CyA- vs 19% O2, CyA-
CEP120	0.226449	9.56295	3.01831	0.0164567	0.0693264	-34.2874	0.226449	1% O2, CyA- vs 19% O2, CyA-
PIAS4	0.131218	9.12743	3.01748	0.0164776	0.0693264	-34.2887	0.131218	1% O2, CyA- vs 19% O2, CyA-
B2M	0.226859	13.6672	3.01709	0.0164874	0.0693264	-34.2893	0.226859	1% O2, CyA- vs 19% O2, CyA-
TADA2A	0.155061	9.92271	3.01635	0.0165062	0.0693264	-34.2905	0.155061	1% O2, CyA- vs 19% O2, CyA-
RPL37	0.145143	13.3478	3.01571	0.0165224	0.0693264	-34.2915	0.145143	1% O2, CyA- vs 19% O2, CyA-
TRMT6	0.209413	10.7928	3.01538	0.0165305	0.0693264	-34.292	0.209413	1% O2, CyA- vs 19% O2, CyA-
RP11-734J24.1	1.47761	2.01284	3.01527	0.0165333	0.0693264	-34.2922	1.47761	1% O2, CyA- vs 19% O2, CyA-
ANKRD7	0.483799	6.20211	3.01485	0.0165441	0.0693264	-34.2929	0.483799	1% O2, CyA- vs 19% O2, CyA-
TPM3	0.166298	13.3251	3.01444	0.0165545	0.0693264	-34.2935	0.166298	1% O2, CyA- vs 19% O2, CyA-
SRSF2	0.160455	13.2019	3.01419	0.0165608	0.0693264	-34.2939	0.160455	1% O2, CyA- vs 19% O2, CyA-
FRMD8	0.188055	9.66615	3.01311	0.0165881	0.0693264	-34.2957	0.188055	1% O2, CyA- vs 19% O2, CyA-
RPL15	0.168037	13.2626	3.01241	0.016606	0.0693264	-34.2968	0.168037	1% O2, CyA- vs 19% O2, CyA-
PKD1P6	-0.750132	4.80108	-3.00949	0.0166802	0.0693264	-34.3014	-0.750132	1% O2, CyA- vs 19% O2, CyA-
RP11-76C10.5	1.19498	3.56319	3.00712	0.0167409	0.0693264	-34.3052	1.19498	1% O2, CyA- vs 19% O2, CyA-
GLTP	0.224756	9.70293	3.00659	0.0167543	0.0693264	-34.306	0.224756	1% O2, CyA- vs 19% O2, CyA-
ZNF207	0.208771	12.5153	3.00626	0.0167628	0.0693264	-34.3066	0.208771	1% O2, CyA- vs 19% O2, CyA-
CHTF8	0.120203	11.8265	3.00367	0.0168295	0.0693264	-34.3107	0.120203	1% O2, CyA- vs 19% O2, CyA-
KEAP1	0.125582	11.1536	3.00354	0.0168326	0.0693264	-34.3109	0.125582	1% O2, CyA- vs 19% O2, CyA-
EFCAB11	0.269103	7.86039	3.00306	0.0168452	0.0693264	-34.3117	0.269103	1% O2, CyA- vs 19% O2, CyA-
TRAPPC6A	0.227208	8.66048	3.00179	0.0168778	0.0693264	-34.3137	0.227208	1% O2, CyA- vs 19% O2, CyA-
S100Z	0.302334	7.35284	3.00012	0.0169212	0.0693264	-34.3164	0.302334	1% O2, CyA- vs 19% O2, CyA-
JAGN1	0.103187	9.51555	2.99946	0.0169383	0.0693264	-34.3174	0.103187	1% O2, CyA- vs 19% O2, CyA-
ERCC6L2	0.174946	9.59354	2.99832	0.0169676	0.0693264	-34.3192	0.174946	1% O2, CyA- vs 19% O2, CyA-
RP11-706P11.2	1.11004	2.89527	2.99825	0.0169696	0.0693264	-34.3193	1.11004	1% O2, CyA- vs 19% O2, CyA-
PHF13	0.211691	8.96815	2.99758	0.016987	0.0693264	-34.3204	0.211691	1% O2, CyA- vs 19% O2, CyA-
PAIP2	0.212488	11.1702	2.99708	0.017	0.0693264	-34.3212	0.212488	1% O2, CyA- vs 19% O2, CyA-
CSTF3	0.191108	10.5119	2.99704	0.0170011	0.0693264	-34.3213	0.191108	1% O2, CyA- vs 19% O2, CyA-
RPS29	0.182152	11.8641	2.99685	0.0170058	0.0693264	-34.3215	0.182152	1% O2, CyA- vs 19% O2, CyA-
ARHGAP19	0.165091	11.1053	2.9956	0.0170385	0.0693264	-34.3235	0.165091	1% O2, CyA- vs 19% O2, CyA-
RP11-16E12.2	0.309716	8.26933	2.99412	0.0170772	0.0693264	-34.3259	0.309716	1% O2, CyA- vs 19% O2, CyA-
KIAA1715	0.440734	10.0427	2.99281	0.0171115	0.0693264	-34.328	0.440734	1% O2, CyA- vs 19% O2, CyA-
PGD	0.167106	10.9668	2.99037	0.0171754	0.0693264	-34.3319	0.167106	1% O2, CyA- vs 19% O2, CyA-
XRN2	0.129607	12.1591	2.98999	0.0171855	0.0693264	-34.3325	0.129607	1% O2, CyA- vs 19% O2, CyA-
KIFC1	0.118057	11.8222	2.98998	0.0171857	0.0693264	-34.3325	0.118057	1% O2, CyA- vs 19% O2, CyA-
PDXK	0.147771	10.8046	2.98995	0.0171867	0.0693264	-34.3326	0.147771	1% O2, CyA- vs 19% O2, CyA-
C19orf24	-0.137225	8.90443	-2.98782	0.0172426	0.0693264	-34.3359	-0.137225	1% O2, CyA- vs 19% O2, CyA-
CAAP1	0.367854	9.72055	2.98722	0.0172585	0.0693264	-34.3369	0.367854	1% O2, CyA- vs 19% O2, CyA-
NUBP1	0.218418	8.50471	2.98711	0.0172615	0.0693264	-34.3371	0.218418	1% O2, CyA- vs 19% O2, CyA-
PYM1	0.154851	9.39828	2.98689	0.0172673	0.0693264	-34.3374	0.154851	1% O2, CyA- vs 19% O2, CyA-
SMS	0.149178	11.0022	2.98664	0.017274	0.0693264	-34.3378	0.149178	1% O2, CyA- vs 19% O2, CyA-
COQ10B	0.223392	8.39355	2.98646	0.0172787	0.0693264	-34.3381	0.223392	1% O2, CyA- vs 19% O2, CyA-
RPS11	0.159167	14.5714	2.98628	0.0172833	0.0693264	-34.3384	0.159167	1% O2, CyA- vs 19% O2, CyA-
HMGB2	0.164117	13.8562	2.9852	0.017312	0.0693264	-34.3401	0.164117	1% O2, CyA- vs 19% O2, CyA-
CSRP1	0.124158	11.0828	2.98452	0.0173301	0.0693264	-34.3412	0.124158	1% O2, CyA- vs 19% O2, CyA-
HNRNPU	0.153614	15.1469	2.98244	0.0173854	0.0693264	-34.3445	0.153614	1% O2, CyA- vs 19% O2, CyA-
CDCA7L	0.180442	11.7599	2.98182	0.0174019	0.0693264	-34.3455	0.180442	1% O2, CyA- vs 19% O2, CyA-
PNOC	0.278817	8.64398	2.98178	0.017403	0.0693264	-34.3456	0.278817	1% O2, CyA- vs 19% O2, CyA-
RP11-540A21.3	0.313625	7.72923	2.9812	0.0174184	0.0693264	-34.3465	0.313625	1% O2, CyA- vs 19% O2, CyA-
ARL1	0.179278	10.2807	2.97962	0.0174606	0.0693264	-34.349	0.179278	1% O2, CyA- vs 19% O2, CyA-
RPS7P1	0.22005	5.84349	2.97929	0.0174694	0.0693264	-34.3495	0.22005	1% O2, CyA- vs 19% O2, CyA-
RP11-612L3.1	1.44593	2.55952	2.97922	0.0174714	0.0693264	-34.3497	1.44593	1% O2, CyA- vs 19% O2, CyA-
TANK	0.166909	10.842	2.97672	0.0175383	0.0693264	-34.3536	0.166909	1% O2, CyA- vs 19% O2, CyA-
DDIT3	-0.539235	7.06331	-2.97663	0.0175409	0.0693264	-34.3538	-0.539235	1% O2, CyA- vs 19% O2, CyA-
CSNK1A1	0.13501	10.9749	2.97514	0.017581	0.0693264	-34.3562	0.13501	1% O2, CyA- vs 19% O2, CyA-
RP11-50E11.3	0.459866	6.17798	2.97364	0.0176216	0.0693264	-34.3586	0.459866	1% O2, CyA- vs 19% O2, CyA-
RPL31	0.122591	13.0564	2.97327	0.0176315	0.0693264	-34.3591	0.122591	1% O2, CyA- vs 19% O2, CyA-
FKBP5	0.158568	12.7255	2.97293	0.0176407	0.0693264	-34.3597	0.158568	1% O2, CyA- vs 19% O2, CyA-
PQLC3	0.213776	7.18532	2.97252	0.0176517	0.0693264	-34.3603	0.213776	1% O2, CyA- vs 19% O2, CyA-
DQX1	-1.30224	1.44995	-2.97175	0.0176726	0.0693264	-34.3616	-1.30224	1% O2, CyA- vs 19% O2, CyA-
TAF11	0.148443	10.5602	2.97044	0.017708	0.0693264	-34.3636	0.148443	1% O2, CyA- vs 19% O2, CyA-
B4GALT1	0.219396	10.7889	2.96995	0.0177213	0.0693264	-34.3644	0.219396	1% O2, CyA- vs 19% O2, CyA-
CDC42	0.212406	12.1811	2.96937	0.0177371	0.0693264	-34.3653	0.212406	1% O2, CyA- vs 19% O2, CyA-
STK38L	0.303675	9.48124	2.96884	0.0177517	0.0693264	-34.3662	0.303675	1% O2, CyA- vs 19% O2, CyA-
GPD2	0.267693	10.4988	2.96837	0.0177645	0.0693264	-34.367	0.267693	1% O2, CyA- vs 19% O2, CyA-
COIL	0.20095	9.75155	2.96692	0.017804	0.0693264	-34.3693	0.20095	1% O2, CyA- vs 19% O2, CyA-
TPH1	0.789162	3.19857	2.96573	0.0178364	0.0693264	-34.3712	0.789162	1% O2, CyA- vs 19% O2, CyA-
KIAA0355	0.196626	8.44416	2.96505	0.017855	0.0693264	-34.3722	0.196626	1% O2, CyA- vs 19% O2, CyA-
ORC1	0.119059	11.0403	2.9645	0.0178702	0.0693264	-34.3731	0.119059	1% O2, CyA- vs 19% O2, CyA-
CANT1	0.170557	9.99363	2.96411	0.0178808	0.0693264	-34.3737	0.170557	1% O2, CyA- vs 19% O2, CyA-
NAT9	-0.226411	8.22802	-2.96322	0.0179052	0.0693264	-34.3752	-0.226411	1% O2, CyA- vs 19% O2, CyA-
RP11-366M4.11	0.345122	7.09049	2.96261	0.017922	0.0693264	-34.3761	0.345122	1% O2, CyA- vs 19% O2, CyA-
AP000254.8	0.527844	4.80733	2.96253	0.0179241	0.0693264	-34.3763	0.527844	1% O2, CyA- vs 19% O2, CyA-
CENPH	0.251223	10.7425	2.96168	0.0179476	0.0693264	-34.3776	0.251223	1% O2, CyA- vs 19% O2, CyA-
RAD21	0.172481	13.6286	2.96123	0.01796	0.0693264	-34.3783	0.172481	1% O2, CyA- vs 19% O2, CyA-
WASHC2A	0.201458	8.5743	2.95822	0.018043	0.0693264	-34.3831	0.201458	1% O2, CyA- vs 19% O2, CyA-
PRPF40A	0.184739	12.7306	2.95673	0.0180845	0.0693264	-34.3855	0.184739	1% O2, CyA- vs 19% O2, CyA-
SAR1B	0.147666	10.1088	2.95629	0.0180965	0.0693264	-34.3862	0.147666	1% O2, CyA- vs 19% O2, CyA-
BCL2L13	0.174163	10.6296	2.9562	0.0180992	0.0693264	-34.3864	0.174163	1% O2, CyA- vs 19% O2, CyA-
RP11-723O4.9	-0.848096	2.75168	-2.95537	0.0181222	0.0693264	-34.3877	-0.848096	1% O2, CyA- vs 19% O2, CyA-
NDUFS6	0.149485	11.0548	2.95512	0.018129	0.0693264	-34.3881	0.149485	1% O2, CyA- vs 19% O2, CyA-
PDHX	0.192089	9.66141	2.95482	0.0181374	0.0693264	-34.3885	0.192089	1% O2, CyA- vs 19% O2, CyA-
RHOA	0.152437	13.9983	2.9536	0.0181716	0.0693264	-34.3905	0.152437	1% O2, CyA- vs 19% O2, CyA-
RPS3A	0.161651	13.2397	2.95276	0.018195	0.0693264	-34.3918	0.161651	1% O2, CyA- vs 19% O2, CyA-
RRAGA	0.145057	10.0604	2.95199	0.0182164	0.0693264	-34.3931	0.145057	1% O2, CyA- vs 19% O2, CyA-
SF3A1	0.13778	12.879	2.9511	0.0182412	0.0693264	-34.3945	0.13778	1% O2, CyA- vs 19% O2, CyA-
LHFPL2	-0.225761	7.4985	-2.94905	0.0182988	0.0693264	-34.3977	-0.225761	1% O2, CyA- vs 19% O2, CyA-
RPS6KB2	0.176241	9.77198	2.94882	0.0183054	0.0693264	-34.3981	0.176241	1% O2, CyA- vs 19% O2, CyA-
DLAT	0.240678	11.6945	2.94823	0.0183219	0.0693264	-34.3991	0.240678	1% O2, CyA- vs 19% O2, CyA-
TP53BP2	0.0678389	10.3618	2.94792	0.0183306	0.0693264	-34.3996	0.0678389	1% O2, CyA- vs 19% O2, CyA-
FDFT1	0.199018	12.9109	2.94732	0.0183476	0.0693264	-34.4005	0.199018	1% O2, CyA- vs 19% O2, CyA-
MLH1	0.17523	10.9492	2.94704	0.0183555	0.0693264	-34.401	0.17523	1% O2, CyA- vs 19% O2, CyA-
RP11-385E5.1	-1.04306	2.19411	-2.94407	0.0184394	0.0693264	-34.4057	-1.04306	1% O2, CyA- vs 19% O2, CyA-
IL10RA	0.165467	10.0925	2.94387	0.0184449	0.0693264	-34.406	0.165467	1% O2, CyA- vs 19% O2, CyA-
SLC25A13	0.203896	10.8226	2.94341	0.0184579	0.0693264	-34.4067	0.203896	1% O2, CyA- vs 19% O2, CyA-
NDUFB8	0.24392	8.92448	2.9429	0.0184725	0.0693264	-34.4076	0.24392	1% O2, CyA- vs 19% O2, CyA-
INTS3	-0.162325	10.8537	-2.94224	0.0184912	0.0693264	-34.4086	-0.162325	1% O2, CyA- vs 19% O2, CyA-
AAK1	-0.764053	3.30274	-2.94037	0.0185444	0.0693264	-34.4116	-0.764053	1% O2, CyA- vs 19% O2, CyA-
LDHB	0.146746	14.5707	2.94035	0.018545	0.0693264	-34.4116	0.146746	1% O2, CyA- vs 19% O2, CyA-
TAGLN2	0.146607	13.4207	2.94014	0.018551	0.0693264	-34.412	0.146607	1% O2, CyA- vs 19% O2, CyA-
ARL6IP6	0.196127	9.63194	2.93956	0.0185674	0.0693264	-34.4129	0.196127	1% O2, CyA- vs 19% O2, CyA-
RPS4X	0.169964	14.5109	2.93948	0.0185699	0.0693264	-34.413	0.169964	1% O2, CyA- vs 19% O2, CyA-
RNF4	0.149975	10.7809	2.93914	0.0185794	0.0693264	-34.4136	0.149975	1% O2, CyA- vs 19% O2, CyA-
RP11-562I5.2	1.02493	2.95121	2.93913	0.0185798	0.0693264	-34.4136	1.02493	1% O2, CyA- vs 19% O2, CyA-
DYNLL2	0.189199	11.4142	2.93912	0.0185799	0.0693264	-34.4136	0.189199	1% O2, CyA- vs 19% O2, CyA-
TUBA1B	0.129706	15.154	2.93713	0.0186369	0.0693264	-34.4168	0.129706	1% O2, CyA- vs 19% O2, CyA-
EFR3A	0.252713	10.5379	2.93604	0.0186682	0.0693264	-34.4185	0.252713	1% O2, CyA- vs 19% O2, CyA-
WBP4	0.154095	9.65936	2.93531	0.018689	0.0693264	-34.4197	0.154095	1% O2, CyA- vs 19% O2, CyA-
EXOSC3	0.129098	10.274	2.93447	0.0187133	0.0693264	-34.421	0.129098	1% O2, CyA- vs 19% O2, CyA-
GPR146	0.247422	7.99474	2.93338	0.0187447	0.0693264	-34.4227	0.247422	1% O2, CyA- vs 19% O2, CyA-
PROSER3	0.121747	8.61143	2.93239	0.0187731	0.0693264	-34.4243	0.121747	1% O2, CyA- vs 19% O2, CyA-
TMEM14A	0.137873	8.86751	2.93189	0.0187876	0.0693264	-34.4251	0.137873	1% O2, CyA- vs 19% O2, CyA-
PRKCE	-0.213995	10.5104	-2.93159	0.0187963	0.0693264	-34.4256	-0.213995	1% O2, CyA- vs 19% O2, CyA-
ESD	0.217403	10.8757	2.93157	0.0187969	0.0693264	-34.4256	0.217403	1% O2, CyA- vs 19% O2, CyA-
SMIM20	0.215306	9.70782	2.93125	0.018806	0.0693264	-34.4261	0.215306	1% O2, CyA- vs 19% O2, CyA-
MTA2	0.0965051	12.7346	2.93066	0.0188231	0.0693264	-34.4271	0.0965051	1% O2, CyA- vs 19% O2, CyA-
RP4-641G12.4	1.46405	1.95391	2.93062	0.0188241	0.0693264	-34.4271	1.46405	1% O2, CyA- vs 19% O2, CyA-
MZB1	0.146041	12.1755	2.9301	0.0188394	0.0693264	-34.428	0.146041	1% O2, CyA- vs 19% O2, CyA-
SAE1	0.143821	12.7774	2.92895	0.0188726	0.0693264	-34.4298	0.143821	1% O2, CyA- vs 19% O2, CyA-
COX7A2	0.120183	11.3605	2.92841	0.0188883	0.0693264	-34.4307	0.120183	1% O2, CyA- vs 19% O2, CyA-
F8	0.796013	5.22904	2.92816	0.0188954	0.0693264	-34.4311	0.796013	1% O2, CyA- vs 19% O2, CyA-
NSF	0.166539	10.4091	2.92778	0.0189066	0.0693264	-34.4317	0.166539	1% O2, CyA- vs 19% O2, CyA-
THRAP3	0.123967	12.9787	2.92634	0.0189484	0.0693264	-34.434	0.123967	1% O2, CyA- vs 19% O2, CyA-
MIR590	-0.953252	2.29801	-2.92632	0.0189492	0.0693264	-34.434	-0.953252	1% O2, CyA- vs 19% O2, CyA-
RPL36AL	0.160108	11.8968	2.92486	0.0189917	0.0693264	-34.4363	0.160108	1% O2, CyA- vs 19% O2, CyA-
TTLL11	0.574455	5.56658	2.92438	0.0190058	0.0693264	-34.4371	0.574455	1% O2, CyA- vs 19% O2, CyA-
COX7A2L	0.212736	10.8365	2.92294	0.0190477	0.0693264	-34.4394	0.212736	1% O2, CyA- vs 19% O2, CyA-
TMTC4	0.188251	10.7852	2.92294	0.0190478	0.0693264	-34.4394	0.188251	1% O2, CyA- vs 19% O2, CyA-
OCIAD1	0.134334	11.1413	2.92139	0.0190932	0.0693264	-34.4419	0.134334	1% O2, CyA- vs 19% O2, CyA-
NANOS1	0.501632	6.55986	2.92131	0.0190956	0.0693264	-34.442	0.501632	1% O2, CyA- vs 19% O2, CyA-
TXNDC9	0.388991	9.82664	2.92112	0.0191011	0.0693264	-34.4423	0.388991	1% O2, CyA- vs 19% O2, CyA-
DCLRE1B	0.184436	9.86352	2.9208	0.0191106	0.0693264	-34.4428	0.184436	1% O2, CyA- vs 19% O2, CyA-
RNF34	0.10971	11.0434	2.91965	0.0191443	0.0693264	-34.4446	0.10971	1% O2, CyA- vs 19% O2, CyA-
ZNF672	0.195393	9.86614	2.91962	0.0191452	0.0693264	-34.4447	0.195393	1% O2, CyA- vs 19% O2, CyA-
KLF15	-0.297182	7.91303	-2.91908	0.0191611	0.0693264	-34.4455	-0.297182	1% O2, CyA- vs 19% O2, CyA-
TRIT1	0.233624	9.21147	2.91885	0.019168	0.0693264	-34.4459	0.233624	1% O2, CyA- vs 19% O2, CyA-
BLOC1S5	0.259403	9.5428	2.91873	0.0191714	0.0693264	-34.4461	0.259403	1% O2, CyA- vs 19% O2, CyA-
ATG5	0.116692	10.2183	2.91852	0.0191778	0.0693264	-34.4464	0.116692	1% O2, CyA- vs 19% O2, CyA-
EPC2	0.211489	9.64129	2.91846	0.0191794	0.0693264	-34.4465	0.211489	1% O2, CyA- vs 19% O2, CyA-
POM121C	0.134766	11.0968	2.91826	0.0191852	0.0693264	-34.4468	0.134766	1% O2, CyA- vs 19% O2, CyA-
MADD	0.128146	10.4768	2.91647	0.0192383	0.0693264	-34.4497	0.128146	1% O2, CyA- vs 19% O2, CyA-
GSTP1	0.104375	13.8861	2.91602	0.0192517	0.0693264	-34.4504	0.104375	1% O2, CyA- vs 19% O2, CyA-
E2F7	0.274388	9.53648	2.91581	0.0192579	0.0693264	-34.4508	0.274388	1% O2, CyA- vs 19% O2, CyA-
ZSWIM1	0.256615	7.59843	2.91456	0.0192948	0.0693264	-34.4528	0.256615	1% O2, CyA- vs 19% O2, CyA-
COQ7	0.230006	8.29234	2.91209	0.0193684	0.0693264	-34.4567	0.230006	1% O2, CyA- vs 19% O2, CyA-
ATP6V0A1	-0.272462	8.95673	-2.91185	0.0193756	0.0693264	-34.4571	-0.272462	1% O2, CyA- vs 19% O2, CyA-
SESN3	0.287581	9.33842	2.91113	0.0193968	0.0693264	-34.4582	0.287581	1% O2, CyA- vs 19% O2, CyA-
NELFCD	0.117061	11.3499	2.90991	0.0194334	0.0693264	-34.4602	0.117061	1% O2, CyA- vs 19% O2, CyA-
ABHD15	0.197099	8.6676	2.9043	0.0196017	0.0693264	-34.4691	0.197099	1% O2, CyA- vs 19% O2, CyA-
JPH3	1.14579	2.24716	2.90415	0.0196063	0.0693264	-34.4694	1.14579	1% O2, CyA- vs 19% O2, CyA-
RPL38	0.138529	12.7607	2.90105	0.0197002	0.0693264	-34.4743	0.138529	1% O2, CyA- vs 19% O2, CyA-
RP4-621N11.2	1.22815	2.83461	2.9008	0.0197079	0.0693264	-34.4747	1.22815	1% O2, CyA- vs 19% O2, CyA-
TMEM134	0.19121	8.01261	2.89985	0.0197367	0.0693264	-34.4762	0.19121	1% O2, CyA- vs 19% O2, CyA-
ZMAT2	0.121314	10.9973	2.89927	0.0197541	0.0693264	-34.4771	0.121314	1% O2, CyA- vs 19% O2, CyA-
CCDC126	0.410834	6.54899	2.89885	0.0197669	0.0693264	-34.4778	0.410834	1% O2, CyA- vs 19% O2, CyA-
FAM49B	0.151989	11.6726	2.89736	0.0198126	0.0693264	-34.4802	0.151989	1% O2, CyA- vs 19% O2, CyA-
DPH5	0.199413	9.74866	2.89704	0.0198221	0.0693264	-34.4807	0.199413	1% O2, CyA- vs 19% O2, CyA-
CASP2	0.15888	11.7179	2.89681	0.0198292	0.0693264	-34.4811	0.15888	1% O2, CyA- vs 19% O2, CyA-
PI4KB	0.0970338	10.7611	2.89663	0.0198347	0.0693264	-34.4814	0.0970338	1% O2, CyA- vs 19% O2, CyA-
NEDD4	0.185956	7.96735	2.89546	0.0198705	0.0693264	-34.4832	0.185956	1% O2, CyA- vs 19% O2, CyA-
GOSR1	0.13357	10.3554	2.89529	0.0198757	0.0693264	-34.4835	0.13357	1% O2, CyA- vs 19% O2, CyA-
PSMA4	0.11701	12.7147	2.89512	0.0198809	0.0693264	-34.4838	0.11701	1% O2, CyA- vs 19% O2, CyA-
STARD7	0.158178	13.6649	2.89438	0.0199036	0.0693264	-34.485	0.158178	1% O2, CyA- vs 19% O2, CyA-
CSTF1	0.194105	10.661	2.89365	0.019926	0.0693264	-34.4861	0.194105	1% O2, CyA- vs 19% O2, CyA-
IGBP1	0.168701	9.8375	2.89322	0.019939	0.0693264	-34.4868	0.168701	1% O2, CyA- vs 19% O2, CyA-
BUD13	0.171007	10.1022	2.89294	0.0199477	0.0693264	-34.4872	0.171007	1% O2, CyA- vs 19% O2, CyA-
TRA2A	0.198658	11.142	2.8889	0.0200723	0.0693264	-34.4937	0.198658	1% O2, CyA- vs 19% O2, CyA-
RP11-408A13.4	-1.29255	1.97924	-2.8885	0.0200846	0.0693264	-34.4943	-1.29255	1% O2, CyA- vs 19% O2, CyA-
MRPL22	0.128368	10.1006	2.88691	0.0201338	0.0693264	-34.4969	0.128368	1% O2, CyA- vs 19% O2, CyA-
MNS1	0.273639	7.28813	2.88589	0.0201656	0.0693264	-34.4985	0.273639	1% O2, CyA- vs 19% O2, CyA-
MT-ND3	0.588167	13.1482	2.88556	0.0201757	0.0693264	-34.499	0.588167	1% O2, CyA- vs 19% O2, CyA-
APC2	0.528432	5.28344	2.88556	0.0201759	0.0693264	-34.499	0.528432	1% O2, CyA- vs 19% O2, CyA-
MRPL33	0.18992	9.0284	2.88497	0.020194	0.0693264	-34.5	0.18992	1% O2, CyA- vs 19% O2, CyA-
GTF3C6	0.193245	10.9498	2.88497	0.0201942	0.0693264	-34.5	0.193245	1% O2, CyA- vs 19% O2, CyA-
RP11-234A1.1	0.367973	6.15254	2.88489	0.0201967	0.0693264	-34.5001	0.367973	1% O2, CyA- vs 19% O2, CyA-
CEP135	0.15789	9.89429	2.88447	0.0202098	0.0693264	-34.5008	0.15789	1% O2, CyA- vs 19% O2, CyA-
TCEAL8	0.392012	8.95363	2.88402	0.0202237	0.0693264	-34.5015	0.392012	1% O2, CyA- vs 19% O2, CyA-
NUSAP1	0.148201	12.4468	2.88341	0.0202427	0.0693264	-34.5025	0.148201	1% O2, CyA- vs 19% O2, CyA-
CREBL2	0.377807	7.11753	2.88294	0.0202575	0.0693264	-34.5032	0.377807	1% O2, CyA- vs 19% O2, CyA-
HCG23	0.680603	4.07963	2.88236	0.0202755	0.0693264	-34.5041	0.680603	1% O2, CyA- vs 19% O2, CyA-
ANGEL2	0.171513	9.60224	2.87962	0.0203612	0.0693264	-34.5085	0.171513	1% O2, CyA- vs 19% O2, CyA-
RP11-67L2.2	-1.20093	2.54552	-2.87935	0.0203699	0.0693264	-34.5089	-1.20093	1% O2, CyA- vs 19% O2, CyA-
HIGD2A	0.16684	10.5184	2.87908	0.0203784	0.0693264	-34.5094	0.16684	1% O2, CyA- vs 19% O2, CyA-
RPS27A	0.152267	14.6779	2.87809	0.0204093	0.0693264	-34.5109	0.152267	1% O2, CyA- vs 19% O2, CyA-
BECN1	0.161065	10.5933	2.8779	0.0204154	0.0693264	-34.5112	0.161065	1% O2, CyA- vs 19% O2, CyA-
RAC1	0.199509	12.1203	2.87764	0.0204235	0.0693264	-34.5117	0.199509	1% O2, CyA- vs 19% O2, CyA-
HIST1H4H	0.948666	3.58566	2.87748	0.0204286	0.0693264	-34.5119	0.948666	1% O2, CyA- vs 19% O2, CyA-
ZDHHC12	0.193148	8.86845	2.87654	0.0204582	0.0693264	-34.5134	0.193148	1% O2, CyA- vs 19% O2, CyA-
NRBF2	0.186691	9.21016	2.87579	0.0204819	0.0693264	-34.5146	0.186691	1% O2, CyA- vs 19% O2, CyA-
MESDC1	0.168698	9.52737	2.87556	0.0204893	0.0693264	-34.515	0.168698	1% O2, CyA- vs 19% O2, CyA-
ING3	0.193626	9.84565	2.87536	0.0204953	0.0693264	-34.5153	0.193626	1% O2, CyA- vs 19% O2, CyA-
GAB2	-0.81492	3.58593	-2.87527	0.0204982	0.0693264	-34.5154	-0.81492	1% O2, CyA- vs 19% O2, CyA-
HMOX2	0.120224	10.215	2.87499	0.0205073	0.0693264	-34.5159	0.120224	1% O2, CyA- vs 19% O2, CyA-
TSEN15	0.249814	10.1248	2.87463	0.0205185	0.0693264	-34.5165	0.249814	1% O2, CyA- vs 19% O2, CyA-
CYC1	0.103441	11.9602	2.87243	0.0205884	0.0693264	-34.52	0.103441	1% O2, CyA- vs 19% O2, CyA-
RP11-15H20.6	-0.424873	5.30689	-2.87186	0.0206064	0.0693264	-34.5209	-0.424873	1% O2, CyA- vs 19% O2, CyA-
JKAMP	0.151793	9.27912	2.87121	0.020627	0.0693264	-34.5219	0.151793	1% O2, CyA- vs 19% O2, CyA-
SCAMP2	0.163511	10.527	2.87082	0.0206393	0.0693264	-34.5225	0.163511	1% O2, CyA- vs 19% O2, CyA-
CSE1L	0.16652	13.7744	2.86916	0.0206924	0.0693264	-34.5252	0.16652	1% O2, CyA- vs 19% O2, CyA-
PPP3CB	0.233952	10.8657	2.869	0.0206973	0.0693264	-34.5254	0.233952	1% O2, CyA- vs 19% O2, CyA-
MKRN2	0.151289	10.184	2.86772	0.0207382	0.0693264	-34.5275	0.151289	1% O2, CyA- vs 19% O2, CyA-
FGR	0.283599	7.27676	2.86702	0.0207608	0.0693264	-34.5286	0.283599	1% O2, CyA- vs 19% O2, CyA-
RP11-345K20.2	0.675326	3.75394	2.86679	0.0207681	0.0693264	-34.529	0.675326	1% O2, CyA- vs 19% O2, CyA-
SNORD14A	0.598612	3.22367	2.86677	0.0207689	0.0693264	-34.529	0.598612	1% O2, CyA- vs 19% O2, CyA-
NUDT18	0.383926	6.83633	2.86669	0.0207713	0.0693264	-34.5291	0.383926	1% O2, CyA- vs 19% O2, CyA-
SIN3A	0.1843	12.0803	2.86661	0.0207738	0.0693264	-34.5293	0.1843	1% O2, CyA- vs 19% O2, CyA-
HMGN5	0.175913	9.12504	2.86536	0.0208138	0.0693264	-34.5312	0.175913	1% O2, CyA- vs 19% O2, CyA-
RP11-873E20.1	1.27047	2.65168	2.86507	0.0208232	0.0693264	-34.5317	1.27047	1% O2, CyA- vs 19% O2, CyA-
CTD-2286N8.2	0.740789	3.16036	2.865	0.0208254	0.0693264	-34.5318	0.740789	1% O2, CyA- vs 19% O2, CyA-
PARP16	0.215579	8.73753	2.865	0.0208255	0.0693264	-34.5318	0.215579	1% O2, CyA- vs 19% O2, CyA-
AC010729.1	0.919767	3.00084	2.86187	0.0209264	0.0693264	-34.5368	0.919767	1% O2, CyA- vs 19% O2, CyA-
DCTD	0.201428	9.2882	2.86162	0.0209342	0.0693264	-34.5372	0.201428	1% O2, CyA- vs 19% O2, CyA-
FBXO8	0.173174	7.37743	2.86126	0.0209461	0.0693264	-34.5378	0.173174	1% O2, CyA- vs 19% O2, CyA-
RCOR1	0.164459	10.9596	2.86092	0.020957	0.0693264	-34.5383	0.164459	1% O2, CyA- vs 19% O2, CyA-
PRIM1	0.181213	10.0769	2.86	0.0209866	0.0693264	-34.5398	0.181213	1% O2, CyA- vs 19% O2, CyA-
PIGK	0.264001	10.0907	2.85806	0.0210497	0.0693264	-34.5429	0.264001	1% O2, CyA- vs 19% O2, CyA-
BCLAF1	0.254682	12.6806	2.85769	0.0210616	0.0693264	-34.5435	0.254682	1% O2, CyA- vs 19% O2, CyA-
MORF4L1	0.203154	11.9608	2.85766	0.0210627	0.0693264	-34.5435	0.203154	1% O2, CyA- vs 19% O2, CyA-
MSS51	0.45879	4.73754	2.85671	0.0210935	0.0693264	-34.5451	0.45879	1% O2, CyA- vs 19% O2, CyA-
PPP2R2D	0.140742	9.96228	2.85622	0.0211095	0.0693264	-34.5458	0.140742	1% O2, CyA- vs 19% O2, CyA-
ZNF624	0.460537	5.61719	2.85573	0.0211255	0.0693264	-34.5466	0.460537	1% O2, CyA- vs 19% O2, CyA-
ATP5L	0.154338	12.1618	2.85555	0.0211314	0.0693264	-34.5469	0.154338	1% O2, CyA- vs 19% O2, CyA-
SNW1	0.120462	11.5012	2.85553	0.0211321	0.0693264	-34.5469	0.120462	1% O2, CyA- vs 19% O2, CyA-
AC004166.5	0.638202	4.76355	2.85436	0.0211702	0.0693264	-34.5488	0.638202	1% O2, CyA- vs 19% O2, CyA-
MCRS1	0.155047	10.6397	2.85403	0.0211811	0.0693264	-34.5493	0.155047	1% O2, CyA- vs 19% O2, CyA-
SRSF6	0.165507	12.5097	2.85319	0.0212083	0.0693264	-34.5507	0.165507	1% O2, CyA- vs 19% O2, CyA-
PPHLN1	0.10546	11.2577	2.85255	0.0212296	0.0693264	-34.5517	0.10546	1% O2, CyA- vs 19% O2, CyA-
MAT2B	0.277184	10.6146	2.85254	0.0212298	0.0693264	-34.5517	0.277184	1% O2, CyA- vs 19% O2, CyA-
C1GALT1C1	0.231904	8.62716	2.85243	0.0212335	0.0693264	-34.5519	0.231904	1% O2, CyA- vs 19% O2, CyA-
TMSB10	0.149612	12.899	2.85206	0.0212455	0.0693264	-34.5525	0.149612	1% O2, CyA- vs 19% O2, CyA-
ANP32A	0.158015	13.434	2.85191	0.0212505	0.0693264	-34.5527	0.158015	1% O2, CyA- vs 19% O2, CyA-
CITED2	0.247916	9.08765	2.85118	0.0212743	0.0693264	-34.5539	0.247916	1% O2, CyA- vs 19% O2, CyA-
TBC1D7	0.139222	8.71307	2.85112	0.0212763	0.0693264	-34.554	0.139222	1% O2, CyA- vs 19% O2, CyA-
UXS1	0.250449	8.22193	2.84993	0.0213155	0.0693264	-34.5559	0.250449	1% O2, CyA- vs 19% O2, CyA-
METTL15	0.272719	8.05272	2.8497	0.021323	0.0693264	-34.5562	0.272719	1% O2, CyA- vs 19% O2, CyA-
RP11-550E22.4	-1.00989	2.35014	-2.84856	0.0213606	0.0693264	-34.5581	-1.00989	1% O2, CyA- vs 19% O2, CyA-
MFN2	0.125644	11.6656	2.84798	0.0213798	0.0693264	-34.559	0.125644	1% O2, CyA- vs 19% O2, CyA-
EIF3H	0.139049	13.0127	2.84688	0.0214159	0.0693264	-34.5607	0.139049	1% O2, CyA- vs 19% O2, CyA-
XRCC6	0.138707	14.1764	2.84614	0.0214404	0.0693264	-34.5619	0.138707	1% O2, CyA- vs 19% O2, CyA-
PMS2P10	1.27793	3.21774	2.84442	0.0214974	0.0693264	-34.5647	1.27793	1% O2, CyA- vs 19% O2, CyA-
GPALPP1	0.15334	9.72464	2.84409	0.0215084	0.0693264	-34.5652	0.15334	1% O2, CyA- vs 19% O2, CyA-
CMTM6	0.268002	11.3134	2.84163	0.0215903	0.0693264	-34.5691	0.268002	1% O2, CyA- vs 19% O2, CyA-
CCDC47	0.187067	11.8418	2.84124	0.0216035	0.0693264	-34.5697	0.187067	1% O2, CyA- vs 19% O2, CyA-
RP11-712L6.5	-1.05661	2.10204	-2.84097	0.0216123	0.0693264	-34.5702	-1.05661	1% O2, CyA- vs 19% O2, CyA-
RAB34	0.193054	8.79395	2.84087	0.0216158	0.0693264	-34.5703	0.193054	1% O2, CyA- vs 19% O2, CyA-
FAM98A	0.187467	12.1564	2.84059	0.0216249	0.0693264	-34.5708	0.187467	1% O2, CyA- vs 19% O2, CyA-
CAST	0.183781	11.104	2.83898	0.0216789	0.0693264	-34.5733	0.183781	1% O2, CyA- vs 19% O2, CyA-
MYO1G	0.126833	11.4062	2.83868	0.0216891	0.0693264	-34.5738	0.126833	1% O2, CyA- vs 19% O2, CyA-
TMCO4	0.287588	8.10126	2.83835	0.0217001	0.0693264	-34.5744	0.287588	1% O2, CyA- vs 19% O2, CyA-
C3orf38	0.24375	9.33129	2.83819	0.0217053	0.0693264	-34.5746	0.24375	1% O2, CyA- vs 19% O2, CyA-
PCCB	0.13247	11.0679	2.83734	0.0217338	0.0693264	-34.576	0.13247	1% O2, CyA- vs 19% O2, CyA-
APOLD1	0.644387	4.81047	2.83606	0.0217769	0.0693264	-34.578	0.644387	1% O2, CyA- vs 19% O2, CyA-
KCTD5	0.135085	9.89525	2.83542	0.0217986	0.0693264	-34.579	0.135085	1% O2, CyA- vs 19% O2, CyA-
CYB561A3	0.0762344	10.6505	2.83497	0.0218134	0.0693264	-34.5797	0.0762344	1% O2, CyA- vs 19% O2, CyA-
G3BP2	0.231488	13.0996	2.8348	0.0218192	0.0693264	-34.58	0.231488	1% O2, CyA- vs 19% O2, CyA-
MYL12A	0.121749	11.7639	2.83478	0.0218201	0.0693264	-34.5801	0.121749	1% O2, CyA- vs 19% O2, CyA-
RP11-119F19.5	0.363532	4.19151	2.83472	0.0218221	0.0693264	-34.5801	0.363532	1% O2, CyA- vs 19% O2, CyA-
LSM1	0.125872	9.5766	2.83405	0.0218447	0.0693264	-34.5812	0.125872	1% O2, CyA- vs 19% O2, CyA-
ZFR	0.17842	11.9718	2.83327	0.021871	0.0693264	-34.5825	0.17842	1% O2, CyA- vs 19% O2, CyA-
YWHAB	0.161277	13.929	2.83284	0.0218856	0.0693264	-34.5831	0.161277	1% O2, CyA- vs 19% O2, CyA-
ANO9	-0.772514	4.73497	-2.83232	0.0219032	0.0693264	-34.584	-0.772514	1% O2, CyA- vs 19% O2, CyA-
RBBP4	0.142127	13.7503	2.83104	0.0219463	0.0693264	-34.586	0.142127	1% O2, CyA- vs 19% O2, CyA-
GUSB	0.206538	9.86283	2.83059	0.0219618	0.0693264	-34.5867	0.206538	1% O2, CyA- vs 19% O2, CyA-
NCAPH	0.143453	11.6084	2.82988	0.0219858	0.0693264	-34.5879	0.143453	1% O2, CyA- vs 19% O2, CyA-
METTL5	0.130309	10.5777	2.82933	0.0220046	0.0693264	-34.5887	0.130309	1% O2, CyA- vs 19% O2, CyA-
MAP1LC3B	0.208318	9.70399	2.82898	0.0220164	0.0693264	-34.5893	0.208318	1% O2, CyA- vs 19% O2, CyA-
RP5-857K21.10	0.179659	11.3096	2.82752	0.0220662	0.0693264	-34.5916	0.179659	1% O2, CyA- vs 19% O2, CyA-
IL17RA	0.161828	8.43938	2.82706	0.0220817	0.0693264	-34.5924	0.161828	1% O2, CyA- vs 19% O2, CyA-
TPGS2	0.140085	12.2272	2.82706	0.022082	0.0693264	-34.5924	0.140085	1% O2, CyA- vs 19% O2, CyA-
MRPS14	0.133484	9.47389	2.82659	0.022098	0.0693264	-34.5931	0.133484	1% O2, CyA- vs 19% O2, CyA-
CALM1	0.187393	13.0943	2.8261	0.0221146	0.0693264	-34.5939	0.187393	1% O2, CyA- vs 19% O2, CyA-
IGHV1-69	1.19407	2.46008	2.82515	0.0221472	0.0693264	-34.5954	1.19407	1% O2, CyA- vs 19% O2, CyA-
KB-1042C11.5	0.545908	4.2606	2.82357	0.0222014	0.0693264	-34.5979	0.545908	1% O2, CyA- vs 19% O2, CyA-
NUDCD2	0.208778	9.85552	2.8226	0.0222345	0.0693264	-34.5995	0.208778	1% O2, CyA- vs 19% O2, CyA-
SPTSSA	0.418992	9.13162	2.82155	0.0222707	0.0693264	-34.6012	0.418992	1% O2, CyA- vs 19% O2, CyA-
TRIM24	0.138704	11.1953	2.82133	0.0222783	0.0693264	-34.6015	0.138704	1% O2, CyA- vs 19% O2, CyA-
PIK3CA	0.199428	11.0623	2.82034	0.0223125	0.0693264	-34.6031	0.199428	1% O2, CyA- vs 19% O2, CyA-
DENND6A	0.269064	10.0284	2.82033	0.0223127	0.0693264	-34.6031	0.269064	1% O2, CyA- vs 19% O2, CyA-
ALG13	0.184062	9.34992	2.81894	0.0223608	0.0693264	-34.6053	0.184062	1% O2, CyA- vs 19% O2, CyA-
FAM192A	0.137046	11.2749	2.81827	0.0223839	0.0693264	-34.6064	0.137046	1% O2, CyA- vs 19% O2, CyA-
CBX2	0.152676	10.102	2.8173	0.0224174	0.0693264	-34.6079	0.152676	1% O2, CyA- vs 19% O2, CyA-
HECTD4	-0.247039	10.3569	-2.81596	0.022464	0.0693264	-34.6101	-0.247039	1% O2, CyA- vs 19% O2, CyA-
HOXA1	0.222494	8.05202	2.81496	0.0224988	0.0693264	-34.6117	0.222494	1% O2, CyA- vs 19% O2, CyA-
MSH6	0.119396	13.6413	2.81426	0.0225233	0.0693264	-34.6128	0.119396	1% O2, CyA- vs 19% O2, CyA-
FAM76A	0.239639	8.54591	2.81312	0.0225628	0.0693264	-34.6146	0.239639	1% O2, CyA- vs 19% O2, CyA-
ASL	0.179426	7.36659	2.8131	0.0225635	0.0693264	-34.6146	0.179426	1% O2, CyA- vs 19% O2, CyA-
SVBP	0.252533	7.82996	2.81291	0.0225703	0.0693264	-34.6149	0.252533	1% O2, CyA- vs 19% O2, CyA-
GNPDA1	0.105731	10.5448	2.8126	0.0225809	0.0693264	-34.6154	0.105731	1% O2, CyA- vs 19% O2, CyA-
SRD5A1	0.177465	8.56407	2.81187	0.0226066	0.0693264	-34.6166	0.177465	1% O2, CyA- vs 19% O2, CyA-
RP11-798M19.6	0.527078	5.22232	2.81118	0.0226307	0.0693264	-34.6177	0.527078	1% O2, CyA- vs 19% O2, CyA-
ANKRD13B	-0.173055	8.42328	-2.81041	0.0226575	0.0693264	-34.6189	-0.173055	1% O2, CyA- vs 19% O2, CyA-
SLC17A9	-0.292674	10.1017	-2.80925	0.0226983	0.0693264	-34.6208	-0.292674	1% O2, CyA- vs 19% O2, CyA-
RP11-379K17.12	0.390045	6.73079	2.8091	0.0227037	0.0693264	-34.621	0.390045	1% O2, CyA- vs 19% O2, CyA-
DPH6	0.230472	8.35964	2.80895	0.022709	0.0693264	-34.6213	0.230472	1% O2, CyA- vs 19% O2, CyA-
SPAG16	0.340433	6.45974	2.80874	0.0227162	0.0693264	-34.6216	0.340433	1% O2, CyA- vs 19% O2, CyA-
BIRC3	0.222315	12.6772	2.80807	0.02274	0.0693264	-34.6227	0.222315	1% O2, CyA- vs 19% O2, CyA-
ZDHHC24	0.318842	7.51419	2.80747	0.0227608	0.0693264	-34.6236	0.318842	1% O2, CyA- vs 19% O2, CyA-
CLCN2	-0.508871	5.2192	-2.80689	0.0227812	0.0693264	-34.6245	-0.508871	1% O2, CyA- vs 19% O2, CyA-
RBPJ	0.28657	11.8362	2.80683	0.0227836	0.0693264	-34.6247	0.28657	1% O2, CyA- vs 19% O2, CyA-
GYS1	0.104398	10.3431	2.80671	0.0227877	0.0693264	-34.6248	0.104398	1% O2, CyA- vs 19% O2, CyA-
CTC-338M12.3	0.514247	5.82714	2.80634	0.0228006	0.0693264	-34.6254	0.514247	1% O2, CyA- vs 19% O2, CyA-
GM2A	0.138335	12.7178	2.80555	0.0228288	0.0693264	-34.6267	0.138335	1% O2, CyA- vs 19% O2, CyA-
EXOC6	0.271797	9.29663	2.80518	0.0228417	0.0693264	-34.6273	0.271797	1% O2, CyA- vs 19% O2, CyA-
C11orf95	0.157257	9.00586	2.80499	0.0228483	0.0693264	-34.6276	0.157257	1% O2, CyA- vs 19% O2, CyA-
SUB1	0.169288	9.41167	2.80405	0.0228818	0.0693264	-34.6291	0.169288	1% O2, CyA- vs 19% O2, CyA-
MED20	0.154611	10.3231	2.8025	0.0229367	0.0693264	-34.6316	0.154611	1% O2, CyA- vs 19% O2, CyA-
RP13-494C23.1	0.410273	7.51725	2.80191	0.0229576	0.0693264	-34.6325	0.410273	1% O2, CyA- vs 19% O2, CyA-
RASSF5	0.335961	8.25559	2.8008	0.0229972	0.0693264	-34.6343	0.335961	1% O2, CyA- vs 19% O2, CyA-
GOLPH3	0.196501	10.9345	2.80047	0.0230088	0.0693264	-34.6348	0.196501	1% O2, CyA- vs 19% O2, CyA-
OARD1	0.195426	9.42674	2.79847	0.0230803	0.0693264	-34.638	0.195426	1% O2, CyA- vs 19% O2, CyA-
POLR3GL	0.109804	8.7384	2.79831	0.0230858	0.0693264	-34.6382	0.109804	1% O2, CyA- vs 19% O2, CyA-
RP13-942N8.1	-0.659317	3.16729	-2.79814	0.0230918	0.0693264	-34.6385	-0.659317	1% O2, CyA- vs 19% O2, CyA-
TSPYL2	0.208005	9.27714	2.79766	0.0231092	0.0693264	-34.6393	0.208005	1% O2, CyA- vs 19% O2, CyA-
CDC45	0.155132	10.7801	2.79698	0.0231333	0.0693264	-34.6404	0.155132	1% O2, CyA- vs 19% O2, CyA-
RP11-446H18.3	0.294622	6.29043	2.79683	0.0231389	0.0693264	-34.6406	0.294622	1% O2, CyA- vs 19% O2, CyA-
C14orf142	0.235248	8.67802	2.79641	0.0231539	0.0693264	-34.6413	0.235248	1% O2, CyA- vs 19% O2, CyA-
IBTK	0.164263	11.0661	2.79582	0.0231749	0.0693264	-34.6422	0.164263	1% O2, CyA- vs 19% O2, CyA-
KCNA2	-0.992401	2.49408	-2.79565	0.023181	0.0693264	-34.6425	-0.992401	1% O2, CyA- vs 19% O2, CyA-
NFYA	0.1823	11.0575	2.79527	0.0231947	0.0693264	-34.6431	0.1823	1% O2, CyA- vs 19% O2, CyA-
VPS16	-0.207671	8.72134	-2.794	0.0232405	0.0693264	-34.6451	-0.207671	1% O2, CyA- vs 19% O2, CyA-
SQSTM1	0.109111	10.8271	2.79367	0.0232523	0.0693264	-34.6456	0.109111	1% O2, CyA- vs 19% O2, CyA-
H2AFY	0.101461	12.7734	2.79334	0.0232641	0.0693264	-34.6462	0.101461	1% O2, CyA- vs 19% O2, CyA-
RP11-1023L17.1	-0.429615	5.5769	-2.79328	0.0232663	0.0693264	-34.6463	-0.429615	1% O2, CyA- vs 19% O2, CyA-
QPCT	0.298551	12.4425	2.79292	0.0232793	0.0693264	-34.6468	0.298551	1% O2, CyA- vs 19% O2, CyA-
TTF1	0.20762	9.34431	2.79234	0.0233002	0.0693264	-34.6478	0.20762	1% O2, CyA- vs 19% O2, CyA-
RPL37A	0.124757	13.6322	2.79189	0.0233162	0.0693264	-34.6485	0.124757	1% O2, CyA- vs 19% O2, CyA-
KRCC1	0.254857	9.51366	2.79181	0.0233193	0.0693264	-34.6486	0.254857	1% O2, CyA- vs 19% O2, CyA-
SLC39A11	0.161158	8.47695	2.79173	0.0233222	0.0693264	-34.6487	0.161158	1% O2, CyA- vs 19% O2, CyA-
FLT3	0.742163	3.2567	2.7915	0.0233304	0.0693264	-34.6491	0.742163	1% O2, CyA- vs 19% O2, CyA-
SNORA26	0.71249	2.69004	2.79087	0.0233533	0.0693264	-34.6501	0.71249	1% O2, CyA- vs 19% O2, CyA-
RPL27	0.144477	13.6064	2.79077	0.023357	0.0693264	-34.6503	0.144477	1% O2, CyA- vs 19% O2, CyA-
ZNF410	1.31976	2.08788	2.7898	0.023392	0.0693264	-34.6518	1.31976	1% O2, CyA- vs 19% O2, CyA-
SNRNP70	0.146815	12.4485	2.78955	0.0234009	0.0693264	-34.6522	0.146815	1% O2, CyA- vs 19% O2, CyA-
SLC25A17	0.21766	10.3654	2.78859	0.0234357	0.0693264	-34.6537	0.21766	1% O2, CyA- vs 19% O2, CyA-
EEF2	0.111613	16.2486	2.78826	0.0234478	0.0693264	-34.6543	0.111613	1% O2, CyA- vs 19% O2, CyA-
RBBP8	0.119799	12.1698	2.78665	0.0235063	0.0693264	-34.6568	0.119799	1% O2, CyA- vs 19% O2, CyA-
ELOC	0.168904	10.7749	2.78559	0.023545	0.0693264	-34.6585	0.168904	1% O2, CyA- vs 19% O2, CyA-
URI1	0.181801	11.3063	2.78519	0.0235596	0.0693264	-34.6592	0.181801	1% O2, CyA- vs 19% O2, CyA-
GNG7	1.01128	3.7972	2.78407	0.0236004	0.0693264	-34.661	1.01128	1% O2, CyA- vs 19% O2, CyA-
EIF3L	0.160935	12.2523	2.78327	0.0236296	0.0693264	-34.6622	0.160935	1% O2, CyA- vs 19% O2, CyA-
AC079305.10	0.99994	0.715511	2.78274	0.023649	0.0693264	-34.6631	0.99994	1% O2, CyA- vs 19% O2, CyA-
GSTO2	0.438671	6.54776	2.78263	0.023653	0.0693264	-34.6633	0.438671	1% O2, CyA- vs 19% O2, CyA-
SIGIRR	0.344852	6.33188	2.78255	0.0236561	0.0693264	-34.6634	0.344852	1% O2, CyA- vs 19% O2, CyA-
BCL2L1	0.129334	11.2068	2.78146	0.023696	0.0693264	-34.6651	0.129334	1% O2, CyA- vs 19% O2, CyA-
YIPF2	-0.22108	7.50583	-2.7813	0.0237021	0.0693264	-34.6654	-0.22108	1% O2, CyA- vs 19% O2, CyA-
ALOX5AP	0.161229	9.5817	2.77983	0.0237561	0.0693264	-34.6677	0.161229	1% O2, CyA- vs 19% O2, CyA-
FKBP8	0.0952247	11.0849	2.77787	0.0238281	0.0693264	-34.6708	0.0952247	1% O2, CyA- vs 19% O2, CyA-
AREL1	0.173141	10.7711	2.77782	0.0238302	0.0693264	-34.6709	0.173141	1% O2, CyA- vs 19% O2, CyA-
STXBP6	0.257448	11.7944	2.77758	0.0238387	0.0693264	-34.6713	0.257448	1% O2, CyA- vs 19% O2, CyA-
OAZ2	0.233783	10.0669	2.77651	0.0238783	0.0693264	-34.673	0.233783	1% O2, CyA- vs 19% O2, CyA-
CYB5R3	0.124004	11.1121	2.77629	0.0238867	0.0693264	-34.6734	0.124004	1% O2, CyA- vs 19% O2, CyA-
FAM212A	-0.566388	4.79956	-2.77625	0.0238879	0.0693264	-34.6734	-0.566388	1% O2, CyA- vs 19% O2, CyA-
ROMO1	0.240083	9.83411	2.77617	0.023891	0.0693264	-34.6736	0.240083	1% O2, CyA- vs 19% O2, CyA-
SLC26A2	0.622242	4.50769	2.77435	0.0239586	0.0693264	-34.6765	0.622242	1% O2, CyA- vs 19% O2, CyA-
PLA2G12A	0.268212	8.33041	2.77242	0.0240304	0.0693264	-34.6796	0.268212	1% O2, CyA- vs 19% O2, CyA-
MAN2B2	0.177602	9.12225	2.77178	0.0240542	0.0693264	-34.6806	0.177602	1% O2, CyA- vs 19% O2, CyA-
CCDC125	0.238025	7.93316	2.77169	0.0240574	0.0693264	-34.6807	0.238025	1% O2, CyA- vs 19% O2, CyA-
FBXO25	0.258333	8.16556	2.7713	0.0240719	0.0693264	-34.6813	0.258333	1% O2, CyA- vs 19% O2, CyA-
GALNT18	0.150609	9.37258	2.77127	0.0240729	0.0693264	-34.6814	0.150609	1% O2, CyA- vs 19% O2, CyA-
RP11-324I22.4	0.388418	4.74699	2.77032	0.0241085	0.0693264	-34.6829	0.388418	1% O2, CyA- vs 19% O2, CyA-
ATP5F1	0.122568	12.4796	2.76869	0.0241693	0.0693264	-34.6855	0.122568	1% O2, CyA- vs 19% O2, CyA-
CDK9	0.12804	10.2302	2.76856	0.0241744	0.0693264	-34.6857	0.12804	1% O2, CyA- vs 19% O2, CyA-
PRR13	0.225451	10.2785	2.76817	0.0241889	0.0693264	-34.6863	0.225451	1% O2, CyA- vs 19% O2, CyA-
MTCH1	0.131942	10.1789	2.76726	0.024223	0.0693264	-34.6878	0.131942	1% O2, CyA- vs 19% O2, CyA-
TADA2B	0.211302	9.58822	2.76681	0.02424	0.0693264	-34.6885	0.211302	1% O2, CyA- vs 19% O2, CyA-
APH1A	0.167056	11.3466	2.76627	0.0242605	0.0693264	-34.6894	0.167056	1% O2, CyA- vs 19% O2, CyA-
HSPA4L	0.233939	9.96908	2.76579	0.0242786	0.0693264	-34.6901	0.233939	1% O2, CyA- vs 19% O2, CyA-
SNRNP40	0.141617	11.4428	2.76574	0.0242803	0.0693264	-34.6902	0.141617	1% O2, CyA- vs 19% O2, CyA-
GALNT2	0.139376	11.8349	2.76448	0.0243276	0.0693264	-34.6922	0.139376	1% O2, CyA- vs 19% O2, CyA-
RPL5	0.130817	14.6559	2.76064	0.0244729	0.0693264	-34.6983	0.130817	1% O2, CyA- vs 19% O2, CyA-
CTD-2353F22.1	0.405692	6.34715	2.76027	0.0244871	0.0693264	-34.6989	0.405692	1% O2, CyA- vs 19% O2, CyA-
MYL6	0.19994	12.4224	2.76014	0.0244918	0.0693264	-34.6991	0.19994	1% O2, CyA- vs 19% O2, CyA-
CEP57	0.167148	10.6239	2.76001	0.0244971	0.0693264	-34.6993	0.167148	1% O2, CyA- vs 19% O2, CyA-
ZNF225	0.269678	7.26085	2.76	0.0244973	0.0693264	-34.6994	0.269678	1% O2, CyA- vs 19% O2, CyA-
TOR1AIP2	0.146902	10.047	2.7595	0.0245165	0.0693264	-34.7002	0.146902	1% O2, CyA- vs 19% O2, CyA-
RP11-640L9.2	0.875156	3.55361	2.75867	0.0245478	0.0693264	-34.7015	0.875156	1% O2, CyA- vs 19% O2, CyA-
C14orf156	0.138662	11.1279	2.75823	0.0245646	0.0693264	-34.7022	0.138662	1% O2, CyA- vs 19% O2, CyA-
IQCD	0.420335	6.34922	2.75811	0.0245694	0.0693264	-34.7024	0.420335	1% O2, CyA- vs 19% O2, CyA-
SCD	0.242707	13.731	2.75757	0.0245897	0.0693264	-34.7032	0.242707	1% O2, CyA- vs 19% O2, CyA-
SNRK	0.160971	9.54668	2.75706	0.0246091	0.0693264	-34.704	0.160971	1% O2, CyA- vs 19% O2, CyA-
SMTN	-0.195851	8.82105	-2.75588	0.0246544	0.0693264	-34.7059	-0.195851	1% O2, CyA- vs 19% O2, CyA-
SNRPG	0.199809	10.8942	2.75548	0.0246697	0.0693264	-34.7066	0.199809	1% O2, CyA- vs 19% O2, CyA-
EI24	0.151638	12.1546	2.75511	0.0246839	0.0693264	-34.7072	0.151638	1% O2, CyA- vs 19% O2, CyA-
CLN5	0.299173	8.90372	2.75446	0.0247088	0.0693264	-34.7082	0.299173	1% O2, CyA- vs 19% O2, CyA-
SKP1	0.172154	11.53	2.75431	0.0247142	0.0693264	-34.7084	0.172154	1% O2, CyA- vs 19% O2, CyA-
UBE2N	0.144702	12.2777	2.75369	0.0247382	0.0693264	-34.7094	0.144702	1% O2, CyA- vs 19% O2, CyA-
SLFN5	0.668785	4.99537	2.75365	0.0247395	0.0693264	-34.7095	0.668785	1% O2, CyA- vs 19% O2, CyA-
HGSNAT	0.127963	9.60023	2.75336	0.0247507	0.0693264	-34.7099	0.127963	1% O2, CyA- vs 19% O2, CyA-
MESDC2	0.204131	10.8125	2.75321	0.0247566	0.0693264	-34.7102	0.204131	1% O2, CyA- vs 19% O2, CyA-
TET1	0.345056	7.81377	2.75238	0.0247886	0.0693264	-34.7115	0.345056	1% O2, CyA- vs 19% O2, CyA-
SFR1	0.271373	8.15009	2.75201	0.0248026	0.0693264	-34.7121	0.271373	1% O2, CyA- vs 19% O2, CyA-
ZNF117	0.413531	7.2369	2.75067	0.0248543	0.0693264	-34.7142	0.413531	1% O2, CyA- vs 19% O2, CyA-
HEY2	0.299611	6.01841	2.75002	0.0248792	0.0693264	-34.7153	0.299611	1% O2, CyA- vs 19% O2, CyA-
CCNF	0.105261	11.3254	2.74944	0.0249017	0.0693264	-34.7162	0.105261	1% O2, CyA- vs 19% O2, CyA-
TOM1	0.308885	6.82819	2.74928	0.0249079	0.0693264	-34.7165	0.308885	1% O2, CyA- vs 19% O2, CyA-
RP5-991G20.2	0.492363	3.82272	2.74896	0.0249204	0.0693264	-34.717	0.492363	1% O2, CyA- vs 19% O2, CyA-
RPS18	0.152019	14.7476	2.74816	0.0249513	0.0693264	-34.7182	0.152019	1% O2, CyA- vs 19% O2, CyA-
PEX3	0.229515	9.34817	2.74717	0.0249895	0.0693264	-34.7198	0.229515	1% O2, CyA- vs 19% O2, CyA-
RP11-398C13.8	0.138072	10.5661	2.74688	0.0250009	0.0693264	-34.7203	0.138072	1% O2, CyA- vs 19% O2, CyA-
ARID3C	1.05658	0.861742	2.7466	0.0250117	0.0693264	-34.7207	1.05658	1% O2, CyA- vs 19% O2, CyA-
RP11-1023P17.2	1.05658	0.979658	2.74658	0.0250123	0.0693264	-34.7208	1.05658	1% O2, CyA- vs 19% O2, CyA-
FCF1	0.171764	10.9421	2.74635	0.0250216	0.0693264	-34.7211	0.171764	1% O2, CyA- vs 19% O2, CyA-
RP4-647J21.1	-0.251864	7.94006	-2.74579	0.0250433	0.0693264	-34.722	-0.251864	1% O2, CyA- vs 19% O2, CyA-
INTS6L	-0.146915	8.48643	-2.74545	0.0250565	0.0693264	-34.7226	-0.146915	1% O2, CyA- vs 19% O2, CyA-
SF3A2	0.125766	11.6532	2.74539	0.0250587	0.0693264	-34.7227	0.125766	1% O2, CyA- vs 19% O2, CyA-
USP22	0.11421	13.6934	2.7449	0.0250777	0.0693264	-34.7234	0.11421	1% O2, CyA- vs 19% O2, CyA-
KBTBD2	0.214922	10.3699	2.74482	0.0250808	0.0693264	-34.7236	0.214922	1% O2, CyA- vs 19% O2, CyA-
WDR82	0.12604	12.4397	2.74374	0.0251227	0.0693264	-34.7253	0.12604	1% O2, CyA- vs 19% O2, CyA-
RDH14	0.217058	8.30866	2.74309	0.0251482	0.0693264	-34.7263	0.217058	1% O2, CyA- vs 19% O2, CyA-
RP11-4L24.4	1.69981	2.62886	2.74236	0.0251766	0.0693264	-34.7275	1.69981	1% O2, CyA- vs 19% O2, CyA-
DSTNP2	0.345341	5.72203	2.74162	0.0252056	0.0693264	-34.7287	0.345341	1% O2, CyA- vs 19% O2, CyA-
NUP50	0.174113	12.0917	2.74071	0.0252415	0.0693264	-34.7301	0.174113	1% O2, CyA- vs 19% O2, CyA-
TP53TG1	0.173761	7.38148	2.74025	0.0252594	0.0693264	-34.7309	0.173761	1% O2, CyA- vs 19% O2, CyA-
CMAHP	-0.266206	6.16201	-2.73969	0.0252811	0.0693264	-34.7317	-0.266206	1% O2, CyA- vs 19% O2, CyA-
SGO1	0.192836	9.52025	2.73958	0.0252856	0.0693264	-34.7319	0.192836	1% O2, CyA- vs 19% O2, CyA-
GRN	0.171567	11.2653	2.73912	0.0253035	0.0693264	-34.7327	0.171567	1% O2, CyA- vs 19% O2, CyA-
ZNF131	0.152436	10.5191	2.73904	0.0253069	0.0693264	-34.7328	0.152436	1% O2, CyA- vs 19% O2, CyA-
RGS1	-0.267875	7.17709	-2.73858	0.0253247	0.0693264	-34.7335	-0.267875	1% O2, CyA- vs 19% O2, CyA-
ZNF653	0.264194	6.8898	2.73712	0.0253822	0.0693264	-34.7358	0.264194	1% O2, CyA- vs 19% O2, CyA-
KAT7	0.14682	10.4455	2.73639	0.025411	0.0693264	-34.737	0.14682	1% O2, CyA- vs 19% O2, CyA-
DPM1	0.147183	10.3392	2.73585	0.0254324	0.0693264	-34.7379	0.147183	1% O2, CyA- vs 19% O2, CyA-
RPS24	0.154202	14.4757	2.73565	0.0254402	0.0693264	-34.7382	0.154202	1% O2, CyA- vs 19% O2, CyA-
CHCHD2	0.120134	12.4531	2.7353	0.0254542	0.0693264	-34.7388	0.120134	1% O2, CyA- vs 19% O2, CyA-
PET117	0.41667	5.90979	2.73432	0.0254927	0.0693264	-34.7403	0.41667	1% O2, CyA- vs 19% O2, CyA-
C9orf43	0.413024	5.15852	2.73432	0.0254928	0.0693264	-34.7403	0.413024	1% O2, CyA- vs 19% O2, CyA-
HNRNPK	0.122381	14.8438	2.73403	0.0255042	0.0693264	-34.7408	0.122381	1% O2, CyA- vs 19% O2, CyA-
MED27	0.192133	9.29701	2.7317	0.0255967	0.0693264	-34.7445	0.192133	1% O2, CyA- vs 19% O2, CyA-
RP11-403I13.8	0.621308	3.81669	2.73166	0.0255984	0.0693264	-34.7446	0.621308	1% O2, CyA- vs 19% O2, CyA-
USP5	0.108547	11.6293	2.73131	0.0256124	0.0693264	-34.7451	0.108547	1% O2, CyA- vs 19% O2, CyA-
STRN	0.258447	10.8803	2.73078	0.0256333	0.0693264	-34.746	0.258447	1% O2, CyA- vs 19% O2, CyA-
ZC4H2	0.213869	7.79535	2.73041	0.0256482	0.0693264	-34.7466	0.213869	1% O2, CyA- vs 19% O2, CyA-
SZRD1	0.129169	11.7997	2.73034	0.025651	0.0693264	-34.7467	0.129169	1% O2, CyA- vs 19% O2, CyA-
UBOX5	-0.186408	7.5175	-2.72814	0.0257385	0.0693264	-34.7502	-0.186408	1% O2, CyA- vs 19% O2, CyA-
CRIM1	0.192728	10.1831	2.72796	0.0257458	0.0693264	-34.7505	0.192728	1% O2, CyA- vs 19% O2, CyA-
CREB1	0.276497	10.8315	2.7277	0.0257563	0.0693264	-34.7509	0.276497	1% O2, CyA- vs 19% O2, CyA-
LMAN2	0.111921	11.6447	2.72762	0.0257595	0.0693264	-34.751	0.111921	1% O2, CyA- vs 19% O2, CyA-
ATMIN	0.186414	10.7164	2.7261	0.0258204	0.0693264	-34.7534	0.186414	1% O2, CyA- vs 19% O2, CyA-
NFKBIE	0.0712942	9.05048	2.72607	0.0258216	0.0693264	-34.7535	0.0712942	1% O2, CyA- vs 19% O2, CyA-
REPS2	0.641499	4.17449	2.72605	0.0258222	0.0693264	-34.7535	0.641499	1% O2, CyA- vs 19% O2, CyA-
KDM4A	0.150697	9.40483	2.72529	0.0258529	0.0693264	-34.7547	0.150697	1% O2, CyA- vs 19% O2, CyA-
STOM	0.203205	9.36838	2.7245	0.0258843	0.0693264	-34.756	0.203205	1% O2, CyA- vs 19% O2, CyA-
ATP6V1E1	0.155476	10.7104	2.72411	0.0259002	0.0693264	-34.7566	0.155476	1% O2, CyA- vs 19% O2, CyA-
JUP	0.240694	8.91045	2.72398	0.0259052	0.0693264	-34.7568	0.240694	1% O2, CyA- vs 19% O2, CyA-
ARHGEF9	0.219883	8.37338	2.72374	0.0259153	0.0693264	-34.7572	0.219883	1% O2, CyA- vs 19% O2, CyA-
LAPTM4A	0.197765	9.62336	2.72102	0.0260246	0.0693264	-34.7615	0.197765	1% O2, CyA- vs 19% O2, CyA-
CCDC74A	-0.861639	2.7341	-2.72091	0.0260292	0.0693264	-34.7617	-0.861639	1% O2, CyA- vs 19% O2, CyA-
CDKN1B	0.358285	6.53386	2.72084	0.026032	0.0693264	-34.7618	0.358285	1% O2, CyA- vs 19% O2, CyA-
SEC24A	0.2489	10.0564	2.7208	0.0260337	0.0693264	-34.7619	0.2489	1% O2, CyA- vs 19% O2, CyA-
PLEKHG5	0.422163	5.47669	2.72055	0.0260438	0.0693264	-34.7623	0.422163	1% O2, CyA- vs 19% O2, CyA-
RP11-10C24.3	-1.90008	2.13985	-2.72036	0.0260516	0.0693264	-34.7626	-1.90008	1% O2, CyA- vs 19% O2, CyA-
RRP9	-0.119999	10.4727	-2.71972	0.0260775	0.0693264	-34.7636	-0.119999	1% O2, CyA- vs 19% O2, CyA-
NAMPT	0.22276	11.5761	2.71831	0.0261344	0.0693264	-34.7658	0.22276	1% O2, CyA- vs 19% O2, CyA-
ACSF3	0.170479	11.0743	2.7177	0.0261593	0.0693264	-34.7668	0.170479	1% O2, CyA- vs 19% O2, CyA-
CWF19L1	0.143427	10.5141	2.71768	0.0261602	0.0693264	-34.7668	0.143427	1% O2, CyA- vs 19% O2, CyA-
RP11-351D16.3	-1.26524	1.80725	-2.71747	0.0261685	0.0693264	-34.7672	-1.26524	1% O2, CyA- vs 19% O2, CyA-
CCT8	0.116981	14.196	2.71672	0.026199	0.0693264	-34.7684	0.116981	1% O2, CyA- vs 19% O2, CyA-
FA2H	0.568179	4.33172	2.71603	0.0262271	0.0693264	-34.7695	0.568179	1% O2, CyA- vs 19% O2, CyA-
EZH2	0.125492	12.2361	2.71599	0.0262291	0.0693264	-34.7695	0.125492	1% O2, CyA- vs 19% O2, CyA-
CD79B	0.096059	13.4529	2.7154	0.0262529	0.0693264	-34.7705	0.096059	1% O2, CyA- vs 19% O2, CyA-
CCDC117	0.22776	11.801	2.71385	0.0263161	0.0693264	-34.7729	0.22776	1% O2, CyA- vs 19% O2, CyA-
IFI35	0.174016	7.67841	2.71233	0.0263783	0.0693264	-34.7754	0.174016	1% O2, CyA- vs 19% O2, CyA-
RPS2P5	0.196782	9.88806	2.71199	0.0263924	0.0693264	-34.7759	0.196782	1% O2, CyA- vs 19% O2, CyA-
CUL1	0.14626	12.4142	2.71178	0.0264009	0.0693264	-34.7762	0.14626	1% O2, CyA- vs 19% O2, CyA-
CMTM3	0.221875	7.60185	2.71165	0.0264065	0.0693264	-34.7765	0.221875	1% O2, CyA- vs 19% O2, CyA-
TMEM70	0.191195	9.64399	2.71148	0.0264133	0.0693264	-34.7767	0.191195	1% O2, CyA- vs 19% O2, CyA-
SUMO1	0.168442	11.3722	2.71127	0.0264218	0.0693264	-34.7771	0.168442	1% O2, CyA- vs 19% O2, CyA-
TTPAL	0.129444	10.4524	2.71104	0.0264313	0.0693264	-34.7774	0.129444	1% O2, CyA- vs 19% O2, CyA-
UROS	0.157763	10.1386	2.70861	0.0265313	0.0693264	-34.7813	0.157763	1% O2, CyA- vs 19% O2, CyA-
DNAL1	0.352972	8.13614	2.70851	0.0265356	0.0693264	-34.7815	0.352972	1% O2, CyA- vs 19% O2, CyA-
PSMB8	0.0970766	11.3197	2.70818	0.026549	0.0693264	-34.782	0.0970766	1% O2, CyA- vs 19% O2, CyA-
WDR5	0.139301	11.1465	2.70675	0.026608	0.0693264	-34.7843	0.139301	1% O2, CyA- vs 19% O2, CyA-
RP11-506M12.1	-1.13833	2.5319	-2.7066	0.0266144	0.0693264	-34.7845	-1.13833	1% O2, CyA- vs 19% O2, CyA-
RNF219	0.185673	12.0337	2.70455	0.0266992	0.0693264	-34.7878	0.185673	1% O2, CyA- vs 19% O2, CyA-
OST4	0.147444	10.971	2.70352	0.0267419	0.0693264	-34.7894	0.147444	1% O2, CyA- vs 19% O2, CyA-
NEK4	0.197812	9.87568	2.70347	0.026744	0.0693264	-34.7895	0.197812	1% O2, CyA- vs 19% O2, CyA-
SLC2A3	1.08529	4.25761	2.70339	0.0267472	0.0693264	-34.7896	1.08529	1% O2, CyA- vs 19% O2, CyA-
C14orf166	0.133643	12.3055	2.70246	0.0267861	0.0693264	-34.7911	0.133643	1% O2, CyA- vs 19% O2, CyA-
HNRNPUL1	0.119914	13.6392	2.70198	0.0268059	0.0693264	-34.7919	0.119914	1% O2, CyA- vs 19% O2, CyA-
HPRT1	0.230813	11.2496	2.70107	0.0268441	0.0693264	-34.7933	0.230813	1% O2, CyA- vs 19% O2, CyA-
CRNKL1	0.197173	10.1936	2.70056	0.0268653	0.0693264	-34.7941	0.197173	1% O2, CyA- vs 19% O2, CyA-
TRAPPC3	0.121949	10.7158	2.70036	0.0268737	0.0693264	-34.7945	0.121949	1% O2, CyA- vs 19% O2, CyA-
NSL1	0.267051	9.91089	2.69961	0.0269049	0.0693264	-34.7956	0.267051	1% O2, CyA- vs 19% O2, CyA-
CASP6	0.247538	8.38795	2.69942	0.0269131	0.0693264	-34.796	0.247538	1% O2, CyA- vs 19% O2, CyA-
CHRNA10	-0.680208	3.40128	-2.69909	0.0269266	0.0693264	-34.7965	-0.680208	1% O2, CyA- vs 19% O2, CyA-
SENP8	0.523003	3.81717	2.69894	0.0269328	0.0693264	-34.7967	0.523003	1% O2, CyA- vs 19% O2, CyA-
ZNF644	0.204266	11.1071	2.69862	0.0269466	0.0693264	-34.7972	0.204266	1% O2, CyA- vs 19% O2, CyA-
PSMD7	0.127236	12.3788	2.69821	0.0269635	0.0693264	-34.7979	0.127236	1% O2, CyA- vs 19% O2, CyA-
MAP1B	-0.260348	7.68402	-2.6982	0.0269639	0.0693264	-34.7979	-0.260348	1% O2, CyA- vs 19% O2, CyA-
SF3B5	0.130303	10.4064	2.69727	0.0270029	0.0693264	-34.7994	0.130303	1% O2, CyA- vs 19% O2, CyA-
RP11-817I4.1	0.356935	5.2683	2.69719	0.0270063	0.0693264	-34.7995	0.356935	1% O2, CyA- vs 19% O2, CyA-
IL6ST	0.265426	9.09806	2.69702	0.0270137	0.0693264	-34.7998	0.265426	1% O2, CyA- vs 19% O2, CyA-
WDFY4	-0.145871	12.1599	-2.69689	0.027019	0.0693264	-34.8	-0.145871	1% O2, CyA- vs 19% O2, CyA-
RP11-147G7.3	-1.52823	0.825668	-2.69642	0.0270386	0.0693264	-34.8007	-1.52823	1% O2, CyA- vs 19% O2, CyA-
DCTN4	0.22303	10.3906	2.69635	0.0270416	0.0693264	-34.8008	0.22303	1% O2, CyA- vs 19% O2, CyA-
FAM188A	0.233419	8.81684	2.69602	0.0270557	0.0693264	-34.8014	0.233419	1% O2, CyA- vs 19% O2, CyA-
STX10	-0.101428	9.11485	-2.69536	0.0270834	0.0693264	-34.8024	-0.101428	1% O2, CyA- vs 19% O2, CyA-
ATAD1	0.183378	10.9226	2.69524	0.0270882	0.0693264	-34.8026	0.183378	1% O2, CyA- vs 19% O2, CyA-
MIER3	0.316759	10.0909	2.69337	0.0271674	0.0693264	-34.8056	0.316759	1% O2, CyA- vs 19% O2, CyA-
PIH1D1	0.164333	9.68838	2.6925	0.0272039	0.0693264	-34.807	0.164333	1% O2, CyA- vs 19% O2, CyA-
EOGT	0.478627	7.63772	2.69214	0.0272192	0.0693264	-34.8075	0.478627	1% O2, CyA- vs 19% O2, CyA-
FANCG	0.116131	9.8394	2.69169	0.0272385	0.0693264	-34.8083	0.116131	1% O2, CyA- vs 19% O2, CyA-
HSBP1	0.152163	11.0584	2.69146	0.0272479	0.0693264	-34.8086	0.152163	1% O2, CyA- vs 19% O2, CyA-
VPS37C	0.154185	8.60184	2.69145	0.0272486	0.0693264	-34.8087	0.154185	1% O2, CyA- vs 19% O2, CyA-
RPL37P2	0.487279	5.57099	2.69112	0.0272626	0.0693264	-34.8092	0.487279	1% O2, CyA- vs 19% O2, CyA-
VMAC	0.547348	4.90708	2.69026	0.0272991	0.0693264	-34.8105	0.547348	1% O2, CyA- vs 19% O2, CyA-
NCF1B	0.275897	7.16933	2.69003	0.0273089	0.0693264	-34.8109	0.275897	1% O2, CyA- vs 19% O2, CyA-
RBM43	0.536476	5.39973	2.68966	0.0273244	0.0693264	-34.8115	0.536476	1% O2, CyA- vs 19% O2, CyA-
IQCH	0.619656	3.57212	2.68942	0.0273347	0.0693264	-34.8119	0.619656	1% O2, CyA- vs 19% O2, CyA-
WBSCR22	0.12086	11.6692	2.68908	0.0273492	0.0693264	-34.8124	0.12086	1% O2, CyA- vs 19% O2, CyA-
NEIL3	0.156916	9.25025	2.6882	0.0273864	0.0693264	-34.8138	0.156916	1% O2, CyA- vs 19% O2, CyA-
PPP1R8	0.118924	11.402	2.6879	0.0273995	0.0693264	-34.8143	0.118924	1% O2, CyA- vs 19% O2, CyA-
ZNF737	0.333476	6.46366	2.6857	0.0274931	0.0693264	-34.8178	0.333476	1% O2, CyA- vs 19% O2, CyA-
PSMA7	0.121925	12.4725	2.6853	0.0275103	0.0693264	-34.8184	0.121925	1% O2, CyA- vs 19% O2, CyA-
POLA2	0.140722	11.5242	2.6853	0.0275104	0.0693264	-34.8184	0.140722	1% O2, CyA- vs 19% O2, CyA-
ATP5D	0.104633	10.0877	2.68475	0.0275338	0.0693264	-34.8193	0.104633	1% O2, CyA- vs 19% O2, CyA-
RPL7A	0.119412	14.7891	2.68446	0.0275461	0.0693264	-34.8198	0.119412	1% O2, CyA- vs 19% O2, CyA-
INTS7	0.154656	11.1357	2.68361	0.0275825	0.0693264	-34.8211	0.154656	1% O2, CyA- vs 19% O2, CyA-
H2AFV	0.128196	12.1095	2.68236	0.0276364	0.0693264	-34.8231	0.128196	1% O2, CyA- vs 19% O2, CyA-
PTP4A2	0.19183	13.1448	2.68233	0.0276377	0.0693264	-34.8232	0.19183	1% O2, CyA- vs 19% O2, CyA-
EIF3J	0.183434	12.2778	2.68154	0.0276716	0.0693264	-34.8244	0.183434	1% O2, CyA- vs 19% O2, CyA-
MROH8	0.259541	7.48925	2.68127	0.0276833	0.0693264	-34.8249	0.259541	1% O2, CyA- vs 19% O2, CyA-
FBXL4	0.22232	10.0685	2.68112	0.0276899	0.0693264	-34.8251	0.22232	1% O2, CyA- vs 19% O2, CyA-
ZXDB	0.28682	7.27333	2.68069	0.0277084	0.0693264	-34.8258	0.28682	1% O2, CyA- vs 19% O2, CyA-
MSMP	0.486574	4.68872	2.67976	0.0277485	0.0693264	-34.8273	0.486574	1% O2, CyA- vs 19% O2, CyA-
ARPC2	0.122004	13.6443	2.67957	0.0277568	0.0693264	-34.8276	0.122004	1% O2, CyA- vs 19% O2, CyA-
ZRANB3	0.238906	8.01377	2.67898	0.0277821	0.0693264	-34.8285	0.238906	1% O2, CyA- vs 19% O2, CyA-
RPL21	0.171885	12.2569	2.67868	0.0277952	0.0693264	-34.829	0.171885	1% O2, CyA- vs 19% O2, CyA-
TMEM129	0.204465	9.17145	2.67843	0.0278058	0.0693264	-34.8294	0.204465	1% O2, CyA- vs 19% O2, CyA-
EIF4G2	0.149721	15.151	2.67749	0.0278466	0.0693264	-34.8309	0.149721	1% O2, CyA- vs 19% O2, CyA-
SEC22C	0.193926	10.0299	2.67678	0.0278774	0.0693264	-34.832	0.193926	1% O2, CyA- vs 19% O2, CyA-
RTF1	0.12935	11.5345	2.67549	0.0279335	0.0693264	-34.8341	0.12935	1% O2, CyA- vs 19% O2, CyA-
ELP3	0.180364	10.6094	2.67526	0.0279431	0.0693264	-34.8344	0.180364	1% O2, CyA- vs 19% O2, CyA-
HEMGN	0.327581	6.58817	2.67478	0.027964	0.0693264	-34.8352	0.327581	1% O2, CyA- vs 19% O2, CyA-
AKAP8	0.13418	10.3551	2.67437	0.0279819	0.0693264	-34.8359	0.13418	1% O2, CyA- vs 19% O2, CyA-
MAPK9	0.190015	10.6497	2.67327	0.0280301	0.0693264	-34.8376	0.190015	1% O2, CyA- vs 19% O2, CyA-
MT-ND4	0.150468	15.2316	2.67282	0.0280496	0.0693264	-34.8383	0.150468	1% O2, CyA- vs 19% O2, CyA-
GPSM2	0.183924	10.7294	2.6727	0.0280549	0.0693264	-34.8385	0.183924	1% O2, CyA- vs 19% O2, CyA-
ACSF2	0.230906	6.55652	2.67154	0.0281057	0.0693264	-34.8404	0.230906	1% O2, CyA- vs 19% O2, CyA-
CDKN3	0.116507	10.774	2.67114	0.0281229	0.0693264	-34.841	0.116507	1% O2, CyA- vs 19% O2, CyA-
MNAT1	0.155225	9.26192	2.67009	0.028169	0.0693264	-34.8427	0.155225	1% O2, CyA- vs 19% O2, CyA-
MECR	0.160729	8.82873	2.66986	0.028179	0.0693264	-34.843	0.160729	1% O2, CyA- vs 19% O2, CyA-
TUBB	0.110815	15.8953	2.66849	0.0282391	0.0693264	-34.8452	0.110815	1% O2, CyA- vs 19% O2, CyA-
DST	-0.1843	9.76908	-2.66788	0.0282661	0.0693264	-34.8462	-0.1843	1% O2, CyA- vs 19% O2, CyA-
PITRM1	0.0767818	11.1174	2.66502	0.028392	0.0693264	-34.8507	0.0767818	1% O2, CyA- vs 19% O2, CyA-
MRPL10	0.141666	10.26	2.66476	0.0284035	0.0693264	-34.8512	0.141666	1% O2, CyA- vs 19% O2, CyA-
GSS	0.105655	10.3749	2.66473	0.0284051	0.0693264	-34.8512	0.105655	1% O2, CyA- vs 19% O2, CyA-
GNB1L	-0.259908	7.05344	-2.66403	0.0284357	0.0693264	-34.8523	-0.259908	1% O2, CyA- vs 19% O2, CyA-
RFC5	0.206658	10.542	2.66302	0.0284807	0.0693264	-34.8539	0.206658	1% O2, CyA- vs 19% O2, CyA-
UEVLD	0.297724	7.98377	2.66295	0.028484	0.0693264	-34.8541	0.297724	1% O2, CyA- vs 19% O2, CyA-
EIF3K	0.131841	12.3551	2.66236	0.0285101	0.0693264	-34.855	0.131841	1% O2, CyA- vs 19% O2, CyA-
BCL10	0.247066	9.33847	2.66221	0.0285167	0.0693264	-34.8552	0.247066	1% O2, CyA- vs 19% O2, CyA-
UBE2D4	0.121046	9.31202	2.66131	0.0285565	0.0693264	-34.8567	0.121046	1% O2, CyA- vs 19% O2, CyA-
TMEM218	0.132313	8.07092	2.66113	0.0285646	0.0693264	-34.8569	0.132313	1% O2, CyA- vs 19% O2, CyA-
CLGN	0.278673	7.40027	2.66033	0.0286003	0.0693264	-34.8582	0.278673	1% O2, CyA- vs 19% O2, CyA-
ASXL2	0.16475	10.968	2.65992	0.0286184	0.0693264	-34.8589	0.16475	1% O2, CyA- vs 19% O2, CyA-
KDM2B	0.0987498	11.6064	2.65847	0.0286832	0.0693264	-34.8612	0.0987498	1% O2, CyA- vs 19% O2, CyA-
LMNTD2	-1.03848	3.91398	-2.65798	0.0287048	0.0693264	-34.862	-1.03848	1% O2, CyA- vs 19% O2, CyA-
PRPF31	0.0675877	11.0639	2.65788	0.0287096	0.0693264	-34.8621	0.0675877	1% O2, CyA- vs 19% O2, CyA-
TAF5	0.20181	9.82524	2.6573	0.0287355	0.0693264	-34.863	0.20181	1% O2, CyA- vs 19% O2, CyA-
MRPL47	0.177688	11.6685	2.65721	0.0287396	0.0693264	-34.8632	0.177688	1% O2, CyA- vs 19% O2, CyA-
ARL9	0.214342	7.39296	2.65658	0.0287676	0.0693264	-34.8642	0.214342	1% O2, CyA- vs 19% O2, CyA-
HNRNPM	0.142606	13.8041	2.65596	0.0287954	0.0693264	-34.8652	0.142606	1% O2, CyA- vs 19% O2, CyA-
PPM1G	0.120524	12.914	2.65567	0.0288082	0.0693264	-34.8656	0.120524	1% O2, CyA- vs 19% O2, CyA-
MOXD1	0.449892	5.11507	2.65536	0.0288225	0.0693264	-34.8661	0.449892	1% O2, CyA- vs 19% O2, CyA-
SYS1	0.234824	7.99517	2.65493	0.0288416	0.0693264	-34.8668	0.234824	1% O2, CyA- vs 19% O2, CyA-
ATAD2	0.169857	12.4142	2.65439	0.0288657	0.0693264	-34.8677	0.169857	1% O2, CyA- vs 19% O2, CyA-
TXNRD1	0.123007	13.0684	2.65407	0.0288801	0.0693264	-34.8682	0.123007	1% O2, CyA- vs 19% O2, CyA-
LSM14B	0.144096	10.3677	2.65335	0.0289127	0.0693264	-34.8693	0.144096	1% O2, CyA- vs 19% O2, CyA-
RP11-293A21.1	1.02343	1.98263	2.65313	0.0289226	0.0693264	-34.8697	1.02343	1% O2, CyA- vs 19% O2, CyA-
C1GALT1	0.352663	9.64233	2.65258	0.0289472	0.0693264	-34.8706	0.352663	1% O2, CyA- vs 19% O2, CyA-
MTO1	0.116737	10.2563	2.65199	0.0289738	0.0693264	-34.8715	0.116737	1% O2, CyA- vs 19% O2, CyA-
C12orf49	0.160414	12.2888	2.65199	0.028974	0.0693264	-34.8715	0.160414	1% O2, CyA- vs 19% O2, CyA-
MRPL15	0.120426	10.9795	2.65193	0.0289765	0.0693264	-34.8716	0.120426	1% O2, CyA- vs 19% O2, CyA-
HIBCH	0.149988	7.74669	2.65164	0.0289896	0.0693264	-34.8721	0.149988	1% O2, CyA- vs 19% O2, CyA-
FAM216A	0.173859	10.0839	2.6498	0.0290728	0.0693264	-34.875	0.173859	1% O2, CyA- vs 19% O2, CyA-
CXXC1	0.101719	11.1548	2.64798	0.0291552	0.0693264	-34.8779	0.101719	1% O2, CyA- vs 19% O2, CyA-
SUV39H2	0.167173	10.3834	2.64778	0.0291644	0.0693264	-34.8782	0.167173	1% O2, CyA- vs 19% O2, CyA-
RIPK1	0.226195	9.12201	2.64683	0.0292076	0.0693264	-34.8797	0.226195	1% O2, CyA- vs 19% O2, CyA-
POLA1	0.116784	11.9386	2.64673	0.0292122	0.0693264	-34.8799	0.116784	1% O2, CyA- vs 19% O2, CyA-
COL9A2	0.323102	6.72639	2.64515	0.0292843	0.0693264	-34.8824	0.323102	1% O2, CyA- vs 19% O2, CyA-
INAFM1	0.516601	5.34911	2.6443	0.029323	0.0693264	-34.8837	0.516601	1% O2, CyA- vs 19% O2, CyA-
TSTD1	0.227688	7.55507	2.6441	0.029332	0.0693264	-34.8841	0.227688	1% O2, CyA- vs 19% O2, CyA-
PIGT	0.0836	10.6422	2.64402	0.0293356	0.0693264	-34.8842	0.0836	1% O2, CyA- vs 19% O2, CyA-
RPRD1B	0.132032	10.5533	2.64345	0.0293618	0.0693264	-34.8851	0.132032	1% O2, CyA- vs 19% O2, CyA-
AC084018.1	-0.487009	4.65436	-2.643	0.0293824	0.0693264	-34.8858	-0.487009	1% O2, CyA- vs 19% O2, CyA-
ZBTB6	0.419399	8.29895	2.64289	0.0293876	0.0693264	-34.886	0.419399	1% O2, CyA- vs 19% O2, CyA-
UQCRH	0.123767	11.2792	2.64286	0.0293891	0.0693264	-34.886	0.123767	1% O2, CyA- vs 19% O2, CyA-
TCAIM	0.164239	9.44008	2.64227	0.0294159	0.0693264	-34.887	0.164239	1% O2, CyA- vs 19% O2, CyA-
BSPRY	0.13304	7.80178	2.63942	0.0295467	0.0693264	-34.8915	0.13304	1% O2, CyA- vs 19% O2, CyA-
RPL34	0.143697	12.5584	2.63941	0.0295472	0.0693264	-34.8915	0.143697	1% O2, CyA- vs 19% O2, CyA-
USP53	0.160682	9.42964	2.63913	0.0295601	0.0693264	-34.892	0.160682	1% O2, CyA- vs 19% O2, CyA-
AP4E1	0.247292	10.3261	2.63891	0.02957	0.0693264	-34.8923	0.247292	1% O2, CyA- vs 19% O2, CyA-
TDG	0.170078	11.3639	2.63772	0.0296251	0.0693264	-34.8942	0.170078	1% O2, CyA- vs 19% O2, CyA-
PAICS	0.138405	14.558	2.63685	0.0296651	0.0693264	-34.8956	0.138405	1% O2, CyA- vs 19% O2, CyA-
ARHGAP17	-0.178084	9.43223	-2.63618	0.0296964	0.0693264	-34.8967	-0.178084	1% O2, CyA- vs 19% O2, CyA-
RP11-118B22.3	0.298246	6.32975	2.63614	0.029698	0.0693264	-34.8967	0.298246	1% O2, CyA- vs 19% O2, CyA-
IRF2BP2	0.257414	8.85652	2.63544	0.0297306	0.0693264	-34.8978	0.257414	1% O2, CyA- vs 19% O2, CyA-
AF131215.8	0.33201	5.5336	2.63465	0.0297672	0.0693264	-34.8991	0.33201	1% O2, CyA- vs 19% O2, CyA-
IMPAD1	0.297904	11.4558	2.63453	0.0297725	0.0693264	-34.8993	0.297904	1% O2, CyA- vs 19% O2, CyA-
TMBIM6	0.14687	12.7151	2.63441	0.0297784	0.0693264	-34.8995	0.14687	1% O2, CyA- vs 19% O2, CyA-
KHSRP	0.126637	13.5898	2.63393	0.0298006	0.0693264	-34.9002	0.126637	1% O2, CyA- vs 19% O2, CyA-
C17orf58	0.25563	7.37342	2.63373	0.0298097	0.0693264	-34.9006	0.25563	1% O2, CyA- vs 19% O2, CyA-
TPM4	0.172904	10.8269	2.63364	0.0298138	0.0693264	-34.9007	0.172904	1% O2, CyA- vs 19% O2, CyA-
TMPO	0.232417	13.7543	2.63358	0.0298169	0.0693264	-34.9008	0.232417	1% O2, CyA- vs 19% O2, CyA-
PGGT1B	0.318017	9.83729	2.63314	0.0298371	0.0693264	-34.9015	0.318017	1% O2, CyA- vs 19% O2, CyA-
LINC01176	-1.04796	2.34595	-2.63274	0.029856	0.0693264	-34.9021	-1.04796	1% O2, CyA- vs 19% O2, CyA-
ARPC5	0.21436	12.0016	2.6323	0.0298765	0.0693264	-34.9028	0.21436	1% O2, CyA- vs 19% O2, CyA-
C9orf16	0.205176	8.83769	2.63206	0.0298875	0.0693264	-34.9032	0.205176	1% O2, CyA- vs 19% O2, CyA-
GNPDA2	0.267516	8.91299	2.63094	0.0299395	0.0693264	-34.905	0.267516	1% O2, CyA- vs 19% O2, CyA-
IGF2BP3	0.227748	11.2357	2.63072	0.0299498	0.0693264	-34.9053	0.227748	1% O2, CyA- vs 19% O2, CyA-
HADHA	0.108488	12.5215	2.63055	0.0299581	0.0693264	-34.9056	0.108488	1% O2, CyA- vs 19% O2, CyA-
WASHC5	0.132537	10.7816	2.63035	0.0299672	0.0693264	-34.9059	0.132537	1% O2, CyA- vs 19% O2, CyA-
APOL6	0.15665	11.5264	2.63031	0.0299691	0.0693264	-34.906	0.15665	1% O2, CyA- vs 19% O2, CyA-
AL133243.2	-1.04308	3.45606	-2.63007	0.0299805	0.0693264	-34.9064	-1.04308	1% O2, CyA- vs 19% O2, CyA-
DAP	0.140205	11.0235	2.6276	0.0300959	0.0693264	-34.9103	0.140205	1% O2, CyA- vs 19% O2, CyA-
HCN3	-0.636239	5.78409	-2.62706	0.0301212	0.0693264	-34.9112	-0.636239	1% O2, CyA- vs 19% O2, CyA-
PFN1	0.136238	13.6374	2.6262	0.0301618	0.0693264	-34.9125	0.136238	1% O2, CyA- vs 19% O2, CyA-
CTC-241F20.3	0.188048	7.90984	2.62612	0.0301653	0.0693264	-34.9127	0.188048	1% O2, CyA- vs 19% O2, CyA-
TSSC4	-0.163358	9.5019	-2.62543	0.0301981	0.0693264	-34.9138	-0.163358	1% O2, CyA- vs 19% O2, CyA-
KHNYN	0.12244	10.8386	2.62538	0.0302001	0.0693264	-34.9138	0.12244	1% O2, CyA- vs 19% O2, CyA-
NDUFA9	0.108916	8.71728	2.62526	0.0302057	0.0693264	-34.914	0.108916	1% O2, CyA- vs 19% O2, CyA-
CPT2	0.144567	9.28203	2.62479	0.0302278	0.0693264	-34.9148	0.144567	1% O2, CyA- vs 19% O2, CyA-
ACP1	0.121285	11.3946	2.62464	0.0302351	0.0693264	-34.915	0.121285	1% O2, CyA- vs 19% O2, CyA-
RELA	0.115904	11.0584	2.62462	0.0302362	0.0693264	-34.9151	0.115904	1% O2, CyA- vs 19% O2, CyA-
ACAD9	0.0883032	10.49	2.62441	0.0302457	0.0693264	-34.9154	0.0883032	1% O2, CyA- vs 19% O2, CyA-
NAGS	-0.606869	4.61936	-2.62441	0.0302458	0.0693264	-34.9154	-0.606869	1% O2, CyA- vs 19% O2, CyA-
EBP	0.157996	10.7045	2.6238	0.0302745	0.0693264	-34.9164	0.157996	1% O2, CyA- vs 19% O2, CyA-
SAAL1	0.12578	10.222	2.62192	0.0303635	0.0693264	-34.9194	0.12578	1% O2, CyA- vs 19% O2, CyA-
CH507-42P11.8	0.898608	3.7134	2.62169	0.0303746	0.0693264	-34.9197	0.898608	1% O2, CyA- vs 19% O2, CyA-
ZFAND1	0.17819	9.18151	2.62166	0.0303759	0.0693264	-34.9198	0.17819	1% O2, CyA- vs 19% O2, CyA-
RP1-222E13.10	-0.22978	8.46887	-2.62039	0.0304362	0.0693264	-34.9218	-0.22978	1% O2, CyA- vs 19% O2, CyA-
ANAPC16	0.218041	10.6927	2.62035	0.0304378	0.0693264	-34.9218	0.218041	1% O2, CyA- vs 19% O2, CyA-
TSG101	0.184577	10.2316	2.61888	0.030508	0.0693264	-34.9242	0.184577	1% O2, CyA- vs 19% O2, CyA-
RBM7	0.417703	8.70192	2.61887	0.0305082	0.0693264	-34.9242	0.417703	1% O2, CyA- vs 19% O2, CyA-
CEBPG	0.183764	10.9108	2.61847	0.030527	0.0693264	-34.9248	0.183764	1% O2, CyA- vs 19% O2, CyA-
ISCA2	0.140091	9.10653	2.61815	0.0305426	0.0693264	-34.9254	0.140091	1% O2, CyA- vs 19% O2, CyA-
TRMT10C	0.225883	9.12383	2.6168	0.0306068	0.0693264	-34.9275	0.225883	1% O2, CyA- vs 19% O2, CyA-
TTC1	0.144219	11.006	2.61648	0.0306219	0.0693264	-34.928	0.144219	1% O2, CyA- vs 19% O2, CyA-
EIF3E	0.165699	13.3897	2.61632	0.0306295	0.0693264	-34.9282	0.165699	1% O2, CyA- vs 19% O2, CyA-
UBE2O	0.12756	10.8615	2.61522	0.0306825	0.0693264	-34.93	0.12756	1% O2, CyA- vs 19% O2, CyA-
NCBP3	0.142555	9.92711	2.61504	0.0306911	0.0693264	-34.9303	0.142555	1% O2, CyA- vs 19% O2, CyA-
ZNF790-AS1	1.67651	1.76195	2.61451	0.0307163	0.0693264	-34.9311	1.67651	1% O2, CyA- vs 19% O2, CyA-
YIPF1	0.19396	8.66091	2.61444	0.0307199	0.0693264	-34.9313	0.19396	1% O2, CyA- vs 19% O2, CyA-
ADD1	0.118075	11.2851	2.61377	0.0307517	0.0693264	-34.9323	0.118075	1% O2, CyA- vs 19% O2, CyA-
FADS2	0.298689	10.6622	2.61346	0.0307665	0.0693264	-34.9328	0.298689	1% O2, CyA- vs 19% O2, CyA-
TMEM59	0.16534	10.4404	2.61326	0.0307762	0.0693264	-34.9331	0.16534	1% O2, CyA- vs 19% O2, CyA-
AHCYL1	0.119158	10.9495	2.61145	0.0308633	0.0693264	-34.936	0.119158	1% O2, CyA- vs 19% O2, CyA-
FAM161B	0.527168	5.9575	2.61105	0.0308824	0.0693264	-34.9366	0.527168	1% O2, CyA- vs 19% O2, CyA-
TRAF3IP1	0.238243	7.25162	2.61056	0.0309058	0.0693264	-34.9374	0.238243	1% O2, CyA- vs 19% O2, CyA-
FAM229A	-0.812462	3.74099	-2.60906	0.0309784	0.0693264	-34.9398	-0.812462	1% O2, CyA- vs 19% O2, CyA-
VDAC1	0.171283	13.1575	2.60885	0.0309885	0.0693264	-34.9401	0.171283	1% O2, CyA- vs 19% O2, CyA-
NCOA4	0.174384	12.5101	2.60838	0.0310112	0.0693264	-34.9409	0.174384	1% O2, CyA- vs 19% O2, CyA-
DDR1	0.284129	8.63633	2.60807	0.0310261	0.0693264	-34.9414	0.284129	1% O2, CyA- vs 19% O2, CyA-
SLAIN2	0.210369	10.3968	2.60705	0.0310757	0.0693264	-34.943	0.210369	1% O2, CyA- vs 19% O2, CyA-
DHX40	0.215976	10.5359	2.60695	0.0310807	0.0693264	-34.9432	0.215976	1% O2, CyA- vs 19% O2, CyA-
NTPCR	0.130544	8.88083	2.60654	0.0311004	0.0693264	-34.9438	0.130544	1% O2, CyA- vs 19% O2, CyA-
EAF1	0.183016	10.5968	2.60634	0.0311099	0.0693264	-34.9441	0.183016	1% O2, CyA- vs 19% O2, CyA-
WAS	0.110503	11.1187	2.6061	0.0311216	0.0693264	-34.9445	0.110503	1% O2, CyA- vs 19% O2, CyA-
VEZF1	0.126179	10.0656	2.60418	0.0312152	0.0693264	-34.9476	0.126179	1% O2, CyA- vs 19% O2, CyA-
RP11-134P9.3	0.573215	4.7759	2.6041	0.0312189	0.0693264	-34.9477	0.573215	1% O2, CyA- vs 19% O2, CyA-
HMGN2P5	0.368638	7.46449	2.60373	0.0312368	0.0693264	-34.9483	0.368638	1% O2, CyA- vs 19% O2, CyA-
PMS2L1	0.134357	10.1121	2.60344	0.0312512	0.0693264	-34.9487	0.134357	1% O2, CyA- vs 19% O2, CyA-
PHPT1	0.136114	9.16926	2.60304	0.0312706	0.0693264	-34.9494	0.136114	1% O2, CyA- vs 19% O2, CyA-
DPP3	0.125069	10.6363	2.60283	0.0312811	0.0693264	-34.9497	0.125069	1% O2, CyA- vs 19% O2, CyA-
MAN1C1	0.64046	4.44654	2.60227	0.0313082	0.0693264	-34.9506	0.64046	1% O2, CyA- vs 19% O2, CyA-
CDAN1	-0.107166	8.98583	-2.6015	0.0313457	0.0693264	-34.9518	-0.107166	1% O2, CyA- vs 19% O2, CyA-
BRMS1L	0.332017	7.92256	2.60077	0.0313815	0.0693264	-34.953	0.332017	1% O2, CyA- vs 19% O2, CyA-
CTD-2135J3.2	0.157361	9.41843	2.60031	0.0314039	0.0693264	-34.9537	0.157361	1% O2, CyA- vs 19% O2, CyA-
ARL6IP5	0.295899	8.37924	2.59925	0.0314559	0.0693264	-34.9554	0.295899	1% O2, CyA- vs 19% O2, CyA-
ELOF1	0.0884308	9.98781	2.59911	0.0314629	0.0693264	-34.9556	0.0884308	1% O2, CyA- vs 19% O2, CyA-
FAM153A	0.663684	3.88145	2.59797	0.0315191	0.0693264	-34.9574	0.663684	1% O2, CyA- vs 19% O2, CyA-
CSDE1	0.136779	14.2969	2.59781	0.0315268	0.0693264	-34.9577	0.136779	1% O2, CyA- vs 19% O2, CyA-
BOLA3	0.148498	9.4862	2.59716	0.0315587	0.0693264	-34.9587	0.148498	1% O2, CyA- vs 19% O2, CyA-
XPA	0.205333	8.18062	2.59707	0.0315631	0.0693264	-34.9589	0.205333	1% O2, CyA- vs 19% O2, CyA-
NPAS1	0.427289	5.65684	2.59554	0.0316386	0.0693264	-34.9613	0.427289	1% O2, CyA- vs 19% O2, CyA-
AC009303.2	-1.089	3.51803	-2.59505	0.0316628	0.0693264	-34.9621	-1.089	1% O2, CyA- vs 19% O2, CyA-
STX7	0.234603	11.0547	2.5942	0.0317049	0.0693264	-34.9634	0.234603	1% O2, CyA- vs 19% O2, CyA-
CEP68	0.162655	10.1673	2.59404	0.0317125	0.0693264	-34.9637	0.162655	1% O2, CyA- vs 19% O2, CyA-
GOLPH3L	0.190364	9.99464	2.59393	0.0317181	0.0693264	-34.9639	0.190364	1% O2, CyA- vs 19% O2, CyA-
CSTB	0.145787	10.0296	2.59366	0.0317314	0.0693264	-34.9643	0.145787	1% O2, CyA- vs 19% O2, CyA-
CTD-2228K2.7	-1.09758	4.09612	-2.59334	0.0317473	0.0693264	-34.9648	-1.09758	1% O2, CyA- vs 19% O2, CyA-
CH507-9B2.5	0.304287	7.64677	2.59314	0.0317574	0.0693264	-34.9651	0.304287	1% O2, CyA- vs 19% O2, CyA-
ATAT1	-0.184361	7.63484	-2.59282	0.0317733	0.0693264	-34.9656	-0.184361	1% O2, CyA- vs 19% O2, CyA-
RP11-960L18.1	0.20891	7.94676	2.59133	0.0318471	0.0693264	-34.968	0.20891	1% O2, CyA- vs 19% O2, CyA-
LSM11	0.177702	9.98072	2.5913	0.0318484	0.0693264	-34.968	0.177702	1% O2, CyA- vs 19% O2, CyA-
RAD51AP1	0.245884	10.0377	2.59128	0.0318497	0.0693264	-34.9681	0.245884	1% O2, CyA- vs 19% O2, CyA-
KIF11	0.174792	12.8246	2.59064	0.0318812	0.0693264	-34.9691	0.174792	1% O2, CyA- vs 19% O2, CyA-
EBAG9	0.15513	10.0466	2.59025	0.0319006	0.0693264	-34.9697	0.15513	1% O2, CyA- vs 19% O2, CyA-
RARS2	0.145795	9.96674	2.5901	0.0319082	0.0693264	-34.9699	0.145795	1% O2, CyA- vs 19% O2, CyA-
BCKDHB	0.228594	9.48409	2.58965	0.0319307	0.0693264	-34.9707	0.228594	1% O2, CyA- vs 19% O2, CyA-
GIT2	0.108944	11.3428	2.58906	0.0319598	0.0693264	-34.9716	0.108944	1% O2, CyA- vs 19% O2, CyA-
CBX5	0.191223	14.0507	2.58901	0.0319627	0.0693264	-34.9717	0.191223	1% O2, CyA- vs 19% O2, CyA-
RHOBTB2	-0.14741	10.8881	-2.58818	0.0320039	0.0693264	-34.973	-0.14741	1% O2, CyA- vs 19% O2, CyA-
SCYL3	0.250593	7.96066	2.58782	0.0320221	0.0693264	-34.9736	0.250593	1% O2, CyA- vs 19% O2, CyA-
RP11-574K11.32	1.99236	2.14154	2.58749	0.0320384	0.0693264	-34.9741	1.99236	1% O2, CyA- vs 19% O2, CyA-
FLAD1	-0.105386	10.0489	-2.58728	0.0320487	0.0693264	-34.9744	-0.105386	1% O2, CyA- vs 19% O2, CyA-
AFF4	0.179479	10.3997	2.58633	0.0320962	0.0693264	-34.9759	0.179479	1% O2, CyA- vs 19% O2, CyA-
RP11-295D4.1	-0.532974	4.66384	-2.5863	0.0320979	0.0693264	-34.976	-0.532974	1% O2, CyA- vs 19% O2, CyA-
RASGRP1	-0.17701	8.88017	-2.58572	0.0321269	0.0693264	-34.9769	-0.17701	1% O2, CyA- vs 19% O2, CyA-
RP11-147L13.8	0.390394	7.8181	2.58441	0.0321925	0.0693264	-34.979	0.390394	1% O2, CyA- vs 19% O2, CyA-
PSMB4	0.100511	12.1381	2.58368	0.0322296	0.0693264	-34.9801	0.100511	1% O2, CyA- vs 19% O2, CyA-
MAPK7	0.295482	7.16201	2.58345	0.0322412	0.0693264	-34.9805	0.295482	1% O2, CyA- vs 19% O2, CyA-
RANBP1	0.103422	12.9735	2.58142	0.0323435	0.0693264	-34.9837	0.103422	1% O2, CyA- vs 19% O2, CyA-
SUGT1	0.144339	11.3842	2.58087	0.032371	0.0693264	-34.9846	0.144339	1% O2, CyA- vs 19% O2, CyA-
ABCA6	0.174951	8.9195	2.58032	0.0323986	0.0693264	-34.9855	0.174951	1% O2, CyA- vs 19% O2, CyA-
ARHGDIA	0.110178	13.5019	2.57987	0.0324218	0.0693264	-34.9862	0.110178	1% O2, CyA- vs 19% O2, CyA-
ATRNL1	0.213588	7.98729	2.57862	0.0324851	0.0693264	-34.9882	0.213588	1% O2, CyA- vs 19% O2, CyA-
KLHL7	0.20304	9.61372	2.57858	0.0324871	0.0693264	-34.9882	0.20304	1% O2, CyA- vs 19% O2, CyA-
ZNF526	-0.116239	9.01761	-2.57856	0.032488	0.0693264	-34.9883	-0.116239	1% O2, CyA- vs 19% O2, CyA-
RPL6	0.121514	13.7581	2.57814	0.0325094	0.0693264	-34.9889	0.121514	1% O2, CyA- vs 19% O2, CyA-
PDZD11	0.185636	9.1163	2.57757	0.0325384	0.0693264	-34.9899	0.185636	1% O2, CyA- vs 19% O2, CyA-
MON1A	-0.187915	9.04664	-2.57738	0.032548	0.0693264	-34.9902	-0.187915	1% O2, CyA- vs 19% O2, CyA-
ADIPOR1	0.15372	10.9355	2.57696	0.0325691	0.0693264	-34.9908	0.15372	1% O2, CyA- vs 19% O2, CyA-
ACYP2	0.237948	7.99607	2.5767	0.0325826	0.0693264	-34.9912	0.237948	1% O2, CyA- vs 19% O2, CyA-
RPA3	0.229533	10.0854	2.57586	0.0326252	0.0693264	-34.9926	0.229533	1% O2, CyA- vs 19% O2, CyA-
RP5-1099D15.1	0.529145	4.27046	2.57561	0.032638	0.0693264	-34.993	0.529145	1% O2, CyA- vs 19% O2, CyA-
MPDU1	0.155509	8.98368	2.57541	0.0326481	0.0693264	-34.9933	0.155509	1% O2, CyA- vs 19% O2, CyA-
TRG-AS1	-0.627335	3.97187	-2.573	0.0327711	0.0693264	-34.9971	-0.627335	1% O2, CyA- vs 19% O2, CyA-
DNPH1	0.17532	8.8768	2.57297	0.0327724	0.0693264	-34.9971	0.17532	1% O2, CyA- vs 19% O2, CyA-
FNBP4	-0.180228	10.9268	-2.57172	0.0328369	0.0693264	-34.9991	-0.180228	1% O2, CyA- vs 19% O2, CyA-
PSAT1	0.178997	12.1203	2.57161	0.0328425	0.0693264	-34.9993	0.178997	1% O2, CyA- vs 19% O2, CyA-
AOX1	1.30227	2.31158	2.57095	0.0328761	0.0693264	-35.0004	1.30227	1% O2, CyA- vs 19% O2, CyA-
GABPA	0.344541	10.2503	2.5699	0.0329303	0.0693264	-35.002	0.344541	1% O2, CyA- vs 19% O2, CyA-
CRLF3	0.183024	10.7152	2.56922	0.0329653	0.0693264	-35.0031	0.183024	1% O2, CyA- vs 19% O2, CyA-
FAM35A	0.156843	10.8549	2.56919	0.0329664	0.0693264	-35.0031	0.156843	1% O2, CyA- vs 19% O2, CyA-
BRD3	0.20364	8.00021	2.56844	0.033005	0.0693264	-35.0043	0.20364	1% O2, CyA- vs 19% O2, CyA-
GPATCH1	0.210597	8.71226	2.56839	0.0330078	0.0693264	-35.0044	0.210597	1% O2, CyA- vs 19% O2, CyA-
DYNC2LI1	0.318843	6.68721	2.56799	0.0330282	0.0693264	-35.0051	0.318843	1% O2, CyA- vs 19% O2, CyA-
[truncated: 85,517 more rows]
