# Supplementary material for: Executable Network Models of Integrated Multiomics Data
Source: J Proteome Res. 2023 Mar 31;22(5):1546–56. doi: 10.1021/acs.jproteome.2c00730 (PMC10167691; doi:10.1021/acs.jproteome.2c00730)
Supplement: Supplementary file 3 — pr2c00730_si_003.txt [file pr2c00730_si_003.txt]

	ID	Description	GeneRatio	BgRatio	pvalue	p.adjust	qvalue	geneID	Count	Contrast
KEGG_FRUCTOSE_AND_MANNOSE_METABOLISM	KEGG_FRUCTOSE_AND_MANNOSE_METABOLISM	KEGG_FRUCTOSE_AND_MANNOSE_METABOLISM	9-Apr	34/5245	1.81E-07	2.72E-06	2.10E-06	HK2/PFKFB4/PFKFB3/ALDOC	4	19% O2, CyA- vs 1% O2 CyA-
KEGG_GLYCOLYSIS_GLUCONEOGENESIS	KEGG_GLYCOLYSIS_GLUCONEOGENESIS	KEGG_GLYCOLYSIS_GLUCONEOGENESIS	9-Apr	62/5245	2.13E-06	1.60E-05	1.24E-05	HK2/PGAM1/LDHA/ALDOC	4	19% O2, CyA- vs 1% O2 CyA-
KEGG_GALACTOSE_METABOLISM	KEGG_GALACTOSE_METABOLISM	KEGG_GALACTOSE_METABOLISM	9-Jan	26/5245	0.043772184	0.111248931	0.085876368	HK2	1	19% O2, CyA- vs 1% O2 CyA-
KEGG_PENTOSE_PHOSPHATE_PATHWAY	KEGG_PENTOSE_PHOSPHATE_PATHWAY	KEGG_PENTOSE_PHOSPHATE_PATHWAY	9-Jan	27/5245	0.045421169	0.111248931	0.085876368	ALDOC	1	19% O2, CyA- vs 1% O2 CyA-
KEGG_PROPANOATE_METABOLISM	KEGG_PROPANOATE_METABOLISM	KEGG_PROPANOATE_METABOLISM	9-Jan	33/5245	0.055262103	0.111248931	0.085876368	LDHA	1	19% O2, CyA- vs 1% O2 CyA-
KEGG_CYSTEINE_AND_METHIONINE_METABOLISM	KEGG_CYSTEINE_AND_METHIONINE_METABOLISM	KEGG_CYSTEINE_AND_METHIONINE_METABOLISM	9-Jan	34/5245	0.056893462	0.111248931	0.085876368	LDHA	1	19% O2, CyA- vs 1% O2 CyA-
KEGG_PYRUVATE_METABOLISM	KEGG_PYRUVATE_METABOLISM	KEGG_PYRUVATE_METABOLISM	9-Jan	40/5245	0.066629137	0.111248931	0.085876368	LDHA	1	19% O2, CyA- vs 1% O2 CyA-
KEGG_AMINO_SUGAR_AND_NUCLEOTIDE_SUGAR_METABOLISM	KEGG_AMINO_SUGAR_AND_NUCLEOTIDE_SUGAR_METABOLISM	KEGG_AMINO_SUGAR_AND_NUCLEOTIDE_SUGAR_METABOLISM	9-Jan	44/5245	0.073069855	0.111248931	0.085876368	HK2	1	19% O2, CyA- vs 1% O2 CyA-
KEGG_LYSINE_DEGRADATION	KEGG_LYSINE_DEGRADATION	KEGG_LYSINE_DEGRADATION	9-Jan	44/5245	0.073069855	0.111248931	0.085876368	PLOD1	1	19% O2, CyA- vs 1% O2 CyA-
KEGG_TYPE_II_DIABETES_MELLITUS	KEGG_TYPE_II_DIABETES_MELLITUS	KEGG_TYPE_II_DIABETES_MELLITUS	9-Jan	47/5245	0.077874437	0.111248931	0.085876368	HK2	1	19% O2, CyA- vs 1% O2 CyA-
KEGG_STARCH_AND_SUCROSE_METABOLISM	KEGG_STARCH_AND_SUCROSE_METABOLISM	KEGG_STARCH_AND_SUCROSE_METABOLISM	9-Jan	52/5245	0.085832896	0.111248931	0.085876368	HK2	1	19% O2, CyA- vs 1% O2 CyA-
KEGG_ARGININE_AND_PROLINE_METABOLISM	KEGG_ARGININE_AND_PROLINE_METABOLISM	KEGG_ARGININE_AND_PROLINE_METABOLISM	9-Jan	54/5245	0.088999145	0.111248931	0.085876368	P4HA1	1	19% O2, CyA- vs 1% O2 CyA-
KEGG_RENAL_CELL_CARCINOMA	KEGG_RENAL_CELL_CARCINOMA	KEGG_RENAL_CELL_CARCINOMA	9-Jan	70/5245	0.113980277	0.131515704	0.101520894	EGLN1	1	19% O2, CyA- vs 1% O2 CyA-
KEGG_INSULIN_SIGNALING_PATHWAY	KEGG_INSULIN_SIGNALING_PATHWAY	KEGG_INSULIN_SIGNALING_PATHWAY	9-Jan	137/5245	0.212104666	0.227255	0.175424912	HK2	1	19% O2, CyA- vs 1% O2 CyA-
KEGG_GLYCINE_SERINE_AND_THREONINE_METABOLISM	KEGG_GLYCINE_SERINE_AND_THREONINE_METABOLISM	KEGG_GLYCINE_SERINE_AND_THREONINE_METABOLISM	19-Feb	31/5245	0.005430835	0.148123874	0.141415693	PHGDH/PSAT1	2	1% O2, CyA+ vs 1% O2 CyA-
KEGG_PRIMARY_IMMUNODEFICIENCY	KEGG_PRIMARY_IMMUNODEFICIENCY	KEGG_PRIMARY_IMMUNODEFICIENCY	19-Feb	35/5245	0.006889483	0.148123874	0.141415693	IL7R/ADA	2	1% O2, CyA+ vs 1% O2 CyA-
KEGG_FRUCTOSE_AND_MANNOSE_METABOLISM1	KEGG_FRUCTOSE_AND_MANNOSE_METABOLISM	KEGG_FRUCTOSE_AND_MANNOSE_METABOLISM	Apr-31	34/5245	4.09E-05	0.001964688	0.001594154	HK2/PFKFB4/PFKFB3/ALDOC	4	1% O2, CyA+ vs 19% O2 CyA-
KEGG_MTOR_SIGNALING_PATHWAY	KEGG_MTOR_SIGNALING_PATHWAY	KEGG_MTOR_SIGNALING_PATHWAY	31-Mar	52/5245	0.003397136	0.081531265	0.066154755	VEGFA/EIF4EBP1/DDIT4	3	1% O2, CyA+ vs 19% O2 CyA-
KEGG_GLYCOLYSIS_GLUCONEOGENESIS1	KEGG_GLYCOLYSIS_GLUCONEOGENESIS	KEGG_GLYCOLYSIS_GLUCONEOGENESIS	31-Mar	62/5245	0.005586336	0.089381368	0.072524356	HK2/PCK2/ALDOC	3	1% O2, CyA+ vs 19% O2 CyA-
KEGG_PROTEIN_EXPORT	KEGG_PROTEIN_EXPORT	KEGG_PROTEIN_EXPORT	Feb-31	24/5245	0.008606118	0.103273415	0.083796411	SEC61A1/SEC61B	2	1% O2, CyA+ vs 19% O2 CyA-
KEGG_GLYCINE_SERINE_AND_THREONINE_METABOLISM1	KEGG_GLYCINE_SERINE_AND_THREONINE_METABOLISM	KEGG_GLYCINE_SERINE_AND_THREONINE_METABOLISM	Feb-31	31/5245	0.014132286	0.135669941	0.110083066	PHGDH/PSAT1	2	1% O2, CyA+ vs 19% O2 CyA-
KEGG_CYTOKINE_CYTOKINE_RECEPTOR_INTERACTION	KEGG_CYTOKINE_CYTOKINE_RECEPTOR_INTERACTION	KEGG_CYTOKINE_CYTOKINE_RECEPTOR_INTERACTION	31-May	265/5245	0.018295583	0.146364666	0.118760803	IL7R/VEGFA/TNFRSF10D/IL2RA/INHBE	5	1% O2, CyA+ vs 19% O2 CyA-
KEGG_VIBRIO_CHOLERAE_INFECTION	KEGG_VIBRIO_CHOLERAE_INFECTION	KEGG_VIBRIO_CHOLERAE_INFECTION	Feb-31	54/5245	0.039993465	0.200752037	0.162890907	SEC61A1/SEC61B	2	1% O2, CyA+ vs 19% O2 CyA-
KEGG_PARKINSONS_DISEASE	KEGG_PARKINSONS_DISEASE	KEGG_PARKINSONS_DISEASE	31-Mar	130/5245	0.040358784	0.200752037	0.162890907	NDUFA4L2/MT-ND5/MT-ND6	3	1% O2, CyA+ vs 19% O2 CyA-
KEGG_OXIDATIVE_PHOSPHORYLATION	KEGG_OXIDATIVE_PHOSPHORYLATION	KEGG_OXIDATIVE_PHOSPHORYLATION	31-Mar	132/5245	0.041933409	0.200752037	0.162890907	NDUFA4L2/MT-ND5/MT-ND6	3	1% O2, CyA+ vs 19% O2 CyA-
KEGG_ACUTE_MYELOID_LEUKEMIA	KEGG_ACUTE_MYELOID_LEUKEMIA	KEGG_ACUTE_MYELOID_LEUKEMIA	Feb-31	57/5245	0.044121971	0.200752037	0.162890907	EIF4EBP1/PIM2	2	1% O2, CyA+ vs 19% O2 CyA-
KEGG_INSULIN_SIGNALING_PATHWAY1	KEGG_INSULIN_SIGNALING_PATHWAY	KEGG_INSULIN_SIGNALING_PATHWAY	31-Mar	137/5245	0.046005675	0.200752037	0.162890907	HK2/EIF4EBP1/PCK2	3	1% O2, CyA+ vs 19% O2 CyA-
