# Supplementary material for: Executable Network Models of Integrated Multiomics Data
Source: J Proteome Res. 2023 Mar 31;22(5):1546–56. doi: 10.1021/acs.jproteome.2c00730 (PMC10167691; doi:10.1021/acs.jproteome.2c00730)
Supplement: Supplementary file 4 — pr2c00730_si_004.txt [file pr2c00730_si_004.txt]

"KEGG Pathway ID"	"P value"	"Contrast"	"-log10Pvalue"	"Pathway Name"	"BH-adjusted p vals"	"-log10(adjusted p-vals"
hsa05225	2.39E-05	1% O2, CyA+ vs 1% O2, CyA-	4.622228187	Hepatocellular carcinoma	0.016514975	1.782122092
hsa04962	0.485402892	1% O2, CyA+ vs 1% O2, CyA-	0.31389764	Vasopressin-regulated water reabsorption	1	0
hsa03250	4.40E-07	1% O2, CyA+ vs 1% O2, CyA-	6.356700373	Viral life cycle - HIV-1	0.000322846	3.491004314
hsa04912	0.000210039	1% O2, CyA+ vs 1% O2, CyA-	3.677699401	GnRH signaling pathway	0.139466107	0.855531322
hsa05218	0.007950786	1% O2, CyA+ vs 1% O2, CyA-	2.099589913	Melanoma	1	0
hsa00100	5.29E-29	1% O2, CyA+ vs 1% O2, CyA-	28.27660797	Steroid biosynthesis	4.47E-26	25.34975126
hsa00830	0.473338278	1% O2, CyA+ vs 1% O2, CyA-	0.324828373	Retinol metabolism	1	0
hsa00785	0.546738171	1% O2, CyA+ vs 1% O2, CyA-	0.262220604	Lipoic acid metabolism	1	0
hsa04625	1.05E-16	1% O2, CyA+ vs 1% O2, CyA-	15.97829426	C-type lectin receptor signaling pathway	8.50E-14	13.07034574
hsa05221	0.006905841	1% O2, CyA+ vs 1% O2, CyA-	2.160783403	Acute myeloid leukemia	1	0
hsa04145	0.005125322	1% O2, CyA+ vs 1% O2, CyA-	2.290278875	Phagosome	1	0
hsa05217	0.24924421	1% O2, CyA+ vs 1% O2, CyA-	0.603374922	Basal cell carcinoma	1	0
hsa05223	0.098618977	1% O2, CyA+ vs 1% O2, CyA-	1.006039507	Non-small cell lung cancer	1	0
hsa05330	0.542973899	1% O2, CyA+ vs 1% O2, CyA-	0.265221046	Allograft rejection	1	0
hsa04022	0.010458158	1% O2, CyA+ vs 1% O2, CyA-	1.980544817	cGMP-PKG signaling pathway	1	0
hsa00140	0.502254092	1% O2, CyA+ vs 1% O2, CyA-	0.299076516	Steroid hormone biosynthesis	1	0
hsa04066	2.08E-07	1% O2, CyA+ vs 1% O2, CyA-	6.681934179	HIF-1 signaling pathway	0.000154337	3.811530273
hsa04724	0.440638395	1% O2, CyA+ vs 1% O2, CyA-	0.355917663	Glutamatergic synapse	1	0
hsa05012	0.306961082	1% O2, CyA+ vs 1% O2, CyA-	0.512916684	Parkinson disease	1	0
hsa05146	0.439039797	1% O2, CyA+ vs 1% O2, CyA-	0.357496111	Amoebiasis	1	0
hsa05410	0.38944401	1% O2, CyA+ vs 1% O2, CyA-	0.409554971	Hypertrophic cardiomyopathy	1	0
hsa00510	0.471088198	1% O2, CyA+ vs 1% O2, CyA-	0.326897776	N-Glycan biosynthesis	1	0
hsa04114	1.13E-05	1% O2, CyA+ vs 1% O2, CyA-	4.945644753	Oocyte meiosis	0.007944622	2.099926735
hsa04310	0.009041093	1% O2, CyA+ vs 1% O2, CyA-	2.043779081	Wnt signaling pathway	1	0
hsa03015	5.99E-19	1% O2, CyA+ vs 1% O2, CyA-	18.22252008	mRNA surveillance pathway	4.90E-16	15.30976678
hsa03440	0.150469739	1% O2, CyA+ vs 1% O2, CyA-	0.822550831	Homologous recombination	1	0
hsa05152	0.126959692	1% O2, CyA+ vs 1% O2, CyA-	0.89633414	Tuberculosis	1	0
hsa04110	0.077525807	1% O2, CyA+ vs 1% O2, CyA-	1.110553706	Cell cycle	1	0
hsa00604	0.524190367	1% O2, CyA+ vs 1% O2, CyA-	0.280510965	Glycosphingolipid biosynthesis - ganglio series	1	0
hsa05416	0.014238786	1% O2, CyA+ vs 1% O2, CyA-	1.846527029	Viral myocarditis	1	0
hsa04664	1.78E-26	1% O2, CyA+ vs 1% O2, CyA-	25.74964001	Fc epsilon RI signaling pathway	1.49E-23	22.82743374
hsa04929	3.69E-05	1% O2, CyA+ vs 1% O2, CyA-	4.433405133	GnRH secretion	0.025214535	1.598349031
hsa04136	2.42E-05	1% O2, CyA+ vs 1% O2, CyA-	4.616556858	Autophagy - other	0.016707874	1.777078811
hsa04660	3.18E-10	1% O2, CyA+ vs 1% O2, CyA-	9.497314504	T cell receptor signaling pathway	2.46E-07	6.60913501
hsa00310	0.002588877	1% O2, CyA+ vs 1% O2, CyA-	2.586888577	Lysine degradation	1	0
hsa04070	0.334544561	1% O2, CyA+ vs 1% O2, CyA-	0.475546026	Phosphatidylinositol signaling system	1	0
hsa04726	0.004308806	1% O2, CyA+ vs 1% O2, CyA-	2.365643022	Serotonergic synapse	1	0
hsa05332	0.538107978	1% O2, CyA+ vs 1% O2, CyA-	0.269130569	Graft-versus-host disease	1	0
hsa04916	0.002032073	1% O2, CyA+ vs 1% O2, CyA-	2.692060621	Melanogenesis	1	0
hsa05169	0.159107193	1% O2, CyA+ vs 1% O2, CyA-	0.798310187	Epstein-Barr virus infection	1	0
hsa00900	0.021967836	1% O2, CyA+ vs 1% O2, CyA-	1.65821272	Terpenoid backbone biosynthesis	1	0
hsa00591	0.517449046	1% O2, CyA+ vs 1% O2, CyA-	0.286132409	Linoleic acid metabolism	1	0
hsa04024	0.028281292	1% O2, CyA+ vs 1% O2, CyA-	1.548500754	cAMP signaling pathway	1	0
hsa04068	1.47E-06	1% O2, CyA+ vs 1% O2, CyA-	5.831493261	FoxO signaling pathway	0.001064251	2.972956063
hsa00520	0.304449598	1% O2, CyA+ vs 1% O2, CyA-	0.516484595	Amino sugar and nucleotide sugar metabolism	1	0
hsa00860	0.469639488	1% O2, CyA+ vs 1% O2, CyA-	0.328235394	Porphyrin metabolism	1	0
hsa04922	8.24E-09	1% O2, CyA+ vs 1% O2, CyA-	8.083907824	Glucagon signaling pathway	6.28E-06	5.201952853
hsa04926	0.040886764	1% O2, CyA+ vs 1% O2, CyA-	1.388417262	Relaxin signaling pathway	1	0
hsa04370	5.56E-05	1% O2, CyA+ vs 1% O2, CyA-	4.25513009	VEGF signaling pathway	0.037790168	1.422621177
hsa05213	2.16E-20	1% O2, CyA+ vs 1% O2, CyA-	19.66584672	Endometrial cancer	1.79E-17	16.74834121
hsa04520	2.05E-05	1% O2, CyA+ vs 1% O2, CyA-	4.688542152	Adherens junction	0.01419682	1.847808917
hsa05110	0.005573047	1% O2, CyA+ vs 1% O2, CyA-	2.253907281	Vibrio cholerae infection	1	0
hsa05220	0.01107227	1% O2, CyA+ vs 1% O2, CyA-	1.955763341	Chronic myeloid leukemia	1	0
hsa05235	2.28E-09	1% O2, CyA+ vs 1% O2, CyA-	8.641407738	PD-L1 expression and PD-1 checkpoint pathway in cancer	1.75E-06	5.757178968
hsa05207	0.000317809	1% O2, CyA+ vs 1% O2, CyA-	3.497833288	Chemical carcinogenesis - receptor activation	0.209118572	0.679607395
hsa05418	0.185697094	1% O2, CyA+ vs 1% O2, CyA-	0.731194891	Fluid shear stress and atherosclerosis	1	0
hsa00920	0.526078127	1% O2, CyA+ vs 1% O2, CyA-	0.278949755	Sulfur metabolism	1	0
hsa04931	0.000107576	1% O2, CyA+ vs 1% O2, CyA-	3.96828662	Insulin resistance	0.072398313	1.140271556
hsa00500	0.029594369	1% O2, CyA+ vs 1% O2, CyA-	1.528790911	Starch and sucrose metabolism	1	0
hsa05216	0.413889761	1% O2, CyA+ vs 1% O2, CyA-	0.383115317	Thyroid cancer	1	0
hsa00740	0.416577316	1% O2, CyA+ vs 1% O2, CyA-	0.380304382	Riboflavin metabolism	1	0
hsa00062	0.238148317	1% O2, CyA+ vs 1% O2, CyA-	0.623152484	Fatty acid elongation	1	0
hsa04390	0.017639581	1% O2, CyA+ vs 1% O2, CyA-	1.753511741	Hippo signaling pathway	1	0
hsa04064	0.200499339	1% O2, CyA+ vs 1% O2, CyA-	0.697887056	NF-kappa B signaling pathway	1	0
hsa04932	0.261589783	1% O2, CyA+ vs 1% O2, CyA-	0.582379222	Non-alcoholic fatty liver disease	1	0
hsa05222	0.040715159	1% O2, CyA+ vs 1% O2, CyA-	1.390243869	Small cell lung cancer	1	0
hsa05320	0.555825981	1% O2, CyA+ vs 1% O2, CyA-	0.255061157	Autoimmune thyroid disease	1	0
hsa04115	0.047903579	1% O2, CyA+ vs 1% O2, CyA-	1.319632042	p53 signaling pathway	1	0
hsa04710	0.16026983	1% O2, CyA+ vs 1% O2, CyA-	0.795148223	Circadian rhythm	1	0
hsa05206	0.000664617	1% O2, CyA+ vs 1% O2, CyA-	3.177428361	MicroRNAs in cancer	0.430672008	0.365853355
hsa05032	0.471311617	1% O2, CyA+ vs 1% O2, CyA-	0.326691856	Morphine addiction	1	0
hsa00620	0.333223843	1% O2, CyA+ vs 1% O2, CyA-	0.477263931	Pyruvate metabolism	1	0
hsa05132	0.197136268	1% O2, CyA+ vs 1% O2, CyA-	0.705233469	Salmonella infection	1	0
hsa04658	0.141718556	1% O2, CyA+ vs 1% O2, CyA-	0.848573281	Th1 and Th2 cell differentiation	1	0
hsa05014	0.035159077	1% O2, CyA+ vs 1% O2, CyA-	1.453962531	Amyotrophic lateral sclerosis	1	0
hsa04933	0.476379252	1% O2, CyA+ vs 1% O2, CyA-	0.322047162	AGE-RAGE signaling pathway in diabetic complications	1	0
hsa00531	0.485347525	1% O2, CyA+ vs 1% O2, CyA-	0.313947181	Glycosaminoglycan degradation	1	0
hsa04714	0.068379879	1% O2, CyA+ vs 1% O2, CyA-	1.165071672	Thermogenesis	1	0
hsa00592	0.466665162	1% O2, CyA+ vs 1% O2, CyA-	0.330994619	alpha-Linolenic acid metabolism	1	0
hsa05170	8.34E-08	1% O2, CyA+ vs 1% O2, CyA-	7.079090196	Human immunodeficiency virus 1 infection	6.23E-05	4.205188598
hsa05160	3.13E-05	1% O2, CyA+ vs 1% O2, CyA-	4.504919753	Hepatitis C	0.021448867	1.668595637
hsa04392	0.058209274	1% O2, CyA+ vs 1% O2, CyA-	1.23500782	Hippo signaling pathway - multiple species	1	0
hsa04666	0.000594621	1% O2, CyA+ vs 1% O2, CyA-	3.225760097	Fc gamma R-mediated phagocytosis	0.386503348	0.41284674
hsa04920	0.062307327	1% O2, CyA+ vs 1% O2, CyA-	1.20546088	Adipocytokine signaling pathway	1	0
hsa04940	0.551177269	1% O2, CyA+ vs 1% O2, CyA-	0.258708702	Type I diabetes mellitus	1	0
hsa04672	0.076492279	1% O2, CyA+ vs 1% O2, CyA-	1.1163824	Intestinal immune network for IgA production	1	0
hsa00780	0.52330708	1% O2, CyA+ vs 1% O2, CyA-	0.281243389	Biotin metabolism	1	0
hsa00590	0.311927056	1% O2, CyA+ vs 1% O2, CyA-	0.505946954	Arachidonic acid metabolism	1	0
hsa05161	0.019990237	1% O2, CyA+ vs 1% O2, CyA-	1.699182053	Hepatitis B	1	0
hsa04540	1.97E-42	1% O2, CyA+ vs 1% O2, CyA-	41.70490138	Gap junction	1.70E-39	38.77040293
hsa04913	0.158010599	1% O2, CyA+ vs 1% O2, CyA-	0.801313781	Ovarian steroidogenesis	1	0
hsa05212	0.265537518	1% O2, CyA+ vs 1% O2, CyA-	0.575874108	Pancreatic cancer	1	0
hsa05211	2.63E-271	1% O2, CyA+ vs 1% O2, CyA-	270.5798304	Renal cell carcinoma	2.32E-268	267.6353478
hsa04371	0.000998833	1% O2, CyA+ vs 1% O2, CyA-	3.000507143	Apelin signaling pathway	0.639253082	0.19432717
hsa05164	0.057380646	1% O2, CyA+ vs 1% O2, CyA-	1.241234567	Influenza A	1	0
hsa04146	0.068765905	1% O2, CyA+ vs 1% O2, CyA-	1.162626839	Peroxisome	1	0
hsa04122	3.89E-19	1% O2, CyA+ vs 1% O2, CyA-	18.41040384	Sulfur relay system	3.18E-16	15.49711994
hsa05167	0.282896777	1% O2, CyA+ vs 1% O2, CyA-	0.548372	Kaposi sarcoma-associated herpesvirus infection	1	0
hsa00562	0.429212441	1% O2, CyA+ vs 1% O2, CyA-	0.367327698	Inositol phosphate metabolism	1	0
hsa04935	0.000493747	1% O2, CyA+ vs 1% O2, CyA-	3.306495219	Growth hormone synthesis, secretion and action	0.321429527	0.49291423
hsa00240	0.290162604	1% O2, CyA+ vs 1% O2, CyA-	0.53735856	Pyrimidine metabolism	1	0
hsa05200	0.241681287	1% O2, CyA+ vs 1% O2, CyA-	0.616756975	Pathways in cancer	1	0
hsa00480	0.382340202	1% O2, CyA+ vs 1% O2, CyA-	0.417550035	Glutathione metabolism	1	0
hsa04150	8.15E-08	1% O2, CyA+ vs 1% O2, CyA-	7.089073419	mTOR signaling pathway	6.10E-05	4.214591602
hsa05034	5.03E-09	1% O2, CyA+ vs 1% O2, CyA-	8.298568104	Alcoholism	3.85E-06	5.414906668
hsa04750	0.17651176	1% O2, CyA+ vs 1% O2, CyA-	0.753226354	Inflammatory mediator regulation of TRP channels	1	0
hsa04137	0.074295808	1% O2, CyA+ vs 1% O2, CyA-	1.129035689	Mitophagy - animal	1	0
hsa05203	0.000358105	1% O2, CyA+ vs 1% O2, CyA-	3.445990035	Viral carcinogenesis	0.234916653	0.629086195
hsa03320	0.466045628	1% O2, CyA+ vs 1% O2, CyA-	0.331571562	PPAR signaling pathway	1	0
hsa00564	0.483206326	1% O2, CyA+ vs 1% O2, CyA-	0.315867389	Glycerophospholipid metabolism	1	0
hsa04961	0.467246789	1% O2, CyA+ vs 1% O2, CyA-	0.330453674	Endocrine and other factor-regulated calcium reabsorption	1	0
hsa00220	0.505906783	1% O2, CyA+ vs 1% O2, CyA-	0.295929498	Arginine biosynthesis	1	0
hsa05168	5.49E-30	1% O2, CyA+ vs 1% O2, CyA-	29.26033348	Herpes simplex virus 1 infection	4.65E-27	26.33296311
hsa04061	0.002839532	1% O2, CyA+ vs 1% O2, CyA-	2.546753262	Viral protein interaction with cytokine and cytokine receptor	1	0
hsa05412	0.362722894	1% O2, CyA+ vs 1% O2, CyA-	0.440425032	Arrhythmogenic right ventricular cardiomyopathy	1	0
hsa04924	0.004161212	1% O2, CyA+ vs 1% O2, CyA-	2.380780176	Renin secretion	1	0
hsa05143	0.468686435	1% O2, CyA+ vs 1% O2, CyA-	0.329117616	African trypanosomiasis	1	0
hsa04960	0.027248614	1% O2, CyA+ vs 1% O2, CyA-	1.564655589	Aldosterone-regulated sodium reabsorption	1	0
hsa05162	0.361770462	1% O2, CyA+ vs 1% O2, CyA-	0.441566896	Measles	1	0
hsa00730	0.43304618	1% O2, CyA+ vs 1% O2, CyA-	0.363465788	Thiamine metabolism	1	0
hsa05030	0.251852605	1% O2, CyA+ vs 1% O2, CyA-	0.598853552	Cocaine addiction	1	0
hsa00750	0.389043903	1% O2, CyA+ vs 1% O2, CyA-	0.410001386	Vitamin B6 metabolism	1	0
hsa04623	0.223158959	1% O2, CyA+ vs 1% O2, CyA-	0.651385672	Cytosolic DNA-sensing pathway	1	0
hsa00650	0.392968234	1% O2, CyA+ vs 1% O2, CyA-	0.405642554	Butanoate metabolism	1	0
hsa05010	0.040749785	1% O2, CyA+ vs 1% O2, CyA-	1.389874673	Alzheimer disease	1	0
hsa05031	0.189083703	1% O2, CyA+ vs 1% O2, CyA-	0.7233459	Amphetamine addiction	1	0
hsa00071	0.099178499	1% O2, CyA+ vs 1% O2, CyA-	1.003582467	Fatty acid degradation	1	0
hsa00561	0.397036021	1% O2, CyA+ vs 1% O2, CyA-	0.40117009	Glycerolipid metabolism	1	0
hsa04614	0.040810643	1% O2, CyA+ vs 1% O2, CyA-	1.38922656	Renin-angiotensin system	1	0
hsa04971	0.000176087	1% O2, CyA+ vs 1% O2, CyA-	3.754272896	Gastric acid secretion	0.117449978	0.930147062
hsa04215	0.043223212	1% O2, CyA+ vs 1% O2, CyA-	1.364282966	Apoptosis - multiple species	1	0
hsa04080	0.363806356	1% O2, CyA+ vs 1% O2, CyA-	0.439129718	Neuroactive ligand-receptor interaction	1	0
hsa05231	0.086590006	1% O2, CyA+ vs 1% O2, CyA-	1.062532232	Choline metabolism in cancer	1	0
hsa05166	5.56E-06	1% O2, CyA+ vs 1% O2, CyA-	5.255233584	Human T-cell leukemia virus 1 infection	0.003922574	2.406428883
hsa00790	0.178303378	1% O2, CyA+ vs 1% O2, CyA-	0.748840429	Folate biosynthesis	1	0
hsa00983	0.238045487	1% O2, CyA+ vs 1% O2, CyA-	0.623340048	Drug metabolism - other enzymes	1	0
hsa04721	0.206193927	1% O2, CyA+ vs 1% O2, CyA-	0.68572413	Synaptic vesicle cycle	1	0
hsa04218	4.20E-05	1% O2, CyA+ vs 1% O2, CyA-	4.376713146	Cellular senescence	0.028646478	1.542928771
hsa04530	0.205218766	1% O2, CyA+ vs 1% O2, CyA-	0.687782927	Tight junction	1	0
hsa04340	0.048904728	1% O2, CyA+ vs 1% O2, CyA-	1.310649151	Hedgehog signaling pathway	1	0
hsa04725	0.067676252	1% O2, CyA+ vs 1% O2, CyA-	1.169563704	Cholinergic synapse	1	0
hsa04740	0.540835268	1% O2, CyA+ vs 1% O2, CyA-	0.266934996	Olfactory transduction	1	0
hsa04152	2.79E-06	1% O2, CyA+ vs 1% O2, CyA-	5.554196062	AMPK signaling pathway	0.00200135	2.698676906
hsa03460	1.01E-64	1% O2, CyA+ vs 1% O2, CyA-	63.99766457	Fanconi anemia pathway	8.70E-62	61.06064846
hsa05214	0.000926055	1% O2, CyA+ vs 1% O2, CyA-	3.033363048	Glioma	0.595453599	0.225152075
hsa00440	0.528350326	1% O2, CyA+ vs 1% O2, CyA-	0.277078021	Phosphonate and phosphinate metabolism	1	0
hsa04020	0.117095934	1% O2, CyA+ vs 1% O2, CyA-	0.931458185	Calcium signaling pathway	1	0
hsa04514	0.373171329	1% O2, CyA+ vs 1% O2, CyA-	0.42809173	Cell adhesion molecules	1	0
hsa04613	0.09810772	1% O2, CyA+ vs 1% O2, CyA-	1.008296819	Neutrophil extracellular trap formation	1	0
hsa00250	0.44214412	1% O2, CyA+ vs 1% O2, CyA-	0.354436146	Alanine, aspartate and glutamate metabolism	1	0
hsa04217	0.118864271	1% O2, CyA+ vs 1% O2, CyA-	0.92494867	Necroptosis	1	0
hsa04934	1.01E-06	1% O2, CyA+ vs 1% O2, CyA-	5.994211912	Cushing syndrome	0.000736754	3.132677501
hsa05140	0.059218826	1% O2, CyA+ vs 1% O2, CyA-	1.227540204	Leishmaniasis	1	0
hsa04919	3.66E-08	1% O2, CyA+ vs 1% O2, CyA-	7.436117332	Thyroid hormone signaling pathway	2.76E-05	4.558745986
hsa04550	0.239525304	1% O2, CyA+ vs 1% O2, CyA-	0.6206486	Signaling pathways regulating pluripotency of stem cells	1	0
hsa00061	0.028764591	1% O2, CyA+ vs 1% O2, CyA-	1.54114179	Fatty acid biosynthesis	1	0
hsa00532	0.432938802	1% O2, CyA+ vs 1% O2, CyA-	0.363573489	Glycosaminoglycan biosynthesis - chondroitin sulfate / dermatan sulfate	1	0
hsa04742	0.300411136	1% O2, CyA+ vs 1% O2, CyA-	0.522283973	Taste transduction	1	0
hsa04261	0.097654823	1% O2, CyA+ vs 1% O2, CyA-	1.010306304	Adrenergic signaling in cardiomyocytes	1	0
hsa04910	3.62E-12	1% O2, CyA+ vs 1% O2, CyA-	11.44166274	Insulin signaling pathway	2.84E-09	8.546240197
hsa04015	0.002322296	1% O2, CyA+ vs 1% O2, CyA-	2.634082458	Rap1 signaling pathway	1	0
hsa05208	1.64E-07	1% O2, CyA+ vs 1% O2, CyA-	6.78643614	Chemical carcinogenesis - reactive oxygen species	0.00012182	3.914279868
hsa04914	1.75E-70	1% O2, CyA+ vs 1% O2, CyA-	69.75617277	Progesterone-mediated oocyte maturation	1.52E-67	66.81865488
hsa04130	0.147477673	1% O2, CyA+ vs 1% O2, CyA-	0.831273724	SNARE interactions in vesicular transport	1	0
hsa00640	0.133305794	1% O2, CyA+ vs 1% O2, CyA-	0.875150972	Propanoate metabolism	1	0
hsa00450	0.445042903	1% O2, CyA+ vs 1% O2, CyA-	0.35159812	Selenocompound metabolism	1	0
hsa04621	0.001837105	1% O2, CyA+ vs 1% O2, CyA-	2.735866026	NOD-like receptor signaling pathway	1	0
hsa05130	0.056410956	1% O2, CyA+ vs 1% O2, CyA-	1.24863654	Pathogenic Escherichia coli infection	1	0
hsa04670	0.15699353	1% O2, CyA+ vs 1% O2, CyA-	0.804118246	Leukocyte transendothelial migration	1	0
hsa04928	0.030027783	1% O2, CyA+ vs 1% O2, CyA-	1.52247673	Parathyroid hormone synthesis, secretion and action	1	0
hsa00130	0.427186007	1% O2, CyA+ vs 1% O2, CyA-	0.369382982	Ubiquinone and other terpenoid-quinone biosynthesis	1	0
hsa05100	0.125045104	1% O2, CyA+ vs 1% O2, CyA-	0.902933308	Bacterial invasion of epithelial cells	1	0
hsa05414	0.439203169	1% O2, CyA+ vs 1% O2, CyA-	0.357334535	Dilated cardiomyopathy	1	0
hsa05321	0.447414844	1% O2, CyA+ vs 1% O2, CyA-	0.349289611	Inflammatory bowel disease	1	0
hsa00051	0.071364241	1% O2, CyA+ vs 1% O2, CyA-	1.14651935	Fructose and mannose metabolism	1	0
hsa05230	1.14E-07	1% O2, CyA+ vs 1% O2, CyA-	6.94441333	Central carbon metabolism in cancer	8.49E-05	4.071092728
hsa04727	0.373665442	1% O2, CyA+ vs 1% O2, CyA-	0.427517066	GABAergic synapse	1	0
hsa04630	0.001946048	1% O2, CyA+ vs 1% O2, CyA-	2.710846356	JAK-STAT signaling pathway	1	0
hsa00603	0.564102305	1% O2, CyA+ vs 1% O2, CyA-	0.248642126	Glycosphingolipid biosynthesis - globo and isoglobo series	1	0
hsa00340	0.337862466	1% O2, CyA+ vs 1% O2, CyA-	0.471260052	Histidine metabolism	1	0
hsa04610	0.479620622	1% O2, CyA+ vs 1% O2, CyA-	0.319102152	Complement and coagulation cascades	1	0
hsa05205	0.019818129	1% O2, CyA+ vs 1% O2, CyA-	1.702937359	Proteoglycans in cancer	1	0
hsa04140	1.19E-26	1% O2, CyA+ vs 1% O2, CyA-	25.92386198	Autophagy - animal	9.97E-24	23.00113652
hsa00010	0.391500144	1% O2, CyA+ vs 1% O2, CyA-	0.407268074	Glycolysis / Gluconeogenesis	1	0
hsa04144	2.62E-07	1% O2, CyA+ vs 1% O2, CyA-	6.581460144	Endocytosis	0.000193724	3.712815705
hsa01521	0.004359801	1% O2, CyA+ vs 1% O2, CyA-	2.360533337	EGFR tyrosine kinase inhibitor resistance	1	0
hsa05415	0.054289541	1% O2, CyA+ vs 1% O2, CyA-	1.265283834	Diabetic cardiomyopathy	1	0
hsa05133	2.13E-07	1% O2, CyA+ vs 1% O2, CyA-	6.671156526	Pertussis	0.000158002	3.801338318
hsa04620	0.091111439	1% O2, CyA+ vs 1% O2, CyA-	1.040427093	Toll-like receptor signaling pathway	1	0
hsa00980	0.375988375	1% O2, CyA+ vs 1% O2, CyA-	0.424825583	Metabolism of xenobiotics by cytochrome P450	1	0
hsa01524	9.46E-09	1% O2, CyA+ vs 1% O2, CyA-	8.024064268	Platinum drug resistance	7.20E-06	5.142679612
hsa00630	0.369610742	1% O2, CyA+ vs 1% O2, CyA-	0.432255416	Glyoxylate and dicarboxylate metabolism	1	0
hsa05022	0.046867498	1% O2, CyA+ vs 1% O2, CyA-	1.329128228	Pathways of neurodegeneration - multiple diseases	1	0
hsa05165	0.108500075	1% O2, CyA+ vs 1% O2, CyA-	0.964569964	Human papillomavirus infection	1	0
hsa04330	1.93E-06	1% O2, CyA+ vs 1% O2, CyA-	5.715458013	Notch signaling pathway	0.001388281	2.857522748
hsa04927	0.006851663	1% O2, CyA+ vs 1% O2, CyA-	2.164204001	Cortisol synthesis and secretion	1	0
hsa01523	1.78E-09	1% O2, CyA+ vs 1% O2, CyA-	8.748469611	Antifolate resistance	1.37E-06	5.863674247
hsa05323	0.479753548	1% O2, CyA+ vs 1% O2, CyA-	0.318981805	Rheumatoid arthritis	1	0
hsa00563	0.52056241	1% O2, CyA+ vs 1% O2, CyA-	0.283527196	Glycosylphosphatidylinositol (GPI)-anchor biosynthesis	1	0
hsa04917	1.47E-15	1% O2, CyA+ vs 1% O2, CyA-	14.83153213	Prolactin signaling pathway	1.18E-12	11.92789962
hsa05135	5.23E-08	1% O2, CyA+ vs 1% O2, CyA-	7.281543143	Yersinia infection	3.93E-05	4.405325302
hsa04612	0.001213392	1% O2, CyA+ vs 1% O2, CyA-	2.915998818	Antigen processing and presentation	0.771717408	0.112541703
hsa00330	0.493889873	1% O2, CyA+ vs 1% O2, CyA-	0.306369879	Arginine and proline metabolism	1	0
hsa05016	0.033649244	1% O2, CyA+ vs 1% O2, CyA-	1.473024685	Huntington disease	1	0
hsa04141	2.52E-07	1% O2, CyA+ vs 1% O2, CyA-	6.598548521	Protein processing in endoplasmic reticulum	0.000186502	3.729316801
hsa04979	0.27424868	1% O2, CyA+ vs 1% O2, CyA-	0.561855454	Cholesterol metabolism	1	0
hsa00670	0.359094167	1% O2, CyA+ vs 1% O2, CyA-	0.444791649	One carbon pool by folate	1	0
hsa00260	0.442578177	1% O2, CyA+ vs 1% O2, CyA-	0.354010004	Glycine, serine and threonine metabolism	1	0
hsa04730	5.61E-31	1% O2, CyA+ vs 1% O2, CyA-	30.2509833	Long-term depression	4.76E-28	27.32207561
hsa04650	0.039328114	1% O2, CyA+ vs 1% O2, CyA-	1.405296876	Natural killer cell mediated cytotoxicity	1	0
hsa04720	1.52E-39	1% O2, CyA+ vs 1% O2, CyA-	38.8188889	Long-term potentiation	1.30E-36	35.88692279
hsa00360	0.53476907	1% O2, CyA+ vs 1% O2, CyA-	0.27183372	Phenylalanine metabolism	1	0
hsa05020	4.02E-16	1% O2, CyA+ vs 1% O2, CyA-	15.39584202	Prion disease	3.23E-13	12.49058598
hsa00760	0.357130928	1% O2, CyA+ vs 1% O2, CyA-	0.447172538	Nicotinate and nicotinamide metabolism	1	0
hsa05210	0.010079503	1% O2, CyA+ vs 1% O2, CyA-	1.996560873	Colorectal cancer	1	0
hsa03018	0.055994024	1% O2, CyA+ vs 1% O2, CyA-	1.25185832	RNA degradation	1	0
hsa00410	0.37283958	1% O2, CyA+ vs 1% O2, CyA-	0.42847799	beta-Alanine metabolism	1	0
hsa00565	0.435646223	1% O2, CyA+ vs 1% O2, CyA-	0.360866047	Ether lipid metabolism	1	0
hsa04350	0.218004505	1% O2, CyA+ vs 1% O2, CyA-	0.661534531	TGF-beta signaling pathway	1	0
hsa05150	0.16428925	1% O2, CyA+ vs 1% O2, CyA-	0.784390853	Staphylococcus aureus infection	1	0
hsa00120	0.533955664	1% O2, CyA+ vs 1% O2, CyA-	0.272494802	Primary bile acid biosynthesis	1	0
hsa04810	0.000140982	1% O2, CyA+ vs 1% O2, CyA-	3.850836746	Regulation of actin cytoskeleton	0.094316868	1.025410628
hsa05144	0.464881481	1% O2, CyA+ vs 1% O2, CyA-	0.332657754	Malaria	1	0
hsa04072	0.062146105	1% O2, CyA+ vs 1% O2, CyA-	1.206586087	Phospholipase D signaling pathway	1	0
hsa00910	1.90E-41	1% O2, CyA+ vs 1% O2, CyA-	40.7212858	Nitrogen metabolism	1.63E-38	37.78729264
hsa00513	0.082499545	1% O2, CyA+ vs 1% O2, CyA-	1.083548445	Various types of N-glycan biosynthesis	1	0
hsa05134	0.038255209	1% O2, CyA+ vs 1% O2, CyA-	1.417309419	Legionellosis	1	0
hsa04970	0.255736533	1% O2, CyA+ vs 1% O2, CyA-	0.592207226	Salivary secretion	1	0
hsa05171	0.115714824	1% O2, CyA+ vs 1% O2, CyA-	0.936611	Coronavirus disease - COVID-19	1	0
hsa05017	0.001034926	1% O2, CyA+ vs 1% O2, CyA-	2.985090868	Spinocerebellar ataxia	0.661317462	0.17959001
hsa04976	9.73E-05	1% O2, CyA+ vs 1% O2, CyA-	4.011840804	Bile secretion	0.065684511	1.182537031
hsa04060	0.270008752	1% O2, CyA+ vs 1% O2, CyA-	0.568622158	Cytokine-cytokine receptor interaction	1	0
hsa04925	0.000192934	1% O2, CyA+ vs 1% O2, CyA-	3.714591817	Aldosterone synthesis and secretion	0.128493871	0.891117588
hsa00280	0.081479975	1% O2, CyA+ vs 1% O2, CyA-	1.088949114	Valine, leucine and isoleucine degradation	1	0
hsa00380	0.267333634	1% O2, CyA+ vs 1% O2, CyA-	0.572946399	Tryptophan metabolism	1	0
hsa04662	0.000391078	1% O2, CyA+ vs 1% O2, CyA-	3.407736221	B cell receptor signaling pathway	0.255765244	0.592158472
hsa00970	0.039069688	1% O2, CyA+ vs 1% O2, CyA-	1.408160052	Aminoacyl-tRNA biosynthesis	1	0
hsa04936	0.00106061	1% O2, CyA+ vs 1% O2, CyA-	2.974444371	Alcoholic liver disease	0.676669042	0.169623692
hsa04923	0.125863181	1% O2, CyA+ vs 1% O2, CyA-	0.900101298	Regulation of lipolysis in adipocytes	1	0
hsa05215	2.69E-19	1% O2, CyA+ vs 1% O2, CyA-	18.56995243	Prostate cancer	2.21E-16	15.65560927
hsa05224	4.05E-06	1% O2, CyA+ vs 1% O2, CyA-	5.392313963	Breast cancer	0.002897291	2.538007921
hsa04014	3.10E-05	1% O2, CyA+ vs 1% O2, CyA-	4.508522652	Ras signaling pathway	0.021302672	1.671565915
hsa04151	0.060777639	1% O2, CyA+ vs 1% O2, CyA-	1.216256175	PI3K-Akt signaling pathway	1	0
hsa05417	0.016661121	1% O2, CyA+ vs 1% O2, CyA-	1.778295783	Lipid and atherosclerosis	1	0
hsa04210	0.018521	1% O2, CyA+ vs 1% O2, CyA-	1.732335575	Apoptosis	1	0
hsa04713	0.309815437	1% O2, CyA+ vs 1% O2, CyA-	0.508896947	Circadian entrainment	1	0
hsa05120	0.009676096	1% O2, CyA+ vs 1% O2, CyA-	2.014299815	Epithelial cell signaling in Helicobacter pylori infection	1	0
hsa00350	0.486077079	1% O2, CyA+ vs 1% O2, CyA-	0.313294857	Tyrosine metabolism	1	0
hsa05322	0.521375247	1% O2, CyA+ vs 1% O2, CyA-	0.282849592	Systemic lupus erythematosus	1	0
hsa05163	0.161100339	1% O2, CyA+ vs 1% O2, CyA-	0.792903546	Human cytomegalovirus infection	1	0
hsa00030	0.055259226	1% O2, CyA+ vs 1% O2, CyA-	1.257595202	Pentose phosphate pathway	1	0
hsa00230	0.260072848	1% O2, CyA+ vs 1% O2, CyA-	0.584904986	Purine metabolism	1	0
hsa04211	0.000316384	1% O2, CyA+ vs 1% O2, CyA-	3.4997856	Longevity regulating pathway	0.208497002	0.680900185
hsa04611	1.81E-10	1% O2, CyA+ vs 1% O2, CyA-	9.741448516	Platelet activation	1.41E-07	6.851027497
hsa04012	0.000395131	1% O2, CyA+ vs 1% O2, CyA-	3.40325916	ErbB signaling pathway	0.258020386	0.588345979
hsa04728	0.440557781	1% O2, CyA+ vs 1% O2, CyA-	0.355997124	Dopaminergic synapse	1	0
hsa05219	0.027039261	1% O2, CyA+ vs 1% O2, CyA-	1.568005176	Bladder cancer	1	0
hsa00600	5.80E-10	1% O2, CyA+ vs 1% O2, CyA-	9.236658995	Sphingolipid metabolism	4.46E-07	6.350732655
hsa04972	4.78E-06	1% O2, CyA+ vs 1% O2, CyA-	5.320993236	Pancreatic secretion	0.003400061	2.468513242
hsa04360	2.66E-16	1% O2, CyA+ vs 1% O2, CyA-	15.57538607	Axon guidance	2.15E-13	12.66851253
hsa04722	9.27E-07	1% O2, CyA+ vs 1% O2, CyA-	6.032852116	Neurotrophin signaling pathway	0.000674962	3.170720736
hsa00512	0.532996812	1% O2, CyA+ vs 1% O2, CyA-	0.273275389	Mucin type O-glycan biosynthesis	1	0
hsa04723	0.164038429	1% O2, CyA+ vs 1% O2, CyA-	0.785054398	Retrograde endocannabinoid signaling	1	0
hsa00601	0.533457217	1% O2, CyA+ vs 1% O2, CyA-	0.272900405	Glycosphingolipid biosynthesis - lacto and neolacto series	1	0
hsa05204	0.333992959	1% O2, CyA+ vs 1% O2, CyA-	0.476262688	Chemical carcinogenesis - DNA adducts	1	0
hsa04071	7.81E-06	1% O2, CyA+ vs 1% O2, CyA-	5.107402665	Sphingolipid signaling pathway	0.00549756	2.259830006
hsa04213	0.005604093	1% O2, CyA+ vs 1% O2, CyA-	2.251494643	Longevity regulating pathway - multiple species	1	0
hsa04270	0.020551384	1% O2, CyA+ vs 1% O2, CyA-	1.687158933	Vascular smooth muscle contraction	1	0
hsa04918	3.21E-07	1% O2, CyA+ vs 1% O2, CyA-	6.493482804	Thyroid hormone synthesis	0.000235942	3.627195465
hsa04657	0.201275283	1% O2, CyA+ vs 1% O2, CyA-	0.696209553	IL-17 signaling pathway	1	0
hsa04622	3.89E-05	1% O2, CyA+ vs 1% O2, CyA-	4.409500142	RIG-I-like receptor signaling pathway	0.026602384	1.575079439
hsa00052	0.073623387	1% O2, CyA+ vs 1% O2, CyA-	1.132984206	Galactose metabolism	1	0
hsa00515	0.540416265	1% O2, CyA+ vs 1% O2, CyA-	0.267271588	Mannose type O-glycan biosynthesis	1	0
hsa04659	0.189360983	1% O2, CyA+ vs 1% O2, CyA-	0.722709501	Th17 cell differentiation	1	0
hsa00270	0.278780574	1% O2, CyA+ vs 1% O2, CyA-	0.554737492	Cysteine and methionine metabolism	1	0
hsa04915	0.195478417	1% O2, CyA+ vs 1% O2, CyA-	0.708901186	Estrogen signaling pathway	1	0
hsa04216	0.001350476	1% O2, CyA+ vs 1% O2, CyA-	2.869513248	Ferroptosis	0.853500599	0.06879617
hsa04512	0.397837364	1% O2, CyA+ vs 1% O2, CyA-	0.400294432	ECM-receptor interaction	1	0
hsa04510	0.292053472	1% O2, CyA+ vs 1% O2, CyA-	0.534537626	Focal adhesion	1	0
hsa04668	0.000974803	1% O2, CyA+ vs 1% O2, CyA-	3.011083262	TNF signaling pathway	0.624848552	0.204225232
hsa05226	0.005353422	1% O2, CyA+ vs 1% O2, CyA-	2.271368528	Gastric cancer	1	0
hsa00770	0.518037592	1% O2, CyA+ vs 1% O2, CyA-	0.285638724	Pantothenate and CoA biosynthesis	1	0
hsa05131	8.52E-07	1% O2, CyA+ vs 1% O2, CyA-	6.069653217	Shigellosis	0.000620975	3.206925688
hsa01522	0.31456187	1% O2, CyA+ vs 1% O2, CyA-	0.502293922	Endocrine resistance	1	0
hsa04062	0.031004233	1% O2, CyA+ vs 1% O2, CyA-	1.508579011	Chemokine signaling pathway	1	0
hsa04911	0.144154086	1% O2, CyA+ vs 1% O2, CyA-	0.841173043	Insulin secretion	1	0
hsa00040	0.481200647	1% O2, CyA+ vs 1% O2, CyA-	0.317673797	Pentose and glucuronate interconversions	1	0
hsa04930	7.24E-05	1% O2, CyA+ vs 1% O2, CyA-	4.140276852	Type II diabetes mellitus	0.048940662	1.310330156
hsa05202	1.91E-05	1% O2, CyA+ vs 1% O2, CyA-	4.719446194	Transcriptional misregulation in cancer	0.013278929	1.876836954
hsa05145	0.246437796	1% O2, CyA+ vs 1% O2, CyA-	0.608292684	Toxoplasmosis	1	0
hsa04380	0.020981381	1% O2, CyA+ vs 1% O2, CyA-	1.678165929	Osteoclast differentiation	1	0
hsa04010	0.261264992	1% O2, CyA+ vs 1% O2, CyA-	0.58291878	MAPK signaling pathway	1	0
hsa05142	0.214991068	1% O2, CyA+ vs 1% O2, CyA-	0.667579583	Chagas disease	1	0
hsa00020	0.269131247	1% O2, CyA+ vs 1% O2, CyA-	0.570035876	Citrate cycle (TCA cycle)	1	0
hsa04744	0.519282335	1% O2, CyA+ vs 1% O2, CyA-	0.284596451	Phototransduction	1	0
hsa04921	0.129960968	1% O2, CyA+ vs 1% O2, CyA-	0.886187063	Oxytocin signaling pathway	1	0
hsa05225	2.86E-08	1% O2, CyA- vs 19% O2, CyA-	7.543489472	Hepatocellular carcinoma	2.16E-05	4.664967676
hsa04962	0.4727076	1% O2, CyA- vs 19% O2, CyA-	0.325407415	Vasopressin-regulated water reabsorption	1	0
hsa03250	0	1% O2, CyA- vs 19% O2, CyA-	Inf	Viral life cycle - HIV-1	0	Inf
hsa04912	8.13E-27	1% O2, CyA- vs 19% O2, CyA-	26.08990683	GnRH signaling pathway	6.81E-24	23.16666281
hsa05218	5.74E-23	1% O2, CyA- vs 19% O2, CyA-	22.24082655	Melanoma	4.78E-20	19.32070322
hsa00100	5.06E-14	1% O2, CyA- vs 19% O2, CyA-	13.29619391	Steroid biosynthesis	4.00E-11	10.39801743
hsa00830	0.474118157	1% O2, CyA- vs 19% O2, CyA-	0.324113412	Retinol metabolism	1	0
hsa00785	0.553357213	1% O2, CyA- vs 19% O2, CyA-	0.256994424	Lipoic acid metabolism	1	0
hsa04625	2.48E-15	1% O2, CyA- vs 19% O2, CyA-	14.60546383	C-type lectin receptor signaling pathway	1.98E-12	11.70346094
hsa05221	0.000780848	1% O2, CyA- vs 19% O2, CyA-	3.107433436	Acute myeloid leukemia	0.50442788	0.297200918
hsa04145	4.24E-06	1% O2, CyA- vs 19% O2, CyA-	5.37275614	Phagosome	0.00302651	2.519057929
hsa05217	0.479348131	1% O2, CyA- vs 19% O2, CyA-	0.319348962	Basal cell carcinoma	1	0
hsa05223	0.116188173	1% O2, CyA- vs 19% O2, CyA-	0.934838079	Non-small cell lung cancer	1	0
hsa05330	0.54749394	1% O2, CyA- vs 19% O2, CyA-	0.261620684	Allograft rejection	1	0
hsa04022	0.120699331	1% O2, CyA- vs 19% O2, CyA-	0.918295137	cGMP-PKG signaling pathway	1	0
hsa00140	0.519371363	1% O2, CyA- vs 19% O2, CyA-	0.284522	Steroid hormone biosynthesis	1	0
hsa04066	0.021963801	1% O2, CyA- vs 19% O2, CyA-	1.658292502	HIF-1 signaling pathway	1	0
hsa04724	0.448738071	1% O2, CyA- vs 19% O2, CyA-	0.348007084	Glutamatergic synapse	1	0
hsa05012	0.326089249	1% O2, CyA- vs 19% O2, CyA-	0.486663519	Parkinson disease	1	0
hsa05146	0.461775502	1% O2, CyA- vs 19% O2, CyA-	0.335569111	Amoebiasis	1	0
hsa05410	0.355521694	1% O2, CyA- vs 19% O2, CyA-	0.449133893	Hypertrophic cardiomyopathy	1	0
hsa00510	0.504438643	1% O2, CyA- vs 19% O2, CyA-	0.297191651	N-Glycan biosynthesis	1	0
hsa04114	0	1% O2, CyA- vs 19% O2, CyA-	Inf	Oocyte meiosis	0	Inf
hsa04310	0.028037751	1% O2, CyA- vs 19% O2, CyA-	1.552256827	Wnt signaling pathway	1	0
hsa03015	5.15E-08	1% O2, CyA- vs 19% O2, CyA-	7.288092709	mRNA surveillance pathway	3.88E-05	4.411297733
hsa03440	0.099071018	1% O2, CyA- vs 19% O2, CyA-	1.004053374	Homologous recombination	1	0
hsa05152	0.297030848	1% O2, CyA- vs 19% O2, CyA-	0.527198444	Tuberculosis	1	0
hsa04110	0.021844613	1% O2, CyA- vs 19% O2, CyA-	1.660655639	Cell cycle	1	0
hsa00604	0.535845161	1% O2, CyA- vs 19% O2, CyA-	0.270960687	Glycosphingolipid biosynthesis - ganglio series	1	0
hsa05416	1.54E-15	1% O2, CyA- vs 19% O2, CyA-	14.81291044	Viral myocarditis	1.23E-12	11.90982045
hsa04664	1.09E-08	1% O2, CyA- vs 19% O2, CyA-	7.964443028	Fc epsilon RI signaling pathway	8.25E-06	5.083629436
hsa04929	0.001328925	1% O2, CyA- vs 19% O2, CyA-	2.876499459	GnRH secretion	0.84120966	0.075095749
hsa04136	2.73E-28	1% O2, CyA- vs 19% O2, CyA-	27.56375984	Autophagy - other	2.30E-25	24.63896385
hsa04660	5.07E-06	1% O2, CyA- vs 19% O2, CyA-	5.29539234	T cell receptor signaling pathway	0.003591318	2.444746105
hsa00310	0.124978035	1% O2, CyA- vs 19% O2, CyA-	0.903166309	Lysine degradation	1	0
hsa04070	0.273962848	1% O2, CyA- vs 19% O2, CyA-	0.562308328	Phosphatidylinositol signaling system	1	0
hsa04726	0.196029097	1% O2, CyA- vs 19% O2, CyA-	0.70767946	Serotonergic synapse	1	0
hsa05332	0.551165838	1% O2, CyA- vs 19% O2, CyA-	0.258717709	Graft-versus-host disease	1	0
hsa04916	0.225814623	1% O2, CyA- vs 19% O2, CyA-	0.646247938	Melanogenesis	1	0
hsa05169	0.180065483	1% O2, CyA- vs 19% O2, CyA-	0.74456953	Epstein-Barr virus infection	1	0
hsa00900	0.249469306	1% O2, CyA- vs 19% O2, CyA-	0.602982882	Terpenoid backbone biosynthesis	1	0
hsa00591	0.468567158	1% O2, CyA- vs 19% O2, CyA-	0.329228154	Linoleic acid metabolism	1	0
hsa04024	0.000694279	1% O2, CyA- vs 19% O2, CyA-	3.158466019	cAMP signaling pathway	0.449198463	0.347561738
hsa04068	8.82E-19	1% O2, CyA- vs 19% O2, CyA-	18.05429391	FoxO signaling pathway	7.21E-16	15.14207186
hsa00520	0.37817259	1% O2, CyA- vs 19% O2, CyA-	0.422309952	Amino sugar and nucleotide sugar metabolism	1	0
hsa00860	0.492727644	1% O2, CyA- vs 19% O2, CyA-	0.307393071	Porphyrin metabolism	1	0
hsa04922	1.22E-131	1% O2, CyA- vs 19% O2, CyA-	130.9144807	Glucagon signaling pathway	1.06E-128	127.9729692
hsa04926	0.084094062	1% O2, CyA- vs 19% O2, CyA-	1.075234671	Relaxin signaling pathway	1	0
hsa04370	0.142498348	1% O2, CyA- vs 19% O2, CyA-	0.84619017	VEGF signaling pathway	1	0
hsa05213	7.18E-22	1% O2, CyA- vs 19% O2, CyA-	21.14369432	Endometrial cancer	5.95E-19	18.22513979
hsa04520	6.93E-08	1% O2, CyA- vs 19% O2, CyA-	7.159231421	Adherens junction	5.20E-05	4.284170158
hsa05110	0.06969509	1% O2, CyA- vs 19% O2, CyA-	1.156797818	Vibrio cholerae infection	1	0
hsa05220	0.010455475	1% O2, CyA- vs 19% O2, CyA-	1.980656219	Chronic myeloid leukemia	1	0
hsa05235	0.049861319	1% O2, CyA- vs 19% O2, CyA-	1.302236241	PD-L1 expression and PD-1 checkpoint pathway in cancer	1	0
hsa05207	2.44E-06	1% O2, CyA- vs 19% O2, CyA-	5.612093069	Chemical carcinogenesis - receptor activation	0.00175645	2.755364179
hsa05418	0.366488347	1% O2, CyA- vs 19% O2, CyA-	0.43593983	Fluid shear stress and atherosclerosis	1	0
hsa00920	0.524355211	1% O2, CyA- vs 19% O2, CyA-	0.280374412	Sulfur metabolism	1	0
hsa04931	0.113539166	1% O2, CyA- vs 19% O2, CyA-	0.944854298	Insulin resistance	1	0
hsa00500	0.345498858	1% O2, CyA- vs 19% O2, CyA-	0.461553383	Starch and sucrose metabolism	1	0
hsa05216	0.388999151	1% O2, CyA- vs 19% O2, CyA-	0.410051346	Thyroid cancer	1	0
hsa00740	0.474257657	1% O2, CyA- vs 19% O2, CyA-	0.323985649	Riboflavin metabolism	1	0
hsa00062	0.33949196	1% O2, CyA- vs 19% O2, CyA-	0.469170506	Fatty acid elongation	1	0
hsa04390	0.368917104	1% O2, CyA- vs 19% O2, CyA-	0.433071209	Hippo signaling pathway	1	0
hsa04064	0.172563692	1% O2, CyA- vs 19% O2, CyA-	0.763050576	NF-kappa B signaling pathway	1	0
hsa04932	0.000960912	1% O2, CyA- vs 19% O2, CyA-	3.017316539	Non-alcoholic fatty liver disease	0.616905282	0.209781511
hsa05222	1.05E-11	1% O2, CyA- vs 19% O2, CyA-	10.97733248	Small cell lung cancer	8.25E-09	8.083570716
hsa05320	0.531326108	1% O2, CyA- vs 19% O2, CyA-	0.274638843	Autoimmune thyroid disease	1	0
hsa04115	0.355422492	1% O2, CyA- vs 19% O2, CyA-	0.449255092	p53 signaling pathway	1	0
hsa04710	1.91E-57	1% O2, CyA- vs 19% O2, CyA-	56.71992157	Circadian rhythm	1.65E-54	53.78340783
hsa05206	5.42E-07	1% O2, CyA- vs 19% O2, CyA-	6.266303427	MicroRNAs in cancer	0.000396468	3.401792346
hsa05032	0.322095331	1% O2, CyA- vs 19% O2, CyA-	0.492015571	Morphine addiction	1	0
hsa00620	0.215847604	1% O2, CyA- vs 19% O2, CyA-	0.665852767	Pyruvate metabolism	1	0
hsa05132	2.54E-30	1% O2, CyA- vs 19% O2, CyA-	29.59447817	Salmonella infection	2.15E-27	26.66659476
hsa04658	0.332671449	1% O2, CyA- vs 19% O2, CyA-	0.477984471	Th1 and Th2 cell differentiation	1	0
hsa05014	2.86E-06	1% O2, CyA- vs 19% O2, CyA-	5.543661246	Amyotrophic lateral sclerosis	0.002047631	2.688748224
hsa04933	0.301538825	1% O2, CyA- vs 19% O2, CyA-	0.520656762	AGE-RAGE signaling pathway in diabetic complications	1	0
hsa00531	0.519064574	1% O2, CyA- vs 19% O2, CyA-	0.28477861	Glycosaminoglycan degradation	1	0
hsa04714	0.018258399	1% O2, CyA- vs 19% O2, CyA-	1.738537297	Thermogenesis	1	0
hsa00592	0.432113	1% O2, CyA- vs 19% O2, CyA-	0.364402668	alpha-Linolenic acid metabolism	1	0
hsa05170	0.224560798	1% O2, CyA- vs 19% O2, CyA-	0.648666057	Human immunodeficiency virus 1 infection	1	0
hsa05160	0.197685096	1% O2, CyA- vs 19% O2, CyA-	0.704026073	Hepatitis C	1	0
hsa04392	0.445555197	1% O2, CyA- vs 19% O2, CyA-	0.351098486	Hippo signaling pathway - multiple species	1	0
hsa04666	6.58E-05	1% O2, CyA- vs 19% O2, CyA-	4.181539642	Fc gamma R-mediated phagocytosis	0.044570656	1.350950973
hsa04920	0.027873187	1% O2, CyA- vs 19% O2, CyA-	1.554813369	Adipocytokine signaling pathway	1	0
hsa04940	0.529405676	1% O2, CyA- vs 19% O2, CyA-	0.276211407	Type I diabetes mellitus	1	0
hsa04672	0.189796385	1% O2, CyA- vs 19% O2, CyA-	0.721712063	Intestinal immune network for IgA production	1	0
hsa00780	0.544107571	1% O2, CyA- vs 19% O2, CyA-	0.264315231	Biotin metabolism	1	0
hsa00590	0.489233773	1% O2, CyA- vs 19% O2, CyA-	0.31048357	Arachidonic acid metabolism	1	0
hsa05161	0.3404619	1% O2, CyA- vs 19% O2, CyA-	0.467931481	Hepatitis B	1	0
hsa04540	0.322182678	1% O2, CyA- vs 19% O2, CyA-	0.491897813	Gap junction	1	0
hsa04913	0.000254255	1% O2, CyA- vs 19% O2, CyA-	3.59473064	Ovarian steroidogenesis	0.1680625	0.774529181
hsa05212	0.080788575	1% O2, CyA- vs 19% O2, CyA-	1.09265005	Pancreatic cancer	1	0
hsa05211	3.52E-40	1% O2, CyA- vs 19% O2, CyA-	39.45322924	Renal cell carcinoma	3.01E-37	36.52075548
hsa04371	0.003995328	1% O2, CyA- vs 19% O2, CyA-	2.398447601	Apelin signaling pathway	1	0
hsa05164	0.043372477	1% O2, CyA- vs 19% O2, CyA-	1.36278577	Influenza A	1	0
hsa04146	0.360878621	1% O2, CyA- vs 19% O2, CyA-	0.442638846	Peroxisome	1	0
hsa04122	1.79E-08	1% O2, CyA- vs 19% O2, CyA-	7.747561179	Sulfur relay system	1.35E-05	4.868465299
hsa05167	0.035776225	1% O2, CyA- vs 19% O2, CyA-	1.446405481	Kaposi sarcoma-associated herpesvirus infection	1	0
hsa00562	0.053210073	1% O2, CyA- vs 19% O2, CyA-	1.274006149	Inositol phosphate metabolism	1	0
hsa04935	0.173740877	1% O2, CyA- vs 19% O2, CyA-	0.760097992	Growth hormone synthesis, secretion and action	1	0
hsa00240	0.178991908	1% O2, CyA- vs 19% O2, CyA-	0.747166602	Pyrimidine metabolism	1	0
hsa05200	0.083538818	1% O2, CyA- vs 19% O2, CyA-	1.078111672	Pathways in cancer	1	0
hsa00480	0.480416342	1% O2, CyA- vs 19% O2, CyA-	0.318382228	Glutathione metabolism	1	0
hsa04150	8.48E-20	1% O2, CyA- vs 19% O2, CyA-	19.0713644	mTOR signaling pathway	6.99E-17	16.15543719
hsa05034	5.52E-15	1% O2, CyA- vs 19% O2, CyA-	14.25780623	Alcoholism	4.40E-12	11.35689316
hsa04750	0.23946079	1% O2, CyA- vs 19% O2, CyA-	0.620765589	Inflammatory mediator regulation of TRP channels	1	0
hsa04137	0.001393247	1% O2, CyA- vs 19% O2, CyA-	2.855971998	Mitophagy - animal	0.879138626	0.055942638
hsa05203	1.09E-06	1% O2, CyA- vs 19% O2, CyA-	5.964493048	Viral carcinogenesis	0.000786765	3.104155042
hsa03320	0.485034706	1% O2, CyA- vs 19% O2, CyA-	0.314227185	PPAR signaling pathway	1	0
hsa00564	0.450431464	1% O2, CyA- vs 19% O2, CyA-	0.34637128	Glycerophospholipid metabolism	1	0
hsa04961	0.489623267	1% O2, CyA- vs 19% O2, CyA-	0.310137953	Endocrine and other factor-regulated calcium reabsorption	1	0
hsa00220	0.435052725	1% O2, CyA- vs 19% O2, CyA-	0.361458106	Arginine biosynthesis	1	0
hsa05168	0.204204902	1% O2, CyA- vs 19% O2, CyA-	0.689933837	Herpes simplex virus 1 infection	1	0
hsa04061	0.000120465	1% O2, CyA- vs 19% O2, CyA-	3.919138327	Viral protein interaction with cytokine and cytokine receptor	0.080832162	1.092415807
hsa05412	0.173272098	1% O2, CyA- vs 19% O2, CyA-	0.761271366	Arrhythmogenic right ventricular cardiomyopathy	1	0
hsa04924	0.416707495	1% O2, CyA- vs 19% O2, CyA-	0.380168688	Renin secretion	1	0
hsa05143	0.482057947	1% O2, CyA- vs 19% O2, CyA-	0.316900754	African trypanosomiasis	1	0
hsa04960	0.184127602	1% O2, CyA- vs 19% O2, CyA-	0.734881102	Aldosterone-regulated sodium reabsorption	1	0
hsa05162	0.134306469	1% O2, CyA- vs 19% O2, CyA-	0.871903069	Measles	1	0
hsa00730	0.50230754	1% O2, CyA- vs 19% O2, CyA-	0.299030302	Thiamine metabolism	1	0
hsa05030	0.196151999	1% O2, CyA- vs 19% O2, CyA-	0.707407261	Cocaine addiction	1	0
hsa00750	0.502442874	1% O2, CyA- vs 19% O2, CyA-	0.298913309	Vitamin B6 metabolism	1	0
hsa04623	0.014691371	1% O2, CyA- vs 19% O2, CyA-	1.832937666	Cytosolic DNA-sensing pathway	1	0
hsa00650	0.2790217	1% O2, CyA- vs 19% O2, CyA-	0.554362019	Butanoate metabolism	1	0
hsa05010	0.012377907	1% O2, CyA- vs 19% O2, CyA-	1.90735277	Alzheimer disease	1	0
hsa05031	6.95E-06	1% O2, CyA- vs 19% O2, CyA-	5.15806519	Amphetamine addiction	0.004899186	2.309876073
hsa00071	0.063924911	1% O2, CyA- vs 19% O2, CyA-	1.194329866	Fatty acid degradation	1	0
hsa00561	0.475569028	1% O2, CyA- vs 19% O2, CyA-	0.322786437	Glycerolipid metabolism	1	0
hsa04614	0.483952094	1% O2, CyA- vs 19% O2, CyA-	0.315197626	Renin-angiotensin system	1	0
hsa04971	0.054495401	1% O2, CyA- vs 19% O2, CyA-	1.263640147	Gastric acid secretion	1	0
hsa04215	3.80E-14	1% O2, CyA- vs 19% O2, CyA-	13.42060168	Apoptosis - multiple species	3.01E-11	10.5218765
hsa04080	0.365439198	1% O2, CyA- vs 19% O2, CyA-	0.437184871	Neuroactive ligand-receptor interaction	1	0
hsa05231	0.030572521	1% O2, CyA- vs 19% O2, CyA-	1.514668752	Choline metabolism in cancer	1	0
hsa05166	0.003881559	1% O2, CyA- vs 19% O2, CyA-	2.410993834	Human T-cell leukemia virus 1 infection	1	0
hsa00790	0.420729963	1% O2, CyA- vs 19% O2, CyA-	0.375996558	Folate biosynthesis	1	0
hsa00983	0.383536075	1% O2, CyA- vs 19% O2, CyA-	0.41619378	Drug metabolism - other enzymes	1	0
hsa04721	0.105837948	1% O2, CyA- vs 19% O2, CyA-	0.975358589	Synaptic vesicle cycle	1	0
hsa04218	1.40E-166	1% O2, CyA- vs 19% O2, CyA-	165.8547907	Cellular senescence	1.23E-163	162.9117911
hsa04530	0.005123337	1% O2, CyA- vs 19% O2, CyA-	2.290447047	Tight junction	1	0
hsa04340	0.22749017	1% O2, CyA- vs 19% O2, CyA-	0.643037365	Hedgehog signaling pathway	1	0
hsa04725	8.79E-10	1% O2, CyA- vs 19% O2, CyA-	9.055947536	Cholinergic synapse	6.75E-07	6.170586316
hsa04740	0.52191497	1% O2, CyA- vs 19% O2, CyA-	0.282400246	Olfactory transduction	1	0
hsa04152	1.01E-22	1% O2, CyA- vs 19% O2, CyA-	21.99524639	AMPK signaling pathway	8.40E-20	19.07564536
hsa03460	0.000612251	1% O2, CyA- vs 19% O2, CyA-	3.213070428	Fanconi anemia pathway	0.397350962	0.400825732
hsa05214	0.005762903	1% O2, CyA- vs 19% O2, CyA-	2.239358687	Glioma	1	0
hsa00440	0.535768923	1% O2, CyA- vs 19% O2, CyA-	0.271022481	Phosphonate and phosphinate metabolism	1	0
hsa04020	0.439000811	1% O2, CyA- vs 19% O2, CyA-	0.357534678	Calcium signaling pathway	1	0
hsa04514	0.055960756	1% O2, CyA- vs 19% O2, CyA-	1.25211643	Cell adhesion molecules	1	0
hsa04613	0.023914085	1% O2, CyA- vs 19% O2, CyA-	1.621346228	Neutrophil extracellular trap formation	1	0
hsa00250	0.421023792	1% O2, CyA- vs 19% O2, CyA-	0.375693361	Alanine, aspartate and glutamate metabolism	1	0
hsa04217	0.016587089	1% O2, CyA- vs 19% O2, CyA-	1.780229835	Necroptosis	1	0
hsa04934	3.01E-16	1% O2, CyA- vs 19% O2, CyA-	15.52193177	Cushing syndrome	2.42E-13	12.61559673
hsa05140	1.30E-08	1% O2, CyA- vs 19% O2, CyA-	7.885492565	Leishmaniasis	9.88E-06	5.005250789
hsa04919	2.95E-07	1% O2, CyA- vs 19% O2, CyA-	6.530659412	Thyroid hormone signaling pathway	0.000217174	3.663191924
hsa04550	0.014193664	1% O2, CyA- vs 19% O2, CyA-	1.84790548	Signaling pathways regulating pluripotency of stem cells	1	0
hsa00061	0.005698544	1% O2, CyA- vs 19% O2, CyA-	2.244236086	Fatty acid biosynthesis	1	0
hsa00532	0.515091198	1% O2, CyA- vs 19% O2, CyA-	0.288115871	Glycosaminoglycan biosynthesis - chondroitin sulfate / dermatan sulfate	1	0
hsa04742	0.311899995	1% O2, CyA- vs 19% O2, CyA-	0.505984632	Taste transduction	1	0
hsa04261	0.221318141	1% O2, CyA- vs 19% O2, CyA-	0.654982986	Adrenergic signaling in cardiomyocytes	1	0
hsa04910	0.119345742	1% O2, CyA- vs 19% O2, CyA-	0.923193072	Insulin signaling pathway	1	0
hsa04015	1.66E-08	1% O2, CyA- vs 19% O2, CyA-	7.778759496	Rap1 signaling pathway	1.26E-05	4.899090291
hsa05208	0.034653196	1% O2, CyA- vs 19% O2, CyA-	1.460256709	Chemical carcinogenesis - reactive oxygen species	1	0
hsa04914	1.84E-159	1% O2, CyA- vs 19% O2, CyA-	158.7354447	Progesterone-mediated oocyte maturation	1.61E-156	155.7929406
hsa04130	0.231609848	1% O2, CyA- vs 19% O2, CyA-	0.635242979	SNARE interactions in vesicular transport	1	0
hsa00640	4.56E-20	1% O2, CyA- vs 19% O2, CyA-	19.34110744	Propanoate metabolism	3.76E-17	16.42465349
hsa00450	0.45097895	1% O2, CyA- vs 19% O2, CyA-	0.345843729	Selenocompound metabolism	1	0
hsa04621	1.13E-06	1% O2, CyA- vs 19% O2, CyA-	5.945783717	NOD-like receptor signaling pathway	0.000820266	3.08604515
hsa05130	0.000898667	1% O2, CyA- vs 19% O2, CyA-	3.046401232	Pathogenic Escherichia coli infection	0.578741513	0.237515365
hsa04670	0.215140136	1% O2, CyA- vs 19% O2, CyA-	0.667278561	Leukocyte transendothelial migration	1	0
hsa04928	1.41E-10	1% O2, CyA- vs 19% O2, CyA-	9.850971237	Parathyroid hormone synthesis, secretion and action	1.10E-07	6.95999164
hsa00130	0.408622882	1% O2, CyA- vs 19% O2, CyA-	0.388677318	Ubiquinone and other terpenoid-quinone biosynthesis	1	0
hsa05100	0.065809956	1% O2, CyA- vs 19% O2, CyA-	1.181708399	Bacterial invasion of epithelial cells	1	0
hsa05414	0.329014527	1% O2, CyA- vs 19% O2, CyA-	0.482784926	Dilated cardiomyopathy	1	0
hsa05321	0.491118921	1% O2, CyA- vs 19% O2, CyA-	0.308813334	Inflammatory bowel disease	1	0
hsa00051	0.338699969	1% O2, CyA- vs 19% O2, CyA-	0.470184843	Fructose and mannose metabolism	1	0
hsa05230	4.28E-17	1% O2, CyA- vs 19% O2, CyA-	16.3685667	Central carbon metabolism in cancer	3.48E-14	13.45901067
hsa04727	0.003131648	1% O2, CyA- vs 19% O2, CyA-	2.504227014	GABAergic synapse	1	0
hsa04630	0.383045982	1% O2, CyA- vs 19% O2, CyA-	0.416749089	JAK-STAT signaling pathway	1	0
hsa00603	0.52324813	1% O2, CyA- vs 19% O2, CyA-	0.281292315	Glycosphingolipid biosynthesis - globo and isoglobo series	1	0
hsa00340	0.519892938	1% O2, CyA- vs 19% O2, CyA-	0.284086082	Histidine metabolism	1	0
hsa04610	0.350896129	1% O2, CyA- vs 19% O2, CyA-	0.454821423	Complement and coagulation cascades	1	0
hsa05205	0.078797398	1% O2, CyA- vs 19% O2, CyA-	1.103488121	Proteoglycans in cancer	1	0
hsa04140	1.25E-52	1% O2, CyA- vs 19% O2, CyA-	51.90396453	Autophagy - animal	1.08E-49	48.96795373
hsa00010	0.444467122	1% O2, CyA- vs 19% O2, CyA-	0.352160359	Glycolysis / Gluconeogenesis	1	0
hsa04144	5.48E-07	1% O2, CyA- vs 19% O2, CyA-	6.261490476	Endocytosis	0.000400338	3.397573099
hsa01521	0	1% O2, CyA- vs 19% O2, CyA-	Inf	EGFR tyrosine kinase inhibitor resistance	0	Inf
hsa05415	0.2308997	1% O2, CyA- vs 19% O2, CyA-	0.636576632	Diabetic cardiomyopathy	1	0
hsa05133	0.309846031	1% O2, CyA- vs 19% O2, CyA-	0.508854062	Pertussis	1	0
hsa04620	0.104140747	1% O2, CyA- vs 19% O2, CyA-	0.98237931	Toll-like receptor signaling pathway	1	0
hsa00980	0.485926965	1% O2, CyA- vs 19% O2, CyA-	0.313429	Metabolism of xenobiotics by cytochrome P450	1	0
hsa01524	1.86E-12	1% O2, CyA- vs 19% O2, CyA-	11.73083257	Platinum drug resistance	1.46E-09	8.834857839
hsa00630	0.423159966	1% O2, CyA- vs 19% O2, CyA-	0.373495426	Glyoxylate and dicarboxylate metabolism	1	0
hsa05022	0.069720123	1% O2, CyA- vs 19% O2, CyA-	1.156641858	Pathways of neurodegeneration - multiple diseases	1	0
hsa05165	0.380187427	1% O2, CyA- vs 19% O2, CyA-	0.42000225	Human papillomavirus infection	1	0
hsa04330	0.056302744	1% O2, CyA- vs 19% O2, CyA-	1.24947044	Notch signaling pathway	1	0
hsa04927	0.0262868	1% O2, CyA- vs 19% O2, CyA-	1.580262286	Cortisol synthesis and secretion	1	0
hsa01523	0.192406739	1% O2, CyA- vs 19% O2, CyA-	0.715779722	Antifolate resistance	1	0
hsa05323	0.505025616	1% O2, CyA- vs 19% O2, CyA-	0.296686593	Rheumatoid arthritis	1	0
hsa00563	0.518895068	1% O2, CyA- vs 19% O2, CyA-	0.284920457	Glycosylphosphatidylinositol (GPI)-anchor biosynthesis	1	0
hsa04917	0.068340407	1% O2, CyA- vs 19% O2, CyA-	1.165322439	Prolactin signaling pathway	1	0
hsa05135	0.237866689	1% O2, CyA- vs 19% O2, CyA-	0.623666372	Yersinia infection	1	0
hsa04612	0.172229121	1% O2, CyA- vs 19% O2, CyA-	0.763893415	Antigen processing and presentation	1	0
hsa00330	0.474068939	1% O2, CyA- vs 19% O2, CyA-	0.324158498	Arginine and proline metabolism	1	0
hsa05016	4.32E-13	1% O2, CyA- vs 19% O2, CyA-	12.36453556	Huntington disease	3.41E-10	9.467458555
hsa04141	2.00E-18	1% O2, CyA- vs 19% O2, CyA-	17.69823969	Protein processing in endoplasmic reticulum	1.63E-15	14.78708208
hsa04979	0.035894024	1% O2, CyA- vs 19% O2, CyA-	1.444977848	Cholesterol metabolism	1	0
hsa00670	0.37403566	1% O2, CyA- vs 19% O2, CyA-	0.427086991	One carbon pool by folate	1	0
hsa00260	0.504841693	1% O2, CyA- vs 19% O2, CyA-	0.296844785	Glycine, serine and threonine metabolism	1	0
hsa04730	0	1% O2, CyA- vs 19% O2, CyA-	Inf	Long-term depression	0	Inf
hsa04650	2.46E-19	1% O2, CyA- vs 19% O2, CyA-	18.60879315	Natural killer cell mediated cytotoxicity	2.02E-16	15.69392133
hsa04720	1.87E-10	1% O2, CyA- vs 19% O2, CyA-	9.727194333	Long-term potentiation	1.45E-07	6.837332611
hsa00360	0.536022812	1% O2, CyA- vs 19% O2, CyA-	0.270816727	Phenylalanine metabolism	1	0
hsa05020	1.05E-06	1% O2, CyA- vs 19% O2, CyA-	5.977170193	Prion disease	0.000765185	3.116233572
hsa00760	0.471228588	1% O2, CyA- vs 19% O2, CyA-	0.32676837	Nicotinate and nicotinamide metabolism	1	0
hsa05210	0.091176151	1% O2, CyA- vs 19% O2, CyA-	1.040118744	Colorectal cancer	1	0
hsa03018	0.028210211	1% O2, CyA- vs 19% O2, CyA-	1.549593659	RNA degradation	1	0
hsa00410	0.444667521	1% O2, CyA- vs 19% O2, CyA-	0.351964591	beta-Alanine metabolism	1	0
hsa00565	0.501958087	1% O2, CyA- vs 19% O2, CyA-	0.299332545	Ether lipid metabolism	1	0
hsa04350	0.040905178	1% O2, CyA- vs 19% O2, CyA-	1.388221716	TGF-beta signaling pathway	1	0
hsa05150	0.431089858	1% O2, CyA- vs 19% O2, CyA-	0.365432194	Staphylococcus aureus infection	1	0
hsa00120	0.531315007	1% O2, CyA- vs 19% O2, CyA-	0.274647918	Primary bile acid biosynthesis	1	0
hsa04810	8.36E-99	1% O2, CyA- vs 19% O2, CyA-	98.0778451	Regulation of actin cytoskeleton	7.28E-96	95.13782694
hsa05144	0.483383265	1% O2, CyA- vs 19% O2, CyA-	0.315708389	Malaria	1	0
hsa04072	4.48E-21	1% O2, CyA- vs 19% O2, CyA-	20.34916779	Phospholipase D signaling pathway	3.71E-18	17.43113745
hsa00910	1.80E-18	1% O2, CyA- vs 19% O2, CyA-	17.74462502	Nitrogen metabolism	1.47E-15	14.83293487
hsa00513	0.361567228	1% O2, CyA- vs 19% O2, CyA-	0.44181094	Various types of N-glycan biosynthesis	1	0
hsa05134	0.357353558	1% O2, CyA- vs 19% O2, CyA-	0.446901889	Legionellosis	1	0
hsa04970	0.093245271	1% O2, CyA- vs 19% O2, CyA-	1.030373185	Salivary secretion	1	0
hsa05171	0.22959471	1% O2, CyA- vs 19% O2, CyA-	0.639038123	Coronavirus disease - COVID-19	1	0
hsa05017	0.135125646	1% O2, CyA- vs 19% O2, CyA-	0.869262215	Spinocerebellar ataxia	1	0
hsa04976	0.036420607	1% O2, CyA- vs 19% O2, CyA-	1.438652817	Bile secretion	1	0
hsa04060	0.034394916	1% O2, CyA- vs 19% O2, CyA-	1.463505743	Cytokine-cytokine receptor interaction	1	0
hsa04925	2.52E-14	1% O2, CyA- vs 19% O2, CyA-	13.59789533	Aldosterone synthesis and secretion	2.01E-11	10.6975282
hsa00280	1.99E-28	1% O2, CyA- vs 19% O2, CyA-	27.70139779	Valine, leucine and isoleucine degradation	1.67E-25	24.7760857
hsa00380	0.348590018	1% O2, CyA- vs 19% O2, CyA-	0.457685053	Tryptophan metabolism	1	0
hsa04662	0.038214838	1% O2, CyA- vs 19% O2, CyA-	1.417767981	B cell receptor signaling pathway	1	0
hsa00970	0.236094248	1% O2, CyA- vs 19% O2, CyA-	0.626914593	Aminoacyl-tRNA biosynthesis	1	0
hsa04936	0.253248616	1% O2, CyA- vs 19% O2, CyA-	0.59645292	Alcoholic liver disease	1	0
hsa04923	0.455559506	1% O2, CyA- vs 19% O2, CyA-	0.341454887	Regulation of lipolysis in adipocytes	1	0
hsa05215	0.114110876	1% O2, CyA- vs 19% O2, CyA-	0.942672961	Prostate cancer	1	0
hsa05224	0.270492343	1% O2, CyA- vs 19% O2, CyA-	0.567845024	Breast cancer	1	0
hsa04014	2.75E-07	1% O2, CyA- vs 19% O2, CyA-	6.560597032	Ras signaling pathway	0.000202983	3.692540671
hsa04151	1.86E-05	1% O2, CyA- vs 19% O2, CyA-	4.73127468	PI3K-Akt signaling pathway	0.01294071	1.888041902
hsa05417	0.142393203	1% O2, CyA- vs 19% O2, CyA-	0.846510742	Lipid and atherosclerosis	1	0
hsa04210	0.003948568	1% O2, CyA- vs 19% O2, CyA-	2.403560366	Apoptosis	1	0
hsa04713	2.47E-15	1% O2, CyA- vs 19% O2, CyA-	14.60763446	Circadian entrainment	1.97E-12	11.70508768
hsa05120	0.260674314	1% O2, CyA- vs 19% O2, CyA-	0.58390176	Epithelial cell signaling in Helicobacter pylori infection	1	0
hsa00350	0.483833664	1% O2, CyA- vs 19% O2, CyA-	0.315303918	Tyrosine metabolism	1	0
hsa05322	0.529094285	1% O2, CyA- vs 19% O2, CyA-	0.276466929	Systemic lupus erythematosus	1	0
hsa05163	0.050147485	1% O2, CyA- vs 19% O2, CyA-	1.299750846	Human cytomegalovirus infection	1	0
hsa00030	3.02E-05	1% O2, CyA- vs 19% O2, CyA-	4.519615021	Pentose phosphate pathway	0.020795694	1.682026583
hsa00230	0.456343171	1% O2, CyA- vs 19% O2, CyA-	0.340708444	Purine metabolism	1	0
hsa04211	0	1% O2, CyA- vs 19% O2, CyA-	Inf	Longevity regulating pathway	0	Inf
hsa04611	0.088353707	1% O2, CyA- vs 19% O2, CyA-	1.053775226	Platelet activation	1	0
hsa04012	0.06780467	1% O2, CyA- vs 19% O2, CyA-	1.168740391	ErbB signaling pathway	1	0
hsa04728	0.362846602	1% O2, CyA- vs 19% O2, CyA-	0.440276939	Dopaminergic synapse	1	0
hsa05219	0.405514545	1% O2, CyA- vs 19% O2, CyA-	0.391993563	Bladder cancer	1	0
hsa00600	0.142473604	1% O2, CyA- vs 19% O2, CyA-	0.846265591	Sphingolipid metabolism	1	0
hsa04972	0.023822819	1% O2, CyA- vs 19% O2, CyA-	1.623006848	Pancreatic secretion	1	0
hsa04360	2.20E-11	1% O2, CyA- vs 19% O2, CyA-	10.65739581	Axon guidance	1.72E-08	7.764189055
hsa04722	0.087532436	1% O2, CyA- vs 19% O2, CyA-	1.057830983	Neurotrophin signaling pathway	1	0
hsa00512	0.533620883	1% O2, CyA- vs 19% O2, CyA-	0.272767183	Mucin type O-glycan biosynthesis	1	0
hsa04723	0.480137815	1% O2, CyA- vs 19% O2, CyA-	0.318634088	Retrograde endocannabinoid signaling	1	0
hsa00601	0.522083573	1% O2, CyA- vs 19% O2, CyA-	0.282259971	Glycosphingolipid biosynthesis - lacto and neolacto series	1	0
hsa05204	0.26118625	1% O2, CyA- vs 19% O2, CyA-	0.58304969	Chemical carcinogenesis - DNA adducts	1	0
hsa04071	5.90E-26	1% O2, CyA- vs 19% O2, CyA-	25.22950555	Sphingolipid signaling pathway	4.92E-23	22.30781908
hsa04213	4.14E-12	1% O2, CyA- vs 19% O2, CyA-	11.38292411	Longevity regulating pathway - multiple species	3.25E-09	8.488054449
hsa04270	6.88E-08	1% O2, CyA- vs 19% O2, CyA-	7.162651908	Vascular smooth muscle contraction	5.16E-05	4.287011971
hsa04918	0.001101932	1% O2, CyA- vs 19% O2, CyA-	2.957845052	Thyroid hormone synthesis	0.70193093	0.15370562
hsa04657	0.416042534	1% O2, CyA- vs 19% O2, CyA-	0.380862267	IL-17 signaling pathway	1	0
hsa04622	0.119211742	1% O2, CyA- vs 19% O2, CyA-	0.923680967	RIG-I-like receptor signaling pathway	1	0
hsa00052	0.360723436	1% O2, CyA- vs 19% O2, CyA-	0.442825641	Galactose metabolism	1	0
hsa00515	0.54304596	1% O2, CyA- vs 19% O2, CyA-	0.265163413	Mannose type O-glycan biosynthesis	1	0
hsa04659	0.19560492	1% O2, CyA- vs 19% O2, CyA-	0.708620225	Th17 cell differentiation	1	0
hsa00270	0.078462761	1% O2, CyA- vs 19% O2, CyA-	1.105336416	Cysteine and methionine metabolism	1	0
hsa04915	0.081793711	1% O2, CyA- vs 19% O2, CyA-	1.087280088	Estrogen signaling pathway	1	0
hsa04216	0.276294945	1% O2, CyA- vs 19% O2, CyA-	0.55862706	Ferroptosis	1	0
hsa04512	0.368780271	1% O2, CyA- vs 19% O2, CyA-	0.43323232	ECM-receptor interaction	1	0
hsa04510	3.64E-10	1% O2, CyA- vs 19% O2, CyA-	9.438941859	Focal adhesion	2.81E-07	6.551324559
hsa04668	3.07E-10	1% O2, CyA- vs 19% O2, CyA-	9.513438547	TNF signaling pathway	2.37E-07	6.624697586
hsa05226	5.40E-05	1% O2, CyA- vs 19% O2, CyA-	4.267714942	Gastric cancer	0.036764797	1.43456783
hsa00770	0.522691693	1% O2, CyA- vs 19% O2, CyA-	0.281754402	Pantothenate and CoA biosynthesis	1	0
hsa05131	0.07417849	1% O2, CyA- vs 19% O2, CyA-	1.12972201	Shigellosis	1	0
hsa01522	4.98E-06	1% O2, CyA- vs 19% O2, CyA-	5.302988382	Endocrine resistance	0.003534028	2.451730033
hsa04062	0.1878473	1% O2, CyA- vs 19% O2, CyA-	0.726195042	Chemokine signaling pathway	1	0
hsa04911	2.15E-06	1% O2, CyA- vs 19% O2, CyA-	5.667954252	Insulin secretion	0.001546601	2.810621756
hsa00040	0.531070078	1% O2, CyA- vs 19% O2, CyA-	0.274848167	Pentose and glucuronate interconversions	1	0
hsa04930	0.022999389	1% O2, CyA- vs 19% O2, CyA-	1.638283705	Type II diabetes mellitus	1	0
hsa05202	0.000258235	1% O2, CyA- vs 19% O2, CyA-	3.587985221	Transcriptional misregulation in cancer	0.170434973	0.768441285
hsa05145	0.030476776	1% O2, CyA- vs 19% O2, CyA-	1.51603098	Toxoplasmosis	1	0
hsa04380	0.014328231	1% O2, CyA- vs 19% O2, CyA-	1.843807433	Osteoclast differentiation	1	0
hsa04010	0.021190894	1% O2, CyA- vs 19% O2, CyA-	1.673850728	MAPK signaling pathway	1	0
hsa05142	0.476662881	1% O2, CyA- vs 19% O2, CyA-	0.321788666	Chagas disease	1	0
hsa00020	0.29832515	1% O2, CyA- vs 19% O2, CyA-	0.525310132	Citrate cycle (TCA cycle)	1	0
hsa04744	0.511658778	1% O2, CyA- vs 19% O2, CyA-	0.291019571	Phototransduction	1	0
hsa04921	0.242882806	1% O2, CyA- vs 19% O2, CyA-	0.614603229	Oxytocin signaling pathway	1	0
hsa05225	0.005106065	19% O2, CyA- vs 1% O2, CyA+	2.291913675	Hepatocellular carcinoma	1	0
hsa04962	0.49565353	19% O2, CyA- vs 1% O2, CyA+	0.304821797	Vasopressin-regulated water reabsorption	1	0
hsa03250	7.23E-91	19% O2, CyA- vs 1% O2, CyA+	90.14090988	Viral life cycle - HIV-1	6.29E-88	87.20139063
hsa04912	6.29E-09	19% O2, CyA- vs 1% O2, CyA+	8.20108961	GnRH signaling pathway	4.81E-06	5.317996251
hsa05218	2.58E-14	19% O2, CyA- vs 1% O2, CyA+	13.58835841	Melanoma	2.05E-11	10.6885379
hsa00100	2.63E-05	19% O2, CyA- vs 1% O2, CyA+	4.579385891	Steroid biosynthesis	0.018148191	1.741166669
hsa00830	0.50117847	19% O2, CyA- vs 1% O2, CyA+	0.300007594	Retinol metabolism	1	0
hsa00785	0.517587074	19% O2, CyA- vs 1% O2, CyA+	0.286016578	Lipoic acid metabolism	1	0
hsa04625	0.132203449	19% O2, CyA- vs 1% O2, CyA+	0.878757213	C-type lectin receptor signaling pathway	1	0
hsa05221	0.001268197	19% O2, CyA- vs 1% O2, CyA+	2.896813135	Acute myeloid leukemia	0.804037163	0.094723878
hsa04145	1.12E-16	19% O2, CyA- vs 1% O2, CyA+	15.94973215	Phagosome	9.07E-14	13.04232079
hsa05217	0.490567377	19% O2, CyA- vs 1% O2, CyA+	0.309301336	Basal cell carcinoma	1	0
hsa05223	0.015226217	19% O2, CyA- vs 1% O2, CyA+	1.817407984	Non-small cell lung cancer	1	0
hsa05330	0.542351931	19% O2, CyA- vs 1% O2, CyA+	0.265718809	Allograft rejection	1	0
hsa04022	0.311849109	19% O2, CyA- vs 1% O2, CyA+	0.506055492	cGMP-PKG signaling pathway	1	0
hsa00140	0.500003236	19% O2, CyA- vs 1% O2, CyA+	0.301027185	Steroid hormone biosynthesis	1	0
hsa04066	0.016601609	19% O2, CyA- vs 1% O2, CyA+	1.779849813	HIF-1 signaling pathway	1	0
hsa04724	0.492849647	19% O2, CyA- vs 1% O2, CyA+	0.30728555	Glutamatergic synapse	1	0
hsa05012	0.264912468	19% O2, CyA- vs 1% O2, CyA+	0.576897602	Parkinson disease	1	0
hsa05146	0.365322869	19% O2, CyA- vs 1% O2, CyA+	0.43732314	Amoebiasis	1	0
hsa05410	0.410909892	19% O2, CyA- vs 1% O2, CyA+	0.386253404	Hypertrophic cardiomyopathy	1	0
hsa00510	0.499495995	19% O2, CyA- vs 1% O2, CyA+	0.30146799	N-Glycan biosynthesis	1	0
hsa04114	0.004164936	19% O2, CyA- vs 1% O2, CyA+	2.380391712	Oocyte meiosis	1	0
hsa04310	0.029033501	19% O2, CyA- vs 1% O2, CyA+	1.537100598	Wnt signaling pathway	1	0
hsa03015	3.66E-27	19% O2, CyA- vs 1% O2, CyA+	26.43682638	mRNA surveillance pathway	3.07E-24	23.51306442
hsa03440	0.013688435	19% O2, CyA- vs 1% O2, CyA+	1.863646192	Homologous recombination	1	0
hsa05152	1.27E-06	19% O2, CyA- vs 1% O2, CyA+	5.897813194	Tuberculosis	0.000914798	3.038674897
hsa04110	2.67E-33	19% O2, CyA- vs 1% O2, CyA+	32.57318814	Cell cycle	2.28E-30	29.64274855
hsa00604	0.51803642	19% O2, CyA- vs 1% O2, CyA+	0.285639707	Glycosphingolipid biosynthesis - ganglio series	1	0
hsa05416	3.31E-50	19% O2, CyA- vs 1% O2, CyA+	49.47977676	Viral myocarditis	2.86E-47	46.54426949
hsa04664	0	19% O2, CyA- vs 1% O2, CyA+	Inf	Fc epsilon RI signaling pathway	0	Inf
hsa04929	0.229078166	19% O2, CyA- vs 1% O2, CyA+	0.640016302	GnRH secretion	1	0
hsa04136	0	19% O2, CyA- vs 1% O2, CyA+	Inf	Autophagy - other	0	Inf
hsa04660	0.000349281	19% O2, CyA- vs 1% O2, CyA+	3.456825517	T cell receptor signaling pathway	0.229477364	0.639260148
hsa00310	0.022041531	19% O2, CyA- vs 1% O2, CyA+	1.656758251	Lysine degradation	1	0
hsa04070	0.009940011	19% O2, CyA- vs 1% O2, CyA+	2.002613121	Phosphatidylinositol signaling system	1	0
hsa04726	0.086803483	19% O2, CyA- vs 1% O2, CyA+	1.061462848	Serotonergic synapse	1	0
hsa05332	0.548845733	19% O2, CyA- vs 1% O2, CyA+	0.260549708	Graft-versus-host disease	1	0
hsa04916	0.466398669	19% O2, CyA- vs 1% O2, CyA+	0.331242698	Melanogenesis	1	0
hsa05169	0.226104037	19% O2, CyA- vs 1% O2, CyA+	0.645691684	Epstein-Barr virus infection	1	0
hsa00900	0.26089947	19% O2, CyA- vs 1% O2, CyA+	0.583526803	Terpenoid backbone biosynthesis	1	0
hsa00591	0.528383457	19% O2, CyA- vs 1% O2, CyA+	0.277050788	Linoleic acid metabolism	1	0
hsa04024	0.216699583	19% O2, CyA- vs 1% O2, CyA+	0.664141925	cAMP signaling pathway	1	0
hsa04068	6.63E-31	19% O2, CyA- vs 1% O2, CyA+	30.17834071	FoxO signaling pathway	5.62E-28	27.24994485
hsa00520	0.125570969	19% O2, CyA- vs 1% O2, CyA+	0.901110754	Amino sugar and nucleotide sugar metabolism	1	0
hsa00860	0.508150628	19% O2, CyA- vs 1% O2, CyA+	0.294007533	Porphyrin metabolism	1	0
hsa04922	1.20E-90	19% O2, CyA- vs 1% O2, CyA+	89.92177557	Glucagon signaling pathway	1.04E-87	86.98275579
hsa04926	0.273247792	19% O2, CyA- vs 1% O2, CyA+	0.563443338	Relaxin signaling pathway	1	0
hsa04370	3.10E-08	19% O2, CyA- vs 1% O2, CyA+	7.50925718	VEGF signaling pathway	2.34E-05	4.631310228
hsa05213	5.26E-118	19% O2, CyA- vs 1% O2, CyA+	117.2786391	Endometrial cancer	4.60E-115	114.3376249
hsa04520	3.21E-23	19% O2, CyA- vs 1% O2, CyA+	22.49379119	Adherens junction	2.67E-20	19.57314619
hsa05110	0.003744733	19% O2, CyA- vs 1% O2, CyA+	2.42657914	Vibrio cholerae infection	1	0
hsa05220	0.291186261	19% O2, CyA- vs 1% O2, CyA+	0.535829119	Chronic myeloid leukemia	1	0
hsa05235	0.000462657	19% O2, CyA- vs 1% O2, CyA+	3.334740458	PD-L1 expression and PD-1 checkpoint pathway in cancer	0.301652645	0.520492862
hsa05207	5.75E-10	19% O2, CyA- vs 1% O2, CyA+	9.240113216	Chemical carcinogenesis - receptor activation	4.43E-07	6.353622491
hsa05418	0.006488595	19% O2, CyA- vs 1% O2, CyA+	2.187849305	Fluid shear stress and atherosclerosis	1	0
hsa00920	0.484231397	19% O2, CyA- vs 1% O2, CyA+	0.314947055	Sulfur metabolism	1	0
hsa04931	0.002276289	19% O2, CyA- vs 1% O2, CyA+	2.642772615	Insulin resistance	1	0
hsa00500	0.291743516	19% O2, CyA- vs 1% O2, CyA+	0.534998788	Starch and sucrose metabolism	1	0
hsa05216	0.215393185	19% O2, CyA- vs 1% O2, CyA+	0.666768042	Thyroid cancer	1	0
hsa00740	0.422109269	19% O2, CyA- vs 1% O2, CyA+	0.374575112	Riboflavin metabolism	1	0
hsa00062	0.508050177	19% O2, CyA- vs 1% O2, CyA+	0.294093393	Fatty acid elongation	1	0
hsa04390	0.467259871	19% O2, CyA- vs 1% O2, CyA+	0.330441515	Hippo signaling pathway	1	0
hsa04064	0.265668355	19% O2, CyA- vs 1% O2, CyA+	0.575660173	NF-kappa B signaling pathway	1	0
hsa04932	1.13E-15	19% O2, CyA- vs 1% O2, CyA+	14.94694043	Non-alcoholic fatty liver disease	9.06E-13	12.04276606
hsa05222	0.439627648	19% O2, CyA- vs 1% O2, CyA+	0.356915003	Small cell lung cancer	1	0
hsa05320	0.545915112	19% O2, CyA- vs 1% O2, CyA+	0.262874884	Autoimmune thyroid disease	1	0
hsa04115	0.065637009	19% O2, CyA- vs 1% O2, CyA+	1.18285122	p53 signaling pathway	1	0
hsa04710	8.81E-184	19% O2, CyA- vs 1% O2, CyA+	183.05519	Circadian rhythm	7.73E-181	180.1116955
hsa05206	0.033388613	19% O2, CyA- vs 1% O2, CyA+	1.476401628	MicroRNAs in cancer	1	0
hsa05032	0.494996862	19% O2, CyA- vs 1% O2, CyA+	0.305397555	Morphine addiction	1	0
hsa00620	0.459049401	19% O2, CyA- vs 1% O2, CyA+	0.338140575	Pyruvate metabolism	1	0
hsa05132	3.43E-14	19% O2, CyA- vs 1% O2, CyA+	13.46526784	Salmonella infection	2.72E-11	10.56599465
hsa04658	0.297079058	19% O2, CyA- vs 1% O2, CyA+	0.527127963	Th1 and Th2 cell differentiation	1	0
hsa05014	2.86E-81	19% O2, CyA- vs 1% O2, CyA+	80.54372499	Amyotrophic lateral sclerosis	2.48E-78	77.60520526
hsa04933	0.45365113	19% O2, CyA- vs 1% O2, CyA+	0.343278003	AGE-RAGE signaling pathway in diabetic complications	1	0
hsa00531	0.467112566	19% O2, CyA- vs 1% O2, CyA+	0.33057845	Glycosaminoglycan degradation	1	0
hsa04714	6.37E-05	19% O2, CyA- vs 1% O2, CyA+	4.195814751	Thermogenesis	0.043256863	1.363944976
hsa00592	0.306045762	19% O2, CyA- vs 1% O2, CyA+	0.51421363	alpha-Linolenic acid metabolism	1	0
hsa05170	0.235308692	19% O2, CyA- vs 1% O2, CyA+	0.62836203	Human immunodeficiency virus 1 infection	1	0
hsa05160	0.000218939	19% O2, CyA- vs 1% O2, CyA+	3.659676041	Hepatitis C	0.145156834	0.838162512
hsa04392	0.318503825	19% O2, CyA- vs 1% O2, CyA+	0.496885348	Hippo signaling pathway - multiple species	1	0
hsa04666	9.44E-17	19% O2, CyA- vs 1% O2, CyA+	16.02518319	Fc gamma R-mediated phagocytosis	7.64E-14	13.11669817
hsa04920	0.439606329	19% O2, CyA- vs 1% O2, CyA+	0.356936064	Adipocytokine signaling pathway	1	0
hsa04940	0.540706124	19% O2, CyA- vs 1% O2, CyA+	0.267038711	Type I diabetes mellitus	1	0
hsa04672	0.264465113	19% O2, CyA- vs 1% O2, CyA+	0.577631611	Intestinal immune network for IgA production	1	0
hsa00780	0.555590922	19% O2, CyA- vs 1% O2, CyA+	0.255244859	Biotin metabolism	1	0
hsa00590	0.469735675	19% O2, CyA- vs 1% O2, CyA+	0.328146455	Arachidonic acid metabolism	1	0
hsa05161	0.020183883	19% O2, CyA- vs 1% O2, CyA+	1.694995282	Hepatitis B	1	0
hsa04540	0.15667917	19% O2, CyA- vs 1% O2, CyA+	0.804988737	Gap junction	1	0
hsa04913	1.89E-07	19% O2, CyA- vs 1% O2, CyA+	6.724292932	Ovarian steroidogenesis	0.000140372	3.852719996
hsa05212	0.364569265	19% O2, CyA- vs 1% O2, CyA+	0.438219948	Pancreatic cancer	1	0
hsa05211	0.020627596	19% O2, CyA- vs 1% O2, CyA+	1.68555139	Renal cell carcinoma	1	0
hsa04371	0.000830941	19% O2, CyA- vs 1% O2, CyA+	3.080429574	Apelin signaling pathway	0.535957238	0.27086986
hsa05164	0.407368208	19% O2, CyA- vs 1% O2, CyA+	0.390012867	Influenza A	1	0
hsa04146	0.00125983	19% O2, CyA- vs 1% O2, CyA+	2.899688028	Peroxisome	0.799992098	0.096914303
hsa04122	0.196988343	19% O2, CyA- vs 1% O2, CyA+	0.705559474	Sulfur relay system	1	0
hsa05167	0.15919147	19% O2, CyA- vs 1% O2, CyA+	0.798080206	Kaposi sarcoma-associated herpesvirus infection	1	0
hsa00562	0.209477167	19% O2, CyA- vs 1% O2, CyA+	0.678863308	Inositol phosphate metabolism	1	0
hsa04935	3.13E-07	19% O2, CyA- vs 1% O2, CyA+	6.504038655	Growth hormone synthesis, secretion and action	0.000230589	3.637160841
hsa00240	0.37105524	19% O2, CyA- vs 1% O2, CyA+	0.430561431	Pyrimidine metabolism	1	0
hsa05200	4.36E-10	19% O2, CyA- vs 1% O2, CyA+	9.36083358	Pathways in cancer	3.36E-07	6.473779202
hsa00480	0.491429243	19% O2, CyA- vs 1% O2, CyA+	0.308539004	Glutathione metabolism	1	0
hsa04150	1.06E-05	19% O2, CyA- vs 1% O2, CyA+	4.97482651	mTOR signaling pathway	0.007438932	2.128489397
hsa05034	0.017616073	19% O2, CyA- vs 1% O2, CyA+	1.754090887	Alcoholism	1	0
hsa04750	0.492282565	19% O2, CyA- vs 1% O2, CyA+	0.307785545	Inflammatory mediator regulation of TRP channels	1	0
hsa04137	0.111962422	19% O2, CyA- vs 1% O2, CyA+	0.950927715	Mitophagy - animal	1	0
hsa05203	4.49E-06	19% O2, CyA- vs 1% O2, CyA+	5.347363655	Viral carcinogenesis	0.003204246	2.494274125
hsa03320	0.502190701	19% O2, CyA- vs 1% O2, CyA+	0.299131333	PPAR signaling pathway	1	0
hsa00564	0.499412415	19% O2, CyA- vs 1% O2, CyA+	0.301540666	Glycerophospholipid metabolism	1	0
hsa04961	0.481888554	19% O2, CyA- vs 1% O2, CyA+	0.317053389	Endocrine and other factor-regulated calcium reabsorption	1	0
hsa00220	0.514415064	19% O2, CyA- vs 1% O2, CyA+	0.288686322	Arginine biosynthesis	1	0
hsa05168	6.52E-11	19% O2, CyA- vs 1% O2, CyA+	10.18585831	Herpes simplex virus 1 infection	5.08E-08	7.293763706
hsa04061	2.52E-05	19% O2, CyA- vs 1% O2, CyA+	4.598777399	Viral protein interaction with cytokine and cytokine receptor	0.017380877	1.759928308
hsa05412	0.314048626	19% O2, CyA- vs 1% O2, CyA+	0.503003102	Arrhythmogenic right ventricular cardiomyopathy	1	0
hsa04924	0.339678071	19% O2, CyA- vs 1% O2, CyA+	0.468932489	Renin secretion	1	0
hsa05143	0.443448079	19% O2, CyA- vs 1% O2, CyA+	0.353157222	African trypanosomiasis	1	0
hsa04960	0.342307694	19% O2, CyA- vs 1% O2, CyA+	0.465583339	Aldosterone-regulated sodium reabsorption	1	0
hsa05162	0.363967086	19% O2, CyA- vs 1% O2, CyA+	0.438937888	Measles	1	0
hsa00730	0.434946917	19% O2, CyA- vs 1% O2, CyA+	0.361563743	Thiamine metabolism	1	0
hsa05030	0.04720857	19% O2, CyA- vs 1% O2, CyA+	1.325979155	Cocaine addiction	1	0
hsa00750	0.451213155	19% O2, CyA- vs 1% O2, CyA+	0.345618247	Vitamin B6 metabolism	1	0
hsa04623	0.442229164	19% O2, CyA- vs 1% O2, CyA+	0.35435262	Cytosolic DNA-sensing pathway	1	0
hsa00650	0.237465778	19% O2, CyA- vs 1% O2, CyA+	0.624398969	Butanoate metabolism	1	0
hsa05010	0.367185477	19% O2, CyA- vs 1% O2, CyA+	0.435114504	Alzheimer disease	1	0
hsa05031	5.82E-07	19% O2, CyA- vs 1% O2, CyA+	6.23511924	Amphetamine addiction	0.000424819	3.37179638
hsa00071	0.176450398	19% O2, CyA- vs 1% O2, CyA+	0.753377357	Fatty acid degradation	1	0
hsa00561	0.373503104	19% O2, CyA- vs 1% O2, CyA+	0.427705785	Glycerolipid metabolism	1	0
hsa04614	0.45753769	19% O2, CyA- vs 1% O2, CyA+	0.339573125	Renin-angiotensin system	1	0
hsa04971	0.294309766	19% O2, CyA- vs 1% O2, CyA+	0.531195327	Gastric acid secretion	1	0
hsa04215	7.73E-11	19% O2, CyA- vs 1% O2, CyA+	10.111672	Apoptosis - multiple species	6.02E-08	7.220134546
hsa04080	0.322067354	19% O2, CyA- vs 1% O2, CyA+	0.492053295	Neuroactive ligand-receptor interaction	1	0
hsa05231	0.381463193	19% O2, CyA- vs 1% O2, CyA+	0.41854736	Choline metabolism in cancer	1	0
hsa05166	3.66E-15	19% O2, CyA- vs 1% O2, CyA+	14.43691825	Human T-cell leukemia virus 1 infection	2.91E-12	11.53545993
hsa00790	0.449321183	19% O2, CyA- vs 1% O2, CyA+	0.347443107	Folate biosynthesis	1	0
hsa00983	0.327865211	19% O2, CyA- vs 1% O2, CyA+	0.484304663	Drug metabolism - other enzymes	1	0
hsa04721	0.012170436	19% O2, CyA- vs 1% O2, CyA+	1.914693849	Synaptic vesicle cycle	1	0
hsa04218	0.002536235	19% O2, CyA- vs 1% O2, CyA+	2.595810509	Cellular senescence	1	0
hsa04530	7.53E-17	19% O2, CyA- vs 1% O2, CyA+	16.12320171	Tight junction	6.11E-14	13.21418086
hsa04340	0.388008249	19% O2, CyA- vs 1% O2, CyA+	0.411159041	Hedgehog signaling pathway	1	0
hsa04725	9.92E-06	19% O2, CyA- vs 1% O2, CyA+	5.003680832	Cholinergic synapse	0.00697067	2.156725507
hsa04740	0.51005686	19% O2, CyA- vs 1% O2, CyA+	0.292381407	Olfactory transduction	1	0
hsa04152	5.33E-06	19% O2, CyA- vs 1% O2, CyA+	5.273236797	AMPK signaling pathway	0.003768622	2.423817384
hsa03460	1.24E-37	19% O2, CyA- vs 1% O2, CyA+	36.90832813	Fanconi anemia pathway	1.05E-34	33.97687026
hsa05214	0.005811768	19% O2, CyA- vs 1% O2, CyA+	2.235691745	Glioma	1	0
hsa00440	0.532607497	19% O2, CyA- vs 1% O2, CyA+	0.273592725	Phosphonate and phosphinate metabolism	1	0
hsa04020	0.351975546	19% O2, CyA- vs 1% O2, CyA+	0.453487508	Calcium signaling pathway	1	0
hsa04514	5.13E-33	19% O2, CyA- vs 1% O2, CyA+	32.28971173	Cell adhesion molecules	4.37E-30	29.35978217
hsa04613	7.81E-45	19% O2, CyA- vs 1% O2, CyA+	44.10740355	Neutrophil extracellular trap formation	6.72E-42	41.1724004
hsa00250	0.452164685	19% O2, CyA- vs 1% O2, CyA+	0.34470336	Alanine, aspartate and glutamate metabolism	1	0
hsa04217	0.045615932	19% O2, CyA- vs 1% O2, CyA+	1.340883448	Necroptosis	1	0
hsa04934	0.001930681	19% O2, CyA- vs 1% O2, CyA+	2.714289402	Cushing syndrome	1	0
hsa05140	0.001922323	19% O2, CyA- vs 1% O2, CyA+	2.716173696	Leishmaniasis	1	0
hsa04919	2.59E-299	19% O2, CyA- vs 1% O2, CyA+	298.5867588	Thyroid hormone signaling pathway	2.28E-296	295.6417829
hsa04550	0.037263989	19% O2, CyA- vs 1% O2, CyA+	1.428710654	Signaling pathways regulating pluripotency of stem cells	1	0
hsa00061	1.96E-05	19% O2, CyA- vs 1% O2, CyA+	4.708427548	Fatty acid biosynthesis	0.013600575	1.866442743
hsa00532	0.469459979	19% O2, CyA- vs 1% O2, CyA+	0.328401425	Glycosaminoglycan biosynthesis - chondroitin sulfate / dermatan sulfate	1	0
hsa04742	0.408401161	19% O2, CyA- vs 1% O2, CyA+	0.388913032	Taste transduction	1	0
hsa04261	0.093522901	19% O2, CyA- vs 1% O2, CyA+	1.029082032	Adrenergic signaling in cardiomyocytes	1	0
hsa04910	0.015947332	19% O2, CyA- vs 1% O2, CyA+	1.79731196	Insulin signaling pathway	1	0
hsa04015	0.000111477	19% O2, CyA- vs 1% O2, CyA+	3.952816312	Rap1 signaling pathway	0.074912271	1.125447039
hsa05208	0.04392884	19% O2, CyA- vs 1% O2, CyA+	1.35725026	Chemical carcinogenesis - reactive oxygen species	1	0
hsa04914	1.04E-76	19% O2, CyA- vs 1% O2, CyA+	75.9812442	Progesterone-mediated oocyte maturation	9.05E-74	73.0432251
hsa04130	0.327207644	19% O2, CyA- vs 1% O2, CyA+	0.48517656	SNARE interactions in vesicular transport	1	0
hsa00640	8.09E-35	19% O2, CyA- vs 1% O2, CyA+	34.0921443	Propanoate metabolism	6.90E-32	31.16119527
hsa00450	0.411435197	19% O2, CyA- vs 1% O2, CyA+	0.385698559	Selenocompound metabolism	1	0
hsa04621	3.57E-25	19% O2, CyA- vs 1% O2, CyA+	24.44755083	NOD-like receptor signaling pathway	2.98E-22	21.52638478
hsa05130	0.053380277	19% O2, CyA- vs 1% O2, CyA+	1.272619176	Pathogenic Escherichia coli infection	1	0
hsa04670	0.293784919	19% O2, CyA- vs 1% O2, CyA+	0.531970501	Leukocyte transendothelial migration	1	0
hsa04928	2.73E-111	19% O2, CyA- vs 1% O2, CyA+	110.5643386	Parathyroid hormone synthesis, secretion and action	2.38E-108	107.6238221
hsa00130	0.524199618	19% O2, CyA- vs 1% O2, CyA+	0.2805033	Ubiquinone and other terpenoid-quinone biosynthesis	1	0
hsa05100	1.93E-07	19% O2, CyA- vs 1% O2, CyA+	6.714096522	Bacterial invasion of epithelial cells	0.000143513	3.843107708
hsa05414	0.186307625	19% O2, CyA- vs 1% O2, CyA+	0.72976937	Dilated cardiomyopathy	1	0
hsa05321	0.488711343	19% O2, CyA- vs 1% O2, CyA+	0.310947581	Inflammatory bowel disease	1	0
hsa00051	4.88E-06	19% O2, CyA- vs 1% O2, CyA+	5.31139875	Fructose and mannose metabolism	0.00347113	2.45952915
hsa05230	0.073470446	19% O2, CyA- vs 1% O2, CyA+	1.133887326	Central carbon metabolism in cancer	1	0
hsa04727	0.024748907	19% O2, CyA- vs 1% O2, CyA+	1.606443979	GABAergic synapse	1	0
hsa04630	0.236743279	19% O2, CyA- vs 1% O2, CyA+	0.625722341	JAK-STAT signaling pathway	1	0
hsa00603	0.508700153	19% O2, CyA- vs 1% O2, CyA+	0.293538132	Glycosphingolipid biosynthesis - globo and isoglobo series	1	0
hsa00340	0.482809984	19% O2, CyA- vs 1% O2, CyA+	0.316223758	Histidine metabolism	1	0
hsa04610	0.507154059	19% O2, CyA- vs 1% O2, CyA+	0.294860094	Complement and coagulation cascades	1	0
hsa05205	0.070177842	19% O2, CyA- vs 1% O2, CyA+	1.153799993	Proteoglycans in cancer	1	0
hsa04140	8.41E-29	19% O2, CyA- vs 1% O2, CyA+	28.07495938	Autophagy - animal	7.10E-26	25.14861693
hsa00010	0.412923684	19% O2, CyA- vs 1% O2, CyA+	0.384130207	Glycolysis / Gluconeogenesis	1	0
hsa04144	1.08E-19	19% O2, CyA- vs 1% O2, CyA+	18.96812844	Endocytosis	8.86E-17	16.05272861
hsa01521	0.000249863	19% O2, CyA- vs 1% O2, CyA+	3.602297515	EGFR tyrosine kinase inhibitor resistance	0.16540951	0.781439525
hsa05415	0.267876474	19% O2, CyA- vs 1% O2, CyA+	0.572065425	Diabetic cardiomyopathy	1	0
hsa05133	0.040578555	19% O2, CyA- vs 1% O2, CyA+	1.391703417	Pertussis	1	0
hsa04620	1.96E-05	19% O2, CyA- vs 1% O2, CyA+	4.708394713	Toll-like receptor signaling pathway	0.013600575	1.866442743
hsa00980	0.472184194	19% O2, CyA- vs 1% O2, CyA+	0.325888555	Metabolism of xenobiotics by cytochrome P450	1	0
hsa01524	9.64E-12	19% O2, CyA- vs 1% O2, CyA+	11.01600757	Platinum drug resistance	7.56E-09	8.121691503
hsa00630	0.427037398	19% O2, CyA- vs 1% O2, CyA+	0.369534089	Glyoxylate and dicarboxylate metabolism	1	0
hsa05022	0.000198317	19% O2, CyA- vs 1% O2, CyA+	3.702639097	Pathways of neurodegeneration - multiple diseases	0.131881096	0.879817452
hsa05165	0.189997765	19% O2, CyA- vs 1% O2, CyA+	0.721251508	Human papillomavirus infection	1	0
hsa04330	0.48013985	19% O2, CyA- vs 1% O2, CyA+	0.318632247	Notch signaling pathway	1	0
hsa04927	0.003480449	19% O2, CyA- vs 1% O2, CyA+	2.458364746	Cortisol synthesis and secretion	1	0
hsa01523	0.181230636	19% O2, CyA- vs 1% O2, CyA+	0.741768387	Antifolate resistance	1	0
hsa05323	0.422819342	19% O2, CyA- vs 1% O2, CyA+	0.373845154	Rheumatoid arthritis	1	0
hsa00563	0.518838752	19% O2, CyA- vs 1% O2, CyA+	0.284967594	Glycosylphosphatidylinositol (GPI)-anchor biosynthesis	1	0
hsa04917	0.071057268	19% O2, CyA- vs 1% O2, CyA+	1.148391495	Prolactin signaling pathway	1	0
hsa05135	2.15E-10	19% O2, CyA- vs 1% O2, CyA+	9.667281232	Yersinia infection	1.67E-07	6.777979529
hsa04612	0.457563245	19% O2, CyA- vs 1% O2, CyA+	0.339548869	Antigen processing and presentation	1	0
hsa00330	0.527675909	19% O2, CyA- vs 1% O2, CyA+	0.277632733	Arginine and proline metabolism	1	0
hsa05016	3.48E-05	19% O2, CyA- vs 1% O2, CyA+	4.458894368	Huntington disease	0.023812018	1.623203796
hsa04141	3.86E-11	19% O2, CyA- vs 1% O2, CyA+	10.41353253	Protein processing in endoplasmic reticulum	3.01E-08	7.520881498
hsa04979	0.064666883	19% O2, CyA- vs 1% O2, CyA+	1.189318074	Cholesterol metabolism	1	0
hsa00670	0.438826789	19% O2, CyA- vs 1% O2, CyA+	0.357706868	One carbon pool by folate	1	0
hsa00260	0.51897905	19% O2, CyA- vs 1% O2, CyA+	0.284850173	Glycine, serine and threonine metabolism	1	0
hsa04730	1.05E-22	19% O2, CyA- vs 1% O2, CyA+	21.98013042	Long-term depression	8.69E-20	19.06105233
hsa04650	3.02E-41	19% O2, CyA- vs 1% O2, CyA+	40.52051027	Natural killer cell mediated cytotoxicity	2.59E-38	37.58702298
hsa04720	3.84E-18	19% O2, CyA- vs 1% O2, CyA+	17.41526392	Long-term potentiation	3.12E-15	14.50517338
hsa00360	0.529732424	19% O2, CyA- vs 1% O2, CyA+	0.275943444	Phenylalanine metabolism	1	0
hsa05020	5.26E-06	19% O2, CyA- vs 1% O2, CyA+	5.279289462	Prion disease	0.003721721	2.429256204
hsa00760	0.522066857	19% O2, CyA- vs 1% O2, CyA+	0.282273877	Nicotinate and nicotinamide metabolism	1	0
hsa05210	6.33E-13	19% O2, CyA- vs 1% O2, CyA+	12.19832816	Colorectal cancer	4.99E-10	9.301801946
hsa03018	0.274567539	19% O2, CyA- vs 1% O2, CyA+	0.56135081	RNA degradation	1	0
hsa00410	0.5176033	19% O2, CyA- vs 1% O2, CyA+	0.286002964	beta-Alanine metabolism	1	0
hsa00565	0.478358242	19% O2, CyA- vs 1% O2, CyA+	0.320246739	Ether lipid metabolism	1	0
hsa04350	0.417305303	19% O2, CyA- vs 1% O2, CyA+	0.379546096	TGF-beta signaling pathway	1	0
hsa05150	0.428416448	19% O2, CyA- vs 1% O2, CyA+	0.368133864	Staphylococcus aureus infection	1	0
hsa00120	0.561893799	19% O2, CyA- vs 1% O2, CyA+	0.250345761	Primary bile acid biosynthesis	1	0
hsa04810	1.88E-28	19% O2, CyA- vs 1% O2, CyA+	27.72507007	Regulation of actin cytoskeleton	1.59E-25	24.7992425
hsa05144	0.509198184	19% O2, CyA- vs 1% O2, CyA+	0.293113154	Malaria	1	0
hsa04072	2.45E-31	19% O2, CyA- vs 1% O2, CyA+	30.61031736	Phospholipase D signaling pathway	2.08E-28	27.68089843
hsa00910	0.000369888	19% O2, CyA- vs 1% O2, CyA+	3.431929657	Nitrogen metabolism	0.242276696	0.615688357
hsa00513	0.485953238	19% O2, CyA- vs 1% O2, CyA+	0.31340552	Various types of N-glycan biosynthesis	1	0
hsa05134	0.361349059	19% O2, CyA- vs 1% O2, CyA+	0.442073072	Legionellosis	1	0
hsa04970	0.24342955	19% O2, CyA- vs 1% O2, CyA+	0.613626703	Salivary secretion	1	0
hsa05171	0.473770592	19% O2, CyA- vs 1% O2, CyA+	0.324431901	Coronavirus disease - COVID-19	1	0
hsa05017	4.21E-13	19% O2, CyA- vs 1% O2, CyA+	12.37602312	Spinocerebellar ataxia	3.32E-10	9.478396024
hsa04976	0.467932172	19% O2, CyA- vs 1% O2, CyA+	0.329817095	Bile secretion	1	0
hsa04060	0.1132056	19% O2, CyA- vs 1% O2, CyA+	0.946132088	Cytokine-cytokine receptor interaction	1	0
hsa04925	2.48E-06	19% O2, CyA- vs 1% O2, CyA+	5.6050386	Aldosterone synthesis and secretion	0.001782731	2.748914155
hsa00280	0.306055402	19% O2, CyA- vs 1% O2, CyA+	0.514199951	Valine, leucine and isoleucine degradation	1	0
hsa00380	0.471854342	19% O2, CyA- vs 1% O2, CyA+	0.326192044	Tryptophan metabolism	1	0
hsa04662	0.003035052	19% O2, CyA- vs 1% O2, CyA+	2.517833798	B cell receptor signaling pathway	1	0
hsa00970	0.252268582	19% O2, CyA- vs 1% O2, CyA+	0.598136835	Aminoacyl-tRNA biosynthesis	1	0
hsa04936	0.276130798	19% O2, CyA- vs 1% O2, CyA+	0.558885152	Alcoholic liver disease	1	0
hsa04923	0.372771995	19% O2, CyA- vs 1% O2, CyA+	0.428556722	Regulation of lipolysis in adipocytes	1	0
hsa05215	1.76E-05	19% O2, CyA- vs 1% O2, CyA+	4.755014788	Prostate cancer	0.012269889	1.911159366
hsa05224	0.012286856	19% O2, CyA- vs 1% O2, CyA+	1.910559219	Breast cancer	1	0
hsa04014	0.094445938	19% O2, CyA- vs 1% O2, CyA+	1.024816714	Ras signaling pathway	1	0
hsa04151	0.337923431	19% O2, CyA- vs 1% O2, CyA+	0.471181695	PI3K-Akt signaling pathway	1	0
hsa05417	0.438033434	19% O2, CyA- vs 1% O2, CyA+	0.35849274	Lipid and atherosclerosis	1	0
hsa04210	9.85E-16	19% O2, CyA- vs 1% O2, CyA+	15.00635342	Apoptosis	7.91E-13	12.10163788
hsa04713	4.80E-41	19% O2, CyA- vs 1% O2, CyA+	40.31912639	Circadian entrainment	4.11E-38	37.38614557
hsa05120	1.30E-07	19% O2, CyA- vs 1% O2, CyA+	6.887170425	Epithelial cell signaling in Helicobacter pylori infection	9.67E-05	4.014431598
hsa00350	0.513512349	19% O2, CyA- vs 1% O2, CyA+	0.289449108	Tyrosine metabolism	1	0
hsa05322	0.524850609	19% O2, CyA- vs 1% O2, CyA+	0.279964295	Systemic lupus erythematosus	1	0
hsa05163	0.204669886	19% O2, CyA- vs 1% O2, CyA+	0.688946051	Human cytomegalovirus infection	1	0
hsa00030	4.01E-20	19% O2, CyA- vs 1% O2, CyA+	19.39661145	Pentose phosphate pathway	3.31E-17	16.4796314
hsa00230	0.469787116	19% O2, CyA- vs 1% O2, CyA+	0.328098898	Purine metabolism	1	0
hsa04211	8.79E-28	19% O2, CyA- vs 1% O2, CyA+	27.05606408	Longevity regulating pathway	7.38E-25	24.1317848
hsa04611	0.000154731	19% O2, CyA- vs 1% O2, CyA+	3.81042361	Platelet activation	0.103360084	0.985647147
hsa04012	0.000135206	19% O2, CyA- vs 1% O2, CyA+	3.869004219	ErbB signaling pathway	0.090587982	1.042929416
hsa04728	0.218855075	19% O2, CyA- vs 1% O2, CyA+	0.659843379	Dopaminergic synapse	1	0
hsa05219	0.137432815	19% O2, CyA- vs 1% O2, CyA+	0.861909559	Bladder cancer	1	0
hsa00600	0.40334132	19% O2, CyA- vs 1% O2, CyA+	0.394327285	Sphingolipid metabolism	1	0
hsa04972	0.244081116	19% O2, CyA- vs 1% O2, CyA+	0.612465821	Pancreatic secretion	1	0
hsa04360	1.33E-213	19% O2, CyA- vs 1% O2, CyA+	212.8761469	Axon guidance	1.17E-210	209.9321581
hsa04722	0.006044808	19% O2, CyA- vs 1% O2, CyA+	2.218617496	Neurotrophin signaling pathway	1	0
hsa00512	0.518819012	19% O2, CyA- vs 1% O2, CyA+	0.284984118	Mucin type O-glycan biosynthesis	1	0
hsa04723	0.450186829	19% O2, CyA- vs 1% O2, CyA+	0.346607215	Retrograde endocannabinoid signaling	1	0
hsa00601	0.526319991	19% O2, CyA- vs 1% O2, CyA+	0.278750134	Glycosphingolipid biosynthesis - lacto and neolacto series	1	0
hsa05204	0.33205174	19% O2, CyA- vs 1% O2, CyA+	0.47879424	Chemical carcinogenesis - DNA adducts	1	0
hsa04071	3.41E-16	19% O2, CyA- vs 1% O2, CyA+	15.46753966	Sphingolipid signaling pathway	2.74E-13	12.56174378
hsa04213	2.99E-19	19% O2, CyA- vs 1% O2, CyA+	18.5240754	Longevity regulating pathway - multiple species	2.45E-16	15.61026155
hsa04270	6.51E-05	19% O2, CyA- vs 1% O2, CyA+	4.186328343	Vascular smooth muscle contraction	0.044147016	1.35509865
hsa04918	0.057161352	19% O2, CyA- vs 1% O2, CyA+	1.242897509	Thyroid hormone synthesis	1	0
hsa04657	0.066267241	19% O2, CyA- vs 1% O2, CyA+	1.17870111	IL-17 signaling pathway	1	0
hsa04622	0.287252496	19% O2, CyA- vs 1% O2, CyA+	0.541736189	RIG-I-like receptor signaling pathway	1	0
hsa00052	0.376011961	19% O2, CyA- vs 1% O2, CyA+	0.42479834	Galactose metabolism	1	0
hsa00515	0.532257288	19% O2, CyA- vs 1% O2, CyA+	0.273878383	Mannose type O-glycan biosynthesis	1	0
hsa04659	0.321752839	19% O2, CyA- vs 1% O2, CyA+	0.492477612	Th17 cell differentiation	1	0
hsa00270	0.49038023	19% O2, CyA- vs 1% O2, CyA+	0.309467047	Cysteine and methionine metabolism	1	0
hsa04915	0.286331754	19% O2, CyA- vs 1% O2, CyA+	0.543130486	Estrogen signaling pathway	1	0
hsa04216	0.002418489	19% O2, CyA- vs 1% O2, CyA+	2.616455848	Ferroptosis	1	0
hsa04512	0.458784354	19% O2, CyA- vs 1% O2, CyA+	0.338391401	ECM-receptor interaction	1	0
hsa04510	8.64E-156	19% O2, CyA- vs 1% O2, CyA+	155.0636663	Focal adhesion	7.56E-153	152.1216582
hsa04668	3.22E-18	19% O2, CyA- vs 1% O2, CyA+	17.49241998	TNF signaling pathway	2.62E-15	14.58179557
hsa05226	1.35E-05	19% O2, CyA- vs 1% O2, CyA+	4.868840228	Gastric cancer	0.00946799	2.023742188
hsa00770	0.534092348	19% O2, CyA- vs 1% O2, CyA+	0.272383644	Pantothenate and CoA biosynthesis	1	0
hsa05131	0.000103337	19% O2, CyA- vs 1% O2, CyA+	3.985743256	Shigellosis	0.069649282	1.157083359
hsa01522	0.20285557	19% O2, CyA- vs 1% O2, CyA+	0.692813063	Endocrine resistance	1	0
hsa04062	0.406377813	19% O2, CyA- vs 1% O2, CyA+	0.391070012	Chemokine signaling pathway	1	0
hsa04911	0.099052859	19% O2, CyA- vs 1% O2, CyA+	1.004132984	Insulin secretion	1	0
hsa00040	0.510000556	19% O2, CyA- vs 1% O2, CyA+	0.29242935	Pentose and glucuronate interconversions	1	0
hsa04930	0.325210031	19% O2, CyA- vs 1% O2, CyA+	0.487836067	Type II diabetes mellitus	1	0
hsa05202	6.56E-09	19% O2, CyA- vs 1% O2, CyA+	8.183398821	Transcriptional misregulation in cancer	5.00E-06	5.300874283
hsa05145	0.312021409	19% O2, CyA- vs 1% O2, CyA+	0.505815607	Toxoplasmosis	1	0
hsa04380	4.43E-07	19% O2, CyA- vs 1% O2, CyA+	6.35379101	Osteoclast differentiation	0.000324573	3.488687035
hsa04010	0.019729393	19% O2, CyA- vs 1% O2, CyA+	1.704886284	MAPK signaling pathway	1	0
hsa05142	0.445799903	19% O2, CyA- vs 1% O2, CyA+	0.350860031	Chagas disease	1	0
hsa00020	0.388645003	19% O2, CyA- vs 1% O2, CyA+	0.410446912	Citrate cycle (TCA cycle)	1	0
hsa04744	0.526931166	19% O2, CyA- vs 1% O2, CyA+	0.278246114	Phototransduction	1	0
hsa04921	1.71E-05	19% O2, CyA- vs 1% O2, CyA+	4.765978732	Oxytocin signaling pathway	0.011981148	1.921501557
