# Supplementary material for: Executable Network Models of Integrated Multiomics Data
Source: J Proteome Res. 2023 Mar 31;22(5):1546–56. doi: 10.1021/acs.jproteome.2c00730 (PMC10167691; doi:10.1021/acs.jproteome.2c00730)
Supplement: Supplementary file 5 — pr2c00730_si_005.txt [file pr2c00730_si_005.txt]

term.id	term.name	adjusted.p.val	term.size	overlap	evidence	Genes_mrna	Genes_prot	Genes_phosph	Contrast	negativelog10FDR	Pathway	Method
Aminoacyl-tRNA biosynthesis - Homo sapiens (human)	hsa00970	0.037493899	48	c("WARS", "CARS", "YARS", "GARS", "AARS1", "AARS", "SARS", "TARS", "MARS", "MARS1")	mrna	c("WARS", "CARS", "YARS", "GARS", "AARS", "SARS", "TARS", "MARS", "IARS", "LARS")	NA	NA	X1O2NoCyA - X1O2PlusCyA	1.426039396	Aminoacyl-Trna Biosynthesis	Combined
Protein processing in endoplasmic reticulum - Homo sapiens (human)	hsa04141	0.015019977	86	c("CANX", "HERPUD1", "SEC24D", "UBE4B", "RRBP1", "PDIA4", "P4HB", "HSP90B1", "PDIA6", "XBP1", "ATF4", "UBXN6", "ERLEC1", "LMAN2", "PREB", "HSPA5")	mrna	c("SEC24D", "PDIA4", "P4HB", "HERPUD1", "HSP90B1", "ATF4", "LMAN2", "ERLEC1", "PREB", "HSPA5", "CKAP4", "SEC23B", "PDIA6", "SEC24C", "ERP29", "MARCH6", "CALR", "AMFR", "CANX", "RRBP1", "SYVN1", "PDIA3", "MOGS", "WFS1", "TXNDC5", "EIF2AK2", "LMAN1", "SEC13", "SVIP", "PPP1R15A", "RBX1")	NA	NA	X1O2NoCyA - X1O2PlusCyA	1.823330724	Protein Processing In Endoplasmic Reticulum	Combined
Long-term potentiation - Homo sapiens (human)	hsa04720	0.015019977	49	c("ITPR1", "EP300", "PPP3CB", "CAMK2D", "RPS6KA3", "ITPR3", "RAF1", "ATF4", "ARAF")	phosph	NA	NA	c("EP300", "ITPR1", "PPP3CB", "CAMK2D", "ITPR3", "ARAF", "RAF1", "RPS6KA3")	X1O2NoCyA - X1O2PlusCyA	1.823330724	Long-Term Potentiation	Combined
Thyroid hormone synthesis - Homo sapiens (human)	hsa04918	0.037493899	37	c("CANX", "ITPR1", "PDIA4", "ITPR3", "HSP90B1", "CREB3L2", "ATF4")	mrna	c("PDIA4", "HSP90B1", "CREB3L2", "ATF4", "HSPA5", "CREB3")	NA	NA	X1O2NoCyA - X1O2PlusCyA	1.426039396	Thyroid Hormone Synthesis	Combined
Prostate cancer - Homo sapiens (human)	hsa05215	0.015019977	72	c("HSP90AB1", "HSP90AA1", "EP300", "SOS1", "IKBKB", "CCNE2", "HSP90B1", "RAF1", "CREB3L2", "ATF4", "ARAF")	mrna	c("CCNE2", "HSP90B1", "CREB3L2", "ATF4", "CREB3", "CDK2", "RB1")	NA	NA	X1O2NoCyA - X1O2PlusCyA	1.823330724	Prostate Cancer	Combined
Glycolysis / Gluconeogenesis - Homo sapiens (human)	hsa00010	0.007300075	52	c("PGM1", "GPI", "GAPDH", "TPI1", "PGK1", "PGAM1", "ENO1", "PDHA1", "HK2", "ALDOC", "LDHA", "PGM2", "MDH1", "PKM")	mrna	c("HK2", "ALDOC", "TPI1", "LDHA", "PGAM1", "PGK1", "ENO1", "PKM", "GPI")	NA	NA	X1O2NoCyA vs X19O2NoCyA	2.136672686	Glycolysis / Gluconeogenesis	Combined
Pentose phosphate pathway - Homo sapiens (human)	hsa00030	0.007300075	27	c("PGM1", "GPI")	mrna	c("ALDOC", "GPI", "PGM1")	NA	NA	X1O2NoCyA vs X19O2NoCyA	2.136672686	Pentose Phosphate Pathway	Combined
Starch and sucrose metabolism - Homo sapiens (human)	hsa00500	0.007300075	24	c("PGM1", "GPI")	mrna	c("HK2", "GPI", "PGM1", "GBE1")	NA	NA	X1O2NoCyA vs X19O2NoCyA	2.136672686	Starch And Sucrose Metabolism	Combined
Amino sugar and nucleotide sugar metabolism - Homo sapiens (human)	hsa00520	0.009809899	36	c("PGM1", "GPI")	c("mrna", "phosph")	c("HK2", "GPI", "MPI", "PGM1")	NA	c("GFPT1", "PGM1")	X1O2NoCyA vs X19O2NoCyA	2.008335442	Amino Sugar And Nucleotide Sugar Metabolism	Combined
HIF-1 signaling pathway - Homo sapiens (human)	hsa04066	0.031435146	88	c("GAPDH", "IGF1R", "MAP2K2", "TFRC", "PGK1", "PFKFB3", "EP300", "ENO1", "PDHA1", "HK2", "MTOR", "PDK1", "ALDOC", "LDHA", "CAMK2D", "ARNT", "SLC2A1", "EGLN1", "PFKL")	mrna	c("HK2", "PDK1", "ALDOC", "LDHA", "PFKFB3", "PGK1", "ENO1", "SLC2A1", "EGLN1")	NA	NA	X1O2NoCyA vs X19O2NoCyA	1.502584512	Hif-1 Signaling Pathway	Combined
Spinocerebellar ataxia - Homo sapiens (human)	hsa05017	0.030046452	112	c("PSMA5", "PIK3R4", "PIK3C3", "WIPI2", "RB1CC1", "SP1", "PSMA2", "ATG2A")	phosph	NA	NA	c("PSMA5", "PIK3R4", "WIPI2", "SP1", "PIK3C3", "ATG2A", "PSMA2", "RB1CC1")	X1O2NoCyA vs X19O2NoCyA	1.522206804	Spinocerebellar Ataxia	Combined
Central carbon metabolism in cancer - Homo sapiens (human)	hsa05230	0.047068781	52	c("SIRT6", "MAP2K2", "PGAM1", "PDHA1", "HK2", "MTOR", "PDK1", "LDHA", "SLC1A5", "SLC2A1", "PKM", "MYC", "PFKL")	mrna	c("HK2", "PDK1", "LDHA", "PGAM1", "PKM", "SLC2A1")	NA	NA	X1O2NoCyA vs X19O2NoCyA	1.327267051	Central Carbon Metabolism In Cancer	Combined
Glycolysis / Gluconeogenesis - Homo sapiens (human)	hsa00010	0.000554064	52	c("PGM1", "GPI", "GAPDH", "HK2", "PGAM1", "PCK2", "PDHA1", "LDHA", "ALDOC", "ENO1", "PGK1", "TPI1", "MDH1", "PKM")	mrna	c("HK2", "PCK2", "LDHA", "ALDOC", "ENO1", "TPI1", "PGAM1", "PKM", "PGK1", "PGM1", "MDH1", "GPI", "ACSS1", "G6PC3", "GAPDH", "ALDH9A1", "ACSS2")	NA	NA	X19O2NoCyA - X1O2PlusCyA	3.256440148	Glycolysis / Gluconeogenesis	Combined
Pentose phosphate pathway - Homo sapiens (human)	hsa00030	0.004387117	27	c("PGM1", "GPI")	combined	NA	NA	NA	X19O2NoCyA - X1O2PlusCyA	2.357820757	Pentose Phosphate Pathway	Combined
Starch and sucrose metabolism - Homo sapiens (human)	hsa00500	0.004387117	24	c("PGM1", "GPI")	mrna	c("HK2", "PGM1", "GPI", "G6PC3", "GBE1")	NA	NA	X19O2NoCyA - X1O2PlusCyA	2.357820757	Starch And Sucrose Metabolism	Combined
Amino sugar and nucleotide sugar metabolism - Homo sapiens (human)	hsa00520	0.005898871	36	c("PGM1", "GPI")	mrna	c("HK2", "GMPPA", "PGM1", "PGM3", "GPI", "GALT", "MPI")	NA	NA	X19O2NoCyA - X1O2PlusCyA	2.229231132	Amino Sugar And Nucleotide Sugar Metabolism	Combined
Carbon metabolism - Homo sapiens (human)	hsa01200	0.049222425	22	c("GPI", "GAPDH")	mrna	c("PSAT1", "PHGDH", "TPI1", "GPI", "GAPDH")	NA	NA	X19O2NoCyA - X1O2PlusCyA	1.307836993	Carbon Metabolism	Combined
HIF-1 signaling pathway - Homo sapiens (human)	hsa04066	0.01300173	88	c("GAPDH", "IGF1R", "MAP2K2", "TFRC", "HK2", "PFKFB3", "PDK1", "PDHA1", "LDHA", "ALDOC", "ENO1", "SLC2A1", "PGK1", "VEGFA", "EGLN1", "EIF4EBP1")	mrna	c("HK2", "PDK1", "PFKFB3", "LDHA", "ALDOC", "SLC2A1", "ENO1", "VEGFA")	NA	NA	X19O2NoCyA - X1O2PlusCyA	1.885998861	Hif-1 Signaling Pathway	Combined
Autophagy - animal - Homo sapiens (human)	hsa04140	0.049222425	117	c("PIK3R4", "IGF1R", "WIPI2", "RB1CC1", "ATG2A", "PIK3C3", "MAP2K2", "NRBF2", "ATG16L1", "SUPT20H", "BNIP3")	combined	NA	NA	NA	X19O2NoCyA - X1O2PlusCyA	1.307836993	Autophagy - Animal	Combined
Huntington disease - Homo sapiens (human)	hsa05016	0.033642735	130	c("PIK3R4", "PSMA5", "PSMA2", "WIPI2", "RB1CC1", "ATG2A", "SP1", "PIK3C3")	combined	NA	NA	NA	X19O2NoCyA - X1O2PlusCyA	1.4731087	Huntington Disease	Combined
Spinocerebellar ataxia - Homo sapiens (human)	hsa05017	0.014162065	112	c("PIK3R4", "PSMA5", "PSMA2", "WIPI2", "RB1CC1", "ATG2A", "SP1", "PIK3C3")	combined	NA	NA	NA	X19O2NoCyA - X1O2PlusCyA	1.848873404	Spinocerebellar Ataxia	Combined
Central carbon metabolism in cancer - Homo sapiens (human)	hsa05230	0.01109311	52	c("SIRT6", "MAP2K2", "HK2", "PGAM1", "PDK1", "PDHA1", "LDHA", "SLC1A5", "SLC2A1", "SLC7A5", "PKM", "SLC16A3")	mrna	c("HK2", "PDK1", "SLC1A5", "LDHA", "SLC2A1", "SLC7A5", "PGAM1", "PKM", "SLC16A3")	NA	NA	X19O2NoCyA - X1O2PlusCyA	1.954946671	Central Carbon Metabolism In Cancer	Combined
