# Supplementary material for: Executable Network Models of Integrated Multiomics Data
Source: J Proteome Res. 2023 Mar 31;22(5):1546–56. doi: 10.1021/acs.jproteome.2c00730 (PMC10167691; doi:10.1021/acs.jproteome.2c00730)
Supplement: Supplementary file 6 — pr2c00730_si_006.txt [file pr2c00730_si_006.txt]

Contrast	Pathway	FDR	Method	negativelog10FDR
X19O2NoCyA - X1O2NoCyA	Coronavirus disease - COVID-19	4.78E-07	Proteomics	6.320147012
X19O2NoCyA - X1O2NoCyA	Ribosome	6.26E-06	Proteomics	5.20360617
X19O2NoCyA - X1O2NoCyA	Fructose and mannose metabolism	0.000280634	Proteomics	3.551860434
X19O2NoCyA - X1O2NoCyA	Glycolysis / Gluconeogenesis	0.012774605	Proteomics	1.893652521
X19O2NoCyA - X1O2NoCyA	Starch and sucrose metabolism	0.020009591	Proteomics	1.698761797
X19O2NoCyA - X1O2NoCyA	Neomycin, kanamycin and gentamicin biosynthesis	0.027767506	Proteomics	1.556463125
X19O2NoCyA - X1O2NoCyA	Oxidative phosphorylation	0.055257845	Proteomics	1.257606055
X19O2NoCyA - X1O2NoCyA	Tuberculosis	0.094105643	Proteomics	1.026384334
X19O2NoCyA - X1O2NoCyA	Glycine, serine and threonine metabolism	0.124502398	Proteomics	0.904822285
X19O2NoCyA - X1O2NoCyA	Metabolic pathways	0.124502398	Proteomics	0.904822285
X19O2NoCyA - X1O2NoCyA	PPAR signaling pathway	0.12514823	Proteomics	0.902575287
X19O2NoCyA - X1O2NoCyA	SNARE interactions in vesicular transport	0.131879897	Proteomics	0.879821399
X19O2NoCyA - X1O2NoCyA	Retrograde endocannabinoid signaling	0.153250031	Proteomics	0.814599428
X19O2NoCyA - X1O2NoCyA	Glucagon signaling pathway	0.160498166	Proteomics	0.794529926
X19O2NoCyA - X1O2NoCyA	HIF-1 signaling pathway	0.160498166	Proteomics	0.794529926
X19O2NoCyA - X1O2NoCyA	Ribosome biogenesis in eukaryotes	0.160817236	Proteomics	0.793667406
X19O2NoCyA - X1O2NoCyA	Central carbon metabolism in cancer	0.218343838	Proteomics	0.660859059
X19O2NoCyA - X1O2NoCyA	Peroxisome	0.220651933	Proteomics	0.656292263
X19O2NoCyA - X1O2NoCyA	Terpenoid backbone biosynthesis	0.244248007	Proteomics	0.612168971
X19O2NoCyA - X1O2NoCyA	Lysosome	0.255421721	Proteomics	0.592742173
X19O2NoCyA - X1O2NoCyA	Cell cycle	0.255421721	Proteomics	0.592742173
X19O2NoCyA - X1O2NoCyA	Chemical carcinogenesis - reactive oxygen species	0.255421721	Proteomics	0.592742173
X19O2NoCyA - X1O2NoCyA	Steroid biosynthesis	0.255421721	Proteomics	0.592742173
X19O2NoCyA - X1O2NoCyA	Amino sugar and nucleotide sugar metabolism	0.255421721	Proteomics	0.592742173
X19O2NoCyA - X1O2NoCyA	Galactose metabolism	0.270838724	Proteomics	0.56728924
X19O2NoCyA - X1O2NoCyA	Glutamatergic synapse	0.270838724	Proteomics	0.56728924
X19O2NoCyA - X1O2NoCyA	N-Glycan biosynthesis	0.325386268	Proteomics	0.48760078
X19O2NoCyA - X1O2NoCyA	Fatty acid degradation	0.339011655	Proteomics	0.46978537
X19O2NoCyA - X1O2NoCyA	Glycosphingolipid biosynthesis - globo and isoglobo series	0.339011655	Proteomics	0.46978537
X19O2NoCyA - X1O2NoCyA	Dopaminergic synapse	0.339011655	Proteomics	0.46978537
X19O2NoCyA - X1O2NoCyA	Adipocytokine signaling pathway	0.339011655	Proteomics	0.46978537
X19O2NoCyA - X1O2NoCyA	Carbon metabolism	0.339011655	Proteomics	0.46978537
X19O2NoCyA - X1O2NoCyA	Propanoate metabolism	0.339011655	Proteomics	0.46978537
X19O2NoCyA - X1O2NoCyA	Serotonergic synapse	0.339011655	Proteomics	0.46978537
X19O2NoCyA - X1O2NoCyA	Protein processing in endoplasmic reticulum	0.344593309	Proteomics	0.46269316
X19O2NoCyA - X1O2NoCyA	Biosynthesis of amino acids	0.346258782	Proteomics	0.460599203
X19O2NoCyA - X1O2NoCyA	Vitamin B6 metabolism	0.35781828	Proteomics	0.446337477
X19O2NoCyA - X1O2NoCyA	Epithelial cell signaling in Helicobacter pylori infection	0.361976845	Proteomics	0.44131921
X19O2NoCyA - X1O2NoCyA	Glycosaminoglycan degradation	0.361976845	Proteomics	0.44131921
X19O2NoCyA - X1O2NoCyA	Mismatch repair	0.361976845	Proteomics	0.44131921
X19O2NoCyA - X1O2NoCyA	Spliceosome	0.377264536	Proteomics	0.423354018
X19O2NoCyA - X1O2NoCyA	Salivary secretion	0.377264536	Proteomics	0.423354018
X19O2NoCyA - X1O2NoCyA	Renin secretion	0.377264536	Proteomics	0.423354018
X19O2NoCyA - X1O2NoCyA	Cysteine and methionine metabolism	0.408991667	Proteomics	0.388285541
X19O2NoCyA - X1O2NoCyA	GABAergic synapse	0.443001147	Proteomics	0.35359515
X19O2NoCyA - X1O2NoCyA	Circadian entrainment	0.449587409	Proteomics	0.34718586
X19O2NoCyA - X1O2NoCyA	alpha-Linolenic acid metabolism	0.464686106	Proteomics	0.332840312
X19O2NoCyA - X1O2NoCyA	Metabolism of xenobiotics by cytochrome P450	0.464802997	Proteomics	0.33273108
X19O2NoCyA - X1O2NoCyA	Phosphatidylinositol signaling system	0.464802997	Proteomics	0.33273108
X19O2NoCyA - X1O2NoCyA	Valine, leucine and isoleucine degradation	0.472221278	Proteomics	0.325854448
X19O2NoCyA - X1O2NoCyA	Alcoholism	0.488408975	Proteomics	0.311216364
X19O2NoCyA - X1O2NoCyA	Phototransduction	0.507362963	Proteomics	0.294681239
X19O2NoCyA - X1O2NoCyA	Ubiquitin mediated proteolysis	0.514629103	Proteomics	0.288505658
X19O2NoCyA - X1O2NoCyA	IL-17 signaling pathway	0.514629103	Proteomics	0.288505658
X19O2NoCyA - X1O2NoCyA	Kaposi sarcoma-associated herpesvirus infection	0.514629103	Proteomics	0.288505658
X19O2NoCyA - X1O2NoCyA	Long-term potentiation	0.53680983	Proteomics	0.27017954
X19O2NoCyA - X1O2NoCyA	Porphyrin metabolism	0.538258449	Proteomics	0.269009144
X19O2NoCyA - X1O2NoCyA	Nucleotide excision repair	0.550271259	Proteomics	0.25942317
X19O2NoCyA - X1O2NoCyA	Chemical carcinogenesis - DNA adducts	0.574601551	Proteomics	0.240633206
X19O2NoCyA - X1O2NoCyA	Progesterone-mediated oocyte maturation	0.574601551	Proteomics	0.240633206
X19O2NoCyA - X1O2NoCyA	Pathways of neurodegeneration - multiple diseases	0.574601551	Proteomics	0.240633206
X19O2NoCyA - X1O2NoCyA	Autophagy - animal	0.574601551	Proteomics	0.240633206
X19O2NoCyA - X1O2NoCyA	Toxoplasmosis	0.574601551	Proteomics	0.240633206
X19O2NoCyA - X1O2NoCyA	Vibrio cholerae infection	0.574601551	Proteomics	0.240633206
X19O2NoCyA - X1O2NoCyA	Human papillomavirus infection	0.574601551	Proteomics	0.240633206
X19O2NoCyA - X1O2NoCyA	Pentose phosphate pathway	0.574601551	Proteomics	0.240633206
X19O2NoCyA - X1O2NoCyA	Mannose type O-glycan biosynthesis	0.574601551	Proteomics	0.240633206
X19O2NoCyA - X1O2NoCyA	Alzheimer disease	0.605367955	Proteomics	0.217980572
X19O2NoCyA - X1O2NoCyA	Arrhythmogenic right ventricular cardiomyopathy	0.606427529	Proteomics	0.217221092
X19O2NoCyA - X1O2NoCyA	Parkinson disease	0.621357331	Proteomics	0.206658573
X19O2NoCyA - X1O2NoCyA	Nucleocytoplasmic transport	0.621357331	Proteomics	0.206658573
X19O2NoCyA - X1O2NoCyA	Gastric acid secretion	0.621357331	Proteomics	0.206658573
X19O2NoCyA - X1O2NoCyA	Apelin signaling pathway	0.621357331	Proteomics	0.206658573
X19O2NoCyA - X1O2NoCyA	Drug metabolism - cytochrome P450	0.621357331	Proteomics	0.206658573
X19O2NoCyA - X1O2NoCyA	Olfactory transduction	0.621357331	Proteomics	0.206658573
X19O2NoCyA - X1O2NoCyA	cAMP signaling pathway	0.621357331	Proteomics	0.206658573
X19O2NoCyA - X1O2NoCyA	Long-term depression	0.621357331	Proteomics	0.206658573
X19O2NoCyA - X1O2NoCyA	Viral myocarditis	0.621357331	Proteomics	0.206658573
X19O2NoCyA - X1O2NoCyA	Inflammatory bowel disease	0.621357331	Proteomics	0.206658573
X19O2NoCyA - X1O2NoCyA	Cushing syndrome	0.621357331	Proteomics	0.206658573
X19O2NoCyA - X1O2NoCyA	Amyotrophic lateral sclerosis	0.621357331	Proteomics	0.206658573
X19O2NoCyA - X1O2NoCyA	Base excision repair	0.621357331	Proteomics	0.206658573
X19O2NoCyA - X1O2NoCyA	Thermogenesis	0.621357331	Proteomics	0.206658573
X19O2NoCyA - X1O2NoCyA	Basal cell carcinoma	0.621357331	Proteomics	0.206658573
X19O2NoCyA - X1O2NoCyA	Primary immunodeficiency	0.621357331	Proteomics	0.206658573
X19O2NoCyA - X1O2NoCyA	Staphylococcus aureus infection	0.621357331	Proteomics	0.206658573
X19O2NoCyA - X1O2NoCyA	RIG-I-like receptor signaling pathway	0.621357331	Proteomics	0.206658573
X19O2NoCyA - X1O2NoCyA	Chemical carcinogenesis - receptor activation	0.621357331	Proteomics	0.206658573
X19O2NoCyA - X1O2NoCyA	Hepatitis B	0.621357331	Proteomics	0.206658573
X19O2NoCyA - X1O2NoCyA	Synaptic vesicle cycle	0.621357331	Proteomics	0.206658573
X19O2NoCyA - X1O2NoCyA	Aldosterone synthesis and secretion	0.621357331	Proteomics	0.206658573
X19O2NoCyA - X1O2NoCyA	Renal cell carcinoma	0.621357331	Proteomics	0.206658573
X19O2NoCyA - X1O2NoCyA	Estrogen signaling pathway	0.621357331	Proteomics	0.206658573
X19O2NoCyA - X1O2NoCyA	Glycosphingolipid biosynthesis - ganglio series	0.621357331	Proteomics	0.206658573
X19O2NoCyA - X1O2NoCyA	Endocrine resistance	0.621357331	Proteomics	0.206658573
X19O2NoCyA - X1O2NoCyA	Type II diabetes mellitus	0.621357331	Proteomics	0.206658573
X19O2NoCyA - X1O2NoCyA	NF-kappa B signaling pathway	0.621357331	Proteomics	0.206658573
X19O2NoCyA - X1O2NoCyA	Neuroactive ligand-receptor interaction	0.621357331	Proteomics	0.206658573
X19O2NoCyA - X1O2NoCyA	Cholinergic synapse	0.621357331	Proteomics	0.206658573
X19O2NoCyA - X1O2NoCyA	Arachidonic acid metabolism	0.621357331	Proteomics	0.206658573
X19O2NoCyA - X1O2NoCyA	Calcium signaling pathway	0.621357331	Proteomics	0.206658573
X19O2NoCyA - X1O2NoCyA	Osteoclast differentiation	0.621357331	Proteomics	0.206658573
X19O2NoCyA - X1O2NoCyA	Other types of O-glycan biosynthesis	0.621357331	Proteomics	0.206658573
X19O2NoCyA - X1O2NoCyA	Apoptosis - multiple species	0.621357331	Proteomics	0.206658573
X19O2NoCyA - X1O2NoCyA	Glioma	0.621357331	Proteomics	0.206658573
X19O2NoCyA - X1O2NoCyA	Ovarian steroidogenesis	0.621357331	Proteomics	0.206658573
X19O2NoCyA - X1O2NoCyA	Inositol phosphate metabolism	0.621357331	Proteomics	0.206658573
X19O2NoCyA - X1O2NoCyA	FoxO signaling pathway	0.621357331	Proteomics	0.206658573
X19O2NoCyA - X1O2NoCyA	Alanine, aspartate and glutamate metabolism	0.621357331	Proteomics	0.206658573
X19O2NoCyA - X1O2NoCyA	Influenza A	0.621357331	Proteomics	0.206658573
X19O2NoCyA - X1O2NoCyA	beta-Alanine metabolism	0.626069402	Proteomics	0.203377521
X19O2NoCyA - X1O2NoCyA	Cell adhesion molecules	0.626069402	Proteomics	0.203377521
X19O2NoCyA - X1O2NoCyA	Fatty acid biosynthesis	0.626069402	Proteomics	0.203377521
X19O2NoCyA - X1O2NoCyA	Platinum drug resistance	0.626069402	Proteomics	0.203377521
X19O2NoCyA - X1O2NoCyA	Cocaine addiction	0.626069402	Proteomics	0.203377521
X19O2NoCyA - X1O2NoCyA	Signaling pathways regulating pluripotency of stem cells	0.626069402	Proteomics	0.203377521
X19O2NoCyA - X1O2NoCyA	African trypanosomiasis	0.626069402	Proteomics	0.203377521
X19O2NoCyA - X1O2NoCyA	NOD-like receptor signaling pathway	0.626069402	Proteomics	0.203377521
X19O2NoCyA - X1O2NoCyA	Apoptosis	0.627034253	Proteomics	0.202708734
X19O2NoCyA - X1O2NoCyA	Butanoate metabolism	0.627034253	Proteomics	0.202708734
X19O2NoCyA - X1O2NoCyA	Morphine addiction	0.627034253	Proteomics	0.202708734
X19O2NoCyA - X1O2NoCyA	One carbon pool by folate	0.627034253	Proteomics	0.202708734
X19O2NoCyA - X1O2NoCyA	Arginine and proline metabolism	0.627034253	Proteomics	0.202708734
X19O2NoCyA - X1O2NoCyA	Adrenergic signaling in cardiomyocytes	0.627034253	Proteomics	0.202708734
X19O2NoCyA - X1O2NoCyA	Proteasome	0.627034253	Proteomics	0.202708734
X19O2NoCyA - X1O2NoCyA	Pyruvate metabolism	0.627034253	Proteomics	0.202708734
X19O2NoCyA - X1O2NoCyA	Primary bile acid biosynthesis	0.627034253	Proteomics	0.202708734
X19O2NoCyA - X1O2NoCyA	Hepatitis C	0.642121779	Proteomics	0.1923826
X19O2NoCyA - X1O2NoCyA	PI3K-Akt signaling pathway	0.642121779	Proteomics	0.1923826
X19O2NoCyA - X1O2NoCyA	Huntington disease	0.642121779	Proteomics	0.1923826
X19O2NoCyA - X1O2NoCyA	Biosynthesis of nucleotide sugars	0.642121779	Proteomics	0.1923826
X19O2NoCyA - X1O2NoCyA	Vasopressin-regulated water reabsorption	0.646274474	Proteomics	0.189582997
X19O2NoCyA - X1O2NoCyA	Insulin signaling pathway	0.6545408	Proteomics	0.184063277
X19O2NoCyA - X1O2NoCyA	Protein digestion and absorption	0.6545408	Proteomics	0.184063277
X19O2NoCyA - X1O2NoCyA	Leishmaniasis	0.657149835	Proteomics	0.182335597
X19O2NoCyA - X1O2NoCyA	Bacterial invasion of epithelial cells	0.657149835	Proteomics	0.182335597
X19O2NoCyA - X1O2NoCyA	Human cytomegalovirus infection	0.657149835	Proteomics	0.182335597
X19O2NoCyA - X1O2NoCyA	Measles	0.657149835	Proteomics	0.182335597
X19O2NoCyA - X1O2NoCyA	Autophagy - other	0.657149835	Proteomics	0.182335597
X19O2NoCyA - X1O2NoCyA	Sphingolipid signaling pathway	0.657149835	Proteomics	0.182335597
X19O2NoCyA - X1O2NoCyA	ECM-receptor interaction	0.657149835	Proteomics	0.182335597
X19O2NoCyA - X1O2NoCyA	JAK-STAT signaling pathway	0.657149835	Proteomics	0.182335597
X19O2NoCyA - X1O2NoCyA	Thyroid hormone synthesis	0.657149835	Proteomics	0.182335597
X19O2NoCyA - X1O2NoCyA	Th1 and Th2 cell differentiation	0.657149835	Proteomics	0.182335597
X19O2NoCyA - X1O2NoCyA	ABC transporters	0.657149835	Proteomics	0.182335597
X19O2NoCyA - X1O2NoCyA	Intestinal immune network for IgA production	0.657149835	Proteomics	0.182335597
X19O2NoCyA - X1O2NoCyA	Toll-like receptor signaling pathway	0.657149835	Proteomics	0.182335597
X19O2NoCyA - X1O2NoCyA	Bile secretion	0.657149835	Proteomics	0.182335597
X19O2NoCyA - X1O2NoCyA	Cortisol synthesis and secretion	0.657149835	Proteomics	0.182335597
X19O2NoCyA - X1O2NoCyA	C-type lectin receptor signaling pathway	0.657149835	Proteomics	0.182335597
X19O2NoCyA - X1O2NoCyA	Autoimmune thyroid disease	0.657149835	Proteomics	0.182335597
X19O2NoCyA - X1O2NoCyA	Steroid hormone biosynthesis	0.657149835	Proteomics	0.182335597
X19O2NoCyA - X1O2NoCyA	Herpes simplex virus 1 infection	0.657149835	Proteomics	0.182335597
X19O2NoCyA - X1O2NoCyA	Sphingolipid metabolism	0.657149835	Proteomics	0.182335597
X19O2NoCyA - X1O2NoCyA	PD-L1 expression and PD-1 checkpoint pathway in cancer	0.676445587	Proteomics	0.169767132
X19O2NoCyA - X1O2NoCyA	Selenocompound metabolism	0.676445587	Proteomics	0.169767132
X19O2NoCyA - X1O2NoCyA	Lipid and atherosclerosis	0.677197085	Proteomics	0.16928492
X19O2NoCyA - X1O2NoCyA	Glyoxylate and dicarboxylate metabolism	0.677197085	Proteomics	0.16928492
X19O2NoCyA - X1O2NoCyA	Rheumatoid arthritis	0.677197085	Proteomics	0.16928492
X19O2NoCyA - X1O2NoCyA	Aminoacyl-tRNA biosynthesis	0.677197085	Proteomics	0.16928492
X19O2NoCyA - X1O2NoCyA	Basal transcription factors	0.677197085	Proteomics	0.16928492
X19O2NoCyA - X1O2NoCyA	Nicotinate and nicotinamide metabolism	0.677197085	Proteomics	0.16928492
X19O2NoCyA - X1O2NoCyA	Glycerolipid metabolism	0.677197085	Proteomics	0.16928492
X19O2NoCyA - X1O2NoCyA	AMPK signaling pathway	0.677197085	Proteomics	0.16928492
X19O2NoCyA - X1O2NoCyA	Human immunodeficiency virus 1 infection	0.677197085	Proteomics	0.16928492
X19O2NoCyA - X1O2NoCyA	Amoebiasis	0.677197085	Proteomics	0.16928492
X19O2NoCyA - X1O2NoCyA	Neurotrophin signaling pathway	0.677197085	Proteomics	0.16928492
X19O2NoCyA - X1O2NoCyA	Alcoholic liver disease	0.677197085	Proteomics	0.16928492
X19O2NoCyA - X1O2NoCyA	Mucin type O-glycan biosynthesis	0.677197085	Proteomics	0.16928492
X19O2NoCyA - X1O2NoCyA	RNA polymerase	0.677197085	Proteomics	0.16928492
X19O2NoCyA - X1O2NoCyA	Pentose and glucuronate interconversions	0.684327347	Proteomics	0.164736104
X19O2NoCyA - X1O2NoCyA	Caffeine metabolism	0.684327347	Proteomics	0.164736104
X19O2NoCyA - X1O2NoCyA	Choline metabolism in cancer	0.684348468	Proteomics	0.164722701
X19O2NoCyA - X1O2NoCyA	Thiamine metabolism	0.692650487	Proteomics	0.159485856
X19O2NoCyA - X1O2NoCyA	Other glycan degradation	0.692650487	Proteomics	0.159485856
X19O2NoCyA - X1O2NoCyA	Longevity regulating pathway	0.692650487	Proteomics	0.159485856
X19O2NoCyA - X1O2NoCyA	Pertussis	0.694599242	Proteomics	0.158265695
X19O2NoCyA - X1O2NoCyA	Chronic myeloid leukemia	0.699312964	Proteomics	0.155328421
X19O2NoCyA - X1O2NoCyA	Chagas disease	0.716190967	Proteomics	0.144971161
X19O2NoCyA - X1O2NoCyA	Epstein-Barr virus infection	0.721588069	Proteomics	0.141710656
X19O2NoCyA - X1O2NoCyA	Pyrimidine metabolism	0.721588069	Proteomics	0.141710656
X19O2NoCyA - X1O2NoCyA	Legionellosis	0.721988581	Proteomics	0.141469671
X19O2NoCyA - X1O2NoCyA	Amphetamine addiction	0.721988581	Proteomics	0.141469671
X19O2NoCyA - X1O2NoCyA	Ras signaling pathway	0.724422536	Proteomics	0.140008048
X19O2NoCyA - X1O2NoCyA	Human T-cell leukemia virus 1 infection	0.724422536	Proteomics	0.140008048
X19O2NoCyA - X1O2NoCyA	Relaxin signaling pathway	0.724422536	Proteomics	0.140008048
X19O2NoCyA - X1O2NoCyA	Hypertrophic cardiomyopathy	0.724422536	Proteomics	0.140008048
X19O2NoCyA - X1O2NoCyA	GnRH signaling pathway	0.728832232	Proteomics	0.137372429
X19O2NoCyA - X1O2NoCyA	Melanogenesis	0.729729055	Proteomics	0.136838362
X19O2NoCyA - X1O2NoCyA	Cholesterol metabolism	0.729729055	Proteomics	0.136838362
X19O2NoCyA - X1O2NoCyA	Shigellosis	0.729729055	Proteomics	0.136838362
X19O2NoCyA - X1O2NoCyA	Glutathione metabolism	0.733008134	Proteomics	0.134891206
X19O2NoCyA - X1O2NoCyA	Hematopoietic cell lineage	0.733008134	Proteomics	0.134891206
X19O2NoCyA - X1O2NoCyA	Lipoic acid metabolism	0.733008134	Proteomics	0.134891206
X19O2NoCyA - X1O2NoCyA	Phagosome	0.73440305	Proteomics	0.134065528
X19O2NoCyA - X1O2NoCyA	Melanoma	0.73440305	Proteomics	0.134065528
X19O2NoCyA - X1O2NoCyA	Pancreatic cancer	0.73440305	Proteomics	0.134065528
X19O2NoCyA - X1O2NoCyA	Pathways in cancer	0.73440305	Proteomics	0.134065528
X19O2NoCyA - X1O2NoCyA	RNA degradation	0.737950684	Proteomics	0.131972661
X19O2NoCyA - X1O2NoCyA	Nucleotide metabolism	0.748526159	Proteomics	0.125793018
X19O2NoCyA - X1O2NoCyA	Non-homologous end-joining	0.751748702	Proteomics	0.123927313
X19O2NoCyA - X1O2NoCyA	Prostate cancer	0.757282808	Proteomics	0.120741903
X19O2NoCyA - X1O2NoCyA	Pancreatic secretion	0.771920227	Proteomics	0.112427579
X19O2NoCyA - X1O2NoCyA	Platelet activation	0.771920227	Proteomics	0.112427579
X19O2NoCyA - X1O2NoCyA	Th17 cell differentiation	0.771920227	Proteomics	0.112427579
X19O2NoCyA - X1O2NoCyA	Citrate cycle (TCA cycle)	0.771920227	Proteomics	0.112427579
X19O2NoCyA - X1O2NoCyA	Homologous recombination	0.771920227	Proteomics	0.112427579
X19O2NoCyA - X1O2NoCyA	Riboflavin metabolism	0.792610128	Proteomics	0.100940382
X19O2NoCyA - X1O2NoCyA	Endometrial cancer	0.795510953	Proteomics	0.099353836
X19O2NoCyA - X1O2NoCyA	Fanconi anemia pathway	0.797640238	Proteomics	0.098192946
X19O2NoCyA - X1O2NoCyA	Fatty acid elongation	0.797640238	Proteomics	0.098192946
X19O2NoCyA - X1O2NoCyA	Ascorbate and aldarate metabolism	0.797640238	Proteomics	0.098192946
X19O2NoCyA - X1O2NoCyA	Dilated cardiomyopathy	0.797640238	Proteomics	0.098192946
X19O2NoCyA - X1O2NoCyA	Rap1 signaling pathway	0.802510375	Proteomics	0.095549344
X19O2NoCyA - X1O2NoCyA	Cytokine-cytokine receptor interaction	0.811689675	Proteomics	0.090609978
X19O2NoCyA - X1O2NoCyA	Folate biosynthesis	0.825999029	Proteomics	0.083020463
X19O2NoCyA - X1O2NoCyA	Oocyte meiosis	0.827759526	Proteomics	0.082095813
X19O2NoCyA - X1O2NoCyA	Biosynthesis of cofactors	0.827759526	Proteomics	0.082095813
X19O2NoCyA - X1O2NoCyA	Drug metabolism - other enzymes	0.827759526	Proteomics	0.082095813
X19O2NoCyA - X1O2NoCyA	Glycosaminoglycan biosynthesis - chondroitin sulfate / dermatan sulfate	0.827759526	Proteomics	0.082095813
X19O2NoCyA - X1O2NoCyA	Inflammatory mediator regulation of TRP channels	0.827759526	Proteomics	0.082095813
X19O2NoCyA - X1O2NoCyA	Wnt signaling pathway	0.827759526	Proteomics	0.082095813
X19O2NoCyA - X1O2NoCyA	Vascular smooth muscle contraction	0.827759526	Proteomics	0.082095813
X19O2NoCyA - X1O2NoCyA	Cellular senescence	0.827759526	Proteomics	0.082095813
X19O2NoCyA - X1O2NoCyA	Fatty acid metabolism	0.827759526	Proteomics	0.082095813
X19O2NoCyA - X1O2NoCyA	Hedgehog signaling pathway	0.827759526	Proteomics	0.082095813
X19O2NoCyA - X1O2NoCyA	Systemic lupus erythematosus	0.827759526	Proteomics	0.082095813
X19O2NoCyA - X1O2NoCyA	Endocrine and other factor-regulated calcium reabsorption	0.827759526	Proteomics	0.082095813
X19O2NoCyA - X1O2NoCyA	Purine metabolism	0.827759526	Proteomics	0.082095813
X19O2NoCyA - X1O2NoCyA	Renin-angiotensin system	0.827759526	Proteomics	0.082095813
X19O2NoCyA - X1O2NoCyA	Malaria	0.827759526	Proteomics	0.082095813
X19O2NoCyA - X1O2NoCyA	Circadian rhythm	0.827759526	Proteomics	0.082095813
X19O2NoCyA - X1O2NoCyA	Non-alcoholic fatty liver disease	0.827759526	Proteomics	0.082095813
X19O2NoCyA - X1O2NoCyA	MicroRNAs in cancer	0.827759526	Proteomics	0.082095813
X19O2NoCyA - X1O2NoCyA	Small cell lung cancer	0.833806654	Proteomics	0.078934643
X19O2NoCyA - X1O2NoCyA	Taurine and hypotaurine metabolism	0.838535308	Proteomics	0.076478646
X19O2NoCyA - X1O2NoCyA	Focal adhesion	0.843084082	Proteomics	0.07412911
X19O2NoCyA - X1O2NoCyA	Hippo signaling pathway	0.847377472	Proteomics	0.071923086
X19O2NoCyA - X1O2NoCyA	Mineral absorption	0.853911095	Proteomics	0.068587344
X19O2NoCyA - X1O2NoCyA	Mitophagy - animal	0.858175054	Proteomics	0.066424114
X19O2NoCyA - X1O2NoCyA	Diabetic cardiomyopathy	0.859358656	Proteomics	0.065825544
X19O2NoCyA - X1O2NoCyA	Carbohydrate digestion and absorption	0.859358656	Proteomics	0.065825544
X19O2NoCyA - X1O2NoCyA	Biosynthesis of unsaturated fatty acids	0.859358656	Proteomics	0.065825544
X19O2NoCyA - X1O2NoCyA	ErbB signaling pathway	0.859358656	Proteomics	0.065825544
X19O2NoCyA - X1O2NoCyA	B cell receptor signaling pathway	0.859358656	Proteomics	0.065825544
X19O2NoCyA - X1O2NoCyA	Non-small cell lung cancer	0.859358656	Proteomics	0.065825544
X19O2NoCyA - X1O2NoCyA	Oxytocin signaling pathway	0.859358656	Proteomics	0.065825544
X19O2NoCyA - X1O2NoCyA	Salmonella infection	0.859358656	Proteomics	0.065825544
X19O2NoCyA - X1O2NoCyA	Glycosaminoglycan biosynthesis - keratan sulfate	0.859358656	Proteomics	0.065825544
X19O2NoCyA - X1O2NoCyA	Endocytosis	0.859358656	Proteomics	0.065825544
X19O2NoCyA - X1O2NoCyA	Hepatocellular carcinoma	0.859358656	Proteomics	0.065825544
X19O2NoCyA - X1O2NoCyA	Parathyroid hormone synthesis, secretion and action	0.859358656	Proteomics	0.065825544
X19O2NoCyA - X1O2NoCyA	mRNA surveillance pathway	0.859358656	Proteomics	0.065825544
X19O2NoCyA - X1O2NoCyA	Pantothenate and CoA biosynthesis	0.859358656	Proteomics	0.065825544
X19O2NoCyA - X1O2NoCyA	AGE-RAGE signaling pathway in diabetic complications	0.859358656	Proteomics	0.065825544
X19O2NoCyA - X1O2NoCyA	Growth hormone synthesis, secretion and action	0.859358656	Proteomics	0.065825544
X19O2NoCyA - X1O2NoCyA	Lysine degradation	0.859358656	Proteomics	0.065825544
X19O2NoCyA - X1O2NoCyA	Tryptophan metabolism	0.859358656	Proteomics	0.065825544
X19O2NoCyA - X1O2NoCyA	Tight junction	0.862719267	Proteomics	0.064130503
X19O2NoCyA - X1O2NoCyA	Ferroptosis	0.862719267	Proteomics	0.064130503
X19O2NoCyA - X1O2NoCyA	Nitrogen metabolism	0.869342169	Proteomics	0.060809253
X19O2NoCyA - X1O2NoCyA	Thyroid cancer	0.869428625	Proteomics	0.060766065
X19O2NoCyA - X1O2NoCyA	Various types of N-glycan biosynthesis	0.876021601	Proteomics	0.057485185
X19O2NoCyA - X1O2NoCyA	Spinocerebellar ataxia	0.876239976	Proteomics	0.057376937
X19O2NoCyA - X1O2NoCyA	Aldosterone-regulated sodium reabsorption	0.908022137	Proteomics	0.041903564
X19O2NoCyA - X1O2NoCyA	Fluid shear stress and atherosclerosis	0.908022137	Proteomics	0.041903564
X19O2NoCyA - X1O2NoCyA	Axon guidance	0.908022137	Proteomics	0.041903564
X19O2NoCyA - X1O2NoCyA	Retinol metabolism	0.914440255	Proteomics	0.038844664
X19O2NoCyA - X1O2NoCyA	Viral life cycle - HIV-1	0.915674701	Proteomics	0.038258785
X19O2NoCyA - X1O2NoCyA	Valine, leucine and isoleucine biosynthesis	0.919039607	Proteomics	0.036665772
X19O2NoCyA - X1O2NoCyA	Regulation of actin cytoskeleton	0.919039607	Proteomics	0.036665772
X19O2NoCyA - X1O2NoCyA	Notch signaling pathway	0.919039607	Proteomics	0.036665772
X19O2NoCyA - X1O2NoCyA	Natural killer cell mediated cytotoxicity	0.919039607	Proteomics	0.036665772
X19O2NoCyA - X1O2NoCyA	DNA replication	0.919039607	Proteomics	0.036665772
X19O2NoCyA - X1O2NoCyA	Breast cancer	0.919039607	Proteomics	0.036665772
X19O2NoCyA - X1O2NoCyA	Hippo signaling pathway - multiple species	0.919039607	Proteomics	0.036665772
X19O2NoCyA - X1O2NoCyA	Cytosolic DNA-sensing pathway	0.919234286	Proteomics	0.036573786
X19O2NoCyA - X1O2NoCyA	Transcriptional misregulation in cancer	0.919234286	Proteomics	0.036573786
X19O2NoCyA - X1O2NoCyA	Pathogenic Escherichia coli infection	0.919640525	Proteomics	0.036381899
X19O2NoCyA - X1O2NoCyA	Fat digestion and absorption	0.919640525	Proteomics	0.036381899
X19O2NoCyA - X1O2NoCyA	Complement and coagulation cascades	0.919640525	Proteomics	0.036381899
X19O2NoCyA - X1O2NoCyA	Glycosylphosphatidylinositol (GPI)-anchor biosynthesis	0.924216991	Proteomics	0.034226051
X19O2NoCyA - X1O2NoCyA	cGMP-PKG signaling pathway	0.926087886	Proteomics	0.033347797
X19O2NoCyA - X1O2NoCyA	Tyrosine metabolism	0.926087886	Proteomics	0.033347797
X19O2NoCyA - X1O2NoCyA	Gap junction	0.926087886	Proteomics	0.033347797
X19O2NoCyA - X1O2NoCyA	p53 signaling pathway	0.928188045	Proteomics	0.03236403
X19O2NoCyA - X1O2NoCyA	Chemokine signaling pathway	0.928188045	Proteomics	0.03236403
X19O2NoCyA - X1O2NoCyA	T cell receptor signaling pathway	0.928188045	Proteomics	0.03236403
X19O2NoCyA - X1O2NoCyA	Fc epsilon RI signaling pathway	0.93264437	Proteomics	0.030283927
X19O2NoCyA - X1O2NoCyA	Adherens junction	0.93264437	Proteomics	0.030283927
X19O2NoCyA - X1O2NoCyA	Insulin secretion	0.946319269	Proteomics	0.023962317
X19O2NoCyA - X1O2NoCyA	Phenylalanine metabolism	0.946326517	Proteomics	0.02395899
X19O2NoCyA - X1O2NoCyA	Vitamin digestion and absorption	0.949739961	Proteomics	0.022395289
X19O2NoCyA - X1O2NoCyA	Sulfur metabolism	0.951769676	Proteomics	0.021468136
X19O2NoCyA - X1O2NoCyA	EGFR tyrosine kinase inhibitor resistance	0.951769676	Proteomics	0.021468136
X19O2NoCyA - X1O2NoCyA	MAPK signaling pathway	0.951769676	Proteomics	0.021468136
X19O2NoCyA - X1O2NoCyA	Proximal tubule bicarbonate reclamation	0.951769676	Proteomics	0.021468136
X19O2NoCyA - X1O2NoCyA	Ether lipid metabolism	0.956905659	Proteomics	0.019130877
X19O2NoCyA - X1O2NoCyA	Protein export	0.96269662	Proteomics	0.016510553
X19O2NoCyA - X1O2NoCyA	Antigen processing and presentation	0.96269662	Proteomics	0.016510553
X19O2NoCyA - X1O2NoCyA	Ubiquinone and other terpenoid-quinone biosynthesis	0.96269662	Proteomics	0.016510553
X19O2NoCyA - X1O2NoCyA	Thyroid hormone signaling pathway	0.96269662	Proteomics	0.016510553
X19O2NoCyA - X1O2NoCyA	Phospholipase D signaling pathway	0.96269662	Proteomics	0.016510553
X19O2NoCyA - X1O2NoCyA	Bladder cancer	0.96269662	Proteomics	0.016510553
X19O2NoCyA - X1O2NoCyA	Yersinia infection	0.96269662	Proteomics	0.016510553
X19O2NoCyA - X1O2NoCyA	Acute myeloid leukemia	0.96269662	Proteomics	0.016510553
X19O2NoCyA - X1O2NoCyA	Viral protein interaction with cytokine and cytokine receptor	0.96269662	Proteomics	0.016510553
X19O2NoCyA - X1O2NoCyA	Arginine biosynthesis	0.96269662	Proteomics	0.016510553
X19O2NoCyA - X1O2NoCyA	Sulfur relay system	0.96269662	Proteomics	0.016510553
X19O2NoCyA - X1O2NoCyA	Glycerophospholipid metabolism	0.96269662	Proteomics	0.016510553
X19O2NoCyA - X1O2NoCyA	Necroptosis	0.96269662	Proteomics	0.016510553
X19O2NoCyA - X1O2NoCyA	Antifolate resistance	0.96269662	Proteomics	0.016510553
X19O2NoCyA - X1O2NoCyA	TNF signaling pathway	0.96269662	Proteomics	0.016510553
X19O2NoCyA - X1O2NoCyA	Colorectal cancer	0.96269662	Proteomics	0.016510553
X19O2NoCyA - X1O2NoCyA	Neutrophil extracellular trap formation	0.96269662	Proteomics	0.016510553
X19O2NoCyA - X1O2NoCyA	Proteoglycans in cancer	0.96269662	Proteomics	0.016510553
X19O2NoCyA - X1O2NoCyA	2-Oxocarboxylic acid metabolism	0.96269662	Proteomics	0.016510553
X19O2NoCyA - X1O2NoCyA	Longevity regulating pathway - multiple species	0.96346994	Proteomics	0.016161831
X19O2NoCyA - X1O2NoCyA	Glycosaminoglycan biosynthesis - heparan sulfate / heparin	0.96346994	Proteomics	0.016161831
X19O2NoCyA - X1O2NoCyA	VEGF signaling pathway	0.96346994	Proteomics	0.016161831
X19O2NoCyA - X1O2NoCyA	Phenylalanine, tyrosine and tryptophan biosynthesis	0.96346994	Proteomics	0.016161831
X19O2NoCyA - X1O2NoCyA	mTOR signaling pathway	0.970166655	Proteomics	0.013153656
X19O2NoCyA - X1O2NoCyA	Fc gamma R-mediated phagocytosis	0.970166655	Proteomics	0.013153656
X19O2NoCyA - X1O2NoCyA	Leukocyte transendothelial migration	0.970166655	Proteomics	0.013153656
X19O2NoCyA - X1O2NoCyA	Prion disease	0.970166655	Proteomics	0.013153656
X19O2NoCyA - X1O2NoCyA	Viral carcinogenesis	0.970166655	Proteomics	0.013153656
X19O2NoCyA - X1O2NoCyA	Gastric cancer	0.970166655	Proteomics	0.013153656
X19O2NoCyA - X1O2NoCyA	Prolactin signaling pathway	0.970166655	Proteomics	0.013153656
X19O2NoCyA - X1O2NoCyA	Allograft rejection	0.970166655	Proteomics	0.013153656
X19O2NoCyA - X1O2NoCyA	Graft-versus-host disease	0.970166655	Proteomics	0.013153656
X19O2NoCyA - X1O2NoCyA	Insulin resistance	0.978149197	Proteomics	0.009594897
X19O2NoCyA - X1O2NoCyA	Cardiac muscle contraction	0.978514975	Proteomics	0.009432524
X19O2NoCyA - X1O2NoCyA	Taste transduction	0.978514975	Proteomics	0.009432524
X19O2NoCyA - X1O2NoCyA	TGF-beta signaling pathway	0.978514975	Proteomics	0.009432524
X19O2NoCyA - X1O2NoCyA	Phosphonate and phosphinate metabolism	0.981099677	Proteomics	0.008286867
X19O2NoCyA - X1O2NoCyA	Type I diabetes mellitus	0.987822378	Proteomics	0.00532114
X19O2NoCyA - X1O2NoCyA	GnRH secretion	0.990484435	Proteomics	0.004152345
X19O2NoCyA - X1O2NoCyA	Histidine metabolism	0.990484435	Proteomics	0.004152345
X19O2NoCyA - X1O2NoCyA	Regulation of lipolysis in adipocytes	0.991900161	Proteomics	0.003532039
X19O2NoCyA - X1O2PlusCyA	Coronavirus disease - COVID-19	2.31E-14	Proteomics	13.63624224
X19O2NoCyA - X1O2PlusCyA	Ribosome	3.07E-13	Proteomics	12.51285572
X19O2NoCyA - X1O2PlusCyA	Fatty acid degradation	6.92E-07	Proteomics	6.160186796
X19O2NoCyA - X1O2PlusCyA	Valine, leucine and isoleucine degradation	1.08E-06	Proteomics	5.968120038
X19O2NoCyA - X1O2PlusCyA	Fructose and mannose metabolism	3.17E-05	Proteomics	4.499534927
X19O2NoCyA - X1O2PlusCyA	Glycolysis / Gluconeogenesis	0.000253253	Proteomics	3.596445474
X19O2NoCyA - X1O2PlusCyA	beta-Alanine metabolism	0.000917621	Proteomics	3.03733682
X19O2NoCyA - X1O2PlusCyA	Peroxisome	0.002970119	Proteomics	2.527226089
X19O2NoCyA - X1O2PlusCyA	Glycine, serine and threonine metabolism	0.002970119	Proteomics	2.527226089
X19O2NoCyA - X1O2PlusCyA	PPAR signaling pathway	0.006792811	Proteomics	2.167950477
X19O2NoCyA - X1O2PlusCyA	Citrate cycle (TCA cycle)	0.010640691	Proteomics	1.973030169
X19O2NoCyA - X1O2PlusCyA	Oxidative phosphorylation	0.011260839	Proteomics	1.94842925
X19O2NoCyA - X1O2PlusCyA	Butanoate metabolism	0.015425596	Proteomics	1.811758046
X19O2NoCyA - X1O2PlusCyA	Neomycin, kanamycin and gentamicin biosynthesis	0.016664816	Proteomics	1.778199468
X19O2NoCyA - X1O2PlusCyA	Propanoate metabolism	0.025399716	Proteomics	1.595171133
X19O2NoCyA - X1O2PlusCyA	Starch and sucrose metabolism	0.025399716	Proteomics	1.595171133
X19O2NoCyA - X1O2PlusCyA	Central carbon metabolism in cancer	0.036834824	Proteomics	1.433741404
X19O2NoCyA - X1O2PlusCyA	Aminoacyl-tRNA biosynthesis	0.037826519	Proteomics	1.422203625
X19O2NoCyA - X1O2PlusCyA	Steroid biosynthesis	0.050165267	Proteomics	1.299596872
X19O2NoCyA - X1O2PlusCyA	Histidine metabolism	0.059472073	Proteomics	1.225686927
X19O2NoCyA - X1O2PlusCyA	Mucin type O-glycan biosynthesis	0.066134348	Proteomics	1.179572922
X19O2NoCyA - X1O2PlusCyA	Metabolic pathways	0.067604987	Proteomics	1.170021263
X19O2NoCyA - X1O2PlusCyA	Pyruvate metabolism	0.071942747	Proteomics	1.143012986
X19O2NoCyA - X1O2PlusCyA	HIF-1 signaling pathway	0.09039216	Proteomics	1.043869235
X19O2NoCyA - X1O2PlusCyA	Vibrio cholerae infection	0.097793036	Proteomics	1.009692069
X19O2NoCyA - X1O2PlusCyA	Amino sugar and nucleotide sugar metabolism	0.131213053	Proteomics	0.88202296
X19O2NoCyA - X1O2PlusCyA	Tryptophan metabolism	0.132736208	Proteomics	0.877010595
X19O2NoCyA - X1O2PlusCyA	Chemical carcinogenesis - reactive oxygen species	0.133197279	Proteomics	0.875504647
X19O2NoCyA - X1O2PlusCyA	Protein processing in endoplasmic reticulum	0.133197279	Proteomics	0.875504647
X19O2NoCyA - X1O2PlusCyA	Proteasome	0.145333476	Proteomics	0.837634339
X19O2NoCyA - X1O2PlusCyA	Ribosome biogenesis in eukaryotes	0.193596011	Proteomics	0.713103594
X19O2NoCyA - X1O2PlusCyA	Galactose metabolism	0.196515363	Proteomics	0.706603492
X19O2NoCyA - X1O2PlusCyA	Lysine degradation	0.213994124	Proteomics	0.669598151
X19O2NoCyA - X1O2PlusCyA	Glycerolipid metabolism	0.221810709	Proteomics	0.65401749
X19O2NoCyA - X1O2PlusCyA	Cell cycle	0.221810709	Proteomics	0.65401749
X19O2NoCyA - X1O2PlusCyA	Vitamin B6 metabolism	0.221810709	Proteomics	0.65401749
X19O2NoCyA - X1O2PlusCyA	Glucagon signaling pathway	0.221810709	Proteomics	0.65401749
X19O2NoCyA - X1O2PlusCyA	Tuberculosis	0.222379092	Proteomics	0.652906047
X19O2NoCyA - X1O2PlusCyA	Porphyrin metabolism	0.240097667	Proteomics	0.61961206
X19O2NoCyA - X1O2PlusCyA	Type II diabetes mellitus	0.26110179	Proteomics	0.583190152
X19O2NoCyA - X1O2PlusCyA	Lipoic acid metabolism	0.26110179	Proteomics	0.583190152
X19O2NoCyA - X1O2PlusCyA	Drug metabolism - other enzymes	0.263634117	Proteomics	0.578998388
X19O2NoCyA - X1O2PlusCyA	Rheumatoid arthritis	0.263634117	Proteomics	0.578998388
X19O2NoCyA - X1O2PlusCyA	alpha-Linolenic acid metabolism	0.263634117	Proteomics	0.578998388
X19O2NoCyA - X1O2PlusCyA	Adipocytokine signaling pathway	0.263634117	Proteomics	0.578998388
X19O2NoCyA - X1O2PlusCyA	Carbon metabolism	0.263634117	Proteomics	0.578998388
X19O2NoCyA - X1O2PlusCyA	Thermogenesis	0.263634117	Proteomics	0.578998388
X19O2NoCyA - X1O2PlusCyA	Cell adhesion molecules	0.263634117	Proteomics	0.578998388
X19O2NoCyA - X1O2PlusCyA	Cocaine addiction	0.263634117	Proteomics	0.578998388
X19O2NoCyA - X1O2PlusCyA	Inositol phosphate metabolism	0.263634117	Proteomics	0.578998388
X19O2NoCyA - X1O2PlusCyA	Complement and coagulation cascades	0.263634117	Proteomics	0.578998388
X19O2NoCyA - X1O2PlusCyA	Protein digestion and absorption	0.263634117	Proteomics	0.578998388
X19O2NoCyA - X1O2PlusCyA	Phosphatidylinositol signaling system	0.290667247	Proteomics	0.536603903
X19O2NoCyA - X1O2PlusCyA	Steroid hormone biosynthesis	0.290667247	Proteomics	0.536603903
X19O2NoCyA - X1O2PlusCyA	SNARE interactions in vesicular transport	0.290667247	Proteomics	0.536603903
X19O2NoCyA - X1O2PlusCyA	Glyoxylate and dicarboxylate metabolism	0.290667247	Proteomics	0.536603903
X19O2NoCyA - X1O2PlusCyA	N-Glycan biosynthesis	0.306300749	Proteomics	0.513851941
X19O2NoCyA - X1O2PlusCyA	Arginine and proline metabolism	0.306300749	Proteomics	0.513851941
X19O2NoCyA - X1O2PlusCyA	Fatty acid elongation	0.306300749	Proteomics	0.513851941
X19O2NoCyA - X1O2PlusCyA	Staphylococcus aureus infection	0.306300749	Proteomics	0.513851941
X19O2NoCyA - X1O2PlusCyA	Progesterone-mediated oocyte maturation	0.314962589	Proteomics	0.501741029
X19O2NoCyA - X1O2PlusCyA	Biosynthesis of amino acids	0.314962589	Proteomics	0.501741029
X19O2NoCyA - X1O2PlusCyA	Influenza A	0.320788975	Proteomics	0.493780567
X19O2NoCyA - X1O2PlusCyA	Ovarian steroidogenesis	0.32894062	Proteomics	0.482882493
X19O2NoCyA - X1O2PlusCyA	Apoptosis	0.364019298	Proteomics	0.438875592
X19O2NoCyA - X1O2PlusCyA	Primary bile acid biosynthesis	0.376824771	Proteomics	0.423860556
X19O2NoCyA - X1O2PlusCyA	Ubiquitin mediated proteolysis	0.376824771	Proteomics	0.423860556
X19O2NoCyA - X1O2PlusCyA	Nucleotide excision repair	0.377792375	Proteomics	0.422746811
X19O2NoCyA - X1O2PlusCyA	Alanine, aspartate and glutamate metabolism	0.404167915	Proteomics	0.393438166
X19O2NoCyA - X1O2PlusCyA	African trypanosomiasis	0.40675334	Proteomics	0.390668873
X19O2NoCyA - X1O2PlusCyA	Chronic myeloid leukemia	0.41978749	Proteomics	0.376970507
X19O2NoCyA - X1O2PlusCyA	PD-L1 expression and PD-1 checkpoint pathway in cancer	0.43828911	Proteomics	0.35823932
X19O2NoCyA - X1O2PlusCyA	Spliceosome	0.447146123	Proteomics	0.349550531
X19O2NoCyA - X1O2PlusCyA	Selenocompound metabolism	0.450099067	Proteomics	0.346691887
X19O2NoCyA - X1O2PlusCyA	Th1 and Th2 cell differentiation	0.450099067	Proteomics	0.346691887
X19O2NoCyA - X1O2PlusCyA	Retrograde endocannabinoid signaling	0.450099067	Proteomics	0.346691887
X19O2NoCyA - X1O2PlusCyA	Biosynthesis of cofactors	0.450619019	Proteomics	0.346190482
X19O2NoCyA - X1O2PlusCyA	Terpenoid backbone biosynthesis	0.450619019	Proteomics	0.346190482
X19O2NoCyA - X1O2PlusCyA	Kaposi sarcoma-associated herpesvirus infection	0.450619019	Proteomics	0.346190482
X19O2NoCyA - X1O2PlusCyA	Cholesterol metabolism	0.450619019	Proteomics	0.346190482
X19O2NoCyA - X1O2PlusCyA	Mitophagy - animal	0.450619019	Proteomics	0.346190482
X19O2NoCyA - X1O2PlusCyA	Fatty acid biosynthesis	0.450619019	Proteomics	0.346190482
X19O2NoCyA - X1O2PlusCyA	Epithelial cell signaling in Helicobacter pylori infection	0.456868778	Proteomics	0.34020852
X19O2NoCyA - X1O2PlusCyA	Glioma	0.474020123	Proteomics	0.324203221
X19O2NoCyA - X1O2PlusCyA	Human papillomavirus infection	0.475545953	Proteomics	0.32280751
X19O2NoCyA - X1O2PlusCyA	Fc epsilon RI signaling pathway	0.478212597	Proteomics	0.320378988
X19O2NoCyA - X1O2PlusCyA	Pyrimidine metabolism	0.478212597	Proteomics	0.320378988
X19O2NoCyA - X1O2PlusCyA	NF-kappa B signaling pathway	0.478212597	Proteomics	0.320378988
X19O2NoCyA - X1O2PlusCyA	Autophagy - animal	0.478212597	Proteomics	0.320378988
X19O2NoCyA - X1O2PlusCyA	Th17 cell differentiation	0.478212597	Proteomics	0.320378988
X19O2NoCyA - X1O2PlusCyA	Fatty acid metabolism	0.483564814	Proteomics	0.315545308
X19O2NoCyA - X1O2PlusCyA	Legionellosis	0.483564814	Proteomics	0.315545308
X19O2NoCyA - X1O2PlusCyA	Basal transcription factors	0.491355131	Proteomics	0.308604504
X19O2NoCyA - X1O2PlusCyA	Endocrine resistance	0.491355131	Proteomics	0.308604504
X19O2NoCyA - X1O2PlusCyA	Thyroid hormone signaling pathway	0.497124549	Proteomics	0.30353479
X19O2NoCyA - X1O2PlusCyA	Osteoclast differentiation	0.517223549	Proteomics	0.28632171
X19O2NoCyA - X1O2PlusCyA	Autoimmune thyroid disease	0.523904295	Proteomics	0.280748041
X19O2NoCyA - X1O2PlusCyA	cAMP signaling pathway	0.523904295	Proteomics	0.280748041
X19O2NoCyA - X1O2PlusCyA	Rap1 signaling pathway	0.523904295	Proteomics	0.280748041
X19O2NoCyA - X1O2PlusCyA	Non-small cell lung cancer	0.523904295	Proteomics	0.280748041
X19O2NoCyA - X1O2PlusCyA	Vasopressin-regulated water reabsorption	0.523904295	Proteomics	0.280748041
X19O2NoCyA - X1O2PlusCyA	Diabetic cardiomyopathy	0.523904295	Proteomics	0.280748041
X19O2NoCyA - X1O2PlusCyA	Proximal tubule bicarbonate reclamation	0.523904295	Proteomics	0.280748041
X19O2NoCyA - X1O2PlusCyA	Toxoplasmosis	0.525723651	Proteomics	0.279242485
X19O2NoCyA - X1O2PlusCyA	Estrogen signaling pathway	0.525723651	Proteomics	0.279242485
X19O2NoCyA - X1O2PlusCyA	Prostate cancer	0.525723651	Proteomics	0.279242485
X19O2NoCyA - X1O2PlusCyA	Notch signaling pathway	0.52718745	Proteomics	0.278034937
X19O2NoCyA - X1O2PlusCyA	Growth hormone synthesis, secretion and action	0.52718745	Proteomics	0.278034937
X19O2NoCyA - X1O2PlusCyA	Melanoma	0.52718745	Proteomics	0.278034937
X19O2NoCyA - X1O2PlusCyA	Ascorbate and aldarate metabolism	0.52718745	Proteomics	0.278034937
X19O2NoCyA - X1O2PlusCyA	Pantothenate and CoA biosynthesis	0.52718745	Proteomics	0.278034937
X19O2NoCyA - X1O2PlusCyA	Valine, leucine and isoleucine biosynthesis	0.52718745	Proteomics	0.278034937
X19O2NoCyA - X1O2PlusCyA	Biosynthesis of unsaturated fatty acids	0.52718745	Proteomics	0.278034937
X19O2NoCyA - X1O2PlusCyA	Small cell lung cancer	0.529678771	Proteomics	0.275987433
X19O2NoCyA - X1O2PlusCyA	IL-17 signaling pathway	0.529678771	Proteomics	0.275987433
X19O2NoCyA - X1O2PlusCyA	Neuroactive ligand-receptor interaction	0.529678771	Proteomics	0.275987433
X19O2NoCyA - X1O2PlusCyA	Biosynthesis of nucleotide sugars	0.533843265	Proteomics	0.272586232
X19O2NoCyA - X1O2PlusCyA	C-type lectin receptor signaling pathway	0.536052737	Proteomics	0.270792482
X19O2NoCyA - X1O2PlusCyA	Ras signaling pathway	0.536140366	Proteomics	0.270721494
X19O2NoCyA - X1O2PlusCyA	ABC transporters	0.537506268	Proteomics	0.269616467
X19O2NoCyA - X1O2PlusCyA	Calcium signaling pathway	0.540299059	Proteomics	0.267365789
X19O2NoCyA - X1O2PlusCyA	Insulin signaling pathway	0.543011494	Proteomics	0.265190978
X19O2NoCyA - X1O2PlusCyA	Alcoholic liver disease	0.549849471	Proteomics	0.259756188
X19O2NoCyA - X1O2PlusCyA	Alzheimer disease	0.549849471	Proteomics	0.259756188
X19O2NoCyA - X1O2PlusCyA	Platinum drug resistance	0.549849471	Proteomics	0.259756188
X19O2NoCyA - X1O2PlusCyA	Glycosphingolipid biosynthesis - ganglio series	0.549855059	Proteomics	0.259751775
X19O2NoCyA - X1O2PlusCyA	Hepatocellular carcinoma	0.549855059	Proteomics	0.259751775
X19O2NoCyA - X1O2PlusCyA	Retinol metabolism	0.551948753	Proteomics	0.258101243
X19O2NoCyA - X1O2PlusCyA	Glycosphingolipid biosynthesis - globo and isoglobo series	0.555965057	Proteomics	0.254952503
X19O2NoCyA - X1O2PlusCyA	Mismatch repair	0.555965057	Proteomics	0.254952503
X19O2NoCyA - X1O2PlusCyA	Inflammatory bowel disease	0.555965057	Proteomics	0.254952503
X19O2NoCyA - X1O2PlusCyA	Natural killer cell mediated cytotoxicity	0.555965057	Proteomics	0.254952503
X19O2NoCyA - X1O2PlusCyA	Phospholipase D signaling pathway	0.555965057	Proteomics	0.254952503
X19O2NoCyA - X1O2PlusCyA	Oocyte meiosis	0.555965057	Proteomics	0.254952503
X19O2NoCyA - X1O2PlusCyA	Primary immunodeficiency	0.560206194	Proteomics	0.251652094
X19O2NoCyA - X1O2PlusCyA	Glutathione metabolism	0.560206194	Proteomics	0.251652094
X19O2NoCyA - X1O2PlusCyA	GABAergic synapse	0.560206194	Proteomics	0.251652094
X19O2NoCyA - X1O2PlusCyA	Inflammatory mediator regulation of TRP channels	0.560206194	Proteomics	0.251652094
X19O2NoCyA - X1O2PlusCyA	Sphingolipid signaling pathway	0.560206194	Proteomics	0.251652094
X19O2NoCyA - X1O2PlusCyA	Toll-like receptor signaling pathway	0.572419578	Proteomics	0.242285521
X19O2NoCyA - X1O2PlusCyA	Regulation of lipolysis in adipocytes	0.574581433	Proteomics	0.240648412
X19O2NoCyA - X1O2PlusCyA	Apoptosis - multiple species	0.584552844	Proteomics	0.233176222
X19O2NoCyA - X1O2PlusCyA	Renin-angiotensin system	0.584552844	Proteomics	0.233176222
X19O2NoCyA - X1O2PlusCyA	Melanogenesis	0.585849202	Proteomics	0.232214157
X19O2NoCyA - X1O2PlusCyA	Nucleocytoplasmic transport	0.585849202	Proteomics	0.232214157
X19O2NoCyA - X1O2PlusCyA	Amoebiasis	0.587172106	Proteomics	0.231234584
X19O2NoCyA - X1O2PlusCyA	Relaxin signaling pathway	0.587172106	Proteomics	0.231234584
X19O2NoCyA - X1O2PlusCyA	Axon guidance	0.58718162	Proteomics	0.231227547
X19O2NoCyA - X1O2PlusCyA	Vitamin digestion and absorption	0.58718162	Proteomics	0.231227547
X19O2NoCyA - X1O2PlusCyA	Protein export	0.58718162	Proteomics	0.231227547
X19O2NoCyA - X1O2PlusCyA	GnRH signaling pathway	0.58718162	Proteomics	0.231227547
X19O2NoCyA - X1O2PlusCyA	Human cytomegalovirus infection	0.58718162	Proteomics	0.231227547
X19O2NoCyA - X1O2PlusCyA	Mannose type O-glycan biosynthesis	0.59247612	Proteomics	0.22732915
X19O2NoCyA - X1O2PlusCyA	Longevity regulating pathway	0.59247612	Proteomics	0.22732915
X19O2NoCyA - X1O2PlusCyA	Adrenergic signaling in cardiomyocytes	0.59247612	Proteomics	0.22732915
X19O2NoCyA - X1O2PlusCyA	Prion disease	0.59247612	Proteomics	0.22732915
X19O2NoCyA - X1O2PlusCyA	One carbon pool by folate	0.59247612	Proteomics	0.22732915
X19O2NoCyA - X1O2PlusCyA	Riboflavin metabolism	0.59247612	Proteomics	0.22732915
X19O2NoCyA - X1O2PlusCyA	Pathways of neurodegeneration - multiple diseases	0.59247612	Proteomics	0.22732915
X19O2NoCyA - X1O2PlusCyA	VEGF signaling pathway	0.59247612	Proteomics	0.22732915
X19O2NoCyA - X1O2PlusCyA	Shigellosis	0.592511518	Proteomics	0.227303203
X19O2NoCyA - X1O2PlusCyA	Fc gamma R-mediated phagocytosis	0.592906071	Proteomics	0.227014103
X19O2NoCyA - X1O2PlusCyA	Amphetamine addiction	0.592906071	Proteomics	0.227014103
X19O2NoCyA - X1O2PlusCyA	Pancreatic cancer	0.604584042	Proteomics	0.21854332
X19O2NoCyA - X1O2PlusCyA	Epstein-Barr virus infection	0.604584042	Proteomics	0.21854332
X19O2NoCyA - X1O2PlusCyA	Alcoholism	0.604584042	Proteomics	0.21854332
X19O2NoCyA - X1O2PlusCyA	Endocrine and other factor-regulated calcium reabsorption	0.604584042	Proteomics	0.21854332
X19O2NoCyA - X1O2PlusCyA	Hepatitis B	0.604584042	Proteomics	0.21854332
X19O2NoCyA - X1O2PlusCyA	Chagas disease	0.616593668	Proteomics	0.210000939
X19O2NoCyA - X1O2PlusCyA	Leukocyte transendothelial migration	0.616918208	Proteomics	0.209772412
X19O2NoCyA - X1O2PlusCyA	Amyotrophic lateral sclerosis	0.61878053	Proteomics	0.20846336
X19O2NoCyA - X1O2PlusCyA	Lipid and atherosclerosis	0.623275198	Proteomics	0.205320154
X19O2NoCyA - X1O2PlusCyA	Yersinia infection	0.623275198	Proteomics	0.205320154
X19O2NoCyA - X1O2PlusCyA	Wnt signaling pathway	0.623275198	Proteomics	0.205320154
X19O2NoCyA - X1O2PlusCyA	Drug metabolism - cytochrome P450	0.626845534	Proteomics	0.202839464
X19O2NoCyA - X1O2PlusCyA	Lysosome	0.632414046	Proteomics	0.198998493
X19O2NoCyA - X1O2PlusCyA	Viral protein interaction with cytokine and cytokine receptor	0.632715682	Proteomics	0.198791401
X19O2NoCyA - X1O2PlusCyA	Dilated cardiomyopathy	0.632715682	Proteomics	0.198791401
X19O2NoCyA - X1O2PlusCyA	Parathyroid hormone synthesis, secretion and action	0.638286493	Proteomics	0.194984346
X19O2NoCyA - X1O2PlusCyA	Renin secretion	0.638286493	Proteomics	0.194984346
X19O2NoCyA - X1O2PlusCyA	Bile secretion	0.638286493	Proteomics	0.194984346
X19O2NoCyA - X1O2PlusCyA	Phototransduction	0.638286493	Proteomics	0.194984346
X19O2NoCyA - X1O2PlusCyA	Spinocerebellar ataxia	0.638286493	Proteomics	0.194984346
X19O2NoCyA - X1O2PlusCyA	Glutamatergic synapse	0.650361957	Proteomics	0.186844871
X19O2NoCyA - X1O2PlusCyA	Pentose and glucuronate interconversions	0.654361127	Proteomics	0.184182508
X19O2NoCyA - X1O2PlusCyA	ErbB signaling pathway	0.663155897	Proteomics	0.178384364
X19O2NoCyA - X1O2PlusCyA	Viral myocarditis	0.672409913	Proteomics	0.172365892
X19O2NoCyA - X1O2PlusCyA	ECM-receptor interaction	0.672409913	Proteomics	0.172365892
X19O2NoCyA - X1O2PlusCyA	PI3K-Akt signaling pathway	0.672409913	Proteomics	0.172365892
X19O2NoCyA - X1O2PlusCyA	Metabolism of xenobiotics by cytochrome P450	0.672409913	Proteomics	0.172365892
X19O2NoCyA - X1O2PlusCyA	Neurotrophin signaling pathway	0.672409913	Proteomics	0.172365892
X19O2NoCyA - X1O2PlusCyA	Cysteine and methionine metabolism	0.674197822	Proteomics	0.171212655
X19O2NoCyA - X1O2PlusCyA	Chemical carcinogenesis - DNA adducts	0.681863811	Proteomics	0.166302359
X19O2NoCyA - X1O2PlusCyA	Circadian entrainment	0.685370799	Proteomics	0.164074403
X19O2NoCyA - X1O2PlusCyA	Malaria	0.689464206	Proteomics	0.161488275
X19O2NoCyA - X1O2PlusCyA	Phosphonate and phosphinate metabolism	0.689729111	Proteomics	0.161321443
X19O2NoCyA - X1O2PlusCyA	Nucleotide metabolism	0.698248984	Proteomics	0.155989687
X19O2NoCyA - X1O2PlusCyA	Thiamine metabolism	0.704506769	Proteomics	0.15211483
X19O2NoCyA - X1O2PlusCyA	Salivary secretion	0.707480056	Proteomics	0.150285799
X19O2NoCyA - X1O2PlusCyA	Pathways in cancer	0.707480056	Proteomics	0.150285799
X19O2NoCyA - X1O2PlusCyA	Circadian rhythm	0.707480056	Proteomics	0.150285799
X19O2NoCyA - X1O2PlusCyA	Hepatitis C	0.707480056	Proteomics	0.150285799
X19O2NoCyA - X1O2PlusCyA	Synaptic vesicle cycle	0.731416821	Proteomics	0.135835056
X19O2NoCyA - X1O2PlusCyA	JAK-STAT signaling pathway	0.736899218	Proteomics	0.132591905
X19O2NoCyA - X1O2PlusCyA	Chemokine signaling pathway	0.736899218	Proteomics	0.132591905
X19O2NoCyA - X1O2PlusCyA	Purine metabolism	0.736899218	Proteomics	0.132591905
X19O2NoCyA - X1O2PlusCyA	Cushing syndrome	0.736899218	Proteomics	0.132591905
X19O2NoCyA - X1O2PlusCyA	Insulin resistance	0.736899218	Proteomics	0.132591905
X19O2NoCyA - X1O2PlusCyA	Human T-cell leukemia virus 1 infection	0.736899218	Proteomics	0.132591905
X19O2NoCyA - X1O2PlusCyA	Insulin secretion	0.744432618	Proteomics	0.128174606
X19O2NoCyA - X1O2PlusCyA	Aldosterone-regulated sodium reabsorption	0.744432618	Proteomics	0.128174606
X19O2NoCyA - X1O2PlusCyA	MicroRNAs in cancer	0.744432618	Proteomics	0.128174606
X19O2NoCyA - X1O2PlusCyA	GnRH secretion	0.744432618	Proteomics	0.128174606
X19O2NoCyA - X1O2PlusCyA	Cytosolic DNA-sensing pathway	0.744432618	Proteomics	0.128174606
X19O2NoCyA - X1O2PlusCyA	Cortisol synthesis and secretion	0.744432618	Proteomics	0.128174606
X19O2NoCyA - X1O2PlusCyA	Parkinson disease	0.74537017	Proteomics	0.127627992
X19O2NoCyA - X1O2PlusCyA	Olfactory transduction	0.74537017	Proteomics	0.127627992
X19O2NoCyA - X1O2PlusCyA	Measles	0.748035491	Proteomics	0.126077796
X19O2NoCyA - X1O2PlusCyA	Glycerophospholipid metabolism	0.749758427	Proteomics	0.125078644
X19O2NoCyA - X1O2PlusCyA	Phagosome	0.752506593	Proteomics	0.123489691
X19O2NoCyA - X1O2PlusCyA	Cholinergic synapse	0.752506593	Proteomics	0.123489691
X19O2NoCyA - X1O2PlusCyA	Type I diabetes mellitus	0.752506593	Proteomics	0.123489691
X19O2NoCyA - X1O2PlusCyA	Renal cell carcinoma	0.752506593	Proteomics	0.123489691
X19O2NoCyA - X1O2PlusCyA	Human immunodeficiency virus 1 infection	0.752506593	Proteomics	0.123489691
X19O2NoCyA - X1O2PlusCyA	Glycosaminoglycan biosynthesis - heparan sulfate / heparin	0.752506593	Proteomics	0.123489691
X19O2NoCyA - X1O2PlusCyA	Non-homologous end-joining	0.752506593	Proteomics	0.123489691
X19O2NoCyA - X1O2PlusCyA	Aldosterone synthesis and secretion	0.752506593	Proteomics	0.123489691
X19O2NoCyA - X1O2PlusCyA	Herpes simplex virus 1 infection	0.752506593	Proteomics	0.123489691
X19O2NoCyA - X1O2PlusCyA	Fanconi anemia pathway	0.752506593	Proteomics	0.123489691
X19O2NoCyA - X1O2PlusCyA	FoxO signaling pathway	0.758076602	Proteomics	0.120286908
X19O2NoCyA - X1O2PlusCyA	Platelet activation	0.758249383	Proteomics	0.120187934
X19O2NoCyA - X1O2PlusCyA	T cell receptor signaling pathway	0.758249383	Proteomics	0.120187934
X19O2NoCyA - X1O2PlusCyA	Sulfur relay system	0.758249383	Proteomics	0.120187934
X19O2NoCyA - X1O2PlusCyA	Allograft rejection	0.758249383	Proteomics	0.120187934
X19O2NoCyA - X1O2PlusCyA	Graft-versus-host disease	0.758249383	Proteomics	0.120187934
X19O2NoCyA - X1O2PlusCyA	Pancreatic secretion	0.762304093	Proteomics	0.117871748
X19O2NoCyA - X1O2PlusCyA	mRNA surveillance pathway	0.772400034	Proteomics	0.112157716
X19O2NoCyA - X1O2PlusCyA	AMPK signaling pathway	0.772400034	Proteomics	0.112157716
X19O2NoCyA - X1O2PlusCyA	AGE-RAGE signaling pathway in diabetic complications	0.772400034	Proteomics	0.112157716
X19O2NoCyA - X1O2PlusCyA	Gastric acid secretion	0.772400034	Proteomics	0.112157716
X19O2NoCyA - X1O2PlusCyA	Morphine addiction	0.775801509	Proteomics	0.11024938
X19O2NoCyA - X1O2PlusCyA	Glycosylphosphatidylinositol (GPI)-anchor biosynthesis	0.775801509	Proteomics	0.11024938
X19O2NoCyA - X1O2PlusCyA	Focal adhesion	0.775801509	Proteomics	0.11024938
X19O2NoCyA - X1O2PlusCyA	Thyroid hormone synthesis	0.775801509	Proteomics	0.11024938
X19O2NoCyA - X1O2PlusCyA	Arginine biosynthesis	0.775801509	Proteomics	0.11024938
X19O2NoCyA - X1O2PlusCyA	Systemic lupus erythematosus	0.782404419	Proteomics	0.106568705
X19O2NoCyA - X1O2PlusCyA	Adherens junction	0.785859266	Proteomics	0.104655222
X19O2NoCyA - X1O2PlusCyA	Fluid shear stress and atherosclerosis	0.786577382	Proteomics	0.104258546
X19O2NoCyA - X1O2PlusCyA	Leishmaniasis	0.792947076	Proteomics	0.100755798
X19O2NoCyA - X1O2PlusCyA	Dopaminergic synapse	0.796897787	Proteomics	0.098597379
X19O2NoCyA - X1O2PlusCyA	Nitrogen metabolism	0.80050928	Proteomics	0.096633629
X19O2NoCyA - X1O2PlusCyA	Sulfur metabolism	0.80050928	Proteomics	0.096633629
X19O2NoCyA - X1O2PlusCyA	Cardiac muscle contraction	0.801955462	Proteomics	0.09584975
X19O2NoCyA - X1O2PlusCyA	Choline metabolism in cancer	0.802860019	Proteomics	0.095360168
X19O2NoCyA - X1O2PlusCyA	Colorectal cancer	0.803951723	Proteomics	0.09477003
X19O2NoCyA - X1O2PlusCyA	Hippo signaling pathway	0.817205098	Proteomics	0.087668933
X19O2NoCyA - X1O2PlusCyA	Serotonergic synapse	0.824211485	Proteomics	0.083961338
X19O2NoCyA - X1O2PlusCyA	Glycosaminoglycan degradation	0.824211485	Proteomics	0.083961338
X19O2NoCyA - X1O2PlusCyA	Base excision repair	0.824211485	Proteomics	0.083961338
X19O2NoCyA - X1O2PlusCyA	Ferroptosis	0.824211485	Proteomics	0.083961338
X19O2NoCyA - X1O2PlusCyA	Tyrosine metabolism	0.829130533	Proteomics	0.081377091
X19O2NoCyA - X1O2PlusCyA	cGMP-PKG signaling pathway	0.829630573	Proteomics	0.081115252
X19O2NoCyA - X1O2PlusCyA	Regulation of actin cytoskeleton	0.829630573	Proteomics	0.081115252
X19O2NoCyA - X1O2PlusCyA	Taurine and hypotaurine metabolism	0.829630573	Proteomics	0.081115252
X19O2NoCyA - X1O2PlusCyA	DNA replication	0.837188678	Proteomics	0.077176653
X19O2NoCyA - X1O2PlusCyA	RNA degradation	0.850990478	Proteomics	0.070075299
X19O2NoCyA - X1O2PlusCyA	Other glycan degradation	0.8530252	Proteomics	0.069038139
X19O2NoCyA - X1O2PlusCyA	Basal cell carcinoma	0.8530252	Proteomics	0.069038139
X19O2NoCyA - X1O2PlusCyA	Vascular smooth muscle contraction	0.8530252	Proteomics	0.069038139
X19O2NoCyA - X1O2PlusCyA	Antifolate resistance	0.8530252	Proteomics	0.069038139
X19O2NoCyA - X1O2PlusCyA	Mineral absorption	0.8530252	Proteomics	0.069038139
X19O2NoCyA - X1O2PlusCyA	Prolactin signaling pathway	0.853592083	Proteomics	0.068749622
X19O2NoCyA - X1O2PlusCyA	Cellular senescence	0.853844912	Proteomics	0.068621005
X19O2NoCyA - X1O2PlusCyA	Endocytosis	0.860386853	Proteomics	0.065306234
X19O2NoCyA - X1O2PlusCyA	Caffeine metabolism	0.860386853	Proteomics	0.065306234
X19O2NoCyA - X1O2PlusCyA	Salmonella infection	0.860386853	Proteomics	0.065306234
X19O2NoCyA - X1O2PlusCyA	Taste transduction	0.860907296	Proteomics	0.065043612
X19O2NoCyA - X1O2PlusCyA	Viral carcinogenesis	0.866605168	Proteomics	0.062178726
X19O2NoCyA - X1O2PlusCyA	Various types of N-glycan biosynthesis	0.866605168	Proteomics	0.062178726
X19O2NoCyA - X1O2PlusCyA	Signaling pathways regulating pluripotency of stem cells	0.869176753	Proteomics	0.060891898
X19O2NoCyA - X1O2PlusCyA	Folate biosynthesis	0.869176753	Proteomics	0.060891898
X19O2NoCyA - X1O2PlusCyA	Carbohydrate digestion and absorption	0.869176753	Proteomics	0.060891898
X19O2NoCyA - X1O2PlusCyA	Transcriptional misregulation in cancer	0.870510876	Proteomics	0.060225799
X19O2NoCyA - X1O2PlusCyA	TGF-beta signaling pathway	0.870510876	Proteomics	0.060225799
X19O2NoCyA - X1O2PlusCyA	Arrhythmogenic right ventricular cardiomyopathy	0.870510876	Proteomics	0.060225799
X19O2NoCyA - X1O2PlusCyA	Pathogenic Escherichia coli infection	0.870510876	Proteomics	0.060225799
X19O2NoCyA - X1O2PlusCyA	Bladder cancer	0.870510876	Proteomics	0.060225799
X19O2NoCyA - X1O2PlusCyA	Long-term potentiation	0.870510876	Proteomics	0.060225799
X19O2NoCyA - X1O2PlusCyA	Pertussis	0.870510876	Proteomics	0.060225799
X19O2NoCyA - X1O2PlusCyA	Sphingolipid metabolism	0.873440366	Proteomics	0.058766741
X19O2NoCyA - X1O2PlusCyA	Ether lipid metabolism	0.873868093	Proteomics	0.058554118
X19O2NoCyA - X1O2PlusCyA	Gap junction	0.875265479	Proteomics	0.0578602
X19O2NoCyA - X1O2PlusCyA	Neutrophil extracellular trap formation	0.875746137	Proteomics	0.05762177
X19O2NoCyA - X1O2PlusCyA	Bacterial invasion of epithelial cells	0.875746137	Proteomics	0.05762177
X19O2NoCyA - X1O2PlusCyA	p53 signaling pathway	0.875746137	Proteomics	0.05762177
X19O2NoCyA - X1O2PlusCyA	Pentose phosphate pathway	0.884276661	Proteomics	0.053411837
X19O2NoCyA - X1O2PlusCyA	Hematopoietic cell lineage	0.890305494	Proteomics	0.050460947
X19O2NoCyA - X1O2PlusCyA	Nicotinate and nicotinamide metabolism	0.89308971	Proteomics	0.049104914
X19O2NoCyA - X1O2PlusCyA	Cytokine-cytokine receptor interaction	0.89422184	Proteomics	0.048554727
X19O2NoCyA - X1O2PlusCyA	Thyroid cancer	0.906853264	Proteomics	0.042462979
X19O2NoCyA - X1O2PlusCyA	Hippo signaling pathway - multiple species	0.912728089	Proteomics	0.039658584
X19O2NoCyA - X1O2PlusCyA	Homologous recombination	0.912728089	Proteomics	0.039658584
X19O2NoCyA - X1O2PlusCyA	Long-term depression	0.912728089	Proteomics	0.039658584
X19O2NoCyA - X1O2PlusCyA	Hypertrophic cardiomyopathy	0.912862289	Proteomics	0.039594733
X19O2NoCyA - X1O2PlusCyA	Hedgehog signaling pathway	0.92750059	Proteomics	0.032685805
X19O2NoCyA - X1O2PlusCyA	Gastric cancer	0.93137451	Proteomics	0.030875652
X19O2NoCyA - X1O2PlusCyA	mTOR signaling pathway	0.941005244	Proteomics	0.026407956
X19O2NoCyA - X1O2PlusCyA	Glycosaminoglycan biosynthesis - chondroitin sulfate / dermatan sulfate	0.941005244	Proteomics	0.026407956
X19O2NoCyA - X1O2PlusCyA	Apelin signaling pathway	0.948136929	Proteomics	0.023128938
X19O2NoCyA - X1O2PlusCyA	Other types of O-glycan biosynthesis	0.94900233	Proteomics	0.022732721
X19O2NoCyA - X1O2PlusCyA	RNA polymerase	0.94900233	Proteomics	0.022732721
X19O2NoCyA - X1O2PlusCyA	EGFR tyrosine kinase inhibitor resistance	0.94900233	Proteomics	0.022732721
X19O2NoCyA - X1O2PlusCyA	Fat digestion and absorption	0.94900233	Proteomics	0.022732721
X19O2NoCyA - X1O2PlusCyA	2-Oxocarboxylic acid metabolism	0.950502765	Proteomics	0.022046616
X19O2NoCyA - X1O2PlusCyA	Breast cancer	0.955224965	Proteomics	0.019894336
X19O2NoCyA - X1O2PlusCyA	Tight junction	0.955415785	Proteomics	0.019807588
X19O2NoCyA - X1O2PlusCyA	Necroptosis	0.955415785	Proteomics	0.019807588
X19O2NoCyA - X1O2PlusCyA	MAPK signaling pathway	0.955415785	Proteomics	0.019807588
X19O2NoCyA - X1O2PlusCyA	RIG-I-like receptor signaling pathway	0.955415785	Proteomics	0.019807588
X19O2NoCyA - X1O2PlusCyA	Phenylalanine metabolism	0.955415785	Proteomics	0.019807588
X19O2NoCyA - X1O2PlusCyA	Chemical carcinogenesis - receptor activation	0.955415785	Proteomics	0.019807588
X19O2NoCyA - X1O2PlusCyA	Ubiquinone and other terpenoid-quinone biosynthesis	0.96309049	Proteomics	0.016332906
X19O2NoCyA - X1O2PlusCyA	Longevity regulating pathway - multiple species	0.968595416	Proteomics	0.013857591
X19O2NoCyA - X1O2PlusCyA	Huntington disease	0.976479723	Proteomics	0.010336771
X19O2NoCyA - X1O2PlusCyA	NOD-like receptor signaling pathway	0.978469155	Proteomics	0.00945286
X19O2NoCyA - X1O2PlusCyA	Arachidonic acid metabolism	0.978469155	Proteomics	0.00945286
X19O2NoCyA - X1O2PlusCyA	Oxytocin signaling pathway	0.978469155	Proteomics	0.00945286
X19O2NoCyA - X1O2PlusCyA	Acute myeloid leukemia	0.978469155	Proteomics	0.00945286
X19O2NoCyA - X1O2PlusCyA	Viral life cycle - HIV-1	0.980271961	Proteomics	0.008653419
X19O2NoCyA - X1O2PlusCyA	Autophagy - other	0.982446461	Proteomics	0.007691108
X19O2NoCyA - X1O2PlusCyA	B cell receptor signaling pathway	0.982450548	Proteomics	0.007689301
X19O2NoCyA - X1O2PlusCyA	TNF signaling pathway	0.989104217	Proteomics	0.004757946
X19O2NoCyA - X1O2PlusCyA	Intestinal immune network for IgA production	0.991266491	Proteomics	0.003809575
X19O2NoCyA - X1O2PlusCyA	Glycosaminoglycan biosynthesis - keratan sulfate	0.991266491	Proteomics	0.003809575
X19O2NoCyA - X1O2PlusCyA	Non-alcoholic fatty liver disease	0.991266491	Proteomics	0.003809575
X19O2NoCyA - X1O2PlusCyA	Endometrial cancer	0.991453113	Proteomics	0.003727819
X19O2NoCyA - X1O2PlusCyA	Proteoglycans in cancer	0.991453113	Proteomics	0.003727819
X19O2NoCyA - X1O2PlusCyA	Phenylalanine, tyrosine and tryptophan biosynthesis	0.991453113	Proteomics	0.003727819
X19O2NoCyA - X1O2PlusCyA	Antigen processing and presentation	0.991453113	Proteomics	0.003727819
X1O2NoCyA - X1O2PlusCyA	Valine, leucine and isoleucine degradation	0.012485566	Proteomics	1.903591751
X1O2NoCyA - X1O2PlusCyA	Fatty acid degradation	0.019099565	Proteomics	1.718976529
X1O2NoCyA - X1O2PlusCyA	Citrate cycle (TCA cycle)	0.066989607	Proteomics	1.173992569
X1O2NoCyA - X1O2PlusCyA	Histidine metabolism	0.210528179	Proteomics	0.676689766
X1O2NoCyA - X1O2PlusCyA	beta-Alanine metabolism	0.210528179	Proteomics	0.676689766
X1O2NoCyA - X1O2PlusCyA	Mannose type O-glycan biosynthesis	0.210528179	Proteomics	0.676689766
X1O2NoCyA - X1O2PlusCyA	Pyrimidine metabolism	0.210528179	Proteomics	0.676689766
X1O2NoCyA - X1O2PlusCyA	Butanoate metabolism	0.616080883	Proteomics	0.210362267
X1O2NoCyA - X1O2PlusCyA	Glutathione metabolism	0.70711144	Proteomics	0.150512136
X1O2NoCyA - X1O2PlusCyA	Tryptophan metabolism	0.76546413	Proteomics	0.116075156
X1O2NoCyA - X1O2PlusCyA	Aminoacyl-tRNA biosynthesis	0.834210908	Proteomics	0.078724136
X1O2NoCyA - X1O2PlusCyA	Dopaminergic synapse	0.914615318	Proteomics	0.038761529
X1O2NoCyA - X1O2PlusCyA	Serotonergic synapse	0.914615318	Proteomics	0.038761529
X1O2NoCyA - X1O2PlusCyA	Mucin type O-glycan biosynthesis	0.916401353	Proteomics	0.037914278
X1O2NoCyA - X1O2PlusCyA	Glycosaminoglycan degradation	0.928346998	Proteomics	0.032289662
X1O2NoCyA - X1O2PlusCyA	Lysine degradation	0.942871895	Proteomics	0.025547309
X1O2NoCyA - X1O2PlusCyA	Pantothenate and CoA biosynthesis	0.942871895	Proteomics	0.025547309
X1O2NoCyA - X1O2PlusCyA	Nucleotide metabolism	0.942871895	Proteomics	0.025547309
X1O2NoCyA - X1O2PlusCyA	RIG-I-like receptor signaling pathway	0.942871895	Proteomics	0.025547309
X1O2NoCyA - X1O2PlusCyA	Proximal tubule bicarbonate reclamation	0.942871895	Proteomics	0.025547309
X1O2NoCyA - X1O2PlusCyA	Glutamatergic synapse	0.942871895	Proteomics	0.025547309
X1O2NoCyA - X1O2PlusCyA	Human T-cell leukemia virus 1 infection	0.942871895	Proteomics	0.025547309
X1O2NoCyA - X1O2PlusCyA	Thyroid hormone signaling pathway	0.942871895	Proteomics	0.025547309
X1O2NoCyA - X1O2PlusCyA	Complement and coagulation cascades	0.942871895	Proteomics	0.025547309
X1O2NoCyA - X1O2PlusCyA	Lysosome	0.942871895	Proteomics	0.025547309
X1O2NoCyA - X1O2PlusCyA	Long-term potentiation	0.942871895	Proteomics	0.025547309
X1O2NoCyA - X1O2PlusCyA	Other types of O-glycan biosynthesis	0.942871895	Proteomics	0.025547309
X1O2NoCyA - X1O2PlusCyA	Fc epsilon RI signaling pathway	0.942871895	Proteomics	0.025547309
X1O2NoCyA - X1O2PlusCyA	Apelin signaling pathway	0.942871895	Proteomics	0.025547309
X1O2NoCyA - X1O2PlusCyA	Vitamin digestion and absorption	0.942871895	Proteomics	0.025547309
X1O2NoCyA - X1O2PlusCyA	Pyruvate metabolism	0.942871895	Proteomics	0.025547309
X1O2NoCyA - X1O2PlusCyA	Parathyroid hormone synthesis, secretion and action	0.942871895	Proteomics	0.025547309
X1O2NoCyA - X1O2PlusCyA	Purine metabolism	0.942871895	Proteomics	0.025547309
X1O2NoCyA - X1O2PlusCyA	Ribosome	0.942871895	Proteomics	0.025547309
X1O2NoCyA - X1O2PlusCyA	Pentose phosphate pathway	0.942871895	Proteomics	0.025547309
X1O2NoCyA - X1O2PlusCyA	Drug metabolism - other enzymes	0.942871895	Proteomics	0.025547309
X1O2NoCyA - X1O2PlusCyA	Terpenoid backbone biosynthesis	0.942871895	Proteomics	0.025547309
X1O2NoCyA - X1O2PlusCyA	Retrograde endocannabinoid signaling	0.960638	Proteomics	0.017440238
X1O2NoCyA - X1O2PlusCyA	Other glycan degradation	0.960638	Proteomics	0.017440238
X1O2NoCyA - X1O2PlusCyA	Long-term depression	0.960638	Proteomics	0.017440238
X1O2NoCyA - X1O2PlusCyA	Lipoic acid metabolism	0.960638	Proteomics	0.017440238
X1O2NoCyA - X1O2PlusCyA	Pancreatic secretion	0.960638	Proteomics	0.017440238
X1O2NoCyA - X1O2PlusCyA	Salivary secretion	0.960638	Proteomics	0.017440238
X1O2NoCyA - X1O2PlusCyA	Bacterial invasion of epithelial cells	0.960638	Proteomics	0.017440238
X1O2NoCyA - X1O2PlusCyA	Axon guidance	0.960638	Proteomics	0.017440238
X1O2NoCyA - X1O2PlusCyA	Chemical carcinogenesis - receptor activation	0.960638	Proteomics	0.017440238
X1O2NoCyA - X1O2PlusCyA	Arrhythmogenic right ventricular cardiomyopathy	0.993164252	Proteomics	0.002978921
X1O2NoCyA - X1O2PlusCyA	Arachidonic acid metabolism	0.993164252	Proteomics	0.002978921
X1O2NoCyA - X1O2PlusCyA	Huntington disease	0.993164252	Proteomics	0.002978921
X1O2NoCyA - X1O2PlusCyA	Glycosphingolipid biosynthesis - globo and isoglobo series	0.993164252	Proteomics	0.002978921
X1O2NoCyA - X1O2PlusCyA	Renin secretion	0.993164252	Proteomics	0.002978921
X1O2NoCyA - X1O2PlusCyA	Protein export	0.993164252	Proteomics	0.002978921
X1O2NoCyA - X1O2PlusCyA	Cysteine and methionine metabolism	0.993164252	Proteomics	0.002978921
X1O2NoCyA - X1O2PlusCyA	Circadian entrainment	0.993164252	Proteomics	0.002978921
X1O2NoCyA - X1O2PlusCyA	NOD-like receptor signaling pathway	0.993164252	Proteomics	0.002978921
X1O2NoCyA - X1O2PlusCyA	Base excision repair	0.993164252	Proteomics	0.002978921
X1O2NoCyA - X1O2PlusCyA	SNARE interactions in vesicular transport	0.993164252	Proteomics	0.002978921
X1O2NoCyA - X1O2PlusCyA	Phospholipase D signaling pathway	0.993164252	Proteomics	0.002978921
X1O2NoCyA - X1O2PlusCyA	Autophagy - other	0.993164252	Proteomics	0.002978921
X1O2NoCyA - X1O2PlusCyA	Prion disease	0.993164252	Proteomics	0.002978921
X1O2NoCyA - X1O2PlusCyA	Metabolism of xenobiotics by cytochrome P450	0.993164252	Proteomics	0.002978921
X1O2NoCyA - X1O2PlusCyA	Coronavirus disease - COVID-19	0.993164252	Proteomics	0.002978921
X1O2NoCyA - X1O2PlusCyA	Fatty acid metabolism	0.993164252	Proteomics	0.002978921
X1O2NoCyA - X1O2PlusCyA	Proteasome	0.993164252	Proteomics	0.002978921
X1O2NoCyA - X1O2PlusCyA	Rheumatoid arthritis	0.993164252	Proteomics	0.002978921
X1O2NoCyA - X1O2PlusCyA	Intestinal immune network for IgA production	0.993164252	Proteomics	0.002978921
X1O2NoCyA - X1O2PlusCyA	Regulation of lipolysis in adipocytes	0.993164252	Proteomics	0.002978921
X1O2NoCyA - X1O2PlusCyA	Tuberculosis	0.993164252	Proteomics	0.002978921
X1O2NoCyA - X1O2PlusCyA	Hypertrophic cardiomyopathy	0.993164252	Proteomics	0.002978921
X1O2NoCyA - X1O2PlusCyA	Gastric acid secretion	0.993164252	Proteomics	0.002978921
X1O2NoCyA - X1O2PlusCyA	Peroxisome	0.993164252	Proteomics	0.002978921
X1O2NoCyA - X1O2PlusCyA	Aldosterone-regulated sodium reabsorption	0.993164252	Proteomics	0.002978921
X1O2NoCyA - X1O2PlusCyA	Fatty acid elongation	0.993164252	Proteomics	0.002978921
X1O2NoCyA - X1O2PlusCyA	Basal cell carcinoma	0.993164252	Proteomics	0.002978921
X1O2NoCyA - X1O2PlusCyA	Ferroptosis	0.993164252	Proteomics	0.002978921
X1O2NoCyA - X1O2PlusCyA	Fc gamma R-mediated phagocytosis	0.993164252	Proteomics	0.002978921
X1O2NoCyA - X1O2PlusCyA	Focal adhesion	0.993164252	Proteomics	0.002978921
X1O2NoCyA - X1O2PlusCyA	Mitophagy - animal	0.993164252	Proteomics	0.002978921
X1O2NoCyA - X1O2PlusCyA	Folate biosynthesis	0.993164252	Proteomics	0.002978921
X1O2NoCyA - X1O2PlusCyA	Glycerolipid metabolism	0.993164252	Proteomics	0.002978921
X1O2NoCyA - X1O2PlusCyA	Mismatch repair	0.993164252	Proteomics	0.002978921
X1O2NoCyA - X1O2PlusCyA	Mineral absorption	0.993164252	Proteomics	0.002978921
X1O2NoCyA - X1O2PlusCyA	Alcoholism	0.993164252	Proteomics	0.002978921
X1O2NoCyA - X1O2PlusCyA	Phototransduction	0.993164252	Proteomics	0.002978921
X1O2NoCyA - X1O2PlusCyA	Olfactory transduction	0.993164252	Proteomics	0.002978921
X1O2NoCyA - X1O2PlusCyA	Biosynthesis of cofactors	0.993164252	Proteomics	0.002978921
X1O2NoCyA - X1O2PlusCyA	Yersinia infection	0.993164252	Proteomics	0.002978921
X1O2NoCyA - X1O2PlusCyA	Chemical carcinogenesis - DNA adducts	0.993164252	Proteomics	0.002978921
X1O2NoCyA - X1O2PlusCyA	Endocytosis	0.993164252	Proteomics	0.002978921
X1O2NoCyA - X1O2PlusCyA	Cushing syndrome	0.993164252	Proteomics	0.002978921
X1O2NoCyA - X1O2PlusCyA	Glyoxylate and dicarboxylate metabolism	0.993164252	Proteomics	0.002978921
X1O2NoCyA - X1O2PlusCyA	Propanoate metabolism	0.993164252	Proteomics	0.002978921
X1O2NoCyA - X1O2PlusCyA	Biosynthesis of unsaturated fatty acids	0.993164252	Proteomics	0.002978921
X1O2NoCyA - X1O2PlusCyA	Cholinergic synapse	0.993164252	Proteomics	0.002978921
X1O2NoCyA - X1O2PlusCyA	Carbohydrate digestion and absorption	0.993164252	Proteomics	0.002978921
X1O2NoCyA - X1O2PlusCyA	GABAergic synapse	0.993164252	Proteomics	0.002978921
X1O2NoCyA - X1O2PlusCyA	Aldosterone synthesis and secretion	0.993164252	Proteomics	0.002978921
X1O2NoCyA - X1O2PlusCyA	Epithelial cell signaling in Helicobacter pylori infection	0.993164252	Proteomics	0.002978921
X1O2NoCyA - X1O2PlusCyA	Notch signaling pathway	0.993164252	Proteomics	0.002978921
X1O2NoCyA - X1O2PlusCyA	Parkinson disease	0.993164252	Proteomics	0.002978921
X1O2NoCyA - X1O2PlusCyA	Allograft rejection	0.993164252	Proteomics	0.002978921
X1O2NoCyA - X1O2PlusCyA	Graft-versus-host disease	0.993164252	Proteomics	0.002978921
X1O2NoCyA - X1O2PlusCyA	Signaling pathways regulating pluripotency of stem cells	0.993164252	Proteomics	0.002978921
X1O2NoCyA - X1O2PlusCyA	Glycine, serine and threonine metabolism	0.993164252	Proteomics	0.002978921
X1O2NoCyA - X1O2PlusCyA	Glycosylphosphatidylinositol (GPI)-anchor biosynthesis	0.993164252	Proteomics	0.002978921
X1O2NoCyA - X1O2PlusCyA	Steroid hormone biosynthesis	0.993164252	Proteomics	0.002978921
X1O2NoCyA - X1O2PlusCyA	Sphingolipid metabolism	0.993164252	Proteomics	0.002978921
X1O2NoCyA - X1O2PlusCyA	Protein digestion and absorption	0.993164252	Proteomics	0.002978921
X1O2NoCyA - X1O2PlusCyA	RNA polymerase	0.993164252	Proteomics	0.002978921
X1O2NoCyA - X1O2PlusCyA	Type I diabetes mellitus	0.993164252	Proteomics	0.002978921
X1O2NoCyA - X1O2PlusCyA	Retinol metabolism	0.993164252	Proteomics	0.002978921
X1O2NoCyA - X1O2PlusCyA	Sulfur relay system	0.993164252	Proteomics	0.002978921
X1O2NoCyA - X1O2PlusCyA	Leukocyte transendothelial migration	0.993164252	Proteomics	0.002978921
X1O2NoCyA - X1O2PlusCyA	Cholesterol metabolism	0.993164252	Proteomics	0.002978921
X1O2NoCyA - X1O2PlusCyA	PPAR signaling pathway	0.993164252	Proteomics	0.002978921
X1O2NoCyA - X1O2PlusCyA	Natural killer cell mediated cytotoxicity	0.993164252	Proteomics	0.002978921
X1O2NoCyA - X1O2PlusCyA	T cell receptor signaling pathway	0.993164252	Proteomics	0.002978921
X1O2NoCyA - X1O2PlusCyA	Starch and sucrose metabolism	0.993164252	Proteomics	0.002978921
X1O2NoCyA - X1O2PlusCyA	Morphine addiction	0.993164252	Proteomics	0.002978921
X1O2NoCyA - X1O2PlusCyA	Non-small cell lung cancer	0.993164252	Proteomics	0.002978921
X1O2NoCyA - X1O2PlusCyA	Nicotinate and nicotinamide metabolism	0.993164252	Proteomics	0.002978921
X1O2NoCyA - X1O2PlusCyA	Valine, leucine and isoleucine biosynthesis	0.993164252	Proteomics	0.002978921
X1O2NoCyA - X1O2PlusCyA	Insulin resistance	0.993164252	Proteomics	0.002978921
X1O2NoCyA - X1O2PlusCyA	VEGF signaling pathway	0.993164252	Proteomics	0.002978921
X1O2NoCyA - X1O2PlusCyA	Diabetic cardiomyopathy	0.993164252	Proteomics	0.002978921
X1O2NoCyA - X1O2PlusCyA	Vibrio cholerae infection	0.993164252	Proteomics	0.002978921
X1O2NoCyA - X1O2PlusCyA	Thyroid cancer	0.993164252	Proteomics	0.002978921
X1O2NoCyA - X1O2PlusCyA	Viral protein interaction with cytokine and cytokine receptor	0.993164252	Proteomics	0.002978921
X1O2NoCyA - X1O2PlusCyA	DNA replication	0.993164252	Proteomics	0.002978921
X1O2NoCyA - X1O2PlusCyA	GnRH secretion	0.993164252	Proteomics	0.002978921
X1O2NoCyA - X1O2PlusCyA	Pertussis	0.993164252	Proteomics	0.002978921
X1O2NoCyA - X1O2PlusCyA	Glucagon signaling pathway	0.993164252	Proteomics	0.002978921
X1O2NoCyA - X1O2PlusCyA	Small cell lung cancer	0.993164252	Proteomics	0.002978921
X1O2NoCyA - X1O2PlusCyA	Endometrial cancer	0.993164252	Proteomics	0.002978921
X1O2NoCyA - X1O2PlusCyA	Phosphonate and phosphinate metabolism	0.993164252	Proteomics	0.002978921
X1O2NoCyA - X1O2PlusCyA	Viral myocarditis	0.993164252	Proteomics	0.002978921
X1O2NoCyA - X1O2PlusCyA	Renal cell carcinoma	0.993164252	Proteomics	0.002978921
X1O2NoCyA - X1O2PlusCyA	Hepatocellular carcinoma	0.993164252	Proteomics	0.002978921
X1O2NoCyA - X1O2PlusCyA	Pathways of neurodegeneration - multiple diseases	0.993164252	Proteomics	0.002978921
X1O2NoCyA - X1O2PlusCyA	Synaptic vesicle cycle	0.993164252	Proteomics	0.002978921
X1O2NoCyA - X1O2PlusCyA	Tyrosine metabolism	0.993164252	Proteomics	0.002978921
X1O2NoCyA - X1O2PlusCyA	Steroid biosynthesis	0.993164252	Proteomics	0.002978921
X1O2NoCyA - X1O2PlusCyA	Homologous recombination	0.993164252	Proteomics	0.002978921
X1O2NoCyA - X1O2PlusCyA	Arginine biosynthesis	0.993164252	Proteomics	0.002978921
X1O2NoCyA - X1O2PlusCyA	Drug metabolism - cytochrome P450	0.993164252	Proteomics	0.002978921
X1O2NoCyA - X1O2PlusCyA	Regulation of actin cytoskeleton	0.993164252	Proteomics	0.002978921
X1O2NoCyA - X1O2PlusCyA	Growth hormone synthesis, secretion and action	0.993164252	Proteomics	0.002978921
X1O2NoCyA - X1O2PlusCyA	Caffeine metabolism	0.993164252	Proteomics	0.002978921
X1O2NoCyA - X1O2PlusCyA	Thyroid hormone synthesis	0.993164252	Proteomics	0.002978921
X1O2NoCyA - X1O2PlusCyA	Legionellosis	0.993164252	Proteomics	0.002978921
X1O2NoCyA - X1O2PlusCyA	Type II diabetes mellitus	0.993164252	Proteomics	0.002978921
X1O2NoCyA - X1O2PlusCyA	Bladder cancer	0.993164252	Proteomics	0.002978921
X1O2NoCyA - X1O2PlusCyA	African trypanosomiasis	0.993164252	Proteomics	0.002978921
X1O2NoCyA - X1O2PlusCyA	Ribosome biogenesis in eukaryotes	0.993164252	Proteomics	0.002978921
X1O2NoCyA - X1O2PlusCyA	Chronic myeloid leukemia	0.993164252	Proteomics	0.002978921
X1O2NoCyA - X1O2PlusCyA	Hematopoietic cell lineage	0.993164252	Proteomics	0.002978921
X1O2NoCyA - X1O2PlusCyA	IL-17 signaling pathway	0.993164252	Proteomics	0.002978921
X1O2NoCyA - X1O2PlusCyA	Th17 cell differentiation	0.993164252	Proteomics	0.002978921
X1O2NoCyA - X1O2PlusCyA	Non-alcoholic fatty liver disease	0.993164252	Proteomics	0.002978921
X1O2NoCyA - X1O2PlusCyA	N-Glycan biosynthesis	0.993164252	Proteomics	0.002978921
X1O2NoCyA - X1O2PlusCyA	Leishmaniasis	0.993164252	Proteomics	0.002978921
X1O2NoCyA - X1O2PlusCyA	Renin-angiotensin system	0.993164252	Proteomics	0.002978921
X1O2NoCyA - X1O2PlusCyA	Cell adhesion molecules	0.993164252	Proteomics	0.002978921
X1O2NoCyA - X1O2PlusCyA	FoxO signaling pathway	0.993164252	Proteomics	0.002978921
X1O2NoCyA - X1O2PlusCyA	Thermogenesis	0.993164252	Proteomics	0.002978921
X1O2NoCyA - X1O2PlusCyA	Spliceosome	0.993164252	Proteomics	0.002978921
X1O2NoCyA - X1O2PlusCyA	Oxytocin signaling pathway	0.993164252	Proteomics	0.002978921
X1O2NoCyA - X1O2PlusCyA	Ascorbate and aldarate metabolism	0.993164252	Proteomics	0.002978921
X1O2NoCyA - X1O2PlusCyA	Glycosaminoglycan biosynthesis - heparan sulfate / heparin	0.993164252	Proteomics	0.002978921
X1O2NoCyA - X1O2PlusCyA	Cocaine addiction	0.993164252	Proteomics	0.002978921
X1O2NoCyA - X1O2PlusCyA	Cortisol synthesis and secretion	0.993164252	Proteomics	0.002978921
X1O2NoCyA - X1O2PlusCyA	Amyotrophic lateral sclerosis	0.993164252	Proteomics	0.002978921
X1O2NoCyA - X1O2PlusCyA	Prostate cancer	0.993164252	Proteomics	0.002978921
X1O2NoCyA - X1O2PlusCyA	Spinocerebellar ataxia	0.993164252	Proteomics	0.002978921
X1O2NoCyA - X1O2PlusCyA	Nucleocytoplasmic transport	0.993164252	Proteomics	0.002978921
X1O2NoCyA - X1O2PlusCyA	Rap1 signaling pathway	0.993164252	Proteomics	0.002978921
X1O2NoCyA - X1O2PlusCyA	Hepatitis B	0.993164252	Proteomics	0.002978921
X1O2NoCyA - X1O2PlusCyA	Human immunodeficiency virus 1 infection	0.993164252	Proteomics	0.002978921
X1O2NoCyA - X1O2PlusCyA	Melanoma	0.993164252	Proteomics	0.002978921
X1O2NoCyA - X1O2PlusCyA	Breast cancer	0.993164252	Proteomics	0.002978921
X1O2NoCyA - X1O2PlusCyA	Glycerophospholipid metabolism	0.993164252	Proteomics	0.002978921
X1O2NoCyA - X1O2PlusCyA	Choline metabolism in cancer	0.993164252	Proteomics	0.002978921
X1O2NoCyA - X1O2PlusCyA	Oocyte meiosis	0.993164252	Proteomics	0.002978921
X1O2NoCyA - X1O2PlusCyA	Glycosaminoglycan biosynthesis - chondroitin sulfate / dermatan sulfate	0.993164252	Proteomics	0.002978921
X1O2NoCyA - X1O2PlusCyA	p53 signaling pathway	0.993164252	Proteomics	0.002978921
X1O2NoCyA - X1O2PlusCyA	Selenocompound metabolism	0.993164252	Proteomics	0.002978921
X1O2NoCyA - X1O2PlusCyA	Taste transduction	0.993164252	Proteomics	0.002978921
X1O2NoCyA - X1O2PlusCyA	Influenza A	0.993164252	Proteomics	0.002978921
X1O2NoCyA - X1O2PlusCyA	Arginine and proline metabolism	0.993164252	Proteomics	0.002978921
X1O2NoCyA - X1O2PlusCyA	Primary bile acid biosynthesis	0.993164252	Proteomics	0.002978921
X1O2NoCyA - X1O2PlusCyA	Fatty acid biosynthesis	0.993164252	Proteomics	0.002978921
X1O2NoCyA - X1O2PlusCyA	Tight junction	0.993164252	Proteomics	0.002978921
X1O2NoCyA - X1O2PlusCyA	Glycosaminoglycan biosynthesis - keratan sulfate	0.993164252	Proteomics	0.002978921
X1O2NoCyA - X1O2PlusCyA	Staphylococcus aureus infection	0.993164252	Proteomics	0.002978921
X1O2NoCyA - X1O2PlusCyA	Neomycin, kanamycin and gentamicin biosynthesis	0.993164252	Proteomics	0.002978921
X1O2NoCyA - X1O2PlusCyA	Toxoplasmosis	0.993164252	Proteomics	0.002978921
X1O2NoCyA - X1O2PlusCyA	Alzheimer disease	0.993164252	Proteomics	0.002978921
X1O2NoCyA - X1O2PlusCyA	Prolactin signaling pathway	0.993164252	Proteomics	0.002978921
X1O2NoCyA - X1O2PlusCyA	Cell cycle	0.993164252	Proteomics	0.002978921
X1O2NoCyA - X1O2PlusCyA	Measles	0.993164252	Proteomics	0.002978921
X1O2NoCyA - X1O2PlusCyA	Fructose and mannose metabolism	0.993164252	Proteomics	0.002978921
X1O2NoCyA - X1O2PlusCyA	Alanine, aspartate and glutamate metabolism	0.993164252	Proteomics	0.002978921
X1O2NoCyA - X1O2PlusCyA	Chemokine signaling pathway	0.993164252	Proteomics	0.002978921
X1O2NoCyA - X1O2PlusCyA	PD-L1 expression and PD-1 checkpoint pathway in cancer	0.993164252	Proteomics	0.002978921
X1O2NoCyA - X1O2PlusCyA	B cell receptor signaling pathway	0.993164252	Proteomics	0.002978921
X1O2NoCyA - X1O2PlusCyA	Inflammatory mediator regulation of TRP channels	0.993164252	Proteomics	0.002978921
X1O2NoCyA - X1O2PlusCyA	Neutrophil extracellular trap formation	0.993164252	Proteomics	0.002978921
X1O2NoCyA - X1O2PlusCyA	TNF signaling pathway	0.993164252	Proteomics	0.002978921
X1O2NoCyA - X1O2PlusCyA	Inositol phosphate metabolism	0.993164252	Proteomics	0.002978921
X1O2NoCyA - X1O2PlusCyA	Hepatitis C	0.993164252	Proteomics	0.002978921
X1O2NoCyA - X1O2PlusCyA	Colorectal cancer	0.993164252	Proteomics	0.002978921
X1O2NoCyA - X1O2PlusCyA	Apoptosis	0.993164252	Proteomics	0.002978921
X1O2NoCyA - X1O2PlusCyA	Herpes simplex virus 1 infection	0.993164252	Proteomics	0.002978921
X1O2NoCyA - X1O2PlusCyA	Fat digestion and absorption	0.993164252	Proteomics	0.002978921
X1O2NoCyA - X1O2PlusCyA	Sulfur metabolism	0.993164252	Proteomics	0.002978921
X1O2NoCyA - X1O2PlusCyA	Glycolysis / Gluconeogenesis	0.993164252	Proteomics	0.002978921
X1O2NoCyA - X1O2PlusCyA	PI3K-Akt signaling pathway	0.993164252	Proteomics	0.002978921
X1O2NoCyA - X1O2PlusCyA	Cardiac muscle contraction	0.993164252	Proteomics	0.002978921
X1O2NoCyA - X1O2PlusCyA	Th1 and Th2 cell differentiation	0.993164252	Proteomics	0.002978921
X1O2NoCyA - X1O2PlusCyA	RNA degradation	0.993164252	Proteomics	0.002978921
X1O2NoCyA - X1O2PlusCyA	Wnt signaling pathway	0.993164252	Proteomics	0.002978921
X1O2NoCyA - X1O2PlusCyA	Viral life cycle - HIV-1	0.993164252	Proteomics	0.002978921
X1O2NoCyA - X1O2PlusCyA	Vascular smooth muscle contraction	0.993164252	Proteomics	0.002978921
X1O2NoCyA - X1O2PlusCyA	Adrenergic signaling in cardiomyocytes	0.993164252	Proteomics	0.002978921
X1O2NoCyA - X1O2PlusCyA	Inflammatory bowel disease	0.993164252	Proteomics	0.002978921
X1O2NoCyA - X1O2PlusCyA	Hedgehog signaling pathway	0.993164252	Proteomics	0.002978921
X1O2NoCyA - X1O2PlusCyA	Autophagy - animal	0.993164252	Proteomics	0.002978921
X1O2NoCyA - X1O2PlusCyA	mTOR signaling pathway	0.993164252	Proteomics	0.002978921
X1O2NoCyA - X1O2PlusCyA	Basal transcription factors	0.993164252	Proteomics	0.002978921
X1O2NoCyA - X1O2PlusCyA	Insulin secretion	0.993164252	Proteomics	0.002978921
X1O2NoCyA - X1O2PlusCyA	Primary immunodeficiency	0.993164252	Proteomics	0.002978921
X1O2NoCyA - X1O2PlusCyA	Apoptosis - multiple species	0.993164252	Proteomics	0.002978921
X1O2NoCyA - X1O2PlusCyA	Viral carcinogenesis	0.993164252	Proteomics	0.002978921
X1O2NoCyA - X1O2PlusCyA	Endocrine and other factor-regulated calcium reabsorption	0.993164252	Proteomics	0.002978921
X1O2NoCyA - X1O2PlusCyA	Phenylalanine metabolism	0.993164252	Proteomics	0.002978921
X1O2NoCyA - X1O2PlusCyA	Central carbon metabolism in cancer	0.993164252	Proteomics	0.002978921
X1O2NoCyA - X1O2PlusCyA	Platelet activation	0.993164252	Proteomics	0.002978921
X1O2NoCyA - X1O2PlusCyA	MAPK signaling pathway	0.993164252	Proteomics	0.002978921
X1O2NoCyA - X1O2PlusCyA	Glycosphingolipid biosynthesis - ganglio series	0.993164252	Proteomics	0.002978921
X1O2NoCyA - X1O2PlusCyA	Kaposi sarcoma-associated herpesvirus infection	0.993164252	Proteomics	0.002978921
X1O2NoCyA - X1O2PlusCyA	Malaria	0.993164252	Proteomics	0.002978921
X1O2NoCyA - X1O2PlusCyA	Biosynthesis of amino acids	0.993164252	Proteomics	0.002978921
X1O2NoCyA - X1O2PlusCyA	Human papillomavirus infection	0.993164252	Proteomics	0.002978921
X1O2NoCyA - X1O2PlusCyA	Cytokine-cytokine receptor interaction	0.993164252	Proteomics	0.002978921
X1O2NoCyA - X1O2PlusCyA	ECM-receptor interaction	0.993164252	Proteomics	0.002978921
X1O2NoCyA - X1O2PlusCyA	TGF-beta signaling pathway	0.993164252	Proteomics	0.002978921
X1O2NoCyA - X1O2PlusCyA	2-Oxocarboxylic acid metabolism	0.993164252	Proteomics	0.002978921
X1O2NoCyA - X1O2PlusCyA	Antifolate resistance	0.993164252	Proteomics	0.002978921
X1O2NoCyA - X1O2PlusCyA	Salmonella infection	0.993164252	Proteomics	0.002978921
X1O2NoCyA - X1O2PlusCyA	Ras signaling pathway	0.993164252	Proteomics	0.002978921
X1O2NoCyA - X1O2PlusCyA	Ovarian steroidogenesis	0.993164252	Proteomics	0.002978921
X1O2NoCyA - X1O2PlusCyA	Calcium signaling pathway	0.993164252	Proteomics	0.002978921
X1O2NoCyA - X1O2PlusCyA	C-type lectin receptor signaling pathway	0.993164252	Proteomics	0.002978921
X1O2NoCyA - X1O2PlusCyA	AMPK signaling pathway	0.993164252	Proteomics	0.002978921
X1O2NoCyA - X1O2PlusCyA	ErbB signaling pathway	0.993164252	Proteomics	0.002978921
X1O2NoCyA - X1O2PlusCyA	Antigen processing and presentation	0.993164252	Proteomics	0.002978921
X1O2NoCyA - X1O2PlusCyA	Thiamine metabolism	0.993164252	Proteomics	0.002978921
X1O2NoCyA - X1O2PlusCyA	Phosphatidylinositol signaling system	0.993164252	Proteomics	0.002978921
X1O2NoCyA - X1O2PlusCyA	Cytosolic DNA-sensing pathway	0.993164252	Proteomics	0.002978921
X1O2NoCyA - X1O2PlusCyA	Metabolic pathways	0.993164252	Proteomics	0.002978921
X1O2NoCyA - X1O2PlusCyA	Autoimmune thyroid disease	0.993164252	Proteomics	0.002978921
X1O2NoCyA - X1O2PlusCyA	Cellular senescence	0.993164252	Proteomics	0.002978921
X1O2NoCyA - X1O2PlusCyA	Neurotrophin signaling pathway	0.993164252	Proteomics	0.002978921
X1O2NoCyA - X1O2PlusCyA	One carbon pool by folate	0.993164252	Proteomics	0.002978921
X1O2NoCyA - X1O2PlusCyA	HIF-1 signaling pathway	0.993164252	Proteomics	0.002978921
X1O2NoCyA - X1O2PlusCyA	Riboflavin metabolism	0.993164252	Proteomics	0.002978921
X1O2NoCyA - X1O2PlusCyA	cAMP signaling pathway	0.993164252	Proteomics	0.002978921
X1O2NoCyA - X1O2PlusCyA	Protein processing in endoplasmic reticulum	0.993164252	Proteomics	0.002978921
X1O2NoCyA - X1O2PlusCyA	JAK-STAT signaling pathway	0.993164252	Proteomics	0.002978921
X1O2NoCyA - X1O2PlusCyA	Carbon metabolism	0.993164252	Proteomics	0.002978921
X1O2NoCyA - X1O2PlusCyA	Galactose metabolism	0.993164252	Proteomics	0.002978921
X1O2NoCyA - X1O2PlusCyA	Porphyrin metabolism	0.993164252	Proteomics	0.002978921
X1O2NoCyA - X1O2PlusCyA	Acute myeloid leukemia	0.993164252	Proteomics	0.002978921
X1O2NoCyA - X1O2PlusCyA	Toll-like receptor signaling pathway	0.993164252	Proteomics	0.002978921
X1O2NoCyA - X1O2PlusCyA	Vitamin B6 metabolism	0.993164252	Proteomics	0.002978921
X1O2NoCyA - X1O2PlusCyA	Various types of N-glycan biosynthesis	0.993164252	Proteomics	0.002978921
X1O2NoCyA - X1O2PlusCyA	Estrogen signaling pathway	0.993164252	Proteomics	0.002978921
X1O2NoCyA - X1O2PlusCyA	mRNA surveillance pathway	0.993164252	Proteomics	0.002978921
X1O2NoCyA - X1O2PlusCyA	Adherens junction	0.993164252	Proteomics	0.002978921
X1O2NoCyA - X1O2PlusCyA	Phagosome	0.993164252	Proteomics	0.002978921
X1O2NoCyA - X1O2PlusCyA	Human cytomegalovirus infection	0.993164252	Proteomics	0.002978921
X1O2NoCyA - X1O2PlusCyA	Non-homologous end-joining	0.993164252	Proteomics	0.002978921
X1O2NoCyA - X1O2PlusCyA	Pentose and glucuronate interconversions	0.993164252	Proteomics	0.002978921
X1O2NoCyA - X1O2PlusCyA	Taurine and hypotaurine metabolism	0.993164252	Proteomics	0.002978921
X1O2NoCyA - X1O2PlusCyA	Longevity regulating pathway - multiple species	0.993164252	Proteomics	0.002978921
X1O2NoCyA - X1O2PlusCyA	Vasopressin-regulated water reabsorption	0.993164252	Proteomics	0.002978921
X1O2NoCyA - X1O2PlusCyA	Melanogenesis	0.993164252	Proteomics	0.002978921
X1O2NoCyA - X1O2PlusCyA	Shigellosis	0.993164252	Proteomics	0.002978921
X1O2NoCyA - X1O2PlusCyA	ABC transporters	0.993164252	Proteomics	0.002978921
X1O2NoCyA - X1O2PlusCyA	MicroRNAs in cancer	0.993164252	Proteomics	0.002978921
X1O2NoCyA - X1O2PlusCyA	Pancreatic cancer	0.993164252	Proteomics	0.002978921
X1O2NoCyA - X1O2PlusCyA	Nucleotide excision repair	0.993164252	Proteomics	0.002978921
X1O2NoCyA - X1O2PlusCyA	Adipocytokine signaling pathway	0.993164252	Proteomics	0.002978921
X1O2NoCyA - X1O2PlusCyA	EGFR tyrosine kinase inhibitor resistance	0.993164252	Proteomics	0.002978921
X1O2NoCyA - X1O2PlusCyA	Gap junction	0.993164252	Proteomics	0.002978921
X1O2NoCyA - X1O2PlusCyA	Amino sugar and nucleotide sugar metabolism	0.993164252	Proteomics	0.002978921
X1O2NoCyA - X1O2PlusCyA	Dilated cardiomyopathy	0.993164252	Proteomics	0.002978921
X1O2NoCyA - X1O2PlusCyA	Necroptosis	0.993164252	Proteomics	0.002978921
X1O2NoCyA - X1O2PlusCyA	Glioma	0.993164252	Proteomics	0.002978921
X1O2NoCyA - X1O2PlusCyA	Osteoclast differentiation	0.993164252	Proteomics	0.002978921
X1O2NoCyA - X1O2PlusCyA	Chemical carcinogenesis - reactive oxygen species	0.993164252	Proteomics	0.002978921
X1O2NoCyA - X1O2PlusCyA	Chagas disease	0.993164252	Proteomics	0.002978921
X1O2NoCyA - X1O2PlusCyA	Ubiquinone and other terpenoid-quinone biosynthesis	0.993164252	Proteomics	0.002978921
X1O2NoCyA - X1O2PlusCyA	Hippo signaling pathway - multiple species	0.993164252	Proteomics	0.002978921
X1O2NoCyA - X1O2PlusCyA	Platinum drug resistance	0.993164252	Proteomics	0.002978921
X1O2NoCyA - X1O2PlusCyA	Gastric cancer	0.993164252	Proteomics	0.002978921
X1O2NoCyA - X1O2PlusCyA	Lipid and atherosclerosis	0.993164252	Proteomics	0.002978921
X1O2NoCyA - X1O2PlusCyA	Alcoholic liver disease	0.993164252	Proteomics	0.002978921
X1O2NoCyA - X1O2PlusCyA	Phenylalanine, tyrosine and tryptophan biosynthesis	0.993164252	Proteomics	0.002978921
X1O2NoCyA - X1O2PlusCyA	Insulin signaling pathway	0.993164252	Proteomics	0.002978921
X1O2NoCyA - X1O2PlusCyA	Systemic lupus erythematosus	0.993164252	Proteomics	0.002978921
X1O2NoCyA - X1O2PlusCyA	Neuroactive ligand-receptor interaction	0.993164252	Proteomics	0.002978921
X1O2NoCyA - X1O2PlusCyA	Epstein-Barr virus infection	0.993164252	Proteomics	0.002978921
X1O2NoCyA - X1O2PlusCyA	Ether lipid metabolism	0.993164252	Proteomics	0.002978921
X1O2NoCyA - X1O2PlusCyA	Pathogenic Escherichia coli infection	0.993164252	Proteomics	0.002978921
X1O2NoCyA - X1O2PlusCyA	Proteoglycans in cancer	0.993164252	Proteomics	0.002978921
X1O2NoCyA - X1O2PlusCyA	Sphingolipid signaling pathway	0.993164252	Proteomics	0.002978921
X1O2NoCyA - X1O2PlusCyA	Transcriptional misregulation in cancer	0.993164252	Proteomics	0.002978921
X1O2NoCyA - X1O2PlusCyA	Amoebiasis	0.993164252	Proteomics	0.002978921
X1O2NoCyA - X1O2PlusCyA	Circadian rhythm	0.993164252	Proteomics	0.002978921
X1O2NoCyA - X1O2PlusCyA	Hippo signaling pathway	0.993164252	Proteomics	0.002978921
X1O2NoCyA - X1O2PlusCyA	Amphetamine addiction	0.993164252	Proteomics	0.002978921
X1O2NoCyA - X1O2PlusCyA	Pathways in cancer	0.993164252	Proteomics	0.002978921
X1O2NoCyA - X1O2PlusCyA	Ubiquitin mediated proteolysis	0.993164252	Proteomics	0.002978921
X1O2NoCyA - X1O2PlusCyA	Bile secretion	0.993164252	Proteomics	0.002978921
X1O2NoCyA - X1O2PlusCyA	Fluid shear stress and atherosclerosis	0.993164252	Proteomics	0.002978921
X1O2NoCyA - X1O2PlusCyA	Nitrogen metabolism	0.993164252	Proteomics	0.002978921
X1O2NoCyA - X1O2PlusCyA	alpha-Linolenic acid metabolism	0.993164252	Proteomics	0.002978921
X1O2NoCyA - X1O2PlusCyA	Fanconi anemia pathway	0.994065106	Proteomics	0.002585171
X1O2NoCyA - X1O2PlusCyA	GnRH signaling pathway	0.994280294	Proteomics	0.002491168
X1O2NoCyA - X1O2PlusCyA	Progesterone-mediated oocyte maturation	0.994280294	Proteomics	0.002491168
X1O2NoCyA - X1O2PlusCyA	NF-kappa B signaling pathway	0.995670544	Proteomics	0.001884341
X1O2NoCyA - X1O2PlusCyA	AGE-RAGE signaling pathway in diabetic complications	0.997506703	Proteomics	0.001084177
X1O2NoCyA - X1O2PlusCyA	Relaxin signaling pathway	0.999920968	Proteomics	3.43E-05
X1O2NoCyA - X1O2PlusCyA	Longevity regulating pathway	0.999920968	Proteomics	3.43E-05
X1O2NoCyA - X1O2PlusCyA	Endocrine resistance	0.999920968	Proteomics	3.43E-05
X1O2NoCyA - X1O2PlusCyA	Biosynthesis of nucleotide sugars	0.999920968	Proteomics	3.43E-05
X1O2NoCyA - X1O2PlusCyA	cGMP-PKG signaling pathway	0.999920968	Proteomics	3.43E-05
X1O2NoCyA - X1O2PlusCyA	Oxidative phosphorylation	0.999920968	Proteomics	3.43E-05
X19O2NoCyA - X1O2NoCyA	Autophagy - other	0.999127212	Phosphoproteomics	0.000379213
X19O2NoCyA - X1O2NoCyA	Carbon metabolism	0.999127212	Phosphoproteomics	0.000379213
X19O2NoCyA - X1O2NoCyA	DNA replication	0.999127212	Phosphoproteomics	0.000379213
X19O2NoCyA - X1O2NoCyA	Glycolysis / Gluconeogenesis	0.999127212	Phosphoproteomics	0.000379213
X19O2NoCyA - X1O2NoCyA	Leishmaniasis	0.999127212	Phosphoproteomics	0.000379213
X19O2NoCyA - X1O2NoCyA	Apoptosis - multiple species	0.999127212	Phosphoproteomics	0.000379213
X19O2NoCyA - X1O2NoCyA	Amino sugar and nucleotide sugar metabolism	0.999127212	Phosphoproteomics	0.000379213
X19O2NoCyA - X1O2NoCyA	Ribosome biogenesis in eukaryotes	0.999127212	Phosphoproteomics	0.000379213
X19O2NoCyA - X1O2NoCyA	Galactose metabolism	0.999127212	Phosphoproteomics	0.000379213
X19O2NoCyA - X1O2NoCyA	Pentose phosphate pathway	0.999127212	Phosphoproteomics	0.000379213
X19O2NoCyA - X1O2NoCyA	Systemic lupus erythematosus	0.999127212	Phosphoproteomics	0.000379213
X19O2NoCyA - X1O2NoCyA	Th17 cell differentiation	0.999127212	Phosphoproteomics	0.000379213
X19O2NoCyA - X1O2NoCyA	Starch and sucrose metabolism	0.999127212	Phosphoproteomics	0.000379213
X19O2NoCyA - X1O2NoCyA	Alanine, aspartate and glutamate metabolism	0.999127212	Phosphoproteomics	0.000379213
X19O2NoCyA - X1O2NoCyA	Biosynthesis of amino acids	0.999127212	Phosphoproteomics	0.000379213
X19O2NoCyA - X1O2NoCyA	Nucleotide excision repair	0.999127212	Phosphoproteomics	0.000379213
X19O2NoCyA - X1O2NoCyA	Ovarian steroidogenesis	0.999127212	Phosphoproteomics	0.000379213
X19O2NoCyA - X1O2NoCyA	N-Glycan biosynthesis	0.999127212	Phosphoproteomics	0.000379213
X19O2NoCyA - X1O2NoCyA	Diabetic cardiomyopathy	0.999127212	Phosphoproteomics	0.000379213
X19O2NoCyA - X1O2NoCyA	Fluid shear stress and atherosclerosis	0.999127212	Phosphoproteomics	0.000379213
X19O2NoCyA - X1O2NoCyA	Vitamin digestion and absorption	0.999127212	Phosphoproteomics	0.000379213
X19O2NoCyA - X1O2NoCyA	Rap1 signaling pathway	0.999127212	Phosphoproteomics	0.000379213
X19O2NoCyA - X1O2NoCyA	Cocaine addiction	0.999127212	Phosphoproteomics	0.000379213
X19O2NoCyA - X1O2NoCyA	Nucleocytoplasmic transport	0.999127212	Phosphoproteomics	0.000379213
X19O2NoCyA - X1O2NoCyA	Epithelial cell signaling in Helicobacter pylori infection	0.999127212	Phosphoproteomics	0.000379213
X19O2NoCyA - X1O2NoCyA	Nitrogen metabolism	0.999127212	Phosphoproteomics	0.000379213
X19O2NoCyA - X1O2NoCyA	Maturity onset diabetes of the young	0.999127212	Phosphoproteomics	0.000379213
X19O2NoCyA - X1O2NoCyA	Viral myocarditis	0.999127212	Phosphoproteomics	0.000379213
X19O2NoCyA - X1O2NoCyA	Synaptic vesicle cycle	0.999127212	Phosphoproteomics	0.000379213
X19O2NoCyA - X1O2NoCyA	Alzheimer disease	0.999127212	Phosphoproteomics	0.000379213
X19O2NoCyA - X1O2NoCyA	RNA polymerase	0.999127212	Phosphoproteomics	0.000379213
X19O2NoCyA - X1O2NoCyA	C-type lectin receptor signaling pathway	0.999127212	Phosphoproteomics	0.000379213
X19O2NoCyA - X1O2NoCyA	Ferroptosis	0.999127212	Phosphoproteomics	0.000379213
X19O2NoCyA - X1O2NoCyA	Circadian rhythm	0.999127212	Phosphoproteomics	0.000379213
X19O2NoCyA - X1O2NoCyA	Spinocerebellar ataxia	0.999127212	Phosphoproteomics	0.000379213
X19O2NoCyA - X1O2NoCyA	Arachidonic acid metabolism	0.999127212	Phosphoproteomics	0.000379213
X19O2NoCyA - X1O2NoCyA	Pyrimidine metabolism	0.999127212	Phosphoproteomics	0.000379213
X19O2NoCyA - X1O2NoCyA	Arginine and proline metabolism	0.999127212	Phosphoproteomics	0.000379213
X19O2NoCyA - X1O2NoCyA	Antigen processing and presentation	0.999127212	Phosphoproteomics	0.000379213
X19O2NoCyA - X1O2NoCyA	Glycerophospholipid metabolism	0.999127212	Phosphoproteomics	0.000379213
X19O2NoCyA - X1O2NoCyA	Lysosome	0.999127212	Phosphoproteomics	0.000379213
X19O2NoCyA - X1O2NoCyA	Apelin signaling pathway	0.999127212	Phosphoproteomics	0.000379213
X19O2NoCyA - X1O2NoCyA	Hippo signaling pathway	0.999127212	Phosphoproteomics	0.000379213
X19O2NoCyA - X1O2NoCyA	Serotonergic synapse	0.999127212	Phosphoproteomics	0.000379213
X19O2NoCyA - X1O2NoCyA	Tyrosine metabolism	0.999127212	Phosphoproteomics	0.000379213
X19O2NoCyA - X1O2NoCyA	PD-L1 expression and PD-1 checkpoint pathway in cancer	0.999127212	Phosphoproteomics	0.000379213
X19O2NoCyA - X1O2NoCyA	Glycine, serine and threonine metabolism	0.999127212	Phosphoproteomics	0.000379213
X19O2NoCyA - X1O2NoCyA	Renal cell carcinoma	0.999127212	Phosphoproteomics	0.000379213
X19O2NoCyA - X1O2NoCyA	Lipid and atherosclerosis	0.999127212	Phosphoproteomics	0.000379213
X19O2NoCyA - X1O2NoCyA	Platinum drug resistance	0.999127212	Phosphoproteomics	0.000379213
X19O2NoCyA - X1O2NoCyA	Focal adhesion	0.999127212	Phosphoproteomics	0.000379213
X19O2NoCyA - X1O2NoCyA	Olfactory transduction	0.999127212	Phosphoproteomics	0.000379213
X19O2NoCyA - X1O2NoCyA	Proteasome	0.999127212	Phosphoproteomics	0.000379213
X19O2NoCyA - X1O2NoCyA	Citrate cycle (TCA cycle)	0.999127212	Phosphoproteomics	0.000379213
X19O2NoCyA - X1O2NoCyA	Prion disease	0.999127212	Phosphoproteomics	0.000379213
X19O2NoCyA - X1O2NoCyA	Colorectal cancer	0.999127212	Phosphoproteomics	0.000379213
X19O2NoCyA - X1O2NoCyA	Wnt signaling pathway	0.999127212	Phosphoproteomics	0.000379213
X19O2NoCyA - X1O2NoCyA	Notch signaling pathway	0.999127212	Phosphoproteomics	0.000379213
X19O2NoCyA - X1O2NoCyA	Sphingolipid signaling pathway	0.999127212	Phosphoproteomics	0.000379213
X19O2NoCyA - X1O2NoCyA	cAMP signaling pathway	0.999127212	Phosphoproteomics	0.000379213
X19O2NoCyA - X1O2NoCyA	Base excision repair	0.999127212	Phosphoproteomics	0.000379213
X19O2NoCyA - X1O2NoCyA	GABAergic synapse	0.999127212	Phosphoproteomics	0.000379213
X19O2NoCyA - X1O2NoCyA	Th1 and Th2 cell differentiation	0.999127212	Phosphoproteomics	0.000379213
X19O2NoCyA - X1O2NoCyA	Phospholipase D signaling pathway	0.999127212	Phosphoproteomics	0.000379213
X19O2NoCyA - X1O2NoCyA	Mitophagy - animal	0.999127212	Phosphoproteomics	0.000379213
X19O2NoCyA - X1O2NoCyA	Steroid biosynthesis	0.999127212	Phosphoproteomics	0.000379213
X19O2NoCyA - X1O2NoCyA	Ether lipid metabolism	0.999127212	Phosphoproteomics	0.000379213
X19O2NoCyA - X1O2NoCyA	Alcoholism	0.999127212	Phosphoproteomics	0.000379213
X19O2NoCyA - X1O2NoCyA	Viral carcinogenesis	0.999127212	Phosphoproteomics	0.000379213
X19O2NoCyA - X1O2NoCyA	Apoptosis	0.999127212	Phosphoproteomics	0.000379213
X19O2NoCyA - X1O2NoCyA	Adipocytokine signaling pathway	0.999127212	Phosphoproteomics	0.000379213
X19O2NoCyA - X1O2NoCyA	Fructose and mannose metabolism	0.999127212	Phosphoproteomics	0.000379213
X19O2NoCyA - X1O2NoCyA	Endometrial cancer	0.999127212	Phosphoproteomics	0.000379213
X19O2NoCyA - X1O2NoCyA	Pancreatic cancer	0.999127212	Phosphoproteomics	0.000379213
X19O2NoCyA - X1O2NoCyA	Breast cancer	0.999127212	Phosphoproteomics	0.000379213
X19O2NoCyA - X1O2NoCyA	Cortisol synthesis and secretion	0.999127212	Phosphoproteomics	0.000379213
X19O2NoCyA - X1O2NoCyA	Pathogenic Escherichia coli infection	0.999127212	Phosphoproteomics	0.000379213
X19O2NoCyA - X1O2NoCyA	Inflammatory mediator regulation of TRP channels	0.999127212	Phosphoproteomics	0.000379213
X19O2NoCyA - X1O2NoCyA	Bacterial invasion of epithelial cells	0.999127212	Phosphoproteomics	0.000379213
X19O2NoCyA - X1O2NoCyA	Cushing syndrome	0.999127212	Phosphoproteomics	0.000379213
X19O2NoCyA - X1O2NoCyA	Peroxisome	0.999127212	Phosphoproteomics	0.000379213
X19O2NoCyA - X1O2NoCyA	Protein digestion and absorption	0.999127212	Phosphoproteomics	0.000379213
X19O2NoCyA - X1O2NoCyA	Relaxin signaling pathway	0.999127212	Phosphoproteomics	0.000379213
X19O2NoCyA - X1O2NoCyA	Cysteine and methionine metabolism	0.999127212	Phosphoproteomics	0.000379213
X19O2NoCyA - X1O2NoCyA	Chemokine signaling pathway	0.999127212	Phosphoproteomics	0.000379213
X19O2NoCyA - X1O2NoCyA	Insulin signaling pathway	0.999127212	Phosphoproteomics	0.000379213
X19O2NoCyA - X1O2NoCyA	Human T-cell leukemia virus 1 infection	0.999127212	Phosphoproteomics	0.000379213
X19O2NoCyA - X1O2NoCyA	Neutrophil extracellular trap formation	0.999127212	Phosphoproteomics	0.000379213
X19O2NoCyA - X1O2NoCyA	Carbohydrate digestion and absorption	0.999127212	Phosphoproteomics	0.000379213
X19O2NoCyA - X1O2NoCyA	Gastric cancer	0.999127212	Phosphoproteomics	0.000379213
X19O2NoCyA - X1O2NoCyA	Pathways of neurodegeneration - multiple diseases	0.999127212	Phosphoproteomics	0.000379213
X19O2NoCyA - X1O2NoCyA	IL-17 signaling pathway	0.999127212	Phosphoproteomics	0.000379213
X19O2NoCyA - X1O2NoCyA	Gap junction	0.999127212	Phosphoproteomics	0.000379213
X19O2NoCyA - X1O2NoCyA	RNA degradation	0.999127212	Phosphoproteomics	0.000379213
X19O2NoCyA - X1O2NoCyA	Cellular senescence	0.999127212	Phosphoproteomics	0.000379213
X19O2NoCyA - X1O2NoCyA	Chemical carcinogenesis - receptor activation	0.999127212	Phosphoproteomics	0.000379213
X19O2NoCyA - X1O2NoCyA	Spliceosome	0.999127212	Phosphoproteomics	0.000379213
X19O2NoCyA - X1O2NoCyA	Long-term potentiation	0.999127212	Phosphoproteomics	0.000379213
X19O2NoCyA - X1O2NoCyA	Glycerolipid metabolism	0.999127212	Phosphoproteomics	0.000379213
X19O2NoCyA - X1O2NoCyA	PI3K-Akt signaling pathway	0.999127212	Phosphoproteomics	0.000379213
X19O2NoCyA - X1O2NoCyA	Protein processing in endoplasmic reticulum	0.999127212	Phosphoproteomics	0.000379213
X19O2NoCyA - X1O2NoCyA	Morphine addiction	0.999127212	Phosphoproteomics	0.000379213
X19O2NoCyA - X1O2NoCyA	Nucleotide metabolism	0.999127212	Phosphoproteomics	0.000379213
X19O2NoCyA - X1O2NoCyA	Huntington disease	0.999127212	Phosphoproteomics	0.000379213
X19O2NoCyA - X1O2NoCyA	Aminoacyl-tRNA biosynthesis	0.999127212	Phosphoproteomics	0.000379213
X19O2NoCyA - X1O2NoCyA	Prolactin signaling pathway	0.999127212	Phosphoproteomics	0.000379213
X19O2NoCyA - X1O2NoCyA	Basal transcription factors	0.999127212	Phosphoproteomics	0.000379213
X19O2NoCyA - X1O2NoCyA	mTOR signaling pathway	0.999127212	Phosphoproteomics	0.000379213
X19O2NoCyA - X1O2NoCyA	Cell adhesion molecules	0.999127212	Phosphoproteomics	0.000379213
X19O2NoCyA - X1O2NoCyA	Salmonella infection	0.999127212	Phosphoproteomics	0.000379213
X19O2NoCyA - X1O2NoCyA	Proximal tubule bicarbonate reclamation	0.999127212	Phosphoproteomics	0.000379213
X19O2NoCyA - X1O2NoCyA	Legionellosis	0.999127212	Phosphoproteomics	0.000379213
X19O2NoCyA - X1O2NoCyA	Yersinia infection	0.999127212	Phosphoproteomics	0.000379213
X19O2NoCyA - X1O2NoCyA	Taste transduction	0.999127212	Phosphoproteomics	0.000379213
X19O2NoCyA - X1O2NoCyA	Basal cell carcinoma	0.999127212	Phosphoproteomics	0.000379213
X19O2NoCyA - X1O2NoCyA	TNF signaling pathway	0.999127212	Phosphoproteomics	0.000379213
X19O2NoCyA - X1O2NoCyA	Pertussis	0.999127212	Phosphoproteomics	0.000379213
X19O2NoCyA - X1O2NoCyA	Adrenergic signaling in cardiomyocytes	0.999127212	Phosphoproteomics	0.000379213
X19O2NoCyA - X1O2NoCyA	Chagas disease	0.999127212	Phosphoproteomics	0.000379213
X19O2NoCyA - X1O2NoCyA	Various types of N-glycan biosynthesis	0.999127212	Phosphoproteomics	0.000379213
X19O2NoCyA - X1O2NoCyA	RIG-I-like receptor signaling pathway	0.999127212	Phosphoproteomics	0.000379213
X19O2NoCyA - X1O2NoCyA	Vascular smooth muscle contraction	0.999127212	Phosphoproteomics	0.000379213
X19O2NoCyA - X1O2NoCyA	Amphetamine addiction	0.999127212	Phosphoproteomics	0.000379213
X19O2NoCyA - X1O2NoCyA	Pantothenate and CoA biosynthesis	0.999127212	Phosphoproteomics	0.000379213
X19O2NoCyA - X1O2NoCyA	Signaling pathways regulating pluripotency of stem cells	0.999127212	Phosphoproteomics	0.000379213
X19O2NoCyA - X1O2NoCyA	Fatty acid biosynthesis	0.999127212	Phosphoproteomics	0.000379213
X19O2NoCyA - X1O2NoCyA	Fatty acid metabolism	0.999127212	Phosphoproteomics	0.000379213
X19O2NoCyA - X1O2NoCyA	Oocyte meiosis	0.999127212	Phosphoproteomics	0.000379213
X19O2NoCyA - X1O2NoCyA	Arrhythmogenic right ventricular cardiomyopathy	0.999127212	Phosphoproteomics	0.000379213
X19O2NoCyA - X1O2NoCyA	NOD-like receptor signaling pathway	0.999127212	Phosphoproteomics	0.000379213
X19O2NoCyA - X1O2NoCyA	Estrogen signaling pathway	0.999127212	Phosphoproteomics	0.000379213
X19O2NoCyA - X1O2NoCyA	EGFR tyrosine kinase inhibitor resistance	0.999127212	Phosphoproteomics	0.000379213
X19O2NoCyA - X1O2NoCyA	Thermogenesis	0.999127212	Phosphoproteomics	0.000379213
X19O2NoCyA - X1O2NoCyA	Circadian entrainment	0.999127212	Phosphoproteomics	0.000379213
X19O2NoCyA - X1O2NoCyA	Selenocompound metabolism	0.999127212	Phosphoproteomics	0.000379213
X19O2NoCyA - X1O2NoCyA	ErbB signaling pathway	0.999127212	Phosphoproteomics	0.000379213
X19O2NoCyA - X1O2NoCyA	Central carbon metabolism in cancer	0.999127212	Phosphoproteomics	0.000379213
X19O2NoCyA - X1O2NoCyA	Sphingolipid metabolism	0.999127212	Phosphoproteomics	0.000379213
X19O2NoCyA - X1O2NoCyA	Prostate cancer	0.999127212	Phosphoproteomics	0.000379213
X19O2NoCyA - X1O2NoCyA	Cardiac muscle contraction	0.999127212	Phosphoproteomics	0.000379213
X19O2NoCyA - X1O2NoCyA	Lysine degradation	0.999127212	Phosphoproteomics	0.000379213
X19O2NoCyA - X1O2NoCyA	Hippo signaling pathway - multiple species	0.999127212	Phosphoproteomics	0.000379213
X19O2NoCyA - X1O2NoCyA	Herpes simplex virus 1 infection	0.999127212	Phosphoproteomics	0.000379213
X19O2NoCyA - X1O2NoCyA	Homologous recombination	0.999127212	Phosphoproteomics	0.000379213
X19O2NoCyA - X1O2NoCyA	Viral life cycle - HIV-1	0.999127212	Phosphoproteomics	0.000379213
X19O2NoCyA - X1O2NoCyA	Toll-like receptor signaling pathway	0.999127212	Phosphoproteomics	0.000379213
X19O2NoCyA - X1O2NoCyA	Glucagon signaling pathway	0.999127212	Phosphoproteomics	0.000379213
X19O2NoCyA - X1O2NoCyA	B cell receptor signaling pathway	0.999127212	Phosphoproteomics	0.000379213
X19O2NoCyA - X1O2NoCyA	Epstein-Barr virus infection	0.999127212	Phosphoproteomics	0.000379213
X19O2NoCyA - X1O2NoCyA	Porphyrin metabolism	0.999127212	Phosphoproteomics	0.000379213
X19O2NoCyA - X1O2NoCyA	Hedgehog signaling pathway	0.999127212	Phosphoproteomics	0.000379213
X19O2NoCyA - X1O2NoCyA	FoxO signaling pathway	0.999127212	Phosphoproteomics	0.000379213
X19O2NoCyA - X1O2NoCyA	Phosphonate and phosphinate metabolism	0.999127212	Phosphoproteomics	0.000379213
X19O2NoCyA - X1O2NoCyA	Phosphatidylinositol signaling system	0.999127212	Phosphoproteomics	0.000379213
X19O2NoCyA - X1O2NoCyA	Endocytosis	0.999127212	Phosphoproteomics	0.000379213
X19O2NoCyA - X1O2NoCyA	Transcriptional misregulation in cancer	0.999127212	Phosphoproteomics	0.000379213
X19O2NoCyA - X1O2NoCyA	MicroRNAs in cancer	0.999127212	Phosphoproteomics	0.000379213
X19O2NoCyA - X1O2NoCyA	Calcium signaling pathway	0.999127212	Phosphoproteomics	0.000379213
X19O2NoCyA - X1O2NoCyA	Protein export	0.999127212	Phosphoproteomics	0.000379213
X19O2NoCyA - X1O2NoCyA	Platelet activation	0.999127212	Phosphoproteomics	0.000379213
X19O2NoCyA - X1O2NoCyA	GnRH secretion	0.999127212	Phosphoproteomics	0.000379213
X19O2NoCyA - X1O2NoCyA	Primary immunodeficiency	0.999127212	Phosphoproteomics	0.000379213
X19O2NoCyA - X1O2NoCyA	Leukocyte transendothelial migration	0.999127212	Phosphoproteomics	0.000379213
X19O2NoCyA - X1O2NoCyA	Hematopoietic cell lineage	0.999127212	Phosphoproteomics	0.000379213
X19O2NoCyA - X1O2NoCyA	Small cell lung cancer	0.999127212	Phosphoproteomics	0.000379213
X19O2NoCyA - X1O2NoCyA	Long-term depression	0.999127212	Phosphoproteomics	0.000379213
X19O2NoCyA - X1O2NoCyA	Viral protein interaction with cytokine and cytokine receptor	0.999127212	Phosphoproteomics	0.000379213
X19O2NoCyA - X1O2NoCyA	Axon guidance	0.999127212	Phosphoproteomics	0.000379213
X19O2NoCyA - X1O2NoCyA	Cholesterol metabolism	0.999127212	Phosphoproteomics	0.000379213
X19O2NoCyA - X1O2NoCyA	Adherens junction	0.999127212	Phosphoproteomics	0.000379213
X19O2NoCyA - X1O2NoCyA	Kaposi sarcoma-associated herpesvirus infection	0.999127212	Phosphoproteomics	0.000379213
X19O2NoCyA - X1O2NoCyA	Bile secretion	0.999127212	Phosphoproteomics	0.000379213
X19O2NoCyA - X1O2NoCyA	Non-alcoholic fatty liver disease	0.999127212	Phosphoproteomics	0.000379213
X19O2NoCyA - X1O2NoCyA	Inflammatory bowel disease	0.999127212	Phosphoproteomics	0.000379213
X19O2NoCyA - X1O2NoCyA	Natural killer cell mediated cytotoxicity	0.999127212	Phosphoproteomics	0.000379213
X19O2NoCyA - X1O2NoCyA	Gastric acid secretion	0.999127212	Phosphoproteomics	0.000379213
X19O2NoCyA - X1O2NoCyA	MAPK signaling pathway	0.999127212	Phosphoproteomics	0.000379213
X19O2NoCyA - X1O2NoCyA	Mineral absorption	0.999127212	Phosphoproteomics	0.000379213
X19O2NoCyA - X1O2NoCyA	Chronic myeloid leukemia	0.999127212	Phosphoproteomics	0.000379213
X19O2NoCyA - X1O2NoCyA	Toxoplasmosis	0.999127212	Phosphoproteomics	0.000379213
X19O2NoCyA - X1O2NoCyA	T cell receptor signaling pathway	0.999127212	Phosphoproteomics	0.000379213
X19O2NoCyA - X1O2NoCyA	Mismatch repair	0.999127212	Phosphoproteomics	0.000379213
X19O2NoCyA - X1O2NoCyA	Phagosome	0.999127212	Phosphoproteomics	0.000379213
X19O2NoCyA - X1O2NoCyA	Vibrio cholerae infection	0.999127212	Phosphoproteomics	0.000379213
X19O2NoCyA - X1O2NoCyA	Thyroid hormone signaling pathway	0.999127212	Phosphoproteomics	0.000379213
X19O2NoCyA - X1O2NoCyA	Fatty acid elongation	0.999127212	Phosphoproteomics	0.000379213
X19O2NoCyA - X1O2NoCyA	Salivary secretion	0.999127212	Phosphoproteomics	0.000379213
X19O2NoCyA - X1O2NoCyA	Pancreatic secretion	0.999127212	Phosphoproteomics	0.000379213
X19O2NoCyA - X1O2NoCyA	Human immunodeficiency virus 1 infection	0.999127212	Phosphoproteomics	0.000379213
X19O2NoCyA - X1O2NoCyA	Glyoxylate and dicarboxylate metabolism	0.999127212	Phosphoproteomics	0.000379213
X19O2NoCyA - X1O2NoCyA	Aldosterone synthesis and secretion	0.999127212	Phosphoproteomics	0.000379213
X19O2NoCyA - X1O2NoCyA	Aldosterone-regulated sodium reabsorption	0.999127212	Phosphoproteomics	0.000379213
X19O2NoCyA - X1O2NoCyA	Ubiquitin mediated proteolysis	0.999127212	Phosphoproteomics	0.000379213
X19O2NoCyA - X1O2NoCyA	Ribosome	0.999127212	Phosphoproteomics	0.000379213
X19O2NoCyA - X1O2NoCyA	HIF-1 signaling pathway	0.999127212	Phosphoproteomics	0.000379213
X19O2NoCyA - X1O2NoCyA	Insulin secretion	0.999127212	Phosphoproteomics	0.000379213
X19O2NoCyA - X1O2NoCyA	Vasopressin-regulated water reabsorption	0.999127212	Phosphoproteomics	0.000379213
X19O2NoCyA - X1O2NoCyA	Hypertrophic cardiomyopathy	0.999127212	Phosphoproteomics	0.000379213
X19O2NoCyA - X1O2NoCyA	Retrograde endocannabinoid signaling	0.999127212	Phosphoproteomics	0.000379213
X19O2NoCyA - X1O2NoCyA	Osteoclast differentiation	0.999127212	Phosphoproteomics	0.000379213
X19O2NoCyA - X1O2NoCyA	Valine, leucine and isoleucine degradation	0.999127212	Phosphoproteomics	0.000379213
X19O2NoCyA - X1O2NoCyA	Renin-angiotensin system	0.999127212	Phosphoproteomics	0.000379213
X19O2NoCyA - X1O2NoCyA	Glutamatergic synapse	0.999127212	Phosphoproteomics	0.000379213
X19O2NoCyA - X1O2NoCyA	GnRH signaling pathway	0.999127212	Phosphoproteomics	0.000379213
X19O2NoCyA - X1O2NoCyA	Glioma	0.999127212	Phosphoproteomics	0.000379213
X19O2NoCyA - X1O2NoCyA	Pyruvate metabolism	0.999127212	Phosphoproteomics	0.000379213
X19O2NoCyA - X1O2NoCyA	Autophagy - animal	0.999127212	Phosphoproteomics	0.000379213
X19O2NoCyA - X1O2NoCyA	Non-small cell lung cancer	0.999127212	Phosphoproteomics	0.000379213
X19O2NoCyA - X1O2NoCyA	Type I diabetes mellitus	0.999127212	Phosphoproteomics	0.000379213
X19O2NoCyA - X1O2NoCyA	AGE-RAGE signaling pathway in diabetic complications	0.999127212	Phosphoproteomics	0.000379213
X19O2NoCyA - X1O2NoCyA	Hepatocellular carcinoma	0.999127212	Phosphoproteomics	0.000379213
X19O2NoCyA - X1O2NoCyA	Human cytomegalovirus infection	0.999127212	Phosphoproteomics	0.000379213
X19O2NoCyA - X1O2NoCyA	Intestinal immune network for IgA production	0.999127212	Phosphoproteomics	0.000379213
X19O2NoCyA - X1O2NoCyA	Cholinergic synapse	0.999127212	Phosphoproteomics	0.000379213
X19O2NoCyA - X1O2NoCyA	Shigellosis	0.999127212	Phosphoproteomics	0.000379213
X19O2NoCyA - X1O2NoCyA	Cell cycle	0.999127212	Phosphoproteomics	0.000379213
X19O2NoCyA - X1O2NoCyA	Necroptosis	0.999127212	Phosphoproteomics	0.000379213
X19O2NoCyA - X1O2NoCyA	Cytokine-cytokine receptor interaction	0.999127212	Phosphoproteomics	0.000379213
X19O2NoCyA - X1O2NoCyA	Longevity regulating pathway	0.999127212	Phosphoproteomics	0.000379213
X19O2NoCyA - X1O2NoCyA	Thyroid cancer	0.999127212	Phosphoproteomics	0.000379213
X19O2NoCyA - X1O2NoCyA	Endocrine and other factor-regulated calcium reabsorption	0.999127212	Phosphoproteomics	0.000379213
X19O2NoCyA - X1O2NoCyA	JAK-STAT signaling pathway	0.999127212	Phosphoproteomics	0.000379213
X19O2NoCyA - X1O2NoCyA	Amyotrophic lateral sclerosis	0.999127212	Phosphoproteomics	0.000379213
X19O2NoCyA - X1O2NoCyA	Bladder cancer	0.999127212	Phosphoproteomics	0.000379213
X19O2NoCyA - X1O2NoCyA	Cytosolic DNA-sensing pathway	0.999127212	Phosphoproteomics	0.000379213
X19O2NoCyA - X1O2NoCyA	Folate biosynthesis	0.999127212	Phosphoproteomics	0.000379213
X19O2NoCyA - X1O2NoCyA	Renin secretion	0.999127212	Phosphoproteomics	0.000379213
X19O2NoCyA - X1O2NoCyA	Chemical carcinogenesis - reactive oxygen species	0.999127212	Phosphoproteomics	0.000379213
X19O2NoCyA - X1O2NoCyA	Drug metabolism - other enzymes	0.999127212	Phosphoproteomics	0.000379213
X19O2NoCyA - X1O2NoCyA	Glutathione metabolism	0.999127212	Phosphoproteomics	0.000379213
X19O2NoCyA - X1O2NoCyA	Tight junction	0.999127212	Phosphoproteomics	0.000379213
X19O2NoCyA - X1O2NoCyA	NF-kappa B signaling pathway	0.999127212	Phosphoproteomics	0.000379213
X19O2NoCyA - X1O2NoCyA	SNARE interactions in vesicular transport	0.999127212	Phosphoproteomics	0.000379213
X19O2NoCyA - X1O2NoCyA	Neuroactive ligand-receptor interaction	0.999127212	Phosphoproteomics	0.000379213
X19O2NoCyA - X1O2NoCyA	Choline metabolism in cancer	0.999127212	Phosphoproteomics	0.000379213
X19O2NoCyA - X1O2NoCyA	AMPK signaling pathway	0.999127212	Phosphoproteomics	0.000379213
X19O2NoCyA - X1O2NoCyA	Hepatitis C	0.999127212	Phosphoproteomics	0.000379213
X19O2NoCyA - X1O2NoCyA	Alcoholic liver disease	0.999127212	Phosphoproteomics	0.000379213
X19O2NoCyA - X1O2NoCyA	Neurotrophin signaling pathway	0.999127212	Phosphoproteomics	0.000379213
X19O2NoCyA - X1O2NoCyA	VEGF signaling pathway	0.999127212	Phosphoproteomics	0.000379213
X19O2NoCyA - X1O2NoCyA	Coronavirus disease - COVID-19	0.999127212	Phosphoproteomics	0.000379213
X19O2NoCyA - X1O2NoCyA	Regulation of lipolysis in adipocytes	0.999127212	Phosphoproteomics	0.000379213
X19O2NoCyA - X1O2NoCyA	Biosynthesis of cofactors	0.999127212	Phosphoproteomics	0.000379213
X19O2NoCyA - X1O2NoCyA	Longevity regulating pathway - multiple species	0.999127212	Phosphoproteomics	0.000379213
X19O2NoCyA - X1O2NoCyA	Regulation of actin cytoskeleton	0.999127212	Phosphoproteomics	0.000379213
X19O2NoCyA - X1O2NoCyA	ABC transporters	0.999127212	Phosphoproteomics	0.000379213
X19O2NoCyA - X1O2NoCyA	p53 signaling pathway	0.999127212	Phosphoproteomics	0.000379213
X19O2NoCyA - X1O2NoCyA	One carbon pool by folate	0.999127212	Phosphoproteomics	0.000379213
X19O2NoCyA - X1O2NoCyA	Parathyroid hormone synthesis, secretion and action	0.999127212	Phosphoproteomics	0.000379213
X19O2NoCyA - X1O2NoCyA	Nicotinate and nicotinamide metabolism	0.999127212	Phosphoproteomics	0.000379213
X19O2NoCyA - X1O2NoCyA	PPAR signaling pathway	0.999127212	Phosphoproteomics	0.000379213
X19O2NoCyA - X1O2NoCyA	Propanoate metabolism	0.999127212	Phosphoproteomics	0.000379213
X19O2NoCyA - X1O2NoCyA	Acute myeloid leukemia	0.999127212	Phosphoproteomics	0.000379213
X19O2NoCyA - X1O2NoCyA	Human papillomavirus infection	0.999127212	Phosphoproteomics	0.000379213
X19O2NoCyA - X1O2NoCyA	Antifolate resistance	0.999127212	Phosphoproteomics	0.000379213
X19O2NoCyA - X1O2NoCyA	Fanconi anemia pathway	0.999127212	Phosphoproteomics	0.000379213
X19O2NoCyA - X1O2NoCyA	Biosynthesis of nucleotide sugars	0.999127212	Phosphoproteomics	0.000379213
X19O2NoCyA - X1O2NoCyA	Butanoate metabolism	0.999127212	Phosphoproteomics	0.000379213
X19O2NoCyA - X1O2NoCyA	Ubiquinone and other terpenoid-quinone biosynthesis	0.999127212	Phosphoproteomics	0.000379213
X19O2NoCyA - X1O2NoCyA	Tuberculosis	0.999127212	Phosphoproteomics	0.000379213
X19O2NoCyA - X1O2NoCyA	Parkinson disease	0.999127212	Phosphoproteomics	0.000379213
X19O2NoCyA - X1O2NoCyA	Growth hormone synthesis, secretion and action	0.999127212	Phosphoproteomics	0.000379213
X19O2NoCyA - X1O2NoCyA	TGF-beta signaling pathway	0.999127212	Phosphoproteomics	0.000379213
X19O2NoCyA - X1O2NoCyA	Endocrine resistance	0.999127212	Phosphoproteomics	0.000379213
X19O2NoCyA - X1O2NoCyA	Oxidative phosphorylation	0.999127212	Phosphoproteomics	0.000379213
X19O2NoCyA - X1O2NoCyA	Fatty acid degradation	0.999127212	Phosphoproteomics	0.000379213
X19O2NoCyA - X1O2NoCyA	Tryptophan metabolism	0.999127212	Phosphoproteomics	0.000379213
X19O2NoCyA - X1O2NoCyA	beta-Alanine metabolism	0.999127212	Phosphoproteomics	0.000379213
X19O2NoCyA - X1O2NoCyA	Melanoma	0.999127212	Phosphoproteomics	0.000379213
X19O2NoCyA - X1O2NoCyA	Pathways in cancer	0.999127212	Phosphoproteomics	0.000379213
X19O2NoCyA - X1O2NoCyA	Measles	0.999127212	Phosphoproteomics	0.000379213
X19O2NoCyA - X1O2NoCyA	Sulfur relay system	0.999127212	Phosphoproteomics	0.000379213
X19O2NoCyA - X1O2NoCyA	Insulin resistance	0.999127212	Phosphoproteomics	0.000379213
X19O2NoCyA - X1O2NoCyA	Metabolism of xenobiotics by cytochrome P450	0.999127212	Phosphoproteomics	0.000379213
X19O2NoCyA - X1O2NoCyA	Drug metabolism - cytochrome P450	0.999127212	Phosphoproteomics	0.000379213
X19O2NoCyA - X1O2NoCyA	Chemical carcinogenesis - DNA adducts	0.999127212	Phosphoproteomics	0.000379213
X19O2NoCyA - X1O2NoCyA	Influenza A	0.999127212	Phosphoproteomics	0.000379213
X19O2NoCyA - X1O2NoCyA	Non-homologous end-joining	0.999127212	Phosphoproteomics	0.000379213
X19O2NoCyA - X1O2NoCyA	Metabolic pathways	0.999127212	Phosphoproteomics	0.000379213
X19O2NoCyA - X1O2NoCyA	Inositol phosphate metabolism	0.999127212	Phosphoproteomics	0.000379213
X19O2NoCyA - X1O2NoCyA	Type II diabetes mellitus	0.999127212	Phosphoproteomics	0.000379213
X19O2NoCyA - X1O2NoCyA	Purine metabolism	0.999127212	Phosphoproteomics	0.000379213
X19O2NoCyA - X1O2NoCyA	Dopaminergic synapse	0.999127212	Phosphoproteomics	0.000379213
X19O2NoCyA - X1O2NoCyA	Oxytocin signaling pathway	0.999127212	Phosphoproteomics	0.000379213
X19O2NoCyA - X1O2NoCyA	Melanogenesis	0.999127212	Phosphoproteomics	0.000379213
X19O2NoCyA - X1O2NoCyA	Progesterone-mediated oocyte maturation	0.999127212	Phosphoproteomics	0.000379213
X19O2NoCyA - X1O2NoCyA	Fc epsilon RI signaling pathway	0.999127212	Phosphoproteomics	0.000379213
X19O2NoCyA - X1O2NoCyA	cGMP-PKG signaling pathway	0.999127212	Phosphoproteomics	0.000379213
X19O2NoCyA - X1O2NoCyA	Dilated cardiomyopathy	0.999127212	Phosphoproteomics	0.000379213
X19O2NoCyA - X1O2NoCyA	African trypanosomiasis	0.999127212	Phosphoproteomics	0.000379213
X19O2NoCyA - X1O2NoCyA	Hepatitis B	0.999127212	Phosphoproteomics	0.000379213
X19O2NoCyA - X1O2NoCyA	mRNA surveillance pathway	0.999127212	Phosphoproteomics	0.000379213
X19O2NoCyA - X1O2NoCyA	Proteoglycans in cancer	0.999127212	Phosphoproteomics	0.000379213
X19O2NoCyA - X1O2NoCyA	Amoebiasis	0.999127212	Phosphoproteomics	0.000379213
X19O2NoCyA - X1O2NoCyA	Thyroid hormone synthesis	0.999127212	Phosphoproteomics	0.000379213
X19O2NoCyA - X1O2NoCyA	Terpenoid backbone biosynthesis	0.999127212	Phosphoproteomics	0.000379213
X19O2NoCyA - X1O2NoCyA	Fc gamma R-mediated phagocytosis	0.999127212	Phosphoproteomics	0.000379213
X19O2NoCyA - X1O2NoCyA	ECM-receptor interaction	0.999154947	Phosphoproteomics	0.000367157
X19O2NoCyA - X1O2NoCyA	Ras signaling pathway	0.999154947	Phosphoproteomics	0.000367157
X19O2NoCyA - X1O2PlusCyA	Amino sugar and nucleotide sugar metabolism	0.915002494	Phosphoproteomics	0.038577722
X19O2NoCyA - X1O2PlusCyA	Th17 cell differentiation	0.915002494	Phosphoproteomics	0.038577722
X19O2NoCyA - X1O2PlusCyA	Autophagy - other	0.915002494	Phosphoproteomics	0.038577722
X19O2NoCyA - X1O2PlusCyA	Circadian rhythm	0.915002494	Phosphoproteomics	0.038577722
X19O2NoCyA - X1O2PlusCyA	Hippo signaling pathway	0.915002494	Phosphoproteomics	0.038577722
X19O2NoCyA - X1O2PlusCyA	Apoptosis - multiple species	0.915002494	Phosphoproteomics	0.038577722
X19O2NoCyA - X1O2PlusCyA	Synaptic vesicle cycle	0.915002494	Phosphoproteomics	0.038577722
X19O2NoCyA - X1O2PlusCyA	Carbon metabolism	0.915002494	Phosphoproteomics	0.038577722
X19O2NoCyA - X1O2PlusCyA	Alanine, aspartate and glutamate metabolism	0.915002494	Phosphoproteomics	0.038577722
X19O2NoCyA - X1O2PlusCyA	Galactose metabolism	0.915002494	Phosphoproteomics	0.038577722
X19O2NoCyA - X1O2PlusCyA	Cytosolic DNA-sensing pathway	0.929525566	Phosphoproteomics	0.031738661
X19O2NoCyA - X1O2PlusCyA	Th1 and Th2 cell differentiation	0.929525566	Phosphoproteomics	0.031738661
X19O2NoCyA - X1O2PlusCyA	Ovarian steroidogenesis	0.929525566	Phosphoproteomics	0.031738661
X19O2NoCyA - X1O2PlusCyA	Proteasome	0.929525566	Phosphoproteomics	0.031738661
X19O2NoCyA - X1O2PlusCyA	Leukocyte transendothelial migration	0.929525566	Phosphoproteomics	0.031738661
X19O2NoCyA - X1O2PlusCyA	Terpenoid backbone biosynthesis	0.929525566	Phosphoproteomics	0.031738661
X19O2NoCyA - X1O2PlusCyA	Spinocerebellar ataxia	0.929525566	Phosphoproteomics	0.031738661
X19O2NoCyA - X1O2PlusCyA	Phosphonate and phosphinate metabolism	0.929525566	Phosphoproteomics	0.031738661
X19O2NoCyA - X1O2PlusCyA	Pancreatic cancer	0.929525566	Phosphoproteomics	0.031738661
X19O2NoCyA - X1O2PlusCyA	Nucleocytoplasmic transport	0.929525566	Phosphoproteomics	0.031738661
X19O2NoCyA - X1O2PlusCyA	Adipocytokine signaling pathway	0.929525566	Phosphoproteomics	0.031738661
X19O2NoCyA - X1O2PlusCyA	Pentose phosphate pathway	0.929525566	Phosphoproteomics	0.031738661
X19O2NoCyA - X1O2PlusCyA	Starch and sucrose metabolism	0.929525566	Phosphoproteomics	0.031738661
X19O2NoCyA - X1O2PlusCyA	Antigen processing and presentation	0.929525566	Phosphoproteomics	0.031738661
X19O2NoCyA - X1O2PlusCyA	Fluid shear stress and atherosclerosis	0.929525566	Phosphoproteomics	0.031738661
X19O2NoCyA - X1O2PlusCyA	Inflammatory bowel disease	0.929525566	Phosphoproteomics	0.031738661
X19O2NoCyA - X1O2PlusCyA	RIG-I-like receptor signaling pathway	0.929525566	Phosphoproteomics	0.031738661
X19O2NoCyA - X1O2PlusCyA	Herpes simplex virus 1 infection	0.929525566	Phosphoproteomics	0.031738661
X19O2NoCyA - X1O2PlusCyA	PPAR signaling pathway	0.929525566	Phosphoproteomics	0.031738661
X19O2NoCyA - X1O2PlusCyA	Alzheimer disease	0.929525566	Phosphoproteomics	0.031738661
X19O2NoCyA - X1O2PlusCyA	Primary immunodeficiency	0.929525566	Phosphoproteomics	0.031738661
X19O2NoCyA - X1O2PlusCyA	Cushing syndrome	0.929525566	Phosphoproteomics	0.031738661
X19O2NoCyA - X1O2PlusCyA	PD-L1 expression and PD-1 checkpoint pathway in cancer	0.929525566	Phosphoproteomics	0.031738661
X19O2NoCyA - X1O2PlusCyA	Gastric cancer	0.929525566	Phosphoproteomics	0.031738661
X19O2NoCyA - X1O2PlusCyA	Renin-angiotensin system	0.929525566	Phosphoproteomics	0.031738661
X19O2NoCyA - X1O2PlusCyA	Phospholipase D signaling pathway	0.929525566	Phosphoproteomics	0.031738661
X19O2NoCyA - X1O2PlusCyA	Arginine and proline metabolism	0.929525566	Phosphoproteomics	0.031738661
X19O2NoCyA - X1O2PlusCyA	Hematopoietic cell lineage	0.929525566	Phosphoproteomics	0.031738661
X19O2NoCyA - X1O2PlusCyA	Endometrial cancer	0.929525566	Phosphoproteomics	0.031738661
X19O2NoCyA - X1O2PlusCyA	Prion disease	0.929525566	Phosphoproteomics	0.031738661
X19O2NoCyA - X1O2PlusCyA	Glioma	0.929525566	Phosphoproteomics	0.031738661
X19O2NoCyA - X1O2PlusCyA	Epithelial cell signaling in Helicobacter pylori infection	0.929525566	Phosphoproteomics	0.031738661
X19O2NoCyA - X1O2PlusCyA	Breast cancer	0.929525566	Phosphoproteomics	0.031738661
X19O2NoCyA - X1O2PlusCyA	Axon guidance	0.929525566	Phosphoproteomics	0.031738661
X19O2NoCyA - X1O2PlusCyA	Butanoate metabolism	0.929525566	Phosphoproteomics	0.031738661
X19O2NoCyA - X1O2PlusCyA	ABC transporters	0.929525566	Phosphoproteomics	0.031738661
X19O2NoCyA - X1O2PlusCyA	Huntington disease	0.929525566	Phosphoproteomics	0.031738661
X19O2NoCyA - X1O2PlusCyA	AGE-RAGE signaling pathway in diabetic complications	0.929525566	Phosphoproteomics	0.031738661
X19O2NoCyA - X1O2PlusCyA	Melanogenesis	0.929525566	Phosphoproteomics	0.031738661
X19O2NoCyA - X1O2PlusCyA	Cysteine and methionine metabolism	0.929525566	Phosphoproteomics	0.031738661
X19O2NoCyA - X1O2PlusCyA	Inflammatory mediator regulation of TRP channels	0.929525566	Phosphoproteomics	0.031738661
X19O2NoCyA - X1O2PlusCyA	Colorectal cancer	0.929525566	Phosphoproteomics	0.031738661
X19O2NoCyA - X1O2PlusCyA	Glycine, serine and threonine metabolism	0.929525566	Phosphoproteomics	0.031738661
X19O2NoCyA - X1O2PlusCyA	Metabolic pathways	0.929525566	Phosphoproteomics	0.031738661
X19O2NoCyA - X1O2PlusCyA	Platelet activation	0.929525566	Phosphoproteomics	0.031738661
X19O2NoCyA - X1O2PlusCyA	Fatty acid biosynthesis	0.929525566	Phosphoproteomics	0.031738661
X19O2NoCyA - X1O2PlusCyA	Fatty acid metabolism	0.929525566	Phosphoproteomics	0.031738661
X19O2NoCyA - X1O2PlusCyA	Chemokine signaling pathway	0.929525566	Phosphoproteomics	0.031738661
X19O2NoCyA - X1O2PlusCyA	Nitrogen metabolism	0.929525566	Phosphoproteomics	0.031738661
X19O2NoCyA - X1O2PlusCyA	Relaxin signaling pathway	0.929525566	Phosphoproteomics	0.031738661
X19O2NoCyA - X1O2PlusCyA	Viral myocarditis	0.929525566	Phosphoproteomics	0.031738661
X19O2NoCyA - X1O2PlusCyA	Biosynthesis of amino acids	0.929525566	Phosphoproteomics	0.031738661
X19O2NoCyA - X1O2PlusCyA	Apelin signaling pathway	0.929525566	Phosphoproteomics	0.031738661
X19O2NoCyA - X1O2PlusCyA	Measles	0.929525566	Phosphoproteomics	0.031738661
X19O2NoCyA - X1O2PlusCyA	Coronavirus disease - COVID-19	0.929525566	Phosphoproteomics	0.031738661
X19O2NoCyA - X1O2PlusCyA	Taste transduction	0.929525566	Phosphoproteomics	0.031738661
X19O2NoCyA - X1O2PlusCyA	Ether lipid metabolism	0.929525566	Phosphoproteomics	0.031738661
X19O2NoCyA - X1O2PlusCyA	GABAergic synapse	0.929525566	Phosphoproteomics	0.031738661
X19O2NoCyA - X1O2PlusCyA	Pathways of neurodegeneration - multiple diseases	0.929525566	Phosphoproteomics	0.031738661
X19O2NoCyA - X1O2PlusCyA	Lipid and atherosclerosis	0.929525566	Phosphoproteomics	0.031738661
X19O2NoCyA - X1O2PlusCyA	Glycolysis / Gluconeogenesis	0.929525566	Phosphoproteomics	0.031738661
X19O2NoCyA - X1O2PlusCyA	C-type lectin receptor signaling pathway	0.929525566	Phosphoproteomics	0.031738661
X19O2NoCyA - X1O2PlusCyA	Human immunodeficiency virus 1 infection	0.929525566	Phosphoproteomics	0.031738661
X19O2NoCyA - X1O2PlusCyA	Vitamin digestion and absorption	0.929525566	Phosphoproteomics	0.031738661
X19O2NoCyA - X1O2PlusCyA	Adherens junction	0.929525566	Phosphoproteomics	0.031738661
X19O2NoCyA - X1O2PlusCyA	Circadian entrainment	0.929525566	Phosphoproteomics	0.031738661
X19O2NoCyA - X1O2PlusCyA	Human T-cell leukemia virus 1 infection	0.929525566	Phosphoproteomics	0.031738661
X19O2NoCyA - X1O2PlusCyA	Protein processing in endoplasmic reticulum	0.929525566	Phosphoproteomics	0.031738661
X19O2NoCyA - X1O2PlusCyA	Osteoclast differentiation	0.929525566	Phosphoproteomics	0.031738661
X19O2NoCyA - X1O2PlusCyA	Viral carcinogenesis	0.929525566	Phosphoproteomics	0.031738661
X19O2NoCyA - X1O2PlusCyA	Oxytocin signaling pathway	0.929525566	Phosphoproteomics	0.031738661
X19O2NoCyA - X1O2PlusCyA	Rap1 signaling pathway	0.929525566	Phosphoproteomics	0.031738661
X19O2NoCyA - X1O2PlusCyA	Chagas disease	0.929525566	Phosphoproteomics	0.031738661
X19O2NoCyA - X1O2PlusCyA	Type II diabetes mellitus	0.929525566	Phosphoproteomics	0.031738661
X19O2NoCyA - X1O2PlusCyA	Cytokine-cytokine receptor interaction	0.929525566	Phosphoproteomics	0.031738661
X19O2NoCyA - X1O2PlusCyA	Gap junction	0.929525566	Phosphoproteomics	0.031738661
X19O2NoCyA - X1O2PlusCyA	Apoptosis	0.929525566	Phosphoproteomics	0.031738661
X19O2NoCyA - X1O2PlusCyA	Lysosome	0.929525566	Phosphoproteomics	0.031738661
X19O2NoCyA - X1O2PlusCyA	Endocytosis	0.929525566	Phosphoproteomics	0.031738661
X19O2NoCyA - X1O2PlusCyA	Prolactin signaling pathway	0.929525566	Phosphoproteomics	0.031738661
X19O2NoCyA - X1O2PlusCyA	Influenza A	0.929525566	Phosphoproteomics	0.031738661
X19O2NoCyA - X1O2PlusCyA	Long-term potentiation	0.929525566	Phosphoproteomics	0.031738661
X19O2NoCyA - X1O2PlusCyA	Amyotrophic lateral sclerosis	0.929525566	Phosphoproteomics	0.031738661
X19O2NoCyA - X1O2PlusCyA	Natural killer cell mediated cytotoxicity	0.929525566	Phosphoproteomics	0.031738661
X19O2NoCyA - X1O2PlusCyA	NF-kappa B signaling pathway	0.929525566	Phosphoproteomics	0.031738661
X19O2NoCyA - X1O2PlusCyA	AMPK signaling pathway	0.929525566	Phosphoproteomics	0.031738661
X19O2NoCyA - X1O2PlusCyA	Salivary secretion	0.929525566	Phosphoproteomics	0.031738661
X19O2NoCyA - X1O2PlusCyA	Pancreatic secretion	0.929525566	Phosphoproteomics	0.031738661
X19O2NoCyA - X1O2PlusCyA	Notch signaling pathway	0.929525566	Phosphoproteomics	0.031738661
X19O2NoCyA - X1O2PlusCyA	Leishmaniasis	0.929525566	Phosphoproteomics	0.031738661
X19O2NoCyA - X1O2PlusCyA	Arrhythmogenic right ventricular cardiomyopathy	0.929525566	Phosphoproteomics	0.031738661
X19O2NoCyA - X1O2PlusCyA	DNA replication	0.929525566	Phosphoproteomics	0.031738661
X19O2NoCyA - X1O2PlusCyA	Regulation of lipolysis in adipocytes	0.929525566	Phosphoproteomics	0.031738661
X19O2NoCyA - X1O2PlusCyA	Biosynthesis of cofactors	0.929525566	Phosphoproteomics	0.031738661
X19O2NoCyA - X1O2PlusCyA	Spliceosome	0.929525566	Phosphoproteomics	0.031738661
X19O2NoCyA - X1O2PlusCyA	RNA polymerase	0.929525566	Phosphoproteomics	0.031738661
X19O2NoCyA - X1O2PlusCyA	Cocaine addiction	0.929525566	Phosphoproteomics	0.031738661
X19O2NoCyA - X1O2PlusCyA	Purine metabolism	0.929525566	Phosphoproteomics	0.031738661
X19O2NoCyA - X1O2PlusCyA	JAK-STAT signaling pathway	0.929525566	Phosphoproteomics	0.031738661
X19O2NoCyA - X1O2PlusCyA	Platinum drug resistance	0.929525566	Phosphoproteomics	0.031738661
X19O2NoCyA - X1O2PlusCyA	Basal cell carcinoma	0.929525566	Phosphoproteomics	0.031738661
X19O2NoCyA - X1O2PlusCyA	cAMP signaling pathway	0.929525566	Phosphoproteomics	0.031738661
X19O2NoCyA - X1O2PlusCyA	Insulin resistance	0.929525566	Phosphoproteomics	0.031738661
X19O2NoCyA - X1O2PlusCyA	Biosynthesis of nucleotide sugars	0.929525566	Phosphoproteomics	0.031738661
X19O2NoCyA - X1O2PlusCyA	Nucleotide excision repair	0.929525566	Phosphoproteomics	0.031738661
X19O2NoCyA - X1O2PlusCyA	TNF signaling pathway	0.929525566	Phosphoproteomics	0.031738661
X19O2NoCyA - X1O2PlusCyA	Basal transcription factors	0.929525566	Phosphoproteomics	0.031738661
X19O2NoCyA - X1O2PlusCyA	Carbohydrate digestion and absorption	0.929525566	Phosphoproteomics	0.031738661
X19O2NoCyA - X1O2PlusCyA	Cortisol synthesis and secretion	0.929525566	Phosphoproteomics	0.031738661
X19O2NoCyA - X1O2PlusCyA	TGF-beta signaling pathway	0.929525566	Phosphoproteomics	0.031738661
X19O2NoCyA - X1O2PlusCyA	Tight junction	0.929525566	Phosphoproteomics	0.031738661
X19O2NoCyA - X1O2PlusCyA	Various types of N-glycan biosynthesis	0.929525566	Phosphoproteomics	0.031738661
X19O2NoCyA - X1O2PlusCyA	EGFR tyrosine kinase inhibitor resistance	0.929525566	Phosphoproteomics	0.031738661
X19O2NoCyA - X1O2PlusCyA	Cell cycle	0.929525566	Phosphoproteomics	0.031738661
X19O2NoCyA - X1O2PlusCyA	Neuroactive ligand-receptor interaction	0.929525566	Phosphoproteomics	0.031738661
X19O2NoCyA - X1O2PlusCyA	Fatty acid elongation	0.929525566	Phosphoproteomics	0.031738661
X19O2NoCyA - X1O2PlusCyA	B cell receptor signaling pathway	0.929525566	Phosphoproteomics	0.031738661
X19O2NoCyA - X1O2PlusCyA	Protein digestion and absorption	0.929525566	Phosphoproteomics	0.031738661
X19O2NoCyA - X1O2PlusCyA	Pathogenic Escherichia coli infection	0.929525566	Phosphoproteomics	0.031738661
X19O2NoCyA - X1O2PlusCyA	Vibrio cholerae infection	0.929525566	Phosphoproteomics	0.031738661
X19O2NoCyA - X1O2PlusCyA	Transcriptional misregulation in cancer	0.929525566	Phosphoproteomics	0.031738661
X19O2NoCyA - X1O2PlusCyA	Insulin signaling pathway	0.929525566	Phosphoproteomics	0.031738661
X19O2NoCyA - X1O2PlusCyA	Hippo signaling pathway - multiple species	0.929525566	Phosphoproteomics	0.031738661
X19O2NoCyA - X1O2PlusCyA	Toxoplasmosis	0.929525566	Phosphoproteomics	0.031738661
X19O2NoCyA - X1O2PlusCyA	Sphingolipid signaling pathway	0.929525566	Phosphoproteomics	0.031738661
X19O2NoCyA - X1O2PlusCyA	FoxO signaling pathway	0.929525566	Phosphoproteomics	0.031738661
X19O2NoCyA - X1O2PlusCyA	Alcoholism	0.929525566	Phosphoproteomics	0.031738661
X19O2NoCyA - X1O2PlusCyA	Intestinal immune network for IgA production	0.929525566	Phosphoproteomics	0.031738661
X19O2NoCyA - X1O2PlusCyA	Mitophagy - animal	0.929525566	Phosphoproteomics	0.031738661
X19O2NoCyA - X1O2PlusCyA	Acute myeloid leukemia	0.929525566	Phosphoproteomics	0.031738661
X19O2NoCyA - X1O2PlusCyA	Chemical carcinogenesis - reactive oxygen species	0.929525566	Phosphoproteomics	0.031738661
X19O2NoCyA - X1O2PlusCyA	One carbon pool by folate	0.929525566	Phosphoproteomics	0.031738661
X19O2NoCyA - X1O2PlusCyA	Epstein-Barr virus infection	0.929525566	Phosphoproteomics	0.031738661
X19O2NoCyA - X1O2PlusCyA	Dopaminergic synapse	0.929525566	Phosphoproteomics	0.031738661
X19O2NoCyA - X1O2PlusCyA	Cellular senescence	0.929525566	Phosphoproteomics	0.031738661
X19O2NoCyA - X1O2PlusCyA	cGMP-PKG signaling pathway	0.929525566	Phosphoproteomics	0.031738661
X19O2NoCyA - X1O2PlusCyA	Glyoxylate and dicarboxylate metabolism	0.929525566	Phosphoproteomics	0.031738661
X19O2NoCyA - X1O2PlusCyA	Long-term depression	0.929525566	Phosphoproteomics	0.031738661
X19O2NoCyA - X1O2PlusCyA	Mineral absorption	0.929525566	Phosphoproteomics	0.031738661
X19O2NoCyA - X1O2PlusCyA	Sulfur relay system	0.929525566	Phosphoproteomics	0.031738661
X19O2NoCyA - X1O2PlusCyA	Pyruvate metabolism	0.929525566	Phosphoproteomics	0.031738661
X19O2NoCyA - X1O2PlusCyA	Homologous recombination	0.929525566	Phosphoproteomics	0.031738661
X19O2NoCyA - X1O2PlusCyA	Amoebiasis	0.929525566	Phosphoproteomics	0.031738661
X19O2NoCyA - X1O2PlusCyA	Calcium signaling pathway	0.929525566	Phosphoproteomics	0.031738661
X19O2NoCyA - X1O2PlusCyA	Pyrimidine metabolism	0.929525566	Phosphoproteomics	0.031738661
X19O2NoCyA - X1O2PlusCyA	Steroid biosynthesis	0.929525566	Phosphoproteomics	0.031738661
X19O2NoCyA - X1O2PlusCyA	ErbB signaling pathway	0.929525566	Phosphoproteomics	0.031738661
X19O2NoCyA - X1O2PlusCyA	Retrograde endocannabinoid signaling	0.929525566	Phosphoproteomics	0.031738661
X19O2NoCyA - X1O2PlusCyA	Melanoma	0.929525566	Phosphoproteomics	0.031738661
X19O2NoCyA - X1O2PlusCyA	Cholesterol metabolism	0.929525566	Phosphoproteomics	0.031738661
X19O2NoCyA - X1O2PlusCyA	Shigellosis	0.929525566	Phosphoproteomics	0.031738661
X19O2NoCyA - X1O2PlusCyA	Autophagy - animal	0.929525566	Phosphoproteomics	0.031738661
X19O2NoCyA - X1O2PlusCyA	Estrogen signaling pathway	0.929525566	Phosphoproteomics	0.031738661
X19O2NoCyA - X1O2PlusCyA	Mismatch repair	0.929525566	Phosphoproteomics	0.031738661
X19O2NoCyA - X1O2PlusCyA	Phosphatidylinositol signaling system	0.929525566	Phosphoproteomics	0.031738661
X19O2NoCyA - X1O2PlusCyA	Drug metabolism - other enzymes	0.929525566	Phosphoproteomics	0.031738661
X19O2NoCyA - X1O2PlusCyA	Hepatitis C	0.929525566	Phosphoproteomics	0.031738661
X19O2NoCyA - X1O2PlusCyA	Lysine degradation	0.929525566	Phosphoproteomics	0.031738661
X19O2NoCyA - X1O2PlusCyA	Renal cell carcinoma	0.929525566	Phosphoproteomics	0.031738661
X19O2NoCyA - X1O2PlusCyA	Bladder cancer	0.929525566	Phosphoproteomics	0.031738661
X19O2NoCyA - X1O2PlusCyA	Valine, leucine and isoleucine degradation	0.929525566	Phosphoproteomics	0.031738661
X19O2NoCyA - X1O2PlusCyA	GnRH signaling pathway	0.929525566	Phosphoproteomics	0.031738661
X19O2NoCyA - X1O2PlusCyA	Signaling pathways regulating pluripotency of stem cells	0.929525566	Phosphoproteomics	0.031738661
X19O2NoCyA - X1O2PlusCyA	Olfactory transduction	0.929525566	Phosphoproteomics	0.031738661
X19O2NoCyA - X1O2PlusCyA	Chemical carcinogenesis - receptor activation	0.929525566	Phosphoproteomics	0.031738661
X19O2NoCyA - X1O2PlusCyA	African trypanosomiasis	0.929525566	Phosphoproteomics	0.031738661
X19O2NoCyA - X1O2PlusCyA	N-Glycan biosynthesis	0.929525566	Phosphoproteomics	0.031738661
X19O2NoCyA - X1O2PlusCyA	Longevity regulating pathway - multiple species	0.929525566	Phosphoproteomics	0.031738661
X19O2NoCyA - X1O2PlusCyA	Pertussis	0.929525566	Phosphoproteomics	0.031738661
X19O2NoCyA - X1O2PlusCyA	Diabetic cardiomyopathy	0.929525566	Phosphoproteomics	0.031738661
X19O2NoCyA - X1O2PlusCyA	RNA degradation	0.929525566	Phosphoproteomics	0.031738661
X19O2NoCyA - X1O2PlusCyA	Chronic myeloid leukemia	0.929525566	Phosphoproteomics	0.031738661
X19O2NoCyA - X1O2PlusCyA	Thyroid cancer	0.929525566	Phosphoproteomics	0.031738661
X19O2NoCyA - X1O2PlusCyA	Fatty acid degradation	0.929525566	Phosphoproteomics	0.031738661
X19O2NoCyA - X1O2PlusCyA	Tryptophan metabolism	0.929525566	Phosphoproteomics	0.031738661
X19O2NoCyA - X1O2PlusCyA	beta-Alanine metabolism	0.929525566	Phosphoproteomics	0.031738661
X19O2NoCyA - X1O2PlusCyA	Oocyte meiosis	0.929525566	Phosphoproteomics	0.031738661
X19O2NoCyA - X1O2PlusCyA	Progesterone-mediated oocyte maturation	0.929525566	Phosphoproteomics	0.031738661
X19O2NoCyA - X1O2PlusCyA	Propanoate metabolism	0.929525566	Phosphoproteomics	0.031738661
X19O2NoCyA - X1O2PlusCyA	Endocrine and other factor-regulated calcium reabsorption	0.929525566	Phosphoproteomics	0.031738661
X19O2NoCyA - X1O2PlusCyA	Sphingolipid metabolism	0.929525566	Phosphoproteomics	0.031738661
X19O2NoCyA - X1O2PlusCyA	mTOR signaling pathway	0.929525566	Phosphoproteomics	0.031738661
X19O2NoCyA - X1O2PlusCyA	VEGF signaling pathway	0.929525566	Phosphoproteomics	0.031738661
X19O2NoCyA - X1O2PlusCyA	Hepatitis B	0.929525566	Phosphoproteomics	0.031738661
X19O2NoCyA - X1O2PlusCyA	Fc epsilon RI signaling pathway	0.929525566	Phosphoproteomics	0.031738661
X19O2NoCyA - X1O2PlusCyA	Neurotrophin signaling pathway	0.929525566	Phosphoproteomics	0.031738661
X19O2NoCyA - X1O2PlusCyA	PI3K-Akt signaling pathway	0.929525566	Phosphoproteomics	0.031738661
X19O2NoCyA - X1O2PlusCyA	Ubiquinone and other terpenoid-quinone biosynthesis	0.929525566	Phosphoproteomics	0.031738661
X19O2NoCyA - X1O2PlusCyA	Glycerolipid metabolism	0.929525566	Phosphoproteomics	0.031738661
X19O2NoCyA - X1O2PlusCyA	Serotonergic synapse	0.929525566	Phosphoproteomics	0.031738661
X19O2NoCyA - X1O2PlusCyA	Antifolate resistance	0.929525566	Phosphoproteomics	0.031738661
X19O2NoCyA - X1O2PlusCyA	Choline metabolism in cancer	0.929525566	Phosphoproteomics	0.031738661
X19O2NoCyA - X1O2PlusCyA	Bacterial invasion of epithelial cells	0.929525566	Phosphoproteomics	0.031738661
X19O2NoCyA - X1O2PlusCyA	Central carbon metabolism in cancer	0.929525566	Phosphoproteomics	0.031738661
X19O2NoCyA - X1O2PlusCyA	Aldosterone-regulated sodium reabsorption	0.929525566	Phosphoproteomics	0.031738661
X19O2NoCyA - X1O2PlusCyA	Small cell lung cancer	0.929525566	Phosphoproteomics	0.031738661
X19O2NoCyA - X1O2PlusCyA	NOD-like receptor signaling pathway	0.929525566	Phosphoproteomics	0.031738661
X19O2NoCyA - X1O2PlusCyA	Maturity onset diabetes of the young	0.929525566	Phosphoproteomics	0.031738661
X19O2NoCyA - X1O2PlusCyA	Insulin secretion	0.929525566	Phosphoproteomics	0.031738661
X19O2NoCyA - X1O2PlusCyA	Folate biosynthesis	0.929525566	Phosphoproteomics	0.031738661
X19O2NoCyA - X1O2PlusCyA	Nucleotide metabolism	0.929525566	Phosphoproteomics	0.031738661
X19O2NoCyA - X1O2PlusCyA	Growth hormone synthesis, secretion and action	0.929525566	Phosphoproteomics	0.031738661
X19O2NoCyA - X1O2PlusCyA	Peroxisome	0.929525566	Phosphoproteomics	0.031738661
X19O2NoCyA - X1O2PlusCyA	Phagosome	0.929525566	Phosphoproteomics	0.031738661
X19O2NoCyA - X1O2PlusCyA	Viral protein interaction with cytokine and cytokine receptor	0.929525566	Phosphoproteomics	0.031738661
X19O2NoCyA - X1O2PlusCyA	Salmonella infection	0.929525566	Phosphoproteomics	0.031738661
X19O2NoCyA - X1O2PlusCyA	Protein export	0.929525566	Phosphoproteomics	0.031738661
X19O2NoCyA - X1O2PlusCyA	mRNA surveillance pathway	0.929525566	Phosphoproteomics	0.031738661
X19O2NoCyA - X1O2PlusCyA	Ras signaling pathway	0.929525566	Phosphoproteomics	0.031738661
X19O2NoCyA - X1O2PlusCyA	Glycerophospholipid metabolism	0.929525566	Phosphoproteomics	0.031738661
X19O2NoCyA - X1O2PlusCyA	Vascular smooth muscle contraction	0.929525566	Phosphoproteomics	0.031738661
X19O2NoCyA - X1O2PlusCyA	Human papillomavirus infection	0.929525566	Phosphoproteomics	0.031738661
X19O2NoCyA - X1O2PlusCyA	Fanconi anemia pathway	0.929525566	Phosphoproteomics	0.031738661
X19O2NoCyA - X1O2PlusCyA	Arachidonic acid metabolism	0.929525566	Phosphoproteomics	0.031738661
X19O2NoCyA - X1O2PlusCyA	Non-small cell lung cancer	0.929525566	Phosphoproteomics	0.031738661
X19O2NoCyA - X1O2PlusCyA	Cardiac muscle contraction	0.929525566	Phosphoproteomics	0.031738661
X19O2NoCyA - X1O2PlusCyA	Renin secretion	0.929525566	Phosphoproteomics	0.031738661
X19O2NoCyA - X1O2PlusCyA	Non-homologous end-joining	0.929525566	Phosphoproteomics	0.031738661
X19O2NoCyA - X1O2PlusCyA	Ribosome biogenesis in eukaryotes	0.929525566	Phosphoproteomics	0.031738661
X19O2NoCyA - X1O2PlusCyA	Hepatocellular carcinoma	0.929525566	Phosphoproteomics	0.031738661
X19O2NoCyA - X1O2PlusCyA	Ribosome	0.929525566	Phosphoproteomics	0.031738661
X19O2NoCyA - X1O2PlusCyA	Base excision repair	0.929525566	Phosphoproteomics	0.031738661
X19O2NoCyA - X1O2PlusCyA	Cell adhesion molecules	0.929525566	Phosphoproteomics	0.031738661
X19O2NoCyA - X1O2PlusCyA	Parkinson disease	0.929525566	Phosphoproteomics	0.031738661
X19O2NoCyA - X1O2PlusCyA	Morphine addiction	0.929525566	Phosphoproteomics	0.031738661
X19O2NoCyA - X1O2PlusCyA	Nicotinate and nicotinamide metabolism	0.929525566	Phosphoproteomics	0.031738661
X19O2NoCyA - X1O2PlusCyA	Viral life cycle - HIV-1	0.929525566	Phosphoproteomics	0.031738661
X19O2NoCyA - X1O2PlusCyA	Regulation of actin cytoskeleton	0.929525566	Phosphoproteomics	0.031738661
X19O2NoCyA - X1O2PlusCyA	Proteoglycans in cancer	0.929525566	Phosphoproteomics	0.031738661
X19O2NoCyA - X1O2PlusCyA	Endocrine resistance	0.929525566	Phosphoproteomics	0.031738661
X19O2NoCyA - X1O2PlusCyA	MicroRNAs in cancer	0.929525566	Phosphoproteomics	0.031738661
X19O2NoCyA - X1O2PlusCyA	Pantothenate and CoA biosynthesis	0.929525566	Phosphoproteomics	0.031738661
X19O2NoCyA - X1O2PlusCyA	Alcoholic liver disease	0.929525566	Phosphoproteomics	0.031738661
X19O2NoCyA - X1O2PlusCyA	Metabolism of xenobiotics by cytochrome P450	0.929525566	Phosphoproteomics	0.031738661
X19O2NoCyA - X1O2PlusCyA	Drug metabolism - cytochrome P450	0.929525566	Phosphoproteomics	0.031738661
X19O2NoCyA - X1O2PlusCyA	Chemical carcinogenesis - DNA adducts	0.929525566	Phosphoproteomics	0.031738661
X19O2NoCyA - X1O2PlusCyA	Yersinia infection	0.929525566	Phosphoproteomics	0.031738661
X19O2NoCyA - X1O2PlusCyA	Tuberculosis	0.929525566	Phosphoproteomics	0.031738661
X19O2NoCyA - X1O2PlusCyA	Amphetamine addiction	0.929525566	Phosphoproteomics	0.031738661
X19O2NoCyA - X1O2PlusCyA	Porphyrin metabolism	0.929525566	Phosphoproteomics	0.031738661
X19O2NoCyA - X1O2PlusCyA	Gastric acid secretion	0.929525566	Phosphoproteomics	0.031738661
X19O2NoCyA - X1O2PlusCyA	Ferroptosis	0.929525566	Phosphoproteomics	0.031738661
X19O2NoCyA - X1O2PlusCyA	Glutathione metabolism	0.929525566	Phosphoproteomics	0.031738661
X19O2NoCyA - X1O2PlusCyA	Focal adhesion	0.934068744	Phosphoproteomics	0.02962116
X19O2NoCyA - X1O2PlusCyA	Non-alcoholic fatty liver disease	0.936512222	Phosphoproteomics	0.02848655
X19O2NoCyA - X1O2PlusCyA	Toll-like receptor signaling pathway	0.936512222	Phosphoproteomics	0.02848655
X19O2NoCyA - X1O2PlusCyA	Neutrophil extracellular trap formation	0.936721353	Phosphoproteomics	0.02838958
X19O2NoCyA - X1O2PlusCyA	Glucagon signaling pathway	0.936721353	Phosphoproteomics	0.02838958
X19O2NoCyA - X1O2PlusCyA	Parathyroid hormone synthesis, secretion and action	0.937453525	Phosphoproteomics	0.028050253
X19O2NoCyA - X1O2PlusCyA	Tyrosine metabolism	0.937453525	Phosphoproteomics	0.028050253
X19O2NoCyA - X1O2PlusCyA	Wnt signaling pathway	0.937453525	Phosphoproteomics	0.028050253
X19O2NoCyA - X1O2PlusCyA	Hypertrophic cardiomyopathy	0.937453525	Phosphoproteomics	0.028050253
X19O2NoCyA - X1O2PlusCyA	Oxidative phosphorylation	0.938996821	Phosphoproteomics	0.027335878
X19O2NoCyA - X1O2PlusCyA	Fructose and mannose metabolism	0.938996821	Phosphoproteomics	0.027335878
X19O2NoCyA - X1O2PlusCyA	Thyroid hormone synthesis	0.938996821	Phosphoproteomics	0.027335878
X19O2NoCyA - X1O2PlusCyA	Vasopressin-regulated water reabsorption	0.938996821	Phosphoproteomics	0.027335878
X19O2NoCyA - X1O2PlusCyA	Thyroid hormone signaling pathway	0.938996821	Phosphoproteomics	0.027335878
X19O2NoCyA - X1O2PlusCyA	Ubiquitin mediated proteolysis	0.938996821	Phosphoproteomics	0.027335878
X19O2NoCyA - X1O2PlusCyA	Prostate cancer	0.938996821	Phosphoproteomics	0.027335878
X19O2NoCyA - X1O2PlusCyA	SNARE interactions in vesicular transport	0.939173507	Phosphoproteomics	0.027254167
X19O2NoCyA - X1O2PlusCyA	Bile secretion	0.942900193	Phosphoproteomics	0.025534276
X19O2NoCyA - X1O2PlusCyA	MAPK signaling pathway	0.942900193	Phosphoproteomics	0.025534276
X19O2NoCyA - X1O2PlusCyA	Necroptosis	0.943397611	Phosphoproteomics	0.025305228
X19O2NoCyA - X1O2PlusCyA	Dilated cardiomyopathy	0.951439182	Phosphoproteomics	0.021618967
X19O2NoCyA - X1O2PlusCyA	Kaposi sarcoma-associated herpesvirus infection	0.953687312	Phosphoproteomics	0.020593995
X19O2NoCyA - X1O2PlusCyA	Systemic lupus erythematosus	0.953687312	Phosphoproteomics	0.020593995
X19O2NoCyA - X1O2PlusCyA	Aldosterone synthesis and secretion	0.953687312	Phosphoproteomics	0.020593995
X19O2NoCyA - X1O2PlusCyA	IL-17 signaling pathway	0.957839505	Phosphoproteomics	0.018707255
X19O2NoCyA - X1O2PlusCyA	Adrenergic signaling in cardiomyocytes	0.957839505	Phosphoproteomics	0.018707255
X19O2NoCyA - X1O2PlusCyA	Fc gamma R-mediated phagocytosis	0.957839505	Phosphoproteomics	0.018707255
X19O2NoCyA - X1O2PlusCyA	Proximal tubule bicarbonate reclamation	0.965409467	Phosphoproteomics	0.015288447
X19O2NoCyA - X1O2PlusCyA	Citrate cycle (TCA cycle)	0.969295656	Phosphoproteomics	0.013543733
X19O2NoCyA - X1O2PlusCyA	GnRH secretion	0.974400249	Phosphoproteomics	0.011262614
X19O2NoCyA - X1O2PlusCyA	Selenocompound metabolism	0.974400249	Phosphoproteomics	0.011262614
X19O2NoCyA - X1O2PlusCyA	Legionellosis	0.974400249	Phosphoproteomics	0.011262614
X19O2NoCyA - X1O2PlusCyA	p53 signaling pathway	0.974400249	Phosphoproteomics	0.011262614
X19O2NoCyA - X1O2PlusCyA	ECM-receptor interaction	0.974400249	Phosphoproteomics	0.011262614
X19O2NoCyA - X1O2PlusCyA	Thermogenesis	0.974400249	Phosphoproteomics	0.011262614
X19O2NoCyA - X1O2PlusCyA	Aminoacyl-tRNA biosynthesis	0.974400249	Phosphoproteomics	0.011262614
X19O2NoCyA - X1O2PlusCyA	Cholinergic synapse	0.974400249	Phosphoproteomics	0.011262614
X19O2NoCyA - X1O2PlusCyA	Inositol phosphate metabolism	0.974400249	Phosphoproteomics	0.011262614
X19O2NoCyA - X1O2PlusCyA	Pathways in cancer	0.97783585	Phosphoproteomics	0.009734044
X19O2NoCyA - X1O2PlusCyA	Longevity regulating pathway	0.97783585	Phosphoproteomics	0.009734044
X19O2NoCyA - X1O2PlusCyA	Human cytomegalovirus infection	0.990924918	Phosphoproteomics	0.003959251
X19O2NoCyA - X1O2PlusCyA	Hedgehog signaling pathway	0.990924918	Phosphoproteomics	0.003959251
X19O2NoCyA - X1O2PlusCyA	T cell receptor signaling pathway	0.999157994	Phosphoproteomics	0.000365833
X19O2NoCyA - X1O2PlusCyA	HIF-1 signaling pathway	0.999157994	Phosphoproteomics	0.000365833
X19O2NoCyA - X1O2PlusCyA	Type I diabetes mellitus	0.999157994	Phosphoproteomics	0.000365833
X19O2NoCyA - X1O2PlusCyA	Glutamatergic synapse	0.999157994	Phosphoproteomics	0.000365833
X1O2NoCyA - X1O2PlusCyA	Glycolysis / Gluconeogenesis	0.717410481	Phosphoproteomics	0.144232283
X1O2NoCyA - X1O2PlusCyA	Diabetic cardiomyopathy	0.94328766	Phosphoproteomics	0.025355847
X1O2NoCyA - X1O2PlusCyA	Leishmaniasis	0.94328766	Phosphoproteomics	0.025355847
X1O2NoCyA - X1O2PlusCyA	Long-term potentiation	0.94328766	Phosphoproteomics	0.025355847
X1O2NoCyA - X1O2PlusCyA	N-Glycan biosynthesis	0.94328766	Phosphoproteomics	0.025355847
X1O2NoCyA - X1O2PlusCyA	Systemic lupus erythematosus	0.94328766	Phosphoproteomics	0.025355847
X1O2NoCyA - X1O2PlusCyA	Ribosome biogenesis in eukaryotes	0.94328766	Phosphoproteomics	0.025355847
X1O2NoCyA - X1O2PlusCyA	DNA replication	0.94328766	Phosphoproteomics	0.025355847
X1O2NoCyA - X1O2PlusCyA	Terpenoid backbone biosynthesis	0.94328766	Phosphoproteomics	0.025355847
X1O2NoCyA - X1O2PlusCyA	Phosphonate and phosphinate metabolism	0.94328766	Phosphoproteomics	0.025355847
X1O2NoCyA - X1O2PlusCyA	ABC transporters	0.94328766	Phosphoproteomics	0.025355847
X1O2NoCyA - X1O2PlusCyA	Fructose and mannose metabolism	0.94328766	Phosphoproteomics	0.025355847
X1O2NoCyA - X1O2PlusCyA	Lysine degradation	0.94328766	Phosphoproteomics	0.025355847
X1O2NoCyA - X1O2PlusCyA	Carbon metabolism	0.94328766	Phosphoproteomics	0.025355847
X1O2NoCyA - X1O2PlusCyA	Citrate cycle (TCA cycle)	0.94328766	Phosphoproteomics	0.025355847
X1O2NoCyA - X1O2PlusCyA	Starch and sucrose metabolism	0.94328766	Phosphoproteomics	0.025355847
X1O2NoCyA - X1O2PlusCyA	Taste transduction	0.94328766	Phosphoproteomics	0.025355847
X1O2NoCyA - X1O2PlusCyA	Mismatch repair	0.94328766	Phosphoproteomics	0.025355847
X1O2NoCyA - X1O2PlusCyA	Biosynthesis of amino acids	0.94328766	Phosphoproteomics	0.025355847
X1O2NoCyA - X1O2PlusCyA	Autophagy - other	0.94328766	Phosphoproteomics	0.025355847
X1O2NoCyA - X1O2PlusCyA	AMPK signaling pathway	0.94328766	Phosphoproteomics	0.025355847
X1O2NoCyA - X1O2PlusCyA	Hippo signaling pathway - multiple species	0.94328766	Phosphoproteomics	0.025355847
X1O2NoCyA - X1O2PlusCyA	Cholesterol metabolism	0.94328766	Phosphoproteomics	0.025355847
X1O2NoCyA - X1O2PlusCyA	Melanogenesis	0.94328766	Phosphoproteomics	0.025355847
X1O2NoCyA - X1O2PlusCyA	GnRH signaling pathway	0.94328766	Phosphoproteomics	0.025355847
X1O2NoCyA - X1O2PlusCyA	Cytosolic DNA-sensing pathway	0.94328766	Phosphoproteomics	0.025355847
X1O2NoCyA - X1O2PlusCyA	Maturity onset diabetes of the young	0.94328766	Phosphoproteomics	0.025355847
X1O2NoCyA - X1O2PlusCyA	PPAR signaling pathway	0.94328766	Phosphoproteomics	0.025355847
X1O2NoCyA - X1O2PlusCyA	Vitamin digestion and absorption	0.94328766	Phosphoproteomics	0.025355847
X1O2NoCyA - X1O2PlusCyA	IL-17 signaling pathway	0.94328766	Phosphoproteomics	0.025355847
X1O2NoCyA - X1O2PlusCyA	Various types of N-glycan biosynthesis	0.94328766	Phosphoproteomics	0.025355847
X1O2NoCyA - X1O2PlusCyA	Pentose phosphate pathway	0.94328766	Phosphoproteomics	0.025355847
X1O2NoCyA - X1O2PlusCyA	Nucleotide excision repair	0.94328766	Phosphoproteomics	0.025355847
X1O2NoCyA - X1O2PlusCyA	Galactose metabolism	0.94328766	Phosphoproteomics	0.025355847
X1O2NoCyA - X1O2PlusCyA	Peroxisome	0.94328766	Phosphoproteomics	0.025355847
X1O2NoCyA - X1O2PlusCyA	Cocaine addiction	0.94328766	Phosphoproteomics	0.025355847
X1O2NoCyA - X1O2PlusCyA	Leukocyte transendothelial migration	0.94328766	Phosphoproteomics	0.025355847
X1O2NoCyA - X1O2PlusCyA	Fc epsilon RI signaling pathway	0.94328766	Phosphoproteomics	0.025355847
X1O2NoCyA - X1O2PlusCyA	Neutrophil extracellular trap formation	0.94328766	Phosphoproteomics	0.025355847
X1O2NoCyA - X1O2PlusCyA	Glyoxylate and dicarboxylate metabolism	0.94328766	Phosphoproteomics	0.025355847
X1O2NoCyA - X1O2PlusCyA	Pyruvate metabolism	0.94328766	Phosphoproteomics	0.025355847
X1O2NoCyA - X1O2PlusCyA	Butanoate metabolism	0.94328766	Phosphoproteomics	0.025355847
X1O2NoCyA - X1O2PlusCyA	Arachidonic acid metabolism	0.94328766	Phosphoproteomics	0.025355847
X1O2NoCyA - X1O2PlusCyA	Proximal tubule bicarbonate reclamation	0.94328766	Phosphoproteomics	0.025355847
X1O2NoCyA - X1O2PlusCyA	FoxO signaling pathway	0.94328766	Phosphoproteomics	0.025355847
X1O2NoCyA - X1O2PlusCyA	Renal cell carcinoma	0.94328766	Phosphoproteomics	0.025355847
X1O2NoCyA - X1O2PlusCyA	Vibrio cholerae infection	0.94328766	Phosphoproteomics	0.025355847
X1O2NoCyA - X1O2PlusCyA	Progesterone-mediated oocyte maturation	0.94328766	Phosphoproteomics	0.025355847
X1O2NoCyA - X1O2PlusCyA	Fatty acid elongation	0.94328766	Phosphoproteomics	0.025355847
X1O2NoCyA - X1O2PlusCyA	Wnt signaling pathway	0.94328766	Phosphoproteomics	0.025355847
X1O2NoCyA - X1O2PlusCyA	Metabolic pathways	0.94328766	Phosphoproteomics	0.025355847
X1O2NoCyA - X1O2PlusCyA	Hippo signaling pathway	0.94328766	Phosphoproteomics	0.025355847
X1O2NoCyA - X1O2PlusCyA	Gastric cancer	0.94328766	Phosphoproteomics	0.025355847
X1O2NoCyA - X1O2PlusCyA	Bacterial invasion of epithelial cells	0.94328766	Phosphoproteomics	0.025355847
X1O2NoCyA - X1O2PlusCyA	Shigellosis	0.94328766	Phosphoproteomics	0.025355847
X1O2NoCyA - X1O2PlusCyA	Nitrogen metabolism	0.94328766	Phosphoproteomics	0.025355847
X1O2NoCyA - X1O2PlusCyA	Tyrosine metabolism	0.94328766	Phosphoproteomics	0.025355847
X1O2NoCyA - X1O2PlusCyA	Toxoplasmosis	0.94328766	Phosphoproteomics	0.025355847
X1O2NoCyA - X1O2PlusCyA	Inflammatory bowel disease	0.94328766	Phosphoproteomics	0.025355847
X1O2NoCyA - X1O2PlusCyA	Measles	0.94328766	Phosphoproteomics	0.025355847
X1O2NoCyA - X1O2PlusCyA	NOD-like receptor signaling pathway	0.94328766	Phosphoproteomics	0.025355847
X1O2NoCyA - X1O2PlusCyA	Synaptic vesicle cycle	0.94328766	Phosphoproteomics	0.025355847
X1O2NoCyA - X1O2PlusCyA	Focal adhesion	0.94328766	Phosphoproteomics	0.025355847
X1O2NoCyA - X1O2PlusCyA	Coronavirus disease - COVID-19	0.94328766	Phosphoproteomics	0.025355847
X1O2NoCyA - X1O2PlusCyA	Legionellosis	0.94328766	Phosphoproteomics	0.025355847
X1O2NoCyA - X1O2PlusCyA	Biosynthesis of cofactors	0.94328766	Phosphoproteomics	0.025355847
X1O2NoCyA - X1O2PlusCyA	Glioma	0.94328766	Phosphoproteomics	0.025355847
X1O2NoCyA - X1O2PlusCyA	Viral life cycle - HIV-1	0.94328766	Phosphoproteomics	0.025355847
X1O2NoCyA - X1O2PlusCyA	Mineral absorption	0.94328766	Phosphoproteomics	0.025355847
X1O2NoCyA - X1O2PlusCyA	Selenocompound metabolism	0.94328766	Phosphoproteomics	0.025355847
X1O2NoCyA - X1O2PlusCyA	Endometrial cancer	0.94328766	Phosphoproteomics	0.025355847
X1O2NoCyA - X1O2PlusCyA	Renin-angiotensin system	0.94328766	Phosphoproteomics	0.025355847
X1O2NoCyA - X1O2PlusCyA	Sphingolipid metabolism	0.94328766	Phosphoproteomics	0.025355847
X1O2NoCyA - X1O2PlusCyA	Protein export	0.94328766	Phosphoproteomics	0.025355847
X1O2NoCyA - X1O2PlusCyA	Insulin secretion	0.94328766	Phosphoproteomics	0.025355847
X1O2NoCyA - X1O2PlusCyA	Primary immunodeficiency	0.94328766	Phosphoproteomics	0.025355847
X1O2NoCyA - X1O2PlusCyA	Cytokine-cytokine receptor interaction	0.94328766	Phosphoproteomics	0.025355847
X1O2NoCyA - X1O2PlusCyA	Ferroptosis	0.94328766	Phosphoproteomics	0.025355847
X1O2NoCyA - X1O2PlusCyA	Thermogenesis	0.94328766	Phosphoproteomics	0.025355847
X1O2NoCyA - X1O2PlusCyA	Prostate cancer	0.94328766	Phosphoproteomics	0.025355847
X1O2NoCyA - X1O2PlusCyA	Ovarian steroidogenesis	0.94328766	Phosphoproteomics	0.025355847
X1O2NoCyA - X1O2PlusCyA	Long-term depression	0.94328766	Phosphoproteomics	0.025355847
X1O2NoCyA - X1O2PlusCyA	HIF-1 signaling pathway	0.94328766	Phosphoproteomics	0.025355847
X1O2NoCyA - X1O2PlusCyA	AGE-RAGE signaling pathway in diabetic complications	0.94328766	Phosphoproteomics	0.025355847
X1O2NoCyA - X1O2PlusCyA	Steroid biosynthesis	0.94328766	Phosphoproteomics	0.025355847
X1O2NoCyA - X1O2PlusCyA	Oxytocin signaling pathway	0.94328766	Phosphoproteomics	0.025355847
X1O2NoCyA - X1O2PlusCyA	Ubiquitin mediated proteolysis	0.94328766	Phosphoproteomics	0.025355847
X1O2NoCyA - X1O2PlusCyA	Type II diabetes mellitus	0.94328766	Phosphoproteomics	0.025355847
X1O2NoCyA - X1O2PlusCyA	TNF signaling pathway	0.94328766	Phosphoproteomics	0.025355847
X1O2NoCyA - X1O2PlusCyA	Hematopoietic cell lineage	0.94328766	Phosphoproteomics	0.025355847
X1O2NoCyA - X1O2PlusCyA	Insulin resistance	0.94328766	Phosphoproteomics	0.025355847
X1O2NoCyA - X1O2PlusCyA	Rap1 signaling pathway	0.94328766	Phosphoproteomics	0.025355847
X1O2NoCyA - X1O2PlusCyA	Influenza A	0.94328766	Phosphoproteomics	0.025355847
X1O2NoCyA - X1O2PlusCyA	Aldosterone synthesis and secretion	0.94328766	Phosphoproteomics	0.025355847
X1O2NoCyA - X1O2PlusCyA	Pathogenic Escherichia coli infection	0.94328766	Phosphoproteomics	0.025355847
X1O2NoCyA - X1O2PlusCyA	Notch signaling pathway	0.94328766	Phosphoproteomics	0.025355847
X1O2NoCyA - X1O2PlusCyA	Pyrimidine metabolism	0.94328766	Phosphoproteomics	0.025355847
X1O2NoCyA - X1O2PlusCyA	Thyroid hormone signaling pathway	0.94328766	Phosphoproteomics	0.025355847
X1O2NoCyA - X1O2PlusCyA	Longevity regulating pathway - multiple species	0.94328766	Phosphoproteomics	0.025355847
X1O2NoCyA - X1O2PlusCyA	One carbon pool by folate	0.94328766	Phosphoproteomics	0.025355847
X1O2NoCyA - X1O2PlusCyA	Toll-like receptor signaling pathway	0.94328766	Phosphoproteomics	0.025355847
X1O2NoCyA - X1O2PlusCyA	Natural killer cell mediated cytotoxicity	0.94328766	Phosphoproteomics	0.025355847
X1O2NoCyA - X1O2PlusCyA	Human immunodeficiency virus 1 infection	0.94328766	Phosphoproteomics	0.025355847
X1O2NoCyA - X1O2PlusCyA	Base excision repair	0.94328766	Phosphoproteomics	0.025355847
X1O2NoCyA - X1O2PlusCyA	Bladder cancer	0.94328766	Phosphoproteomics	0.025355847
X1O2NoCyA - X1O2PlusCyA	Amphetamine addiction	0.94328766	Phosphoproteomics	0.025355847
X1O2NoCyA - X1O2PlusCyA	RNA degradation	0.94328766	Phosphoproteomics	0.025355847
X1O2NoCyA - X1O2PlusCyA	Hedgehog signaling pathway	0.94328766	Phosphoproteomics	0.025355847
X1O2NoCyA - X1O2PlusCyA	Purine metabolism	0.94328766	Phosphoproteomics	0.025355847
X1O2NoCyA - X1O2PlusCyA	Serotonergic synapse	0.94328766	Phosphoproteomics	0.025355847
X1O2NoCyA - X1O2PlusCyA	Amino sugar and nucleotide sugar metabolism	0.94328766	Phosphoproteomics	0.025355847
X1O2NoCyA - X1O2PlusCyA	Valine, leucine and isoleucine degradation	0.94328766	Phosphoproteomics	0.025355847
X1O2NoCyA - X1O2PlusCyA	Parkinson disease	0.94328766	Phosphoproteomics	0.025355847
X1O2NoCyA - X1O2PlusCyA	Central carbon metabolism in cancer	0.94328766	Phosphoproteomics	0.025355847
X1O2NoCyA - X1O2PlusCyA	Axon guidance	0.94328766	Phosphoproteomics	0.025355847
X1O2NoCyA - X1O2PlusCyA	Sulfur relay system	0.94328766	Phosphoproteomics	0.025355847
X1O2NoCyA - X1O2PlusCyA	Folate biosynthesis	0.94328766	Phosphoproteomics	0.025355847
X1O2NoCyA - X1O2PlusCyA	Morphine addiction	0.94328766	Phosphoproteomics	0.025355847
X1O2NoCyA - X1O2PlusCyA	GnRH secretion	0.94328766	Phosphoproteomics	0.025355847
X1O2NoCyA - X1O2PlusCyA	cGMP-PKG signaling pathway	0.94328766	Phosphoproteomics	0.025355847
X1O2NoCyA - X1O2PlusCyA	Vasopressin-regulated water reabsorption	0.94328766	Phosphoproteomics	0.025355847
X1O2NoCyA - X1O2PlusCyA	Alcoholism	0.94328766	Phosphoproteomics	0.025355847
X1O2NoCyA - X1O2PlusCyA	Oocyte meiosis	0.94328766	Phosphoproteomics	0.025355847
X1O2NoCyA - X1O2PlusCyA	Circadian entrainment	0.94328766	Phosphoproteomics	0.025355847
X1O2NoCyA - X1O2PlusCyA	Regulation of lipolysis in adipocytes	0.94328766	Phosphoproteomics	0.025355847
X1O2NoCyA - X1O2PlusCyA	Salmonella infection	0.94328766	Phosphoproteomics	0.025355847
X1O2NoCyA - X1O2PlusCyA	Yersinia infection	0.94328766	Phosphoproteomics	0.025355847
X1O2NoCyA - X1O2PlusCyA	Glycerophospholipid metabolism	0.94328766	Phosphoproteomics	0.025355847
X1O2NoCyA - X1O2PlusCyA	Apelin signaling pathway	0.94328766	Phosphoproteomics	0.025355847
X1O2NoCyA - X1O2PlusCyA	Adipocytokine signaling pathway	0.94328766	Phosphoproteomics	0.025355847
X1O2NoCyA - X1O2PlusCyA	Pancreatic cancer	0.94328766	Phosphoproteomics	0.025355847
X1O2NoCyA - X1O2PlusCyA	Cardiac muscle contraction	0.94328766	Phosphoproteomics	0.025355847
X1O2NoCyA - X1O2PlusCyA	Mitophagy - animal	0.94328766	Phosphoproteomics	0.025355847
X1O2NoCyA - X1O2PlusCyA	Cortisol synthesis and secretion	0.94328766	Phosphoproteomics	0.025355847
X1O2NoCyA - X1O2PlusCyA	Cholinergic synapse	0.94328766	Phosphoproteomics	0.025355847
X1O2NoCyA - X1O2PlusCyA	Th1 and Th2 cell differentiation	0.94328766	Phosphoproteomics	0.025355847
X1O2NoCyA - X1O2PlusCyA	Aminoacyl-tRNA biosynthesis	0.94328766	Phosphoproteomics	0.025355847
X1O2NoCyA - X1O2PlusCyA	Parathyroid hormone synthesis, secretion and action	0.94328766	Phosphoproteomics	0.025355847
X1O2NoCyA - X1O2PlusCyA	Pertussis	0.94328766	Phosphoproteomics	0.025355847
X1O2NoCyA - X1O2PlusCyA	Herpes simplex virus 1 infection	0.94328766	Phosphoproteomics	0.025355847
X1O2NoCyA - X1O2PlusCyA	Olfactory transduction	0.94328766	Phosphoproteomics	0.025355847
X1O2NoCyA - X1O2PlusCyA	Epithelial cell signaling in Helicobacter pylori infection	0.94328766	Phosphoproteomics	0.025355847
X1O2NoCyA - X1O2PlusCyA	cAMP signaling pathway	0.94328766	Phosphoproteomics	0.025355847
X1O2NoCyA - X1O2PlusCyA	Tight junction	0.94328766	Phosphoproteomics	0.025355847
X1O2NoCyA - X1O2PlusCyA	Sphingolipid signaling pathway	0.94328766	Phosphoproteomics	0.025355847
X1O2NoCyA - X1O2PlusCyA	VEGF signaling pathway	0.94328766	Phosphoproteomics	0.025355847
X1O2NoCyA - X1O2PlusCyA	Arginine and proline metabolism	0.94328766	Phosphoproteomics	0.025355847
X1O2NoCyA - X1O2PlusCyA	TGF-beta signaling pathway	0.94328766	Phosphoproteomics	0.025355847
X1O2NoCyA - X1O2PlusCyA	Fatty acid biosynthesis	0.94328766	Phosphoproteomics	0.025355847
X1O2NoCyA - X1O2PlusCyA	Fatty acid metabolism	0.94328766	Phosphoproteomics	0.025355847
X1O2NoCyA - X1O2PlusCyA	C-type lectin receptor signaling pathway	0.94328766	Phosphoproteomics	0.025355847
X1O2NoCyA - X1O2PlusCyA	Ubiquinone and other terpenoid-quinone biosynthesis	0.94328766	Phosphoproteomics	0.025355847
X1O2NoCyA - X1O2PlusCyA	NF-kappa B signaling pathway	0.94328766	Phosphoproteomics	0.025355847
X1O2NoCyA - X1O2PlusCyA	Amoebiasis	0.94328766	Phosphoproteomics	0.025355847
X1O2NoCyA - X1O2PlusCyA	Neurotrophin signaling pathway	0.94328766	Phosphoproteomics	0.025355847
X1O2NoCyA - X1O2PlusCyA	Fatty acid degradation	0.94328766	Phosphoproteomics	0.025355847
X1O2NoCyA - X1O2PlusCyA	Tryptophan metabolism	0.94328766	Phosphoproteomics	0.025355847
X1O2NoCyA - X1O2PlusCyA	beta-Alanine metabolism	0.94328766	Phosphoproteomics	0.025355847
X1O2NoCyA - X1O2PlusCyA	Fc gamma R-mediated phagocytosis	0.94328766	Phosphoproteomics	0.025355847
X1O2NoCyA - X1O2PlusCyA	Lysosome	0.945744194	Phosphoproteomics	0.024226316
X1O2NoCyA - X1O2PlusCyA	Fluid shear stress and atherosclerosis	0.952663053	Phosphoproteomics	0.021060678
X1O2NoCyA - X1O2PlusCyA	PI3K-Akt signaling pathway	0.952663053	Phosphoproteomics	0.021060678
X1O2NoCyA - X1O2PlusCyA	Hepatitis C	0.953149756	Phosphoproteomics	0.020838859
X1O2NoCyA - X1O2PlusCyA	Protein processing in endoplasmic reticulum	0.953149756	Phosphoproteomics	0.020838859
X1O2NoCyA - X1O2PlusCyA	Antifolate resistance	0.953149756	Phosphoproteomics	0.020838859
X1O2NoCyA - X1O2PlusCyA	RIG-I-like receptor signaling pathway	0.953149756	Phosphoproteomics	0.020838859
X1O2NoCyA - X1O2PlusCyA	African trypanosomiasis	0.953149756	Phosphoproteomics	0.020838859
X1O2NoCyA - X1O2PlusCyA	Amyotrophic lateral sclerosis	0.953149756	Phosphoproteomics	0.020838859
X1O2NoCyA - X1O2PlusCyA	Insulin signaling pathway	0.953149756	Phosphoproteomics	0.020838859
X1O2NoCyA - X1O2PlusCyA	Pantothenate and CoA biosynthesis	0.953149756	Phosphoproteomics	0.020838859
X1O2NoCyA - X1O2PlusCyA	Dilated cardiomyopathy	0.953149756	Phosphoproteomics	0.020838859
X1O2NoCyA - X1O2PlusCyA	Relaxin signaling pathway	0.953149756	Phosphoproteomics	0.020838859
X1O2NoCyA - X1O2PlusCyA	Melanoma	0.953149756	Phosphoproteomics	0.020838859
X1O2NoCyA - X1O2PlusCyA	Viral carcinogenesis	0.953149756	Phosphoproteomics	0.020838859
X1O2NoCyA - X1O2PlusCyA	Tuberculosis	0.953149756	Phosphoproteomics	0.020838859
X1O2NoCyA - X1O2PlusCyA	Non-small cell lung cancer	0.953149756	Phosphoproteomics	0.020838859
X1O2NoCyA - X1O2PlusCyA	Ether lipid metabolism	0.953149756	Phosphoproteomics	0.020838859
X1O2NoCyA - X1O2PlusCyA	Protein digestion and absorption	0.953149756	Phosphoproteomics	0.020838859
X1O2NoCyA - X1O2PlusCyA	Viral protein interaction with cytokine and cytokine receptor	0.953149756	Phosphoproteomics	0.020838859
X1O2NoCyA - X1O2PlusCyA	Colorectal cancer	0.953149756	Phosphoproteomics	0.020838859
X1O2NoCyA - X1O2PlusCyA	Viral myocarditis	0.953149756	Phosphoproteomics	0.020838859
X1O2NoCyA - X1O2PlusCyA	Basal transcription factors	0.953149756	Phosphoproteomics	0.020838859
X1O2NoCyA - X1O2PlusCyA	Type I diabetes mellitus	0.953149756	Phosphoproteomics	0.020838859
X1O2NoCyA - X1O2PlusCyA	Intestinal immune network for IgA production	0.953149756	Phosphoproteomics	0.020838859
X1O2NoCyA - X1O2PlusCyA	Chronic myeloid leukemia	0.953149756	Phosphoproteomics	0.020838859
X1O2NoCyA - X1O2PlusCyA	GABAergic synapse	0.953149756	Phosphoproteomics	0.020838859
X1O2NoCyA - X1O2PlusCyA	Glycerolipid metabolism	0.953149756	Phosphoproteomics	0.020838859
X1O2NoCyA - X1O2PlusCyA	Porphyrin metabolism	0.953149756	Phosphoproteomics	0.020838859
X1O2NoCyA - X1O2PlusCyA	Endocytosis	0.953149756	Phosphoproteomics	0.020838859
X1O2NoCyA - X1O2PlusCyA	Propanoate metabolism	0.953149756	Phosphoproteomics	0.020838859
X1O2NoCyA - X1O2PlusCyA	Growth hormone synthesis, secretion and action	0.953149756	Phosphoproteomics	0.020838859
X1O2NoCyA - X1O2PlusCyA	Longevity regulating pathway	0.953149756	Phosphoproteomics	0.020838859
X1O2NoCyA - X1O2PlusCyA	Cellular senescence	0.953149756	Phosphoproteomics	0.020838859
X1O2NoCyA - X1O2PlusCyA	mTOR signaling pathway	0.953149756	Phosphoproteomics	0.020838859
X1O2NoCyA - X1O2PlusCyA	Renin secretion	0.953149756	Phosphoproteomics	0.020838859
X1O2NoCyA - X1O2PlusCyA	Glutathione metabolism	0.953149756	Phosphoproteomics	0.020838859
X1O2NoCyA - X1O2PlusCyA	Phospholipase D signaling pathway	0.953149756	Phosphoproteomics	0.020838859
X1O2NoCyA - X1O2PlusCyA	Endocrine and other factor-regulated calcium reabsorption	0.953149756	Phosphoproteomics	0.020838859
X1O2NoCyA - X1O2PlusCyA	Carbohydrate digestion and absorption	0.953149756	Phosphoproteomics	0.020838859
X1O2NoCyA - X1O2PlusCyA	Signaling pathways regulating pluripotency of stem cells	0.953149756	Phosphoproteomics	0.020838859
X1O2NoCyA - X1O2PlusCyA	Vascular smooth muscle contraction	0.953149756	Phosphoproteomics	0.020838859
X1O2NoCyA - X1O2PlusCyA	Prolactin signaling pathway	0.953149756	Phosphoproteomics	0.020838859
X1O2NoCyA - X1O2PlusCyA	RNA polymerase	0.953149756	Phosphoproteomics	0.020838859
X1O2NoCyA - X1O2PlusCyA	Metabolism of xenobiotics by cytochrome P450	0.953149756	Phosphoproteomics	0.020838859
X1O2NoCyA - X1O2PlusCyA	Drug metabolism - cytochrome P450	0.953149756	Phosphoproteomics	0.020838859
X1O2NoCyA - X1O2PlusCyA	Chemical carcinogenesis - DNA adducts	0.953149756	Phosphoproteomics	0.020838859
X1O2NoCyA - X1O2PlusCyA	Gap junction	0.953149756	Phosphoproteomics	0.020838859
X1O2NoCyA - X1O2PlusCyA	Prion disease	0.953149756	Phosphoproteomics	0.020838859
X1O2NoCyA - X1O2PlusCyA	Circadian rhythm	0.953149756	Phosphoproteomics	0.020838859
X1O2NoCyA - X1O2PlusCyA	Salivary secretion	0.953149756	Phosphoproteomics	0.020838859
X1O2NoCyA - X1O2PlusCyA	Pancreatic secretion	0.953149756	Phosphoproteomics	0.020838859
X1O2NoCyA - X1O2PlusCyA	Alcoholic liver disease	0.953149756	Phosphoproteomics	0.020838859
X1O2NoCyA - X1O2PlusCyA	Alzheimer disease	0.953149756	Phosphoproteomics	0.020838859
X1O2NoCyA - X1O2PlusCyA	Necroptosis	0.953149756	Phosphoproteomics	0.020838859
X1O2NoCyA - X1O2PlusCyA	Glycine, serine and threonine metabolism	0.953149756	Phosphoproteomics	0.020838859
X1O2NoCyA - X1O2PlusCyA	Cell adhesion molecules	0.953149756	Phosphoproteomics	0.020838859
X1O2NoCyA - X1O2PlusCyA	Nucleocytoplasmic transport	0.953149756	Phosphoproteomics	0.020838859
X1O2NoCyA - X1O2PlusCyA	JAK-STAT signaling pathway	0.953149756	Phosphoproteomics	0.020838859
X1O2NoCyA - X1O2PlusCyA	Human cytomegalovirus infection	0.953149756	Phosphoproteomics	0.020838859
X1O2NoCyA - X1O2PlusCyA	Platinum drug resistance	0.953149756	Phosphoproteomics	0.020838859
X1O2NoCyA - X1O2PlusCyA	Adherens junction	0.953149756	Phosphoproteomics	0.020838859
X1O2NoCyA - X1O2PlusCyA	Human T-cell leukemia virus 1 infection	0.953149756	Phosphoproteomics	0.020838859
X1O2NoCyA - X1O2PlusCyA	Breast cancer	0.953149756	Phosphoproteomics	0.020838859
X1O2NoCyA - X1O2PlusCyA	Acute myeloid leukemia	0.953149756	Phosphoproteomics	0.020838859
X1O2NoCyA - X1O2PlusCyA	Kaposi sarcoma-associated herpesvirus infection	0.953149756	Phosphoproteomics	0.020838859
X1O2NoCyA - X1O2PlusCyA	p53 signaling pathway	0.953149756	Phosphoproteomics	0.020838859
X1O2NoCyA - X1O2PlusCyA	Glucagon signaling pathway	0.953149756	Phosphoproteomics	0.020838859
X1O2NoCyA - X1O2PlusCyA	Inflammatory mediator regulation of TRP channels	0.953149756	Phosphoproteomics	0.020838859
X1O2NoCyA - X1O2PlusCyA	Oxidative phosphorylation	0.953149756	Phosphoproteomics	0.020838859
X1O2NoCyA - X1O2PlusCyA	Small cell lung cancer	0.953149756	Phosphoproteomics	0.020838859
X1O2NoCyA - X1O2PlusCyA	Biosynthesis of nucleotide sugars	0.953149756	Phosphoproteomics	0.020838859
X1O2NoCyA - X1O2PlusCyA	Lipid and atherosclerosis	0.953149756	Phosphoproteomics	0.020838859
X1O2NoCyA - X1O2PlusCyA	Fanconi anemia pathway	0.953149756	Phosphoproteomics	0.020838859
X1O2NoCyA - X1O2PlusCyA	Thyroid cancer	0.953149756	Phosphoproteomics	0.020838859
X1O2NoCyA - X1O2PlusCyA	Apoptosis	0.953149756	Phosphoproteomics	0.020838859
X1O2NoCyA - X1O2PlusCyA	Adrenergic signaling in cardiomyocytes	0.953149756	Phosphoproteomics	0.020838859
X1O2NoCyA - X1O2PlusCyA	Neuroactive ligand-receptor interaction	0.953149756	Phosphoproteomics	0.020838859
X1O2NoCyA - X1O2PlusCyA	Phagosome	0.953149756	Phosphoproteomics	0.020838859
X1O2NoCyA - X1O2PlusCyA	SNARE interactions in vesicular transport	0.953149756	Phosphoproteomics	0.020838859
X1O2NoCyA - X1O2PlusCyA	Phosphatidylinositol signaling system	0.953149756	Phosphoproteomics	0.020838859
X1O2NoCyA - X1O2PlusCyA	Proteoglycans in cancer	0.953149756	Phosphoproteomics	0.020838859
X1O2NoCyA - X1O2PlusCyA	Glutamatergic synapse	0.953149756	Phosphoproteomics	0.020838859
X1O2NoCyA - X1O2PlusCyA	Osteoclast differentiation	0.953149756	Phosphoproteomics	0.020838859
X1O2NoCyA - X1O2PlusCyA	B cell receptor signaling pathway	0.953149756	Phosphoproteomics	0.020838859
X1O2NoCyA - X1O2PlusCyA	Pathways in cancer	0.953149756	Phosphoproteomics	0.020838859
X1O2NoCyA - X1O2PlusCyA	Ras signaling pathway	0.953149756	Phosphoproteomics	0.020838859
X1O2NoCyA - X1O2PlusCyA	Choline metabolism in cancer	0.953149756	Phosphoproteomics	0.020838859
X1O2NoCyA - X1O2PlusCyA	Apoptosis - multiple species	0.953149756	Phosphoproteomics	0.020838859
X1O2NoCyA - X1O2PlusCyA	Alanine, aspartate and glutamate metabolism	0.953149756	Phosphoproteomics	0.020838859
X1O2NoCyA - X1O2PlusCyA	ErbB signaling pathway	0.953149756	Phosphoproteomics	0.020838859
X1O2NoCyA - X1O2PlusCyA	Cell cycle	0.953149756	Phosphoproteomics	0.020838859
X1O2NoCyA - X1O2PlusCyA	Endocrine resistance	0.953149756	Phosphoproteomics	0.020838859
X1O2NoCyA - X1O2PlusCyA	mRNA surveillance pathway	0.953149756	Phosphoproteomics	0.020838859
X1O2NoCyA - X1O2PlusCyA	Aldosterone-regulated sodium reabsorption	0.953149756	Phosphoproteomics	0.020838859
X1O2NoCyA - X1O2PlusCyA	Cushing syndrome	0.953149756	Phosphoproteomics	0.020838859
X1O2NoCyA - X1O2PlusCyA	Nucleotide metabolism	0.953149756	Phosphoproteomics	0.020838859
X1O2NoCyA - X1O2PlusCyA	Basal cell carcinoma	0.953149756	Phosphoproteomics	0.020838859
X1O2NoCyA - X1O2PlusCyA	Retrograde endocannabinoid signaling	0.953149756	Phosphoproteomics	0.020838859
X1O2NoCyA - X1O2PlusCyA	Human papillomavirus infection	0.953149756	Phosphoproteomics	0.020838859
X1O2NoCyA - X1O2PlusCyA	Calcium signaling pathway	0.953149756	Phosphoproteomics	0.020838859
X1O2NoCyA - X1O2PlusCyA	Cysteine and methionine metabolism	0.953149756	Phosphoproteomics	0.020838859
X1O2NoCyA - X1O2PlusCyA	Dopaminergic synapse	0.953149756	Phosphoproteomics	0.020838859
X1O2NoCyA - X1O2PlusCyA	Chemical carcinogenesis - receptor activation	0.953149756	Phosphoproteomics	0.020838859
X1O2NoCyA - X1O2PlusCyA	Non-alcoholic fatty liver disease	0.953149756	Phosphoproteomics	0.020838859
X1O2NoCyA - X1O2PlusCyA	Ribosome	0.953149756	Phosphoproteomics	0.020838859
X1O2NoCyA - X1O2PlusCyA	ECM-receptor interaction	0.953149756	Phosphoproteomics	0.020838859
X1O2NoCyA - X1O2PlusCyA	Transcriptional misregulation in cancer	0.953149756	Phosphoproteomics	0.020838859
X1O2NoCyA - X1O2PlusCyA	MicroRNAs in cancer	0.953149756	Phosphoproteomics	0.020838859
X1O2NoCyA - X1O2PlusCyA	Bile secretion	0.953149756	Phosphoproteomics	0.020838859
X1O2NoCyA - X1O2PlusCyA	Hepatitis B	0.953149756	Phosphoproteomics	0.020838859
X1O2NoCyA - X1O2PlusCyA	Estrogen signaling pathway	0.953149756	Phosphoproteomics	0.020838859
X1O2NoCyA - X1O2PlusCyA	Spliceosome	0.953149756	Phosphoproteomics	0.020838859
X1O2NoCyA - X1O2PlusCyA	Autophagy - animal	0.953149756	Phosphoproteomics	0.020838859
X1O2NoCyA - X1O2PlusCyA	Drug metabolism - other enzymes	0.953149756	Phosphoproteomics	0.020838859
X1O2NoCyA - X1O2PlusCyA	Antigen processing and presentation	0.953149756	Phosphoproteomics	0.020838859
X1O2NoCyA - X1O2PlusCyA	T cell receptor signaling pathway	0.953149756	Phosphoproteomics	0.020838859
X1O2NoCyA - X1O2PlusCyA	Thyroid hormone synthesis	0.953149756	Phosphoproteomics	0.020838859
X1O2NoCyA - X1O2PlusCyA	Regulation of actin cytoskeleton	0.953149756	Phosphoproteomics	0.020838859
X1O2NoCyA - X1O2PlusCyA	Nicotinate and nicotinamide metabolism	0.953149756	Phosphoproteomics	0.020838859
X1O2NoCyA - X1O2PlusCyA	Homologous recombination	0.953149756	Phosphoproteomics	0.020838859
X1O2NoCyA - X1O2PlusCyA	Chagas disease	0.953149756	Phosphoproteomics	0.020838859
X1O2NoCyA - X1O2PlusCyA	MAPK signaling pathway	0.953149756	Phosphoproteomics	0.020838859
X1O2NoCyA - X1O2PlusCyA	Chemokine signaling pathway	0.956266052	Phosphoproteomics	0.019421262
X1O2NoCyA - X1O2PlusCyA	Inositol phosphate metabolism	0.965858764	Phosphoproteomics	0.015086375
X1O2NoCyA - X1O2PlusCyA	Platelet activation	0.967256114	Phosphoproteomics	0.014458516
X1O2NoCyA - X1O2PlusCyA	Hepatocellular carcinoma	0.969712306	Phosphoproteomics	0.013357093
X1O2NoCyA - X1O2PlusCyA	Epstein-Barr virus infection	0.969712306	Phosphoproteomics	0.013357093
X1O2NoCyA - X1O2PlusCyA	Spinocerebellar ataxia	0.969712306	Phosphoproteomics	0.013357093
X1O2NoCyA - X1O2PlusCyA	Chemical carcinogenesis - reactive oxygen species	0.969712306	Phosphoproteomics	0.013357093
X1O2NoCyA - X1O2PlusCyA	Proteasome	0.973880276	Phosphoproteomics	0.01149443
X1O2NoCyA - X1O2PlusCyA	Arrhythmogenic right ventricular cardiomyopathy	0.985481437	Phosphoproteomics	0.006351552
X1O2NoCyA - X1O2PlusCyA	Huntington disease	0.988286364	Phosphoproteomics	0.005117197
X1O2NoCyA - X1O2PlusCyA	PD-L1 expression and PD-1 checkpoint pathway in cancer	0.988434745	Phosphoproteomics	0.005051997
X1O2NoCyA - X1O2PlusCyA	Gastric acid secretion	0.988434745	Phosphoproteomics	0.005051997
X1O2NoCyA - X1O2PlusCyA	Hypertrophic cardiomyopathy	0.992607226	Phosphoproteomics	0.003222568
X1O2NoCyA - X1O2PlusCyA	EGFR tyrosine kinase inhibitor resistance	0.992607226	Phosphoproteomics	0.003222568
X1O2NoCyA - X1O2PlusCyA	Non-homologous end-joining	0.992607226	Phosphoproteomics	0.003222568
X1O2NoCyA - X1O2PlusCyA	Th17 cell differentiation	0.99951957	Phosphoproteomics	0.000208698
X1O2NoCyA - X1O2PlusCyA	Pathways of neurodegeneration - multiple diseases	0.99951957	Phosphoproteomics	0.000208698
X19O2NoCyA - X1O2NoCyA	Glycolysis / Gluconeogenesis	1.10E-09	Transcriptomics	8.957486625
X19O2NoCyA - X1O2NoCyA	HIF-1 signaling pathway	0.001185503	Transcriptomics	2.926097374
X19O2NoCyA - X1O2NoCyA	Steroid biosynthesis	0.001185503	Transcriptomics	2.926097374
X19O2NoCyA - X1O2NoCyA	Fructose and mannose metabolism	0.006183777	Transcriptomics	2.208746179
X19O2NoCyA - X1O2NoCyA	Neomycin, kanamycin and gentamicin biosynthesis	0.006538167	Transcriptomics	2.184543961
X19O2NoCyA - X1O2NoCyA	Central carbon metabolism in cancer	0.007216181	Transcriptomics	2.141692574
X19O2NoCyA - X1O2NoCyA	Ribosome biogenesis in eukaryotes	0.007611404	Transcriptomics	2.118535215
X19O2NoCyA - X1O2NoCyA	Aminoacyl-tRNA biosynthesis	0.037239973	Transcriptomics	1.428990643
X19O2NoCyA - X1O2NoCyA	B cell receptor signaling pathway	0.05824517	Transcriptomics	1.234740085
X19O2NoCyA - X1O2NoCyA	Insulin secretion	0.05824517	Transcriptomics	1.234740085
X19O2NoCyA - X1O2NoCyA	Pentose phosphate pathway	0.05824517	Transcriptomics	1.234740085
X19O2NoCyA - X1O2NoCyA	Aldosterone synthesis and secretion	0.112968656	Transcriptomics	0.947042037
X19O2NoCyA - X1O2NoCyA	Thermogenesis	0.237385478	Transcriptomics	0.624545852
X19O2NoCyA - X1O2NoCyA	Carbon metabolism	0.318048477	Transcriptomics	0.497506679
X19O2NoCyA - X1O2NoCyA	Caffeine metabolism	0.318048477	Transcriptomics	0.497506679
X19O2NoCyA - X1O2NoCyA	Ribosome	0.341538837	Transcriptomics	0.466559904
X19O2NoCyA - X1O2NoCyA	Pyruvate metabolism	0.341538837	Transcriptomics	0.466559904
X19O2NoCyA - X1O2NoCyA	Starch and sucrose metabolism	0.345374463	Transcriptomics	0.461709778
X19O2NoCyA - X1O2NoCyA	Insulin resistance	0.376521936	Transcriptomics	0.424209717
X19O2NoCyA - X1O2NoCyA	Influenza A	0.392835289	Transcriptomics	0.405789506
X19O2NoCyA - X1O2NoCyA	Amino sugar and nucleotide sugar metabolism	0.407975365	Transcriptomics	0.38936606
X19O2NoCyA - X1O2NoCyA	Estrogen signaling pathway	0.407975365	Transcriptomics	0.38936606
X19O2NoCyA - X1O2NoCyA	Porphyrin metabolism	0.407975365	Transcriptomics	0.38936606
X19O2NoCyA - X1O2NoCyA	RNA degradation	0.407975365	Transcriptomics	0.38936606
X19O2NoCyA - X1O2NoCyA	Tryptophan metabolism	0.407975365	Transcriptomics	0.38936606
X19O2NoCyA - X1O2NoCyA	Thyroid hormone signaling pathway	0.418625168	Transcriptomics	0.378174666
X19O2NoCyA - X1O2NoCyA	Citrate cycle (TCA cycle)	0.418625168	Transcriptomics	0.378174666
X19O2NoCyA - X1O2NoCyA	Cortisol synthesis and secretion	0.418625168	Transcriptomics	0.378174666
X19O2NoCyA - X1O2NoCyA	Thyroid hormone synthesis	0.418625168	Transcriptomics	0.378174666
X19O2NoCyA - X1O2NoCyA	Transcriptional misregulation in cancer	0.418625168	Transcriptomics	0.378174666
X19O2NoCyA - X1O2NoCyA	Growth hormone synthesis, secretion and action	0.418625168	Transcriptomics	0.378174666
X19O2NoCyA - X1O2NoCyA	Herpes simplex virus 1 infection	0.418625168	Transcriptomics	0.378174666
X19O2NoCyA - X1O2NoCyA	African trypanosomiasis	0.434882515	Transcriptomics	0.361628053
X19O2NoCyA - X1O2NoCyA	Galactose metabolism	0.449999863	Transcriptomics	0.346787618
X19O2NoCyA - X1O2NoCyA	DNA replication	0.449999863	Transcriptomics	0.346787618
X19O2NoCyA - X1O2NoCyA	Phosphatidylinositol signaling system	0.449999863	Transcriptomics	0.346787618
X19O2NoCyA - X1O2NoCyA	Vitamin digestion and absorption	0.460446173	Transcriptomics	0.336821132
X19O2NoCyA - X1O2NoCyA	Viral protein interaction with cytokine and cytokine receptor	0.460446173	Transcriptomics	0.336821132
X19O2NoCyA - X1O2NoCyA	Folate biosynthesis	0.460446173	Transcriptomics	0.336821132
X19O2NoCyA - X1O2NoCyA	Lysine degradation	0.518533693	Transcriptomics	0.285223019
X19O2NoCyA - X1O2NoCyA	ECM-receptor interaction	0.518533693	Transcriptomics	0.285223019
X19O2NoCyA - X1O2NoCyA	Hypertrophic cardiomyopathy	0.533796005	Transcriptomics	0.27262468
X19O2NoCyA - X1O2NoCyA	Sphingolipid signaling pathway	0.533796005	Transcriptomics	0.27262468
X19O2NoCyA - X1O2NoCyA	Ubiquitin mediated proteolysis	0.55627437	Transcriptomics	0.254710949
X19O2NoCyA - X1O2NoCyA	Glycosaminoglycan biosynthesis - heparan sulfate / heparin	0.55627437	Transcriptomics	0.254710949
X19O2NoCyA - X1O2NoCyA	Biosynthesis of nucleotide sugars	0.55627437	Transcriptomics	0.254710949
X19O2NoCyA - X1O2NoCyA	Coronavirus disease - COVID-19	0.55627437	Transcriptomics	0.254710949
X19O2NoCyA - X1O2NoCyA	Primary immunodeficiency	0.55627437	Transcriptomics	0.254710949
X19O2NoCyA - X1O2NoCyA	Valine, leucine and isoleucine degradation	0.55627437	Transcriptomics	0.254710949
X19O2NoCyA - X1O2NoCyA	Metabolic pathways	0.55627437	Transcriptomics	0.254710949
X19O2NoCyA - X1O2NoCyA	Fc epsilon RI signaling pathway	0.582186553	Transcriptomics	0.23493783
X19O2NoCyA - X1O2NoCyA	Apoptosis - multiple species	0.582186553	Transcriptomics	0.23493783
X19O2NoCyA - X1O2NoCyA	Viral life cycle - HIV-1	0.582186553	Transcriptomics	0.23493783
X19O2NoCyA - X1O2NoCyA	Natural killer cell mediated cytotoxicity	0.593553866	Transcriptomics	0.226539862
X19O2NoCyA - X1O2NoCyA	Glycine, serine and threonine metabolism	0.605730181	Transcriptomics	0.217720787
X19O2NoCyA - X1O2NoCyA	Ferroptosis	0.613647912	Transcriptomics	0.212080739
X19O2NoCyA - X1O2NoCyA	Glycosaminoglycan biosynthesis - keratan sulfate	0.641133764	Transcriptomics	0.193051351
X19O2NoCyA - X1O2NoCyA	Synaptic vesicle cycle	0.641133764	Transcriptomics	0.193051351
X19O2NoCyA - X1O2NoCyA	Choline metabolism in cancer	0.641133764	Transcriptomics	0.193051351
X19O2NoCyA - X1O2NoCyA	ABC transporters	0.667848349	Transcriptomics	0.175322143
X19O2NoCyA - X1O2NoCyA	Arrhythmogenic right ventricular cardiomyopathy	0.685904894	Transcriptomics	0.163736098
X19O2NoCyA - X1O2NoCyA	Biosynthesis of unsaturated fatty acids	0.685904894	Transcriptomics	0.163736098
X19O2NoCyA - X1O2NoCyA	Mucin type O-glycan biosynthesis	0.685904894	Transcriptomics	0.163736098
X19O2NoCyA - X1O2NoCyA	GnRH secretion	0.734680608	Transcriptomics	0.133901424
X19O2NoCyA - X1O2NoCyA	Glucagon signaling pathway	0.734680608	Transcriptomics	0.133901424
X19O2NoCyA - X1O2NoCyA	One carbon pool by folate	0.734680608	Transcriptomics	0.133901424
X19O2NoCyA - X1O2NoCyA	Glycerophospholipid metabolism	0.734680608	Transcriptomics	0.133901424
X19O2NoCyA - X1O2NoCyA	GnRH signaling pathway	0.734680608	Transcriptomics	0.133901424
X19O2NoCyA - X1O2NoCyA	Small cell lung cancer	0.734680608	Transcriptomics	0.133901424
X19O2NoCyA - X1O2NoCyA	Sphingolipid metabolism	0.734680608	Transcriptomics	0.133901424
X19O2NoCyA - X1O2NoCyA	Base excision repair	0.776941067	Transcriptomics	0.109611923
X19O2NoCyA - X1O2NoCyA	Glutathione metabolism	0.786154013	Transcriptomics	0.104492365
X19O2NoCyA - X1O2NoCyA	Sulfur relay system	0.786154013	Transcriptomics	0.104492365
X19O2NoCyA - X1O2NoCyA	Relaxin signaling pathway	0.788330803	Transcriptomics	0.103291504
X19O2NoCyA - X1O2NoCyA	Vitamin B6 metabolism	0.788330803	Transcriptomics	0.103291504
X19O2NoCyA - X1O2NoCyA	Phospholipase D signaling pathway	0.788330803	Transcriptomics	0.103291504
X19O2NoCyA - X1O2NoCyA	D-Amino acid metabolism	0.788330803	Transcriptomics	0.103291504
X19O2NoCyA - X1O2NoCyA	RNA polymerase	0.792359071	Transcriptomics	0.101077966
X19O2NoCyA - X1O2NoCyA	Phenylalanine metabolism	0.798532243	Transcriptomics	0.097707544
X19O2NoCyA - X1O2NoCyA	Yersinia infection	0.815306924	Transcriptomics	0.088678869
X19O2NoCyA - X1O2NoCyA	Fluid shear stress and atherosclerosis	0.818014892	Transcriptomics	0.08723879
X19O2NoCyA - X1O2NoCyA	Viral myocarditis	0.818014892	Transcriptomics	0.08723879
X19O2NoCyA - X1O2NoCyA	Prolactin signaling pathway	0.830308717	Transcriptomics	0.080760402
X19O2NoCyA - X1O2NoCyA	Osteoclast differentiation	0.833432669	Transcriptomics	0.07912948
X19O2NoCyA - X1O2NoCyA	Fatty acid elongation	0.833432669	Transcriptomics	0.07912948
[truncated: 1,991 more rows]
