# Supplementary material for: Executable Network Models of Integrated Multiomics Data
Source: J Proteome Res. 2023 Mar 31;22(5):1546–56. doi: 10.1021/acs.jproteome.2c00730 (PMC10167691; doi:10.1021/acs.jproteome.2c00730)
Supplement: Supplementary file 7 — pr2c00730_si_007.txt [file pr2c00730_si_007.txt]

Pathway.name	Unique.genes	Phosphoproteomics	PhosphoproteomicsFDR_BH	Proteomics	ProteomicsFDR_BH	Transcriptomics	TranscriptomicsFDR_BH	Combined	CombinedFDR_BH	Contrast
Protein processing in endoplasmic reticulum	157	0.021878911	0.662931	0.795957262	1.00E+00	1.56E-08	0.00000536	0.001771549	0.20254705	X1O2NoCyA - X1O2PlusCyA
Intestinal immune network for IgA production	35	0.522552184	1	0.019377865	5.47E-01	0.000275229	0.031467831	0.004194206	0.30118734	X1O2NoCyA - X1O2PlusCyA
Systemic lupus erythematosus	96	0.435137004	1	0.303091955	1.00E+00	0.0000246	0.004217462	0.022455962	0.85582165	X1O2NoCyA - X1O2PlusCyA
Malaria	24	NA	NA	0.001556096	1.76E-01	0.033494617	0.547078739	0.000253298	0.08688106	X1O2NoCyA - X1O2PlusCyA
Complement and coagulation cascades	36	1	1	9.33E-06	3.16E-03	0.964592095	1	0.981518113	1	X1O2NoCyA - X1O2PlusCyA
N-Glycan biosynthesis	47	0.056016816	0.707634	0.265999827	1.00E+00	0.00116419	0.057045326	0.004390486	0.30118734	X1O2NoCyA - X1O2PlusCyA
Asthma	19	0.043506396	0.707634	0.015713304	5.33E-01	0.033420799	0.547078739	0.000629093	0.10788943	X1O2NoCyA - X1O2PlusCyA
Staphylococcus aureus infection	38	0.556137169	1	0.000348167	5.90E-02	0.163167619	0.861022976	0.006423511	0.3672107	X1O2NoCyA - X1O2PlusCyA
Allograft rejection	28	0.742058018	1	0.030268985	6.41E-01	0.003792212	0.144525411	0.034265137	0.97941183	X1O2NoCyA - X1O2PlusCyA
Various types of N-glycan biosynthesis	34	0.056016816	0.707634	0.219626241	1.00E+00	0.011494136	0.312361595	0.007762615	0.38036813	X1O2NoCyA - X1O2PlusCyA
ECM-receptor interaction	43	1	1	0.003471217	1.97E-01	0.041671398	0.621447369	0.959942285	1	X1O2NoCyA - X1O2PlusCyA
Viral myocarditis	51	0.432645749	1	0.007546052	3.06E-01	0.049340995	0.633911248	0.010018944	0.42956224	X1O2NoCyA - X1O2PlusCyA
Cell adhesion molecules	81	0.568852976	1	0.054287666	8.76E-01	0.005228994	0.179354508	0.027768609	0.94308	X1O2NoCyA - X1O2PlusCyA
Autoimmune thyroid disease	28	0.742058018	1	0.072121844	1.00E+00	0.003792212	0.144525411	0.060467184	1	X1O2NoCyA - X1O2PlusCyA
Glycerophospholipid metabolism	66	0.933894866	1	0.003491869	1.97E-01	0.068217829	0.72644861	0.09032288	1	X1O2NoCyA - X1O2PlusCyA
Oocyte meiosis	108	0.000363159	0.1100373	0.915303414	1.00E+00	0.854922387	1	0.179949371	1	X1O2NoCyA - X1O2PlusCyA
Alcoholism	140	0.532164251	1	0.882347892	1.00E+00	0.000627193	0.053781841	0.337651495	1	X1O2NoCyA - X1O2PlusCyA
Biosynthesis of unsaturated fatty acids	22	1	1	0.372653957	1.00E+00	0.000876461	0.057045326	0.997057671	1	X1O2NoCyA - X1O2PlusCyA
Graft-versus-host disease	29	0.742058018	1	0.030268985	6.41E-01	0.016622466	0.380100379	0.053354862	1	X1O2NoCyA - X1O2PlusCyA
Type I diabetes mellitus	31	0.803442221	1	0.046005073	7.81E-01	0.011838778	0.312361595	0.079882373	1	X1O2NoCyA - X1O2PlusCyA
Long-term depression	43	0.038904155	0.707634	0.97018726	1.00E+00	0.023172585	0.441566473	0.241928319	1	X1O2NoCyA - X1O2PlusCyA
Viral carcinogenesis	179	0.971415095	1	0.925341919	1.00E+00	0.001084404	0.057045326	0.841954854	1	X1O2NoCyA - X1O2PlusCyA
PI3K-Akt signaling pathway	223	0.402570744	1	0.284273798	1.00E+00	0.009029227	0.281547701	0.074542604	1	X1O2NoCyA - X1O2PlusCyA
Toxoplasmosis	94	0.922585407	1	0.002376115	1.97E-01	0.493538479	1	0.182110717	1	X1O2NoCyA - X1O2PlusCyA
Hippo signaling pathway - multiple species	21	0.012610811	0.6385429	0.394299957	1.00E+00	0.270139026	1	0.030244548	0.94308	X1O2NoCyA - X1O2PlusCyA
Long-term potentiation	52	0.007011238	0.6385429	0.641478037	1.00E+00	0.314233127	1	0.059197302	1	X1O2NoCyA - X1O2PlusCyA
Glycerolipid metabolism	44	1	1	0.008126815	3.06E-01	0.179848554	0.900072234	0.987987032	1	X1O2NoCyA - X1O2PlusCyA
Signaling pathways regulating pluripotency of stem cells	99	0.694513782	1	0.025757316	6.24E-01	0.08708768	0.72644861	0.072887243	1	X1O2NoCyA - X1O2PlusCyA
Vitamin digestion and absorption	12	0.556137169	1	0.07643009	1.00E+00	0.046975175	0.633911248	0.069298365	1	X1O2NoCyA - X1O2PlusCyA
GnRH signaling pathway	74	0.005300025	0.6385429	0.641478037	1.00E+00	0.863228302	1	0.154269879	1	X1O2NoCyA - X1O2PlusCyA
Arrhythmogenic right ventricular cardiomyopathy	40	1	1	0.00501418	2.43E-01	0.659849467	1	0.9960546	1	X1O2NoCyA - X1O2PlusCyA
Rheumatoid arthritis	63	0.239774671	1	0.061658651	9.50E-01	0.248823115	1	0.042207706	1	X1O2NoCyA - X1O2PlusCyA
Terpenoid backbone biosynthesis	21	0.043506396	0.707634	0.372653957	1.00E+00	0.270139026	1	0.058347564	1	X1O2NoCyA - X1O2PlusCyA
Sulfur relay system	8	1	1	0.046071697	7.81E-01	0.103037218	0.763224992	0.995193724	1	X1O2NoCyA - X1O2PlusCyA
Cholinergic synapse	73	0.063056494	0.707634	0.297429645	1.00E+00	0.27832125	1	0.057672915	1	X1O2NoCyA - X1O2PlusCyA
TNF signaling pathway	84	0.600728786	1	0.040575685	7.81E-01	0.225257331	1	0.104544925	1	X1O2NoCyA - X1O2PlusCyA
Estrogen signaling pathway	84	0.013006614	0.6385429	0.912259236	1.00E+00	0.47488792	1	0.273039971	1	X1O2NoCyA - X1O2PlusCyA
Cholesterol metabolism	33	0.089849775	0.9009927	0.070043172	1.00E+00	0.913971309	1	0.094774294	1	X1O2NoCyA - X1O2PlusCyA
Fatty acid elongation	21	1	1	0.372653957	1.00E+00	0.016330985	0.380100379	0.999145403	1	X1O2NoCyA - X1O2PlusCyA
Oxytocin signaling pathway	110	0.138677051	1	0.172426636	1.00E+00	0.273217043	1	0.059618717	1	X1O2NoCyA - X1O2PlusCyA
Glycosaminoglycan biosynthesis - chondroitin sulfate / dermatan sulfate	15	NA	NA	0.220229008	1.00E+00	0.131262604	0.789222628	0.108409911	1	X1O2NoCyA - X1O2PlusCyA
SNARE interactions in vesicular transport	33	0.058634121	0.707634	0.308500741	1.00E+00	0.404826404	1	0.07430422	1	X1O2NoCyA - X1O2PlusCyA
Small cell lung cancer	75	0.970885887	1	0.370952679	1.00E+00	0.020500163	0.413620928	0.595088411	1	X1O2NoCyA - X1O2PlusCyA
alpha-Linolenic acid metabolism	11	NA	NA	1	1.00E+00	0.029389322	0.530554601	0.999996722	1	X1O2NoCyA - X1O2PlusCyA
Fat digestion and absorption	21	NA	NA	0.158742587	1.00E+00	0.189702248	0.903720431	0.095407597	1	X1O2NoCyA - X1O2PlusCyA
Hippo signaling pathway	118	0.2914626	1	0.084820319	1.00E+00	0.313344172	1	0.075027149	1	X1O2NoCyA - X1O2PlusCyA
Neutrophil extracellular trap formation	138	0.564165208	1	0.761913281	1.00E+00	0.018167474	0.389465231	0.406111078	1	X1O2NoCyA - X1O2PlusCyA
AMPK signaling pathway	97	0.274303728	1	0.623154117	1.00E+00	0.045966048	0.633911248	0.200855375	1	X1O2NoCyA - X1O2PlusCyA
Focal adhesion	139	0.88996699	1	0.079550395	1.00E+00	0.113482433	0.763224992	0.282320614	1	X1O2NoCyA - X1O2PlusCyA
Leishmaniasis	59	0.775925061	1	0.021653718	5.65E-01	0.52675407	1	0.214948298	1	X1O2NoCyA - X1O2PlusCyA
Thyroid hormone synthesis	50	0.14148759	1	0.506274882	1.00E+00	0.124078116	0.78125405	0.127463887	1	X1O2NoCyA - X1O2PlusCyA
Nucleotide excision repair	46	0.014751815	0.6385429	0.73901397	1.00E+00	0.817792552	1	0.254058055	1	X1O2NoCyA - X1O2PlusCyA
Proximal tubule bicarbonate reclamation	16	0.056016816	0.707634	0.554756722	1.00E+00	0.287600405	1	0.121359299	1	X1O2NoCyA - X1O2PlusCyA
Linoleic acid metabolism	9	NA	NA	NA	NA	0.151138535	0.83671924	0.151138535	1	X1O2NoCyA - X1O2PlusCyA
Pancreatic secretion	56	0.014751815	0.6385429	0.910320847	1.00E+00	0.684922592	1	0.355906002	1	X1O2NoCyA - X1O2PlusCyA
Serotonergic synapse	65	0.058634121	0.707634	0.834378721	1.00E+00	0.203494836	0.940991365	0.237249453	1	X1O2NoCyA - X1O2PlusCyA
Sphingolipid signaling pathway	99	0.019680359	0.662931	0.669113178	1.00E+00	0.769451717	1	0.216890842	1	X1O2NoCyA - X1O2PlusCyA
Glycosaminoglycan biosynthesis - heparan sulfate / heparin	14	NA	NA	0.39202277	1.00E+00	0.098019901	0.7499563	0.185340176	1	X1O2NoCyA - X1O2PlusCyA
Inflammatory bowel disease	41	0.803442221	1	0.019147545	5.47E-01	0.659849467	1	0.265327094	1	X1O2NoCyA - X1O2PlusCyA
Salivary secretion	55	0.02137329	0.662931	0.850391757	1.00E+00	0.599497814	1	0.288769715	1	X1O2NoCyA - X1O2PlusCyA
Sphingolipid metabolism	38	0.141640534	1	0.449648589	1.00E+00	0.188875702	0.903720431	0.130219353	1	X1O2NoCyA - X1O2PlusCyA
Longevity regulating pathway	73	0.590795313	1	0.430120492	1.00E+00	0.049899719	0.633911248	0.275000262	1	X1O2NoCyA - X1O2PlusCyA
Cushing syndrome	110	0.473282536	1	0.218641903	1.00E+00	0.125273973	0.78125405	0.160835195	1	X1O2NoCyA - X1O2PlusCyA
Cysteine and methionine metabolism	42	0.216599053	1	0.792585547	1.00E+00	0.075696154	0.72644861	0.295720769	1	X1O2NoCyA - X1O2PlusCyA
Calcium signaling pathway	129	0.173354104	1	0.132803968	1.00E+00	0.593030295	1	0.10577712	1	X1O2NoCyA - X1O2PlusCyA
Mucin type O-glycan biosynthesis	20	NA	NA	0.124029751	1.00E+00	0.449912908	1	0.145090172	1	X1O2NoCyA - X1O2PlusCyA
Circadian entrainment	60	0.058634121	0.707634	0.551641673	1.00E+00	0.496692531	1	0.172138793	1	X1O2NoCyA - X1O2PlusCyA
Dopaminergic synapse	93	0.062920166	0.707634	0.48200273	1.00E+00	0.544225738	1	0.161079239	1	X1O2NoCyA - X1O2PlusCyA
Platelet activation	90	0.028519305	0.707634	0.713164622	1.00E+00	0.857347701	1	0.318966087	1	X1O2NoCyA - X1O2PlusCyA
Hematopoietic cell lineage	53	0.362788475	1	0.118645572	1.00E+00	0.405193772	1	0.137832851	1	X1O2NoCyA - X1O2PlusCyA
Glutamatergic synapse	74	0.058634121	0.707634	0.924838208	1.00E+00	0.32606258	1	0.395019147	1	X1O2NoCyA - X1O2PlusCyA
Fluid shear stress and atherosclerosis	96	0.139534596	1	0.151324573	1.00E+00	0.885436087	1	0.179860699	1	X1O2NoCyA - X1O2PlusCyA
Gastric acid secretion	46	0.038904155	0.707634	0.850391757	1.00E+00	0.583942393	1	0.34449157	1	X1O2NoCyA - X1O2PlusCyA
Bile secretion	34	0.148899796	1	0.372653957	1.00E+00	0.365934738	1	0.152558391	1	X1O2NoCyA - X1O2PlusCyA
Fc epsilon RI signaling pathway	53	0.062920166	0.707634	0.61335338	1.00E+00	0.52675407	1	0.214601926	1	X1O2NoCyA - X1O2PlusCyA
B cell receptor signaling pathway	74	0.166946101	1	0.546170938	1.00E+00	0.236645086	1	0.202036191	1	X1O2NoCyA - X1O2PlusCyA
Folate biosynthesis	15	1	1	0.316289724	1.00E+00	0.068241138	0.72644861	0.999492489	1	X1O2NoCyA - X1O2PlusCyA
Antigen processing and presentation	55	0.432645749	1	0.792585547	1.00E+00	0.069875933	0.72644861	0.440235325	1	X1O2NoCyA - X1O2PlusCyA
Insulin signaling pathway	114	0.681740792	1	0.466907789	1.00E+00	0.076292739	0.72644861	0.383960969	1	X1O2NoCyA - X1O2PlusCyA
Th17 cell differentiation	89	0.377857224	1	0.221295823	1.00E+00	0.307693556	1	0.185079779	1	X1O2NoCyA - X1O2PlusCyA
Synthesis and degradation of ketone bodies	7	0.23699422	1	0.478311484	1.00E+00	0.227305106	1	0.213965609	1	X1O2NoCyA - X1O2PlusCyA
Transcriptional misregulation in cancer	126	0.874573223	1	0.739439898	1.00E+00	0.040471022	0.621447369	0.690516676	1	X1O2NoCyA - X1O2PlusCyA
FoxO signaling pathway	107	0.124525082	1	0.738272558	1.00E+00	0.293212433	1	0.290885752	1	X1O2NoCyA - X1O2PlusCyA
Aldosterone synthesis and secretion	62	0.371970426	1	0.169029502	1.00E+00	0.433990096	1	0.183955034	1	X1O2NoCyA - X1O2PlusCyA
Adrenergic signaling in cardiomyocytes	93	0.193774987	1	0.382972998	1.00E+00	0.375165901	1	0.188786976	1	X1O2NoCyA - X1O2PlusCyA
Ubiquitin mediated proteolysis	131	0.061600153	0.707634	0.503270153	1.00E+00	0.93113143	1	0.332307909	1	X1O2NoCyA - X1O2PlusCyA
T cell receptor signaling pathway	79	0.422325163	1	0.084820319	1.00E+00	0.806770049	1	0.246075911	1	X1O2NoCyA - X1O2PlusCyA
Peroxisome	70	0.339724601	1	0.48200273	1.00E+00	0.181064094	0.900072234	0.2574534	1	X1O2NoCyA - X1O2PlusCyA
Viral protein interaction with cytokine and cytokine receptor	30	0.417971624	1	0.825102122	1.00E+00	0.087140069	0.72644861	0.479359186	1	X1O2NoCyA - X1O2PlusCyA
Prostate cancer	73	0.221800684	1	0.430120492	1.00E+00	0.327189541	1	0.215041532	1	X1O2NoCyA - X1O2PlusCyA
PPAR signaling pathway	49	0.417971624	1	0.089716697	1.00E+00	0.855782057	1	0.274637353	1	X1O2NoCyA - X1O2PlusCyA
Progesterone-mediated oocyte maturation	81	0.03535009	0.707634	0.926737095	1.00E+00	0.988559579	1	0.737137596	1	X1O2NoCyA - X1O2PlusCyA
Neuroactive ligand-receptor interaction	108	0.803442221	1	0.046005073	7.81E-01	0.887501284	1	0.473230991	1	X1O2NoCyA - X1O2PlusCyA
Human papillomavirus infection	248	0.964353679	1	0.386637418	1.00E+00	0.088955092	0.72644861	0.683101908	1	X1O2NoCyA - X1O2PlusCyA
MAPK signaling pathway	205	0.656290338	1	0.127859146	1.00E+00	0.404830237	1	0.285288303	1	X1O2NoCyA - X1O2PlusCyA
Renal cell carcinoma	56	0.377857224	1	0.816015102	1.00E+00	0.110285097	0.763224992	0.463724216	1	X1O2NoCyA - X1O2PlusCyA
Arginine and proline metabolism	35	0.23699422	1	0.225153704	1.00E+00	0.638813301	1	0.205291414	1	X1O2NoCyA - X1O2PlusCyA
ABC transporters	29	1	1	0.394299957	1.00E+00	0.087140069	0.72644861	0.999742613	1	X1O2NoCyA - X1O2PlusCyA
Bladder cancer	33	0.289021513	1	0.778845847	1.00E+00	0.153024631	0.83671924	0.397476425	1	X1O2NoCyA - X1O2PlusCyA
Glycosylphosphatidylinositol (GPI)-anchor biosynthesis	25	1	1	0.124029751	1.00E+00	0.28117342	1	0.999305677	1	X1O2NoCyA - X1O2PlusCyA
Cortisol synthesis and secretion	39	0.435137004	1	0.265526545	1.00E+00	0.302366243	1	0.237836574	1	X1O2NoCyA - X1O2PlusCyA
Choline metabolism in cancer	72	0.694513782	1	0.19763981	1.00E+00	0.258259917	1	0.319708614	1	X1O2NoCyA - X1O2PlusCyA
Chemical carcinogenesis - receptor activation	123	0.124525082	1	0.587052487	1.00E+00	0.496266202	1	0.268816573	1	X1O2NoCyA - X1O2PlusCyA
Biosynthesis of cofactors	111	0.970885887	1	0.441913638	1.00E+00	0.091070817	0.72644861	0.736589012	1	X1O2NoCyA - X1O2PlusCyA
Steroid hormone biosynthesis	19	NA	NA	1	1.00E+00	0.121184337	0.78125405	0.999999457	1	X1O2NoCyA - X1O2PlusCyA
Cytokine-cytokine receptor interaction	113	0.775925061	1	0.630119987	1.00E+00	0.082214111	0.72644861	0.57044147	1	X1O2NoCyA - X1O2PlusCyA
Th1 and Th2 cell differentiation	75	0.770261184	1	0.19763981	1.00E+00	0.27832125	1	0.384527965	1	X1O2NoCyA - X1O2PlusCyA
Biosynthesis of amino acids	66	0.568852976	1	0.890402315	1.00E+00	0.08552093	0.72644861	0.649696782	1	X1O2NoCyA - X1O2PlusCyA
Influenza A	128	0.874781801	1	0.372409277	1.00E+00	0.137206265	0.79765676	0.548186863	1	X1O2NoCyA - X1O2PlusCyA
Arachidonic acid metabolism	25	0.417971624	1	0.394299957	1.00E+00	0.28117342	1	0.296994957	1	X1O2NoCyA - X1O2PlusCyA
Insulin resistance	88	0.719444614	1	0.19725065	1.00E+00	0.329698139	1	0.366256159	1	X1O2NoCyA - X1O2PlusCyA
2-Oxocarboxylic acid metabolism	17	NA	NA	0.176495459	1.00E+00	0.782911525	1	0.344583631	1	X1O2NoCyA - X1O2PlusCyA
JAK-STAT signaling pathway	86	0.27049006	1	0.195670388	1.00E+00	0.90559461	1	0.325858851	1	X1O2NoCyA - X1O2PlusCyA
Aminoacyl-tRNA biosynthesis	44	0.435222827	1	0.889493052	1.00E+00	0.124078116	0.78125405	0.596060543	1	X1O2NoCyA - X1O2PlusCyA
Human T-cell leukemia virus 1 infection	192	0.607401896	1	0.413722094	1.00E+00	0.194758896	0.91510002	0.384252195	1	X1O2NoCyA - X1O2PlusCyA
Protein digestion and absorption	42	0.803442221	1	0.622890151	1.00E+00	0.098390768	0.7499563	0.60489496	1	X1O2NoCyA - X1O2PlusCyA
Inflammatory mediator regulation of TRP channels	64	0.14148759	1	0.423080022	1.00E+00	0.837093883	1	0.325839728	1	X1O2NoCyA - X1O2PlusCyA
Fatty acid metabolism	50	1	1	0.856578132	1.00E+00	0.058993156	0.722666164	0.99998978	1	X1O2NoCyA - X1O2PlusCyA
Protein export	23	1	1	0.630119987	1.00E+00	0.080946124	0.72644861	0.999940306	1	X1O2NoCyA - X1O2PlusCyA
Renin secretion	38	0.089849775	0.9009927	0.875255465	1.00E+00	0.672695897	1	0.516231105	1	X1O2NoCyA - X1O2PlusCyA
Pancreatic cancer	69	0.547877851	1	0.621455486	1.00E+00	0.159044975	0.852381664	0.458273724	1	X1O2NoCyA - X1O2PlusCyA
Adherens junction	63	0.600728786	1	0.107672127	1.00E+00	0.843091642	1	0.401503984	1	X1O2NoCyA - X1O2PlusCyA
Mannose type O-glycan biosynthesis	19	NA	NA	0.220229008	1.00E+00	0.711033444	1	0.352078012	1	X1O2NoCyA - X1O2PlusCyA
TGF-beta signaling pathway	72	0.726548707	1	0.525038439	1.00E+00	0.146653038	0.83671924	0.512344548	1	X1O2NoCyA - X1O2PlusCyA
Natural killer cell mediated cytotoxicity	81	0.425851248	1	0.546170938	1.00E+00	0.242388141	1	0.375882006	1	X1O2NoCyA - X1O2PlusCyA
Parkinson disease	211	0.082138952	0.8888608	0.707256151	1.00E+00	0.999990732	1	0.862506329	1	X1O2NoCyA - X1O2PlusCyA
Cellular senescence	136	0.230265153	1	0.817374659	1.00E+00	0.314625262	1	0.467447661	1	X1O2NoCyA - X1O2PlusCyA
Endometrial cancer	52	0.547877851	1	0.165433206	1.00E+00	0.675252302	1	0.352845685	1	X1O2NoCyA - X1O2PlusCyA
Phospholipase D signaling pathway	102	0.249873161	1	0.48200273	1.00E+00	0.510523392	1	0.322186057	1	X1O2NoCyA - X1O2PlusCyA
NF-kappa B signaling pathway	79	0.804852106	1	0.251465417	1.00E+00	0.305146972	1	0.472813651	1	X1O2NoCyA - X1O2PlusCyA
mTOR signaling pathway	131	0.27729375	1	0.674207633	1.00E+00	0.332372355	1	0.397041822	1	X1O2NoCyA - X1O2PlusCyA
Gastric cancer	105	0.329986398	1	0.430120492	1.00E+00	0.43895351	1	0.322058171	1	X1O2NoCyA - X1O2PlusCyA
Vascular smooth muscle contraction	81	0.19489214	1	0.647252541	1.00E+00	0.506308587	1	0.377422293	1	X1O2NoCyA - X1O2PlusCyA
Vibrio cholerae infection	44	0.742058018	1	0.956425054	1.00E+00	0.090189698	0.72644861	0.846380419	1	X1O2NoCyA - X1O2PlusCyA
Ovarian steroidogenesis	24	1	1	0.316289724	1.00E+00	0.205756129	0.940991365	0.999802602	1	X1O2NoCyA - X1O2PlusCyA
Other types of O-glycan biosynthesis	35	1	1	0.24897577	1.00E+00	0.262223628	1	0.999753966	1	X1O2NoCyA - X1O2PlusCyA
Basal cell carcinoma	43	0.885951726	1	0.114347862	1.00E+00	0.678586449	1	0.574150498	1	X1O2NoCyA - X1O2PlusCyA
Butanoate metabolism	17	0.556137169	1	0.316608672	1.00E+00	0.395931358	1	0.374850886	1	X1O2NoCyA - X1O2PlusCyA
Hypertrophic cardiomyopathy	48	0.850257227	1	0.265526545	1.00E+00	0.31093854	1	0.533224885	1	X1O2NoCyA - X1O2PlusCyA
Cytosolic DNA-sensing pathway	41	0.668283531	1	0.137548136	1.00E+00	0.787553883	1	0.453735768	1	X1O2NoCyA - X1O2PlusCyA
Amphetamine addiction	48	0.435222827	1	0.308500741	1.00E+00	0.543168551	1	0.348274945	1	X1O2NoCyA - X1O2PlusCyA
Epstein-Barr virus infection	176	0.963388038	1	0.682880963	1.00E+00	0.111576167	0.763224992	0.844765965	1	X1O2NoCyA - X1O2PlusCyA
Necroptosis	125	0.265379121	1	0.561491233	1.00E+00	0.493692907	1	0.37580069	1	X1O2NoCyA - X1O2PlusCyA
Acute myeloid leukemia	56	0.625836359	1	0.227245578	1.00E+00	0.52675407	1	0.401445572	1	X1O2NoCyA - X1O2PlusCyA
Lipid and atherosclerosis	159	0.412093104	1	0.278234682	1.00E+00	0.653942114	1	0.353794211	1	X1O2NoCyA - X1O2PlusCyA
Ether lipid metabolism	27	1	1	1	1.00E+00	0.075278385	0.72644861	1	1	X1O2NoCyA - X1O2PlusCyA
Legionellosis	41	0.435222827	1	0.342668322	1.00E+00	0.514577081	1	0.360913473	1	X1O2NoCyA - X1O2PlusCyA
C-type lectin receptor signaling pathway	82	0.210309331	1	0.465013853	1.00E+00	0.806770049	1	0.400741224	1	X1O2NoCyA - X1O2PlusCyA
Colorectal cancer	77	0.481619788	1	0.449156299	1.00E+00	0.375624262	1	0.406982937	1	X1O2NoCyA - X1O2PlusCyA
Valine, leucine and isoleucine degradation	42	0.141640534	1	0.798997735	1.00E+00	0.71995515	1	0.526045165	1	X1O2NoCyA - X1O2PlusCyA
GnRH secretion	41	0.148899796	1	0.793186123	1.00E+00	0.690809559	1	0.516069118	1	X1O2NoCyA - X1O2PlusCyA
Type II diabetes mellitus	29	0.148899796	1	0.897599905	1.00E+00	0.614809842	1	0.600029622	1	X1O2NoCyA - X1O2PlusCyA
Insulin secretion	49	0.289021513	1	0.916171075	1.00E+00	0.31093854	1	0.63365262	1	X1O2NoCyA - X1O2PlusCyA
Pathways of neurodegeneration - multiple diseases	380	0.111527234	1	0.741811714	1.00E+00	0.999998553	1	0.922858517	1	X1O2NoCyA - X1O2PlusCyA
Retinol metabolism	19	NA	NA	0.304547574	1.00E+00	0.711033444	1	0.4380027	1	X1O2NoCyA - X1O2PlusCyA
MicroRNAs in cancer	141	0.250833316	1	0.425253543	1.00E+00	0.78268721	1	0.396680888	1	X1O2NoCyA - X1O2PlusCyA
Caffeine metabolism	1	NA	NA	0.220229008	1.00E+00	1	1	0.995077322	1	X1O2NoCyA - X1O2PlusCyA
Lipoic acid metabolism	3	NA	NA	0.220229008	1.00E+00	1	1	0.995077322	1	X1O2NoCyA - X1O2PlusCyA
Spinocerebellar ataxia	121	0.100957355	0.95594	0.870852911	1.00E+00	0.971432843	1	0.7357578	1	X1O2NoCyA - X1O2PlusCyA
Valine, leucine and isoleucine biosynthesis	3	NA	NA	0.39202277	1.00E+00	0.564766174	1	0.439378376	1	X1O2NoCyA - X1O2PlusCyA
NOD-like receptor signaling pathway	135	0.519909919	1	0.177290979	1.00E+00	0.933340736	1	0.503849496	1	X1O2NoCyA - X1O2PlusCyA
Proteoglycans in cancer	149	0.776656955	1	0.162940948	1.00E+00	0.687029008	1	0.519345683	1	X1O2NoCyA - X1O2PlusCyA
Biotin metabolism	3	NA	NA	NA	NA	0.564766174	1	0.564766174	1	X1O2NoCyA - X1O2PlusCyA
Circadian rhythm	23	0.289021513	1	0.863722893	1.00E+00	0.357609031	1	0.58216796	1	X1O2NoCyA - X1O2PlusCyA
Melanogenesis	69	0.250870063	1	0.635696584	1.00E+00	0.572841168	1	0.442630529	1	X1O2NoCyA - X1O2PlusCyA
Ribosome biogenesis in eukaryotes	80	0.092180776	0.9009927	0.998252036	1.00E+00	0.995713077	1	0.979275595	1	X1O2NoCyA - X1O2PlusCyA
Relaxin signaling pathway	88	0.668283531	1	0.395062388	1.00E+00	0.351907054	1	0.486437855	1	X1O2NoCyA - X1O2PlusCyA
Pyrimidine metabolism	45	1	1	0.877142098	1.00E+00	0.106317356	0.763224992	0.999995591	1	X1O2NoCyA - X1O2PlusCyA
Notch signaling pathway	52	0.681173738	1	0.150909749	1.00E+00	0.912692776	1	0.56395374	1	X1O2NoCyA - X1O2PlusCyA
cGMP-PKG signaling pathway	110	0.337280811	1	0.451432372	1.00E+00	0.619207183	1	0.406062889	1	X1O2NoCyA - X1O2PlusCyA
Cocaine addiction	32	1	1	0.734440567	1.00E+00	0.128765783	0.788690419	0.999982715	1	X1O2NoCyA - X1O2PlusCyA
p53 signaling pathway	67	0.775925061	1	0.709321529	1.00E+00	0.172568567	0.896833611	0.688562185	1	X1O2NoCyA - X1O2PlusCyA
Alzheimer disease	300	0.186510259	1	0.51188996	1.00E+00	0.99998361	1	0.849674621	1	X1O2NoCyA - X1O2PlusCyA
Antifolate resistance	25	0.742058018	1	0.362011517	1.00E+00	0.362388942	1	0.524316943	1	X1O2NoCyA - X1O2PlusCyA
Fructose and mannose metabolism	29	0.435137004	1	0.893304937	1.00E+00	0.253389822	1	0.671991408	1	X1O2NoCyA - X1O2PlusCyA
RNA polymerase	31	0.742058018	1	0.137548136	1.00E+00	0.974447474	1	0.680238875	1	X1O2NoCyA - X1O2PlusCyA
Retrograde endocannabinoid signaling	94	0.141640534	1	0.806992749	1.00E+00	0.892022899	1	0.631640357	1	X1O2NoCyA - X1O2PlusCyA
Human cytomegalovirus infection	169	0.855991899	1	0.902241792	1.00E+00	0.133454555	0.789222628	0.866429552	1	X1O2NoCyA - X1O2PlusCyA
DNA replication	36	0.173366498	1	0.966793786	1.00E+00	0.62716318	1	0.758134899	1	X1O2NoCyA - X1O2PlusCyA
Citrate cycle (TCA cycle)	29	0.556137169	1	0.264547505	1.00E+00	0.738410013	1	0.471967697	1	X1O2NoCyA - X1O2PlusCyA
Autophagy - animal	124	0.609047858	1	0.416823779	1.00E+00	0.42940518	1	0.490649713	1	X1O2NoCyA - X1O2PlusCyA
RIG-I-like receptor signaling pathway	47	0.90354488	1	0.227971399	1.00E+00	0.537204308	1	0.657377169	1	X1O2NoCyA - X1O2PlusCyA
GABAergic synapse	46	0.556137169	1	0.718844384	1.00E+00	0.280786899	1	0.596886773	1	X1O2NoCyA - X1O2PlusCyA
Herpes simplex virus 1 infection	433	0.966405445	1	0.402004857	1.00E+00	0.290754161	1	0.795740251	1	X1O2NoCyA - X1O2PlusCyA
Phagosome	119	0.803875714	1	0.493470708	1.00E+00	0.294014779	1	0.633676924	1	X1O2NoCyA - X1O2PlusCyA
Dilated cardiomyopathy	51	1	1	0.313283544	1.00E+00	0.373360662	1	0.999904244	1	X1O2NoCyA - X1O2PlusCyA
Arginine biosynthesis	17	NA	NA	0.554756722	1.00E+00	0.510176006	1	0.552287325	1	X1O2NoCyA - X1O2PlusCyA
Diabetic cardiomyopathy	159	0.580385197	1	0.206512318	1.00E+00	0.999616762	1	0.815213173	1	X1O2NoCyA - X1O2PlusCyA
Regulation of actin cytoskeleton	159	0.902459608	1	0.332985422	1.00E+00	0.400597643	1	0.68156041	1	X1O2NoCyA - X1O2PlusCyA
Osteoclast differentiation	98	0.564165208	1	0.303064021	1.00E+00	0.716166481	1	0.496461414	1	X1O2NoCyA - X1O2PlusCyA
Basal transcription factors	42	0.977860637	1	0.137548136	1.00E+00	0.912664567	1	0.871308543	1	X1O2NoCyA - X1O2PlusCyA
beta-Alanine metabolism	23	1	1	0.316289724	1.00E+00	0.40237783	1	0.999916605	1	X1O2NoCyA - X1O2PlusCyA
Kaposi sarcoma-associated herpesvirus infection	150	0.528961033	1	0.318761228	1.00E+00	0.762731953	1	0.506800971	1	X1O2NoCyA - X1O2PlusCyA
African trypanosomiasis	20	1	1	0.208240155	1.00E+00	0.618864381	1	0.999914751	1	X1O2NoCyA - X1O2PlusCyA
Glycosaminoglycan degradation	17	NA	NA	0.775560602	1.00E+00	0.395931358	1	0.697338729	1	X1O2NoCyA - X1O2PlusCyA
VEGF signaling pathway	48	0.851779794	1	0.834378721	1.00E+00	0.186777272	0.903720431	0.834680054	1	X1O2NoCyA - X1O2PlusCyA
Apoptosis	118	0.49981754	1	0.342437705	1.00E+00	0.804814224	1	0.526691147	1	X1O2NoCyA - X1O2PlusCyA
Axon guidance	121	0.338985142	1	0.527790674	1.00E+00	0.784919207	1	0.530658733	1	X1O2NoCyA - X1O2PlusCyA
cAMP signaling pathway	124	0.857457065	1	0.539960744	1.00E+00	0.313344172	1	0.718576817	1	X1O2NoCyA - X1O2PlusCyA
Gap junction	63	0.250870063	1	0.709321529	1.00E+00	0.819549003	1	0.606288088	1	X1O2NoCyA - X1O2PlusCyA
One carbon pool by folate	18	1	1	0.949822997	1.00E+00	0.153683126	0.83671924	0.999999365	1	X1O2NoCyA - X1O2PlusCyA
Drug metabolism - other enzymes	39	0.522552184	1	0.635696584	1.00E+00	0.442074576	1	0.581730243	1	X1O2NoCyA - X1O2PlusCyA
Phosphatidylinositol signaling system	84	0.77560316	1	0.247535041	1.00E+00	0.781648957	1	0.637952776	1	X1O2NoCyA - X1O2PlusCyA
Inositol phosphate metabolism	67	0.600728786	1	0.258828947	1.00E+00	0.965504358	1	0.672757209	1	X1O2NoCyA - X1O2PlusCyA
Pathways in cancer	364	0.874343243	1	0.455769423	1.00E+00	0.377923234	1	0.712307344	1	X1O2NoCyA - X1O2PlusCyA
Apelin signaling pathway	99	0.804852106	1	0.566291496	1.00E+00	0.330804725	1	0.692532692	1	X1O2NoCyA - X1O2PlusCyA
Prion disease	222	0.206177924	1	0.736418024	1.00E+00	0.995232054	1	0.808322407	1	X1O2NoCyA - X1O2PlusCyA
Pantothenate and CoA biosynthesis	16	0.417971624	1	0.383809925	1.00E+00	0.942533996	1	0.610068021	1	X1O2NoCyA - X1O2PlusCyA
PD-L1 expression and PD-1 checkpoint pathway in cancer	78	0.735101165	1	0.280366502	1.00E+00	0.7527908	1	0.616859664	1	X1O2NoCyA - X1O2PlusCyA
Growth hormone synthesis, secretion and action	88	0.210309331	1	0.944179871	1.00E+00	0.781648957	1	0.789554843	1	X1O2NoCyA - X1O2PlusCyA
Adipocytokine signaling pathway	54	0.770261184	1	0.635696584	1.00E+00	0.317032212	1	0.700889008	1	X1O2NoCyA - X1O2PlusCyA
Pentose and glucuronate interconversions	13	NA	NA	0.893826986	1.00E+00	0.38929831	1	0.823633146	1	X1O2NoCyA - X1O2PlusCyA
Glyoxylate and dicarboxylate metabolism	23	0.417971624	1	0.758316129	1.00E+00	0.496306214	1	0.623964232	1	X1O2NoCyA - X1O2PlusCyA
Olfactory transduction	30	0.417971624	1	0.383809925	1.00E+00	0.983541602	1	0.689316833	1	X1O2NoCyA - X1O2PlusCyA
Fanconi anemia pathway	53	0.937100286	1	0.308500741	1.00E+00	0.55626988	1	0.768313281	1	X1O2NoCyA - X1O2PlusCyA
Non-small cell lung cancer	62	0.600728786	1	0.771839166	1.00E+00	0.349291001	1	0.692168044	1	X1O2NoCyA - X1O2PlusCyA
Ras signaling pathway	150	0.92226733	1	0.507950906	1.00E+00	0.349358642	1	0.78672596	1	X1O2NoCyA - X1O2PlusCyA
Chemical carcinogenesis - DNA adducts	20	1	1	0.18427114	1.00E+00	0.895762494	1	0.999976573	1	X1O2NoCyA - X1O2PlusCyA
HIF-1 signaling pathway	88	0.719444614	1	0.239511049	1.00E+00	0.960553396	1	0.725094425	1	X1O2NoCyA - X1O2PlusCyA
Aldosterone-regulated sodium reabsorption	27	0.742058018	1	0.625292682	1.00E+00	0.362388942	1	0.690681688	1	X1O2NoCyA - X1O2PlusCyA
Glucagon signaling pathway	85	0.45960944	1	0.566291496	1.00E+00	0.653077892	1	0.576739697	1	X1O2NoCyA - X1O2PlusCyA
Histidine metabolism	11	NA	NA	0.712017161	1.00E+00	0.520272762	1	0.693919805	1	X1O2NoCyA - X1O2PlusCyA
Lysine degradation	51	0.887766217	1	0.19763981	1.00E+00	0.978466656	1	0.846950324	1	X1O2NoCyA - X1O2PlusCyA
Breast cancer	107	0.668212421	1	0.291697779	1.00E+00	0.887501284	1	0.654057313	1	X1O2NoCyA - X1O2PlusCyA
Amino sugar and nucleotide sugar metabolism	44	1	1	0.979568293	1.00E+00	0.179848554	0.900072234	0.999999867	1	X1O2NoCyA - X1O2PlusCyA
Base excision repair	33	0.250870063	1	0.712048511	1.00E+00	0.995638562	1	0.824620786	1	X1O2NoCyA - X1O2PlusCyA
Longevity regulating pathway - multiple species	48	0.770261184	1	0.709321529	1.00E+00	0.341869209	1	0.753698498	1	X1O2NoCyA - X1O2PlusCyA
Epithelial cell signaling in Helicobacter pylori infection	60	0.435222827	1	0.61335338	1.00E+00	0.700729769	1	0.611401432	1	X1O2NoCyA - X1O2PlusCyA
Hepatitis C	116	0.857457065	1	0.366982478	1.00E+00	0.605378696	1	0.720055938	1	X1O2NoCyA - X1O2PlusCyA
Other glycan degradation	15	NA	NA	0.712017161	1.00E+00	0.566409552	1	0.714427326	1	X1O2NoCyA - X1O2PlusCyA
Phototransduction	14	NA	NA	0.630523244	1.00E+00	0.643374851	1	0.682277966	1	X1O2NoCyA - X1O2PlusCyA
Mitophagy - animal	65	0.806589556	1	0.255262787	1.00E+00	0.941402418	1	0.771372633	1	X1O2NoCyA - X1O2PlusCyA
Chagas disease	69	0.742058018	1	0.360112488	1.00E+00	0.728690828	1	0.665608831	1	X1O2NoCyA - X1O2PlusCyA
Amoebiasis	59	1	1	0.227971399	1.00E+00	0.859862675	1	0.999979521	1	X1O2NoCyA - X1O2PlusCyA
Ascorbate and aldarate metabolism	7	NA	NA	0.775560602	1.00E+00	0.535325556	1	0.756970499	1	X1O2NoCyA - X1O2PlusCyA
Neurotrophin signaling pathway	100	0.453764887	1	0.539960744	1.00E+00	0.822441529	1	0.635023034	1	X1O2NoCyA - X1O2PlusCyA
Hepatitis B	134	0.760129423	1	0.730021934	1.00E+00	0.369439429	1	0.768217817	1	X1O2NoCyA - X1O2PlusCyA
Chemokine signaling pathway	121	0.719444614	1	0.534956377	1.00E+00	0.540559229	1	0.683400884	1	X1O2NoCyA - X1O2PlusCyA
Tyrosine metabolism	20	NA	NA	0.478311484	1.00E+00	0.895762494	1	0.724000731	1	X1O2NoCyA - X1O2PlusCyA
Human immunodeficiency virus 1 infection	175	0.339909891	1	0.731659373	1.00E+00	0.844553361	1	0.698828791	1	X1O2NoCyA - X1O2PlusCyA
Mineral absorption	35	0.742058018	1	0.478311484	1.00E+00	0.603043426	1	0.688365973	1	X1O2NoCyA - X1O2PlusCyA
Sulfur metabolism	8	NA	NA	0.712017161	1.00E+00	0.613145461	1	0.73490633	1	X1O2NoCyA - X1O2PlusCyA
Glioma	59	0.27049006	1	0.894692586	1.00E+00	0.89181494	1	0.812859329	1	X1O2NoCyA - X1O2PlusCyA
Oxidative phosphorylation	108	1	1	0.219762926	1.00E+00	0.999183418	1	0.999999474	1	X1O2NoCyA - X1O2PlusCyA
Vitamin B6 metabolism	6	NA	NA	1	1.00E+00	0.447319713	1	0.999999967	1	X1O2NoCyA - X1O2PlusCyA
Riboflavin metabolism	7	NA	NA	0.526019279	1.00E+00	0.856563742	1	0.725536224	1	X1O2NoCyA - X1O2PlusCyA
Leukocyte transendothelial migration	81	0.950561878	1	0.896229102	1.00E+00	0.263120294	1	0.951182636	1	X1O2NoCyA - X1O2PlusCyA
Parathyroid hormone synthesis, secretion and action	78	0.429350557	1	0.857116392	1.00E+00	0.612352126	1	0.753818029	1	X1O2NoCyA - X1O2PlusCyA
Wnt signaling pathway	122	0.337280811	1	0.713164622	1.00E+00	0.942855	1	0.75754502	1	X1O2NoCyA - X1O2PlusCyA
Apoptosis - multiple species	28	0.742058018	1	0.313283544	1.00E+00	0.979593971	1	0.81533815	1	X1O2NoCyA - X1O2PlusCyA
IL-17 signaling pathway	60	0.681173738	1	0.463059687	1.00E+00	0.724960822	1	0.683935662	1	X1O2NoCyA - X1O2PlusCyA
Steroid biosynthesis	19	0.417971624	1	0.848493503	1.00E+00	0.645678116	1	0.750846117	1	X1O2NoCyA - X1O2PlusCyA
Morphine addiction	46	1	1	0.571155812	1.00E+00	0.405424553	1	0.999986336	1	X1O2NoCyA - X1O2PlusCyA
Taste transduction	34	0.23699422	1	1	1.00E+00	0.978996753	1	0.999995617	1	X1O2NoCyA - X1O2PlusCyA
Spliceosome	133	0.236925299	1	0.988991948	1.00E+00	0.999981731	1	0.995446184	1	X1O2NoCyA - X1O2PlusCyA
EGFR tyrosine kinase inhibitor resistance	58	0.580385197	1	0.463059687	1.00E+00	0.878566185	1	0.699371306	1	X1O2NoCyA - X1O2PlusCyA
Glycosphingolipid biosynthesis - ganglio series	14	NA	NA	0.630523244	1.00E+00	0.742317405	1	0.731855549	1	X1O2NoCyA - X1O2PlusCyA
Phosphonate and phosphinate metabolism	5	0.23699422	1	1	1.00E+00	1	1	1	1	X1O2NoCyA - X1O2PlusCyA
Endocrine resistance	83	0.429350557	1	0.798997735	1.00E+00	0.704056733	1	0.736990462	1	X1O2NoCyA - X1O2PlusCyA
Fc gamma R-mediated phagocytosis	77	0.923448476	1	0.806992749	1.00E+00	0.327189541	1	0.907779241	1	X1O2NoCyA - X1O2PlusCyA
Mismatch repair	23	0.362788475	1	0.944224567	1.00E+00	0.725231286	1	0.849413155	1	X1O2NoCyA - X1O2PlusCyA
Glycine, serine and threonine metabolism	29	1	1	0.875255465	1.00E+00	0.289807031	1	0.999998731	1	X1O2NoCyA - X1O2PlusCyA
Melanoma	46	0.668283531	1	0.758316129	1.00E+00	0.504875197	1	0.771936302	1	X1O2NoCyA - X1O2PlusCyA
Non-alcoholic fatty liver disease	130	0.376112314	1	0.688654002	1.00E+00	0.988458052	1	0.838356721	1	X1O2NoCyA - X1O2PlusCyA
Platinum drug resistance	59	0.547877851	1	0.482599472	1.00E+00	0.97557187	1	0.790813822	1	X1O2NoCyA - X1O2PlusCyA
Tuberculosis	127	0.77560316	1	0.351126517	1.00E+00	0.948162216	1	0.809224036	1	X1O2NoCyA - X1O2PlusCyA
Nicotinate and nicotinamide metabolism	27	0.339724601	1	0.848493503	1.00E+00	0.906293782	1	0.817491479	1	X1O2NoCyA - X1O2PlusCyA
Glycosphingolipid biosynthesis - lacto and neolacto series	18	NA	NA	NA	NA	0.848250135	1	0.848250135	1	X1O2NoCyA - X1O2PlusCyA
Purine metabolism	99	0.568852976	1	0.999957593	1.00E+00	0.465217853	1	0.995766942	1	X1O2NoCyA - X1O2PlusCyA
Chronic myeloid leukemia	69	0.857457065	1	0.95222205	1.00E+00	0.324754151	1	0.946120498	1	X1O2NoCyA - X1O2PlusCyA
Maturity onset diabetes of the young	9	1	1	0.39202277	1.00E+00	0.680550025	1	0.999984977	1	X1O2NoCyA - X1O2PlusCyA
Measles	110	0.998139849	1	0.369998679	1.00E+00	0.733478684	1	0.972970879	1	X1O2NoCyA - X1O2PlusCyA
Nicotine addiction	12	NA	NA	NA	NA	0.860076775	1	0.860076775	1	X1O2NoCyA - X1O2PlusCyA
Glycosaminoglycan biosynthesis - keratan sulfate	11	NA	NA	1	1.00E+00	0.520272762	1	0.999999981	1	X1O2NoCyA - X1O2PlusCyA
Selenocompound metabolism	15	0.556137169	1	0.893826986	1.00E+00	0.566409552	1	0.833227507	1	X1O2NoCyA - X1O2PlusCyA
Propanoate metabolism	32	0.803442221	1	0.630119987	1.00E+00	0.565561047	1	0.79931771	1	X1O2NoCyA - X1O2PlusCyA
Toll-like receptor signaling pathway	68	0.96172388	1	0.370952679	1.00E+00	0.833363179	1	0.906554281	1	X1O2NoCyA - X1O2PlusCyA
Thyroid hormone signaling pathway	100	0.699206	1	0.466639708	1.00E+00	0.916502085	1	0.793944823	1	X1O2NoCyA - X1O2PlusCyA
Amyotrophic lateral sclerosis	302	0.308565973	1	0.992400821	1.00E+00	0.999999785	1	0.999303467	1	X1O2NoCyA - X1O2PlusCyA
Neomycin, kanamycin and gentamicin biosynthesis	3	NA	NA	1	1.00E+00	0.564766174	1	0.999999986	1	X1O2NoCyA - X1O2PlusCyA
Autophagy - other	30	0.949691846	1	0.428300399	1.00E+00	0.769310056	1	0.893014406	1	X1O2NoCyA - X1O2PlusCyA
Thermogenesis	190	0.453764887	1	0.705226269	1.00E+00	0.999304126	1	0.933887564	1	X1O2NoCyA - X1O2PlusCyA
Ribosome	133	0.378284221	1	0.857508164	1.00E+00	0.999998849	1	0.989586437	1	X1O2NoCyA - X1O2PlusCyA
Hepatocellular carcinoma	131	0.375832741	1	0.90514056	1.00E+00	0.955476152	1	0.903074305	1	X1O2NoCyA - X1O2PlusCyA
Hedgehog signaling pathway	40	0.885951726	1	0.383809925	1.00E+00	0.979458127	1	0.916975233	1	X1O2NoCyA - X1O2PlusCyA
Huntington disease	255	0.477757822	1	0.719472261	1.00E+00	0.999999838	1	0.989516581	1	X1O2NoCyA - X1O2PlusCyA
Pyruvate metabolism	38	0.850257227	1	0.798997735	1.00E+00	0.520224217	1	0.893257874	1	X1O2NoCyA - X1O2PlusCyA
Nitrogen metabolism	8	NA	NA	1	1.00E+00	0.613145461	1	0.99999999	1	X1O2NoCyA - X1O2PlusCyA
Prolactin signaling pathway	52	0.668283531	1	0.672853534	1.00E+00	0.824428439	1	0.825174935	1	X1O2NoCyA - X1O2PlusCyA
Pertussis	51	0.742058018	1	0.506274882	1.00E+00	0.997604719	1	0.936073764	1	X1O2NoCyA - X1O2PlusCyA
Ferroptosis	34	0.600395741	1	0.712048511	1.00E+00	0.88396944	1	0.839006285	1	X1O2NoCyA - X1O2PlusCyA
Cardiac muscle contraction	49	0.556137169	1	0.709321529	1.00E+00	0.95888949	1	0.868663402	1	X1O2NoCyA - X1O2PlusCyA
Lysosome	115	0.775925061	1	0.885645807	1.00E+00	0.56476596	1	0.910181569	1	X1O2NoCyA - X1O2PlusCyA
Cell cycle	118	0.536333884	1	0.985723282	1.00E+00	0.73863351	1	0.958016931	1	X1O2NoCyA - X1O2PlusCyA
Fatty acid biosynthesis	16	1	1	1	1.00E+00	0.395931358	1	1	1	X1O2NoCyA - X1O2PlusCyA
D-Glutamine and D-glutamate metabolism	4	NA	NA	1	1.00E+00	0.67020401	1	0.999999994	1	X1O2NoCyA - X1O2PlusCyA
Rap1 signaling pathway	145	0.999189182	1	0.69427928	1.00E+00	0.618380093	1	0.994003824	1	X1O2NoCyA - X1O2PlusCyA
ErbB signaling pathway	67	0.831009891	1	0.61335338	1.00E+00	0.858334826	1	0.890368735	1	X1O2NoCyA - X1O2PlusCyA
AGE-RAGE signaling pathway in diabetic complications	74	0.91316025	1	0.816015102	1.00E+00	0.587562727	1	0.940840963	1	X1O2NoCyA - X1O2PlusCyA
Metabolism of xenobiotics by cytochrome P450	28	1	1	0.554756722	1.00E+00	0.79105553	1	0.999997583	1	X1O2NoCyA - X1O2PlusCyA
Endocrine and other factor-regulated calcium reabsorption	36	0.742058018	1	0.988826018	1.00E+00	0.603043426	1	0.9777995	1	X1O2NoCyA - X1O2PlusCyA
Carbohydrate digestion and absorption	30	0.556137169	1	0.960924274	1.00E+00	0.843864425	1	0.948011407	1	X1O2NoCyA - X1O2PlusCyA
Regulation of lipolysis in adipocytes	33	1	1	0.935574901	1.00E+00	0.48642999	1	0.999999865	1	X1O2NoCyA - X1O2PlusCyA
Thiamine metabolism	10	NA	NA	0.863722893	1.00E+00	0.826738018	1	0.92276137	1	X1O2NoCyA - X1O2PlusCyA
RNA transport	162	0.468697663	1	0.999955362	1.00E+00	0.999978126	1	0.999976227	1	X1O2NoCyA - X1O2PlusCyA
Thyroid cancer	30	0.91316025	1	0.916171075	1.00E+00	0.565561047	1	0.967962439	1	X1O2NoCyA - X1O2PlusCyA
Primary immunodeficiency	28	0.933894866	1	0.949822997	1.00E+00	0.533917013	1	0.981553966	1	X1O2NoCyA - X1O2PlusCyA
RNA degradation	73	0.519553771	1	0.948604642	1.00E+00	0.989094014	1	0.975878794	1	X1O2NoCyA - X1O2PlusCyA
Collecting duct acid secretion	18	1	1	0.734440567	1.00E+00	0.66713623	1	0.99999895	1	X1O2NoCyA - X1O2PlusCyA
Porphyrin and chlorophyll metabolism	19	1	1	0.625292682	1.00E+00	0.785746867	1	0.999998585	1	X1O2NoCyA - X1O2PlusCyA
Central carbon metabolism in cancer	55	0.770261184	1	0.856578132	1.00E+00	0.758575827	1	0.92605044	1	X1O2NoCyA - X1O2PlusCyA
Carbon metabolism	99	0.728564309	1	0.971976217	1.00E+00	0.716166481	1	0.968558332	1	X1O2NoCyA - X1O2PlusCyA
Starch and sucrose metabolism	27	1	1	1	1.00E+00	0.533917013	1	1	1	X1O2NoCyA - X1O2PlusCyA
mRNA surveillance pathway	83	0.665245148	1	0.963713448	1.00E+00	0.837739977	1	0.966035702	1	X1O2NoCyA - X1O2PlusCyA
Ubiquinone and other terpenoid-quinone biosynthesis	10	NA	NA	1	1.00E+00	0.786405315	1	0.999999998	1	X1O2NoCyA - X1O2PlusCyA
Vasopressin-regulated water reabsorption	35	1	1	0.910320847	1.00E+00	0.603043426	1	0.999999865	1	X1O2NoCyA - X1O2PlusCyA
Yersinia infection	114	0.991426237	1	0.580204534	1.00E+00	0.955446944	1	0.990585629	1	X1O2NoCyA - X1O2PlusCyA
Glycolysis / Gluconeogenesis	51	0.922585407	1	0.960561266	1.00E+00	0.629158933	1	0.986131304	1	X1O2NoCyA - X1O2PlusCyA
Pathogenic Escherichia coli infection	162	0.940300175	1	0.720970116	1.00E+00	0.832292421	1	0.96183482	1	X1O2NoCyA - X1O2PlusCyA
Homologous recombination	41	0.694513782	1	0.97018726	1.00E+00	0.851904753	1	0.974956788	1	X1O2NoCyA - X1O2PlusCyA
Glutathione metabolism	37	0.661591335	1	0.937173593	1.00E+00	0.926265063	1	0.966065742	1	X1O2NoCyA - X1O2PlusCyA
Salmonella infection	227	0.993943452	1	0.666304188	1.00E+00	0.871755235	1	0.990885107	1	X1O2NoCyA - X1O2PlusCyA
Pentose phosphate pathway	26	0.885951726	1	1	1.00E+00	0.668071756	1	0.99999982	1	X1O2NoCyA - X1O2PlusCyA
Galactose metabolism	24	0.742058018	1	0.916171075	1.00E+00	0.88856482	1	0.963401035	1	X1O2NoCyA - X1O2PlusCyA
Tight junction	133	0.973912545	1	0.87598224	1.00E+00	0.743666452	1	0.988558057	1	X1O2NoCyA - X1O2PlusCyA
Fatty acid degradation	35	1	1	0.673882473	1.00E+00	0.949720953	1	0.999999826	1	X1O2NoCyA - X1O2PlusCyA
Drug metabolism - cytochrome P450	25	1	1	0.775560602	1.00E+00	0.844179139	1	0.999999781	1	X1O2NoCyA - X1O2PlusCyA
Shigellosis	215	0.904120129	1	0.877786356	1.00E+00	0.844854116	1	0.97739017	1	X1O2NoCyA - X1O2PlusCyA
Alanine, aspartate and glutamate metabolism	24	1	1	0.969572795	1.00E+00	0.725231286	1	0.99999999	1	X1O2NoCyA - X1O2PlusCyA
Synaptic vesicle cycle	52	1	1	0.798997735	1.00E+00	0.923498933	1	0.99999993	1	X1O2NoCyA - X1O2PlusCyA
Coronavirus disease - COVID-19	174	0.793360666	1	0.963454318	1.00E+00	0.999973091	1	0.99943483	1	X1O2NoCyA - X1O2PlusCyA
Renin-angiotensin system	10	1	1	0.825102122	1.00E+00	0.937649437	1	0.99999996	1	X1O2NoCyA - X1O2PlusCyA
Primary bile acid biosynthesis	9	NA	NA	1	1.00E+00	0.937649437	1	1	1	X1O2NoCyA - X1O2PlusCyA
Phenylalanine metabolism	11	NA	NA	1	1.00E+00	0.952773849	1	1	1	X1O2NoCyA - X1O2PlusCyA
Tryptophan metabolism	26	1	1	0.848493503	1.00E+00	0.968832904	1	0.999999986	1	X1O2NoCyA - X1O2PlusCyA
Non-homologous end-joining	13	1	1	1	1.00E+00	0.860076775	1	1	1	X1O2NoCyA - X1O2PlusCyA
Proteasome	45	0.885951726	1	0.98482995	1.00E+00	0.994638905	1	0.999262467	1	X1O2NoCyA - X1O2PlusCyA
Bacterial invasion of epithelial cells	64	0.99574278	1	0.882347892	1.00E+00	0.994829618	1	0.999752364	1	X1O2NoCyA - X1O2PlusCyA
Endocytosis	217	0.994164463	1	0.930839963	1.00E+00	0.989453317	1	0.999771068	1	X1O2NoCyA - X1O2PlusCyA
Phenylalanine, tyrosine and tryptophan biosynthesis	3	NA	NA	1	1.00E+00	1	1	1	1	X1O2NoCyA - X1O2PlusCyA
Taurine and hypotaurine metabolism	5	NA	NA	1	1.00E+00	1	1	1	1	X1O2NoCyA - X1O2PlusCyA
Glycosphingolipid biosynthesis - globo and isoglobo series	11	NA	NA	1	1.00E+00	1	1	1	1	X1O2NoCyA - X1O2PlusCyA
Ribosome	133	0.669017421	1	2.87E-11	9.74E-09	1	1	0.064559221	1	X1O2NoCyA - X19O2NoCyA
Coronavirus disease - COVID-19	174	0.914509186	1	1.25E-08	2.11E-06	0.99922766	1	0.066391619	1	X1O2NoCyA - X19O2NoCyA
Autoimmune thyroid disease	28	0.709779881	1	3.67E-06	4.14E-04	0.621185676	1	0.007527361	0.64908281	X1O2NoCyA - X19O2NoCyA
Allograft rejection	28	0.709779881	1	1.74E-05	1.18E-03	0.621185676	1	0.013650324	0.64908281	X1O2NoCyA - X19O2NoCyA
Graft-versus-host disease	29	0.709779881	1	1.74E-05	1.18E-03	0.660713491	1	0.015138958	0.64908281	X1O2NoCyA - X19O2NoCyA
Staphylococcus aureus infection	38	0.52363579	1	5.99E-05	2.90E-03	0.547716412	1	0.007902881	0.64908281	X1O2NoCyA - X19O2NoCyA
Systemic lupus erythematosus	96	0.390922785	1	0.044313668	6.82E-01	0.001421356	0.320248552	0.007407288	0.64908281	X1O2NoCyA - X19O2NoCyA
Type I diabetes mellitus	31	0.7735513	1	5.99E-05	2.90E-03	0.731616473	1	0.038495688	0.91080694	X1O2NoCyA - X19O2NoCyA
Cell adhesion molecules	81	0.507926523	1	0.000258751	9.75E-03	0.362222893	0.991424631	0.008714395	0.64908281	X1O2NoCyA - X19O2NoCyA
Asthma	19	0.628136217	1	0.000222996	9.45E-03	0.813914937	1	0.042486621	0.91080694	X1O2NoCyA - X19O2NoCyA
Cushing syndrome	110	0.015947539	0.5514195	0.404484985	1.00E+00	0.052270027	0.755748916	0.014300828	0.64908281	X1O2NoCyA - X19O2NoCyA
Tuberculosis	127	0.189466483	1	0.003678969	1.05E-01	0.603831591	1	0.013338185	0.64908281	X1O2NoCyA - X19O2NoCyA
HIF-1 signaling pathway	88	0.289988131	1	0.07333961	8.53E-01	0.020711637	0.527115666	0.018266745	0.69616595	X1O2NoCyA - X19O2NoCyA
Rheumatoid arthritis	63	0.628136217	1	0.011745863	2.84E-01	0.059846676	0.760274436	0.0317001	0.91080694	X1O2NoCyA - X19O2NoCyA
Intestinal immune network for IgA production	35	0.823351222	1	0.001166785	3.96E-02	0.594226412	1	0.100831948	1	X1O2NoCyA - X19O2NoCyA
Viral myocarditis	51	0.367537376	1	0.003717136	1.05E-01	0.712519877	1	0.040543841	0.91080694	X1O2NoCyA - X19O2NoCyA
Alcoholism	140	0.848168271	1	0.722235721	1.00E+00	0.001867338	0.320248552	0.476210431	1	X1O2NoCyA - X19O2NoCyA
Linoleic acid metabolism	9	NA	NA	NA	NA	0.041731617	0.7533655	0.041731617	0.91080694	X1O2NoCyA - X19O2NoCyA
Terpenoid backbone biosynthesis	21	1	1	0.081602726	8.92E-01	0.022499656	0.527115666	0.993659364	1	X1O2NoCyA - X19O2NoCyA
Hematopoietic cell lineage	53	0.619447607	1	0.017019838	3.39E-01	0.179285078	0.991424631	0.062885017	1	X1O2NoCyA - X19O2NoCyA
Hippo signaling pathway	118	0.044879595	0.9713227	0.11864744	1.00E+00	0.375119009	0.991424631	0.022616301	0.77573913	X1O2NoCyA - X19O2NoCyA
Antigen processing and presentation	55	0.367537376	1	0.014211695	3.21E-01	0.393676195	0.991424631	0.040140292	0.91080694	X1O2NoCyA - X19O2NoCyA
Glycerophospholipid metabolism	66	0.679436653	1	0.016694865	3.39E-01	0.241955041	0.991424631	0.089186279	1	X1O2NoCyA - X19O2NoCyA
Herpes simplex virus 1 infection	433	0.874628519	1	0.511799931	1.00E+00	0.006811978	0.470352547	0.429346622	1	X1O2NoCyA - X19O2NoCyA
Leishmaniasis	59	0.445174681	1	0.01148106	2.84E-01	0.637601201	1	0.076100557	1	X1O2NoCyA - X19O2NoCyA
Transcriptional misregulation in cancer	126	0.684308361	1	0.688470271	1.00E+00	0.008602772	0.470352547	0.388282704	1	X1O2NoCyA - X19O2NoCyA
Lysine degradation	51	0.668412648	1	0.142199303	1.00E+00	0.046420322	0.755748916	0.145238908	1	X1O2NoCyA - X19O2NoCyA
PPAR signaling pathway	49	1	1	0.048002602	6.82E-01	0.092637022	0.860669327	0.995046023	1	X1O2NoCyA - X19O2NoCyA
Fructose and mannose metabolism	29	1	1	0.402329017	1.00E+00	0.011155445	0.470352547	0.999124843	1	X1O2NoCyA - X19O2NoCyA
Necroptosis	125	0.01796087	0.5514195	0.646473915	1.00E+00	0.393618249	0.991424631	0.10838766	1	X1O2NoCyA - X19O2NoCyA
Starch and sucrose metabolism	27	0.390922785	1	0.609942032	1.00E+00	0.02165361	0.527115666	0.218125531	1	X1O2NoCyA - X19O2NoCyA
Other glycan degradation	15	NA	NA	0.328560228	1.00E+00	0.066047769	0.809085171	0.125089034	1	X1O2NoCyA - X19O2NoCyA
Oxytocin signaling pathway	110	0.335568993	1	0.039674221	6.40E-01	0.422847657	1	0.067737466	1	X1O2NoCyA - X19O2NoCyA
Melanogenesis	69	0.069938361	1	0.494173868	1.00E+00	0.164272638	0.991424631	0.087929553	1	X1O2NoCyA - X19O2NoCyA
Amyotrophic lateral sclerosis	302	0.005981416	0.5514195	0.999984425	1.00E+00	0.999999997	1	0.999499898	1	X1O2NoCyA - X19O2NoCyA
Alzheimer disease	300	0.006838766	0.5514195	0.875936394	1.00E+00	1	1	0.935122358	1	X1O2NoCyA - X19O2NoCyA
Lysosome	115	0.731494869	1	0.646906693	1.00E+00	0.013712902	0.470352547	0.420787582	1	X1O2NoCyA - X19O2NoCyA
Viral carcinogenesis	179	0.945991772	1	0.999049892	1.00E+00	0.006998331	0.470352547	0.983169993	1	X1O2NoCyA - X19O2NoCyA
Pathways of neurodegeneration - multiple diseases	380	0.007268335	0.5514195	0.973211974	1.00E+00	0.999999744	1	0.943609832	1	X1O2NoCyA - X19O2NoCyA
Basal cell carcinoma	43	0.55118886	1	0.132844142	1.00E+00	0.101384317	0.860669327	0.129413282	1	X1O2NoCyA - X19O2NoCyA
Biosynthesis of amino acids	66	0.776208538	1	0.754822223	1.00E+00	0.013340752	0.470352547	0.536765596	1	X1O2NoCyA - X19O2NoCyA
Tyrosine metabolism	20	NA	NA	1	1.00E+00	0.032110729	0.683558826	0.999997018	1	X1O2NoCyA - X19O2NoCyA
Neutrophil extracellular trap formation	138	0.936236144	1	0.896645788	1.00E+00	0.009855218	0.470352547	0.821482578	1	X1O2NoCyA - X19O2NoCyA
Ubiquitin mediated proteolysis	131	0.03421617	0.7975	0.494593465	1.00E+00	0.490117892	1	0.112581662	1	X1O2NoCyA - X19O2NoCyA
ABC transporters	29	0.218827415	1	0.141310322	1.00E+00	0.28230866	0.991424631	0.076566236	1	X1O2NoCyA - X19O2NoCyA
Estrogen signaling pathway	84	0.076440187	1	0.583560811	1.00E+00	0.196041795	0.991424631	0.129301521	1	X1O2NoCyA - X19O2NoCyA
Toxoplasmosis	94	0.47727759	1	0.048260035	6.82E-01	0.383160293	0.991424631	0.109108254	1	X1O2NoCyA - X19O2NoCyA
RNA polymerase	31	0.072993932	1	0.171207755	1.00E+00	0.712736748	1	0.087943258	1	X1O2NoCyA - X19O2NoCyA
Pentose phosphate pathway	26	0.245440504	1	0.988847007	1.00E+00	0.040427156	0.7533655	0.640635064	1	X1O2NoCyA - X19O2NoCyA
Axon guidance	121	0.012034033	0.5514195	0.957942081	1.00E+00	0.881913779	1	0.539485557	1	X1O2NoCyA - X19O2NoCyA
Spinocerebellar ataxia	121	0.010815593	0.5514195	0.951751669	1.00E+00	0.9994892	1	0.799233986	1	X1O2NoCyA - X19O2NoCyA
Prion disease	222	0.012034033	0.5514195	0.96450583	1.00E+00	0.99995803	1	0.886574144	1	X1O2NoCyA - X19O2NoCyA
Folate biosynthesis	15	1	1	0.035760461	6.06E-01	0.335544191	0.991424631	0.997718057	1	X1O2NoCyA - X19O2NoCyA
Inflammatory mediator regulation of TRP channels	64	0.892579553	1	0.180153735	1.00E+00	0.075941872	0.846209902	0.369603095	1	X1O2NoCyA - X19O2NoCyA
Progesterone-mediated oocyte maturation	81	0.020018528	0.5514195	0.665230587	1.00E+00	0.994466512	1	0.463982261	1	X1O2NoCyA - X19O2NoCyA
Sphingolipid metabolism	38	0.52363579	1	0.486997516	1.00E+00	0.052816179	0.755748916	0.272402261	1	X1O2NoCyA - X19O2NoCyA
Galactose metabolism	24	0.709779881	1	0.356104733	1.00E+00	0.056186388	0.755748916	0.312517368	1	X1O2NoCyA - X19O2NoCyA
Choline metabolism in cancer	72	0.404919862	1	0.142199303	1.00E+00	0.247185459	0.991424631	0.13215586	1	X1O2NoCyA - X19O2NoCyA
Fat digestion and absorption	21	NA	NA	0.058181549	7.59E-01	0.892728284	1	0.236528082	1	X1O2NoCyA - X19O2NoCyA
Biosynthesis of cofactors	111	1	1	0.646789636	1.00E+00	0.02273947	0.527115666	0.999866105	1	X1O2NoCyA - X19O2NoCyA
Circadian rhythm	23	0.074533347	1	0.276290818	1.00E+00	0.718896414	1	0.133843128	1	X1O2NoCyA - X19O2NoCyA
Proteasome	45	0.015114988	0.5514195	0.997323435	1.00E+00	1	1	0.99773265	1	X1O2NoCyA - X19O2NoCyA
alpha-Linolenic acid metabolism	11	NA	NA	0.546604307	1.00E+00	0.099661212	0.860669327	0.289803629	1	X1O2NoCyA - X19O2NoCyA
Glycolysis / Gluconeogenesis	51	0.715248792	1	0.386695999	1.00E+00	0.055599736	0.755748916	0.334457187	1	X1O2NoCyA - X19O2NoCyA
Caffeine metabolism	1	NA	NA	0.231679389	1.00E+00	0.240452354	0.991424631	0.161018332	1	X1O2NoCyA - X19O2NoCyA
Insulin signaling pathway	114	0.907342701	1	0.031211749	5.88E-01	0.588769646	1	0.399198237	1	X1O2NoCyA - X19O2NoCyA
Chemical carcinogenesis - DNA adducts	20	1	1	0.206317701	1.00E+00	0.083880865	0.846209902	0.999054859	1	X1O2NoCyA - X19O2NoCyA
Insulin secretion	49	0.55118886	1	0.931216696	1.00E+00	0.033879009	0.683558826	0.635050929	1	X1O2NoCyA - X19O2NoCyA
Huntington disease	255	0.018302273	0.5514195	0.983906377	1.00E+00	0.999999913	1	0.97902133	1	X1O2NoCyA - X19O2NoCyA
Apoptosis	118	0.06967397	1	0.546172224	1.00E+00	0.478845397	1	0.180308503	1	X1O2NoCyA - X19O2NoCyA
Glycosaminoglycan biosynthesis - chondroitin sulfate / dermatan sulfate	15	NA	NA	0.231679389	1.00E+00	0.282227085	0.991424631	0.17756593	1	X1O2NoCyA - X19O2NoCyA
Sulfur relay system	8	1	1	0.842331213	1.00E+00	0.023051705	0.527115666	0.999974863	1	X1O2NoCyA - X19O2NoCyA
GnRH signaling pathway	74	0.069938361	1	0.522786648	1.00E+00	0.580363777	1	0.196950788	1	X1O2NoCyA - X19O2NoCyA
Glycerolipid metabolism	44	0.7735513	1	0.035406485	6.06E-01	0.788763986	1	0.354792358	1	X1O2NoCyA - X19O2NoCyA
Phosphatidylinositol signaling system	84	0.518592002	1	0.200175954	1.00E+00	0.214321069	0.991424631	0.205956012	1	X1O2NoCyA - X19O2NoCyA
AMPK signaling pathway	97	0.99491172	1	0.229382944	1.00E+00	0.100717616	0.860669327	0.761596742	1	X1O2NoCyA - X19O2NoCyA
Neomycin, kanamycin and gentamicin biosynthesis	3	NA	NA	0.546604307	1.00E+00	0.145594625	0.991424631	0.330809669	1	X1O2NoCyA - X19O2NoCyA
Small cell lung cancer	75	0.566774037	1	0.758234677	1.00E+00	0.05728709	0.755748916	0.483064049	1	X1O2NoCyA - X19O2NoCyA
Chemical carcinogenesis - receptor activation	123	0.080411674	1	0.968990989	1.00E+00	0.316482839	0.991424631	0.5433277	1	X1O2NoCyA - X19O2NoCyA
Protein processing in endoplasmic reticulum	157	0.027019863	0.6822516	0.945306633	1.00E+00	0.974992585	1	0.702535072	1	X1O2NoCyA - X19O2NoCyA
Gastric cancer	105	0.453189114	1	0.220303446	1.00E+00	0.259639558	0.991424631	0.204344047	1	X1O2NoCyA - X19O2NoCyA
Hippo signaling pathway - multiple species	21	0.709779881	1	0.141310322	1.00E+00	0.263883247	0.991424631	0.281396732	1	X1O2NoCyA - X19O2NoCyA
Pathways in cancer	364	0.344824443	1	0.225431357	1.00E+00	0.348711281	0.991424631	0.18372461	1	X1O2NoCyA - X19O2NoCyA
Fanconi anemia pathway	53	0.589368761	1	0.355746557	1.00E+00	0.136940021	0.991424631	0.303783473	1	X1O2NoCyA - X19O2NoCyA
Signaling pathways regulating pluripotency of stem cells	99	0.404919862	1	0.431313329	1.00E+00	0.173199418	0.991424631	0.26342824	1	X1O2NoCyA - X19O2NoCyA
Retinol metabolism	19	NA	NA	0.328560228	1.00E+00	0.296466942	0.991424631	0.256399801	1	X1O2NoCyA - X19O2NoCyA
Glycine, serine and threonine metabolism	29	1	1	0.110414199	1.00E+00	0.28230866	0.991424631	0.999192864	1	X1O2NoCyA - X19O2NoCyA
Phenylalanine metabolism	11	NA	NA	1	1.00E+00	0.099661212	0.860669327	0.999999271	1	X1O2NoCyA - X19O2NoCyA
Various types of N-glycan biosynthesis	34	0.389910667	1	0.110414199	1.00E+00	0.771791287	1	0.244587461	1	X1O2NoCyA - X19O2NoCyA
Antifolate resistance	25	0.709779881	1	0.221387809	1.00E+00	0.212327414	0.991424631	0.328649721	1	X1O2NoCyA - X19O2NoCyA
Glycosphingolipid biosynthesis - globo and isoglobo series	11	NA	NA	0.136045602	1.00E+00	0.782716203	1	0.292505853	1	X1O2NoCyA - X19O2NoCyA
Biosynthesis of unsaturated fatty acids	22	1	1	0.206324818	1.00E+00	0.166487816	0.991424631	0.99945342	1	X1O2NoCyA - X19O2NoCyA
Steroid biosynthesis	19	0.389910667	1	0.663496823	1.00E+00	0.135708761	0.991424631	0.369654295	1	X1O2NoCyA - X19O2NoCyA
Breast cancer	107	0.389351843	1	0.216256687	1.00E+00	0.420877659	1	0.22037755	1	X1O2NoCyA - X19O2NoCyA
Cortisol synthesis and secretion	39	0.390922785	1	0.914765435	1.00E+00	0.102878841	0.860669327	0.587601128	1	X1O2NoCyA - X19O2NoCyA
Adherens junction	63	0.057004457	1	0.704401145	1.00E+00	0.945201708	1	0.471707516	1	X1O2NoCyA - X19O2NoCyA
Inflammatory bowel disease	41	0.7735513	1	0.075465307	8.53E-01	0.65078715	1	0.385316089	1	X1O2NoCyA - X19O2NoCyA
Primary immunodeficiency	28	0.916262098	1	0.805211041	1.00E+00	0.052574744	0.755748916	0.799446065	1	X1O2NoCyA - X19O2NoCyA
Apoptosis - multiple species	28	0.072993932	1	0.791380984	1.00E+00	0.697555769	1	0.410233451	1	X1O2NoCyA - X19O2NoCyA
Nicotine addiction	12	NA	NA	NA	NA	0.383707498	0.991424631	0.383707498	1	X1O2NoCyA - X19O2NoCyA
Fluid shear stress and atherosclerosis	96	0.821204927	1	0.064571148	8.11E-01	0.819580369	1	0.487812209	1	X1O2NoCyA - X19O2NoCyA
Type II diabetes mellitus	29	1	1	0.527145683	1.00E+00	0.083615362	0.846209902	0.999884581	1	X1O2NoCyA - X19O2NoCyA
Phagosome	119	0.345542269	1	0.252399055	1.00E+00	0.527091583	1	0.252215002	1	X1O2NoCyA - X19O2NoCyA
Thyroid hormone synthesis	50	0.312283245	1	0.752746683	1.00E+00	0.196580449	0.991424631	0.418390666	1	X1O2NoCyA - X19O2NoCyA
Malaria	24	NA	NA	0.182619205	1.00E+00	0.745054796	1	0.329010549	1	X1O2NoCyA - X19O2NoCyA
Cocaine addiction	32	0.210134509	1	1	1.00E+00	0.222258896	0.991424631	0.999531633	1	X1O2NoCyA - X19O2NoCyA
Lipid and atherosclerosis	159	0.456699118	1	0.209285884	1.00E+00	0.489095228	1	0.271854773	1	X1O2NoCyA - X19O2NoCyA
Long-term potentiation	52	0.172345049	1	0.352202698	1.00E+00	0.796732149	1	0.292462847	1	X1O2NoCyA - X19O2NoCyA
African trypanosomiasis	20	1	1	0.237298215	1.00E+00	0.205917598	0.991424631	0.999650377	1	X1O2NoCyA - X19O2NoCyA
Oocyte meiosis	108	0.098252511	1	0.501165633	1.00E+00	0.998722479	1	0.624422565	1	X1O2NoCyA - X19O2NoCyA
Relaxin signaling pathway	88	0.312283245	1	0.873518817	1.00E+00	0.181477496	0.991424631	0.528406778	1	X1O2NoCyA - X19O2NoCyA
Endometrial cancer	52	0.260326327	1	0.354286912	1.00E+00	0.544435565	1	0.267338179	1	X1O2NoCyA - X19O2NoCyA
Valine, leucine and isoleucine biosynthesis	3	NA	NA	1	1.00E+00	0.145594625	0.991424631	0.999999596	1	X1O2NoCyA - X19O2NoCyA
Lipoic acid metabolism	3	NA	NA	1	1.00E+00	0.145594625	0.991424631	0.999999596	1	X1O2NoCyA - X19O2NoCyA
MicroRNAs in cancer	141	0.680626798	1	0.745927751	1.00E+00	0.102776275	0.860669327	0.598699764	1	X1O2NoCyA - X19O2NoCyA
Circadian entrainment	60	0.18135032	1	0.402329017	1.00E+00	0.725851935	1	0.299392897	1	X1O2NoCyA - X19O2NoCyA
Neurotrophin signaling pathway	100	0.351725544	1	0.164357235	1.00E+00	0.916156874	1	0.362220793	1	X1O2NoCyA - X19O2NoCyA
Complement and coagulation cascades	36	1	1	0.058181549	7.59E-01	0.910337158	1	0.999877641	1	X1O2NoCyA - X19O2NoCyA
Aldosterone synthesis and secretion	62	0.814287539	1	0.210905751	1.00E+00	0.308644999	0.991424631	0.448979827	1	X1O2NoCyA - X19O2NoCyA
Amphetamine addiction	48	0.379491421	1	0.355746557	1.00E+00	0.395133324	0.991424631	0.293287757	1	X1O2NoCyA - X19O2NoCyA
Central carbon metabolism in cancer	55	0.896150856	1	0.497423513	1.00E+00	0.120155595	0.958450445	0.644129563	1	X1O2NoCyA - X19O2NoCyA
IL-17 signaling pathway	60	0.172345049	1	0.522786648	1.00E+00	0.60147855	1	0.314437627	1	X1O2NoCyA - X19O2NoCyA
Autophagy - other	30	0.069938361	1	0.894674571	1.00E+00	0.881098686	1	0.617882245	1	X1O2NoCyA - X19O2NoCyA
Th1 and Th2 cell differentiation	75	0.896150856	1	0.07352791	8.53E-01	0.85597721	1	0.615391257	1	X1O2NoCyA - X19O2NoCyA
Human T-cell leukemia virus 1 infection	192	0.470079392	1	0.43214475	1.00E+00	0.279936	0.991424631	0.350196266	1	X1O2NoCyA - X19O2NoCyA
mTOR signaling pathway	131	0.440265477	1	0.186774685	1.00E+00	0.707100091	1	0.320392636	1	X1O2NoCyA - X19O2NoCyA
Peroxisome	70	1	1	0.813618759	1.00E+00	0.071551006	0.846209902	0.999985759	1	X1O2NoCyA - X19O2NoCyA
Mannose type O-glycan biosynthesis	19	NA	NA	0.231679389	1.00E+00	0.70525424	1	0.361093375	1	X1O2NoCyA - X19O2NoCyA
Glycosaminoglycan degradation	17	NA	NA	0.42218518	1.00E+00	0.389555272	0.991424631	0.37755318	1	X1O2NoCyA - X19O2NoCyA
Prostate cancer	73	0.296233701	1	0.652054623	1.00E+00	0.314593825	0.991424631	0.388580655	1	X1O2NoCyA - X19O2NoCyA
Drug metabolism - cytochrome P450	25	1	1	0.794645636	1.00E+00	0.077998031	0.846209902	0.999983967	1	X1O2NoCyA - X19O2NoCyA
Amino sugar and nucleotide sugar metabolism	44	0.122839112	1	0.951182856	1.00E+00	0.53270028	1	0.635478281	1	X1O2NoCyA - X19O2NoCyA
Butanoate metabolism	17	1	1	0.161781214	1.00E+00	0.389555272	0.991424631	0.999688249	1	X1O2NoCyA - X19O2NoCyA
Growth hormone synthesis, secretion and action	88	0.302261579	1	0.98673499	1.00E+00	0.214321069	0.991424631	0.787113297	1	X1O2NoCyA - X19O2NoCyA
Carbohydrate digestion and absorption	30	1	1	0.609942032	1.00E+00	0.112478935	0.918577973	0.999948692	1	X1O2NoCyA - X19O2NoCyA
Platinum drug resistance	59	0.715248792	1	0.24711393	1.00E+00	0.391859451	0.991424631	0.429818253	1	X1O2NoCyA - X19O2NoCyA
Cholinergic synapse	73	0.379491421	1	0.522786648	1.00E+00	0.363086698	0.991424631	0.382501174	1	X1O2NoCyA - X19O2NoCyA
Glucagon signaling pathway	85	0.843059811	1	0.486737256	1.00E+00	0.178581753	0.991424631	0.611792126	1	X1O2NoCyA - X19O2NoCyA
Primary bile acid biosynthesis	9	NA	NA	1	1.00E+00	0.202088017	0.991424631	0.999999775	1	X1O2NoCyA - X19O2NoCyA
AGE-RAGE signaling pathway in diabetic complications	74	1	1	0.976510164	1.00E+00	0.081676999	0.846209902	0.999999575	1	X1O2NoCyA - X19O2NoCyA
TNF signaling pathway	84	0.529452029	1	0.311819062	1.00E+00	0.485118579	1	0.38795934	1	X1O2NoCyA - X19O2NoCyA
Salmonella infection	227	0.199218663	1	0.469014063	1.00E+00	0.858854956	1	0.424672545	1	X1O2NoCyA - X19O2NoCyA
Vitamin digestion and absorption	12	1	1	0.585945956	1.00E+00	0.138323043	0.991424631	0.999950369	1	X1O2NoCyA - X19O2NoCyA
Fc epsilon RI signaling pathway	53	0.133508948	1	0.811450754	1.00E+00	0.749385464	1	0.541835755	1	X1O2NoCyA - X19O2NoCyA
Drug metabolism - other enzymes	39	0.474751771	1	0.941129391	1.00E+00	0.182199915	0.991424631	0.73407014	1	X1O2NoCyA - X19O2NoCyA
Spliceosome	133	0.084358734	1	0.967330511	1.00E+00	0.999997748	1	0.980363793	1	X1O2NoCyA - X19O2NoCyA
Th17 cell differentiation	89	0.707955866	1	0.176087984	1.00E+00	0.676687942	1	0.472565324	1	X1O2NoCyA - X19O2NoCyA
Glycosylphosphatidylinositol (GPI)-anchor biosynthesis	25	1	1	0.136045602	1.00E+00	0.621185676	1	0.999825497	1	X1O2NoCyA - X19O2NoCyA
Renal cell carcinoma	56	0.500353969	1	0.279391609	1.00E+00	0.609621386	1	0.392831113	1	X1O2NoCyA - X19O2NoCyA
Pantothenate and CoA biosynthesis	16	1	1	0.418897707	1.00E+00	0.205917598	0.991424631	0.999900909	1	X1O2NoCyA - X19O2NoCyA
Phototransduction	14	NA	NA	0.231115749	1.00E+00	0.97212444	1	0.634352874	1	X1O2NoCyA - X19O2NoCyA
Epstein-Barr virus infection	176	0.864714121	1	0.259329654	1.00E+00	0.40914691	1	0.584959123	1	X1O2NoCyA - X19O2NoCyA
Viral protein interaction with cytokine and cytokine receptor	30	0.389910667	1	0.842331213	1.00E+00	0.28230866	0.991424631	0.597559699	1	X1O2NoCyA - X19O2NoCyA
Mismatch repair	23	0.111755022	1	0.851958486	1.00E+00	0.988443982	1	0.775049909	1	X1O2NoCyA - X19O2NoCyA
Arginine and proline metabolism	35	0.218827415	1	0.459124361	1.00E+00	0.947416095	1	0.519374952	1	X1O2NoCyA - X19O2NoCyA
T cell receptor signaling pathway	79	0.189466483	1	0.586942419	1.00E+00	0.865176816	1	0.496426422	1	X1O2NoCyA - X19O2NoCyA
Colorectal cancer	77	0.404919862	1	0.520956454	1.00E+00	0.463500324	1	0.436870337	1	X1O2NoCyA - X19O2NoCyA
Nucleotide excision repair	46	0.155464169	1	0.637497263	1.00E+00	0.993008515	1	0.69526197	1	X1O2NoCyA - X19O2NoCyA
Mucin type O-glycan biosynthesis	20	NA	NA	1	1.00E+00	0.250042551	0.991424631	0.999999853	1	X1O2NoCyA - X19O2NoCyA
Autophagy - animal	124	0.143411807	1	0.726482821	1.00E+00	0.98373069	1	0.697160898	1	X1O2NoCyA - X19O2NoCyA
Ovarian steroidogenesis	24	0.218827415	1	0.653926471	1.00E+00	0.718896414	1	0.488656148	1	X1O2NoCyA - X19O2NoCyA
Hypertrophic cardiomyopathy	48	1	1	0.527145683	1.00E+00	0.196580449	0.991424631	0.999948985	1	X1O2NoCyA - X19O2NoCyA
N-Glycan biosynthesis	47	0.389910667	1	0.508972709	1.00E+00	0.52626122	1	0.443031794	1	X1O2NoCyA - X19O2NoCyA
Glycosaminoglycan biosynthesis - keratan sulfate	11	NA	NA	1	1.00E+00	0.26061762	0.991424631	0.999999866	1	X1O2NoCyA - X19O2NoCyA
B cell receptor signaling pathway	74	0.559455005	1	0.852459917	1.00E+00	0.226142543	0.991424631	0.687448804	1	X1O2NoCyA - X19O2NoCyA
Parkinson disease	211	0.113918539	1	0.957232027	1.00E+00	0.999999965	1	0.991867462	1	X1O2NoCyA - X19O2NoCyA
Synthesis and degradation of ketone bodies	7	1	1	0.206317701	1.00E+00	0.531072516	1	0.999877912	1	X1O2NoCyA - X19O2NoCyA
Ribosome biogenesis in eukaryotes	80	0.118236321	1	0.979676823	1.00E+00	0.957255411	1	0.887983618	1	X1O2NoCyA - X19O2NoCyA
ErbB signaling pathway	67	0.415796009	1	0.349747805	1.00E+00	0.770291898	1	0.458117788	1	X1O2NoCyA - X19O2NoCyA
Cholesterol metabolism	33	0.709779881	1	0.19416122	1.00E+00	0.821404262	1	0.56225805	1	X1O2NoCyA - X19O2NoCyA
Aminoacyl-tRNA biosynthesis	44	0.379491421	1	0.999590567	1.00E+00	0.301424569	0.991424631	0.961796034	1	X1O2NoCyA - X19O2NoCyA
Insulin resistance	88	0.908600852	1	0.249602161	1.00E+00	0.50559722	1	0.669982078	1	X1O2NoCyA - X19O2NoCyA
Neuroactive ligand-receptor interaction	108	0.7735513	1	0.354360279	1.00E+00	0.420877659	1	0.568492671	1	X1O2NoCyA - X19O2NoCyA
ECM-receptor interaction	43	1	1	0.486997516	1.00E+00	0.237362361	0.991424631	0.999946443	1	X1O2NoCyA - X19O2NoCyA
Arrhythmogenic right ventricular cardiomyopathy	40	1	1	0.180858279	1.00E+00	0.65078715	1	0.999903189	1	X1O2NoCyA - X19O2NoCyA
Hepatitis B	134	0.673845949	1	0.802675435	1.00E+00	0.218084997	0.991424631	0.708266498	1	X1O2NoCyA - X19O2NoCyA
Thiamine metabolism	10	NA	NA	0.878957678	1.00E+00	0.321764908	0.991424631	0.779388771	1	X1O2NoCyA - X19O2NoCyA
Glycosaminoglycan biosynthesis - heparan sulfate / heparin	14	NA	NA	0.409751406	1.00E+00	0.690799165	1	0.523048527	1	X1O2NoCyA - X19O2NoCyA
Vascular smooth muscle contraction	81	0.755062385	1	0.547053158	1.00E+00	0.291495002	0.991424631	0.624758681	1	X1O2NoCyA - X19O2NoCyA
Riboflavin metabolism	7	NA	NA	0.546604307	1.00E+00	0.531072516	1	0.55585895	1	X1O2NoCyA - X19O2NoCyA
Sphingolipid signaling pathway	99	0.404919862	1	0.954872796	1.00E+00	0.316763465	0.991424631	0.776047152	1	X1O2NoCyA - X19O2NoCyA
2-Oxocarboxylic acid metabolism	17	NA	NA	0.870250776	1.00E+00	0.335544191	0.991424631	0.77435357	1	X1O2NoCyA - X19O2NoCyA
Homologous recombination	41	0.625367941	1	0.602304959	1.00E+00	0.329777512	0.991424631	0.582495705	1	X1O2NoCyA - X19O2NoCyA
Phospholipase D signaling pathway	102	0.186846404	1	0.813618759	1.00E+00	0.826345971	1	0.639719982	1	X1O2NoCyA - X19O2NoCyA
Sulfur metabolism	8	NA	NA	1	1.00E+00	0.297760445	0.991424631	0.999999901	1	X1O2NoCyA - X19O2NoCyA
Vasopressin-regulated water reabsorption	35	0.474751771	1	0.928757047	1.00E+00	0.288674188	0.991424631	0.756912918	1	X1O2NoCyA - X19O2NoCyA
Parathyroid hormone synthesis, secretion and action	78	0.930547571	1	0.960123348	1.00E+00	0.142711613	0.991424631	0.955128493	1	X1O2NoCyA - X19O2NoCyA
Glycosphingolipid biosynthesis - lacto and neolacto series	18	NA	NA	NA	NA	0.66112149	1	0.66112149	1	X1O2NoCyA - X19O2NoCyA
Fatty acid metabolism	50	1	1	0.788404899	1.00E+00	0.163711969	0.991424631	0.999991961	1	X1O2NoCyA - X19O2NoCyA
MAPK signaling pathway	205	0.2789503	1	0.827131959	1.00E+00	0.578642634	1	0.619700315	1	X1O2NoCyA - X19O2NoCyA
mRNA surveillance pathway	83	0.140310117	1	0.996376491	1.00E+00	0.962161953	1	0.957371695	1	X1O2NoCyA - X19O2NoCyA
Osteoclast differentiation	98	0.831765595	1	0.64850697	1.00E+00	0.257449679	0.991424631	0.734651832	1	X1O2NoCyA - X19O2NoCyA
Olfactory transduction	30	0.389910667	1	0.418897707	1.00E+00	0.861393816	1	0.54073727	1	X1O2NoCyA - X19O2NoCyA
Wnt signaling pathway	122	0.598634731	1	0.252393706	1.00E+00	0.937818724	1	0.626448526	1	X1O2NoCyA - X19O2NoCyA
Influenza A	128	0.495281316	1	0.773034871	1.00E+00	0.372840177	0.991424631	0.638226396	1	X1O2NoCyA - X19O2NoCyA
Focal adhesion	139	0.247059774	1	0.838746254	1.00E+00	0.696395722	1	0.652581838	1	X1O2NoCyA - X19O2NoCyA
Glycosphingolipid biosynthesis - ganglio series	14	NA	NA	0.65176716	1.00E+00	0.504031193	1	0.633330831	1	X1O2NoCyA - X19O2NoCyA
Cellular senescence	136	0.95933011	1	0.158718541	1.00E+00	0.95664577	1	0.875569258	1	X1O2NoCyA - X19O2NoCyA
Human papillomavirus infection	248	0.932509557	1	0.758355791	1.00E+00	0.206011297	0.991424631	0.868489541	1	X1O2NoCyA - X19O2NoCyA
One carbon pool by folate	18	1	1	0.295105182	1.00E+00	0.495623678	1	0.999932287	1	X1O2NoCyA - X19O2NoCyA
PI3K-Akt signaling pathway	223	0.411395323	1	0.479908371	1.00E+00	0.751036104	1	0.532478545	1	X1O2NoCyA - X19O2NoCyA
Pyrimidine metabolism	45	0.55118886	1	0.992788617	1.00E+00	0.271794709	0.991424631	0.924989582	1	X1O2NoCyA - X19O2NoCyA
Chagas disease	69	0.709779881	1	0.423839827	1.00E+00	0.500682875	1	0.594164026	1	X1O2NoCyA - X19O2NoCyA
Inositol phosphate metabolism	67	0.529452029	1	0.470637393	1.00E+00	0.612960339	1	0.544253068	1	X1O2NoCyA - X19O2NoCyA
Dopaminergic synapse	93	0.31176814	1	0.694562091	1.00E+00	0.717358102	1	0.591020459	1	X1O2NoCyA - X19O2NoCyA
Long-term depression	43	0.312283245	1	0.997046648	1.00E+00	0.499072802	1	0.928717716	1	X1O2NoCyA - X19O2NoCyA
Taurine and hypotaurine metabolism	5	NA	NA	1	1.00E+00	0.347047068	0.991424631	0.999999932	1	X1O2NoCyA - X19O2NoCyA
Measles	110	0.908952954	1	0.578250384	1.00E+00	0.297587339	0.991424631	0.787660986	1	X1O2NoCyA - X19O2NoCyA
Purine metabolism	99	0.776208538	1	0.996233848	1.00E+00	0.205357605	0.991424631	0.972364251	1	X1O2NoCyA - X19O2NoCyA
Metabolism of xenobiotics by cytochrome P450	28	1	1	0.585945956	1.00E+00	0.274269324	0.991424631	0.999977514	1	X1O2NoCyA - X19O2NoCyA
Base excision repair	33	0.204336059	1	0.896601739	1.00E+00	0.87955499	1	0.76730476	1	X1O2NoCyA - X19O2NoCyA
Kaposi sarcoma-associated herpesvirus infection	150	0.854153749	1	0.315193135	1.00E+00	0.609532008	1	0.686459382	1	X1O2NoCyA - X19O2NoCyA
Natural killer cell mediated cytotoxicity	81	0.545886822	1	0.748207203	1.00E+00	0.411116648	1	0.664021673	1	X1O2NoCyA - X19O2NoCyA
Pathogenic Escherichia coli infection	162	0.242751025	1	0.801266562	1.00E+00	0.865419693	1	0.697748388	1	X1O2NoCyA - X19O2NoCyA
Glyoxylate and dicarboxylate metabolism	23	1	1	0.180858279	1.00E+00	0.94018553	1	0.999985258	1	X1O2NoCyA - X19O2NoCyA
Gap junction	63	0.204336059	1	0.960123348	1.00E+00	0.886240558	1	0.85569133	1	X1O2NoCyA - X19O2NoCyA
Cytokine-cytokine receptor interaction	113	0.93473882	1	0.674141861	1.00E+00	0.279373265	0.991424631	0.855253452	1	X1O2NoCyA - X19O2NoCyA
Hedgehog signaling pathway	40	0.245440504	1	0.928686903	1.00E+00	0.780443639	1	0.787737165	1	X1O2NoCyA - X19O2NoCyA
Toll-like receptor signaling pathway	68	0.776208538	1	0.277830913	1.00E+00	0.825202813	1	0.682751157	1	X1O2NoCyA - X19O2NoCyA
Notch signaling pathway	52	0.846483577	1	0.579773667	1.00E+00	0.363422866	0.991424631	0.747250527	1	X1O2NoCyA - X19O2NoCyA
FoxO signaling pathway	107	0.635889238	1	0.54195864	1.00E+00	0.530950669	1	0.627848246	1	X1O2NoCyA - X19O2NoCyA
Bladder cancer	33	0.862231559	1	0.550961628	1.00E+00	0.395991762	0.991424631	0.756929721	1	X1O2NoCyA - X19O2NoCyA
Serotonergic synapse	65	1	1	0.988533199	1.00E+00	0.19472415	0.991424631	0.999999947	1	X1O2NoCyA - X19O2NoCyA
Synaptic vesicle cycle	52	1	1	0.694777426	1.00E+00	0.279145735	0.991424631	0.999990477	1	X1O2NoCyA - X19O2NoCyA
GnRH secretion	41	0.7735513	1	0.94463351	1.00E+00	0.267098148	0.991424631	0.901223263	1	X1O2NoCyA - X19O2NoCyA
Dilated cardiomyopathy	51	1	1	0.791380984	1.00E+00	0.248199676	0.991424631	0.999995403	1	X1O2NoCyA - X19O2NoCyA
Epithelial cell signaling in Helicobacter pylori infection	60	0.679436653	1	0.509322062	1.00E+00	0.573330415	1	0.652457106	1	X1O2NoCyA - X19O2NoCyA
Legionellosis	41	0.679436653	1	0.580778661	1.00E+00	0.504641037	1	0.670932156	1	X1O2NoCyA - X19O2NoCyA
EGFR tyrosine kinase inhibitor resistance	58	0.302261579	1	0.836912661	1.00E+00	0.792267505	1	0.729675989	1	X1O2NoCyA - X19O2NoCyA
Pertussis	51	0.709779881	1	0.355746557	1.00E+00	0.817271728	1	0.681082917	1	X1O2NoCyA - X19O2NoCyA
Nicotinate and nicotinamide metabolism	27	0.709779881	1	0.663496823	1.00E+00	0.439030024	1	0.718158638	1	X1O2NoCyA - X19O2NoCyA
Morphine addiction	46	0.628136217	1	0.840714497	1.00E+00	0.395133324	0.991424631	0.776282977	1	X1O2NoCyA - X19O2NoCyA
Arginine biosynthesis	17	NA	NA	0.585945956	1.00E+00	0.737491158	1	0.69531602	1	X1O2NoCyA - X19O2NoCyA
Proteoglycans in cancer	149	0.680626798	1	0.425313635	1.00E+00	0.738044149	1	0.666739643	1	X1O2NoCyA - X19O2NoCyA
Mineral absorption	35	0.709779881	1	0.508532172	1.00E+00	0.594226412	1	0.680141721	1	X1O2NoCyA - X19O2NoCyA
Collecting duct acid secretion	18	1	1	0.486997516	1.00E+00	0.44321401	1	0.999978818	1	X1O2NoCyA - X19O2NoCyA
NF-kappa B signaling pathway	79	0.737873451	1	0.601919652	1.00E+00	0.48872642	1	0.717141516	1	X1O2NoCyA - X19O2NoCyA
Cytosolic DNA-sensing pathway	41	0.892579553	1	0.312145529	1.00E+00	0.780443639	1	0.786124737	1	X1O2NoCyA - X19O2NoCyA
Arachidonic acid metabolism	25	1	1	0.794645636	1.00E+00	0.274269324	0.991424631	0.999996155	1	X1O2NoCyA - X19O2NoCyA
Vitamin B6 metabolism	6	NA	NA	1	1.00E+00	0.443315769	1	0.999999966	1	X1O2NoCyA - X19O2NoCyA
Selenocompound metabolism	15	1	1	0.653926471	1.00E+00	0.335544191	0.991424631	0.999989959	1	X1O2NoCyA - X19O2NoCyA
Diabetic cardiomyopathy	159	0.302261579	1	0.744112673	1.00E+00	0.981453997	1	0.813152356	1	X1O2NoCyA - X19O2NoCyA
Other types of O-glycan biosynthesis	35	1	1	0.878957678	1.00E+00	0.254737278	0.991424631	0.999998538	1	X1O2NoCyA - X19O2NoCyA
Cell cycle	118	0.684308361	1	0.527823494	1.00E+00	0.647242444	1	0.693368183	1	X1O2NoCyA - X19O2NoCyA
Aldosterone-regulated sodium reabsorption	27	1	1	0.663496823	1.00E+00	0.354477874	0.991424631	0.999991488	1	X1O2NoCyA - X19O2NoCyA
Salivary secretion	55	1	1	0.71543415	1.00E+00	0.33356084	0.991424631	0.999993915	1	X1O2NoCyA - X19O2NoCyA
Amoebiasis	59	1	1	0.62113986	1.00E+00	0.393676195	0.991424631	0.999990087	1	X1O2NoCyA - X19O2NoCyA
Adipocytokine signaling pathway	54	1	1	0.312145529	1.00E+00	0.78366766	1	0.999983699	1	X1O2NoCyA - X19O2NoCyA
Glioma	59	0.423039774	1	0.812406586	1.00E+00	0.714849097	1	0.747723188	1	X1O2NoCyA - X19O2NoCyA
Apelin signaling pathway	99	0.875186997	1	0.344252796	1.00E+00	0.833661115	1	0.807163723	1	X1O2NoCyA - X19O2NoCyA
Basal transcription factors	42	0.621111308	1	0.494173868	1.00E+00	0.826156258	1	0.71034765	1	X1O2NoCyA - X19O2NoCyA
Carbon metabolism	99	0.670629192	1	0.726482821	1.00E+00	0.520914737	1	0.758310947	1	X1O2NoCyA - X19O2NoCyA
Glutathione metabolism	37	1	1	0.865179594	1.00E+00	0.293800431	0.991424631	0.999998555	1	X1O2NoCyA - X19O2NoCyA
TGF-beta signaling pathway	72	0.679436653	1	0.754693858	1.00E+00	0.496485898	1	0.773347792	1	X1O2NoCyA - X19O2NoCyA
Ras signaling pathway	150	0.437808309	1	0.708623144	1.00E+00	0.822954513	1	0.729442636	1	X1O2NoCyA - X19O2NoCyA
Renin secretion	38	0.709779881	1	0.71149611	1.00E+00	0.510803382	1	0.768851066	1	X1O2NoCyA - X19O2NoCyA
p53 signaling pathway	67	1	1	0.580778661	1.00E+00	0.445878251	1	0.99998933	1	X1O2NoCyA - X19O2NoCyA
Prolactin signaling pathway	52	0.312283245	1	0.876051016	1.00E+00	0.947526184	1	0.854088894	1	X1O2NoCyA - X19O2NoCyA
Bile secretion	34	0.7735513	1	0.413574464	1.00E+00	0.817126988	1	0.757605745	1	X1O2NoCyA - X19O2NoCyA
GABAergic synapse	46	0.52363579	1	0.754038517	1.00E+00	0.669192232	1	0.74338627	1	X1O2NoCyA - X19O2NoCyA
Hepatocellular carcinoma	131	0.581586929	1	0.935873256	1.00E+00	0.490117892	1	0.867230438	1	X1O2NoCyA - X19O2NoCyA
NOD-like receptor signaling pathway	135	0.558723417	1	0.658578682	1.00E+00	0.733595815	1	0.726569215	1	X1O2NoCyA - X19O2NoCyA
Fc gamma R-mediated phagocytosis	77	0.891678972	1	0.967375743	1.00E+00	0.314593825	0.991424631	0.965726098	1	X1O2NoCyA - X19O2NoCyA
Histidine metabolism	11	NA	NA	1	1.00E+00	0.51498845	1	0.99999998	1	X1O2NoCyA - X19O2NoCyA
C-type lectin receptor signaling pathway	82	0.99467506	1	0.533282605	1.00E+00	0.51376183	1	0.959235535	1	X1O2NoCyA - X19O2NoCyA
Maturity onset diabetes of the young	9	1	1	0.409751406	1.00E+00	0.676353661	1	0.999986559	1	X1O2NoCyA - X19O2NoCyA
Adrenergic signaling in cardiomyocytes	93	0.679436653	1	0.741450915	1.00E+00	0.557681107	1	0.78296144	1	X1O2NoCyA - X19O2NoCyA
Non-small cell lung cancer	62	0.914962652	1	0.917746133	1.00E+00	0.3373131	0.991424631	0.949559548	1	X1O2NoCyA - X19O2NoCyA
Thyroid hormone signaling pathway	100	0.762961568	1	0.673479317	1.00E+00	0.560983924	1	0.794004546	1	X1O2NoCyA - X19O2NoCyA
Alanine, aspartate and glutamate metabolism	24	0.389910667	1	0.870250776	1.00E+00	0.863993002	1	0.83451981	1	X1O2NoCyA - X19O2NoCyA
Calcium signaling pathway	129	0.668412648	1	0.677303816	1.00E+00	0.655160083	1	0.769805552	1	X1O2NoCyA - X19O2NoCyA
Propanoate metabolism	32	0.7735513	1	0.459124361	1.00E+00	0.840324819	1	0.790730081	1	X1O2NoCyA - X19O2NoCyA
Valine, leucine and isoleucine degradation	42	0.52363579	1	0.694777426	1.00E+00	0.826156258	1	0.767748199	1	X1O2NoCyA - X19O2NoCyA
Regulation of actin cytoskeleton	159	0.456778113	1	0.731186963	1.00E+00	0.94564873	1	0.828186296	1	X1O2NoCyA - X19O2NoCyA
Longevity regulating pathway	73	0.92213538	1	0.952704246	1.00E+00	0.363086698	0.991424631	0.970048913	1	X1O2NoCyA - X19O2NoCyA
Cysteine and methionine metabolism	42	0.823351222	1	0.834389956	1.00E+00	0.464865358	1	0.88602427	1	X1O2NoCyA - X19O2NoCyA
Thyroid cancer	30	0.892579553	1	0.931216696	1.00E+00	0.395991762	0.991424631	0.953134718	1	X1O2NoCyA - X19O2NoCyA
Platelet activation	90	0.453189114	1	0.772458611	1.00E+00	0.940742631	1	0.843589295	1	X1O2NoCyA - X19O2NoCyA
SNARE interactions in vesicular transport	33	0.474751771	1	0.752746683	1.00E+00	0.926450999	1	0.831632281	1	X1O2NoCyA - X19O2NoCyA
Endocrine resistance	83	0.578957819	1	0.836912661	1.00E+00	0.691831663	1	0.831803002	1	X1O2NoCyA - X19O2NoCyA
Ferroptosis	34	0.55118886	1	0.971501478	1.00E+00	0.630143102	1	0.92626742	1	X1O2NoCyA - X19O2NoCyA
RIG-I-like receptor signaling pathway	47	0.975980743	1	0.902697626	1.00E+00	0.394462502	0.991424631	0.979097265	1	X1O2NoCyA - X19O2NoCyA
cAMP signaling pathway	124	0.805725887	1	0.490105238	1.00E+00	0.887460421	1	0.845286531	1	X1O2NoCyA - X19O2NoCyA
Nitrogen metabolism	8	NA	NA	1	1.00E+00	0.608843207	1	0.99999999	1	X1O2NoCyA - X19O2NoCyA
Chronic myeloid leukemia	69	0.923699678	1	0.917520987	1.00E+00	0.416475707	1	0.96066081	1	X1O2NoCyA - X19O2NoCyA
Protein export	23	0.52363579	1	0.993442876	1.00E+00	0.680558608	1	0.966435316	1	X1O2NoCyA - X19O2NoCyA
VEGF signaling pathway	48	0.566774037	1	0.951486182	1.00E+00	0.657660776	1	0.910602464	1	X1O2NoCyA - X19O2NoCyA
beta-Alanine metabolism	23	1	1	0.907086579	1.00E+00	0.394671374	0.991424631	0.999999582	1	X1O2NoCyA - X19O2NoCyA
Melanoma	46	0.619447607	1	0.791380984	1.00E+00	0.750692487	1	0.838139987	1	X1O2NoCyA - X19O2NoCyA
Tryptophan metabolism	26	1	1	0.870250776	1.00E+00	0.439030024	1	0.999999363	1	X1O2NoCyA - X19O2NoCyA
Rap1 signaling pathway	145	0.518592002	1	0.761267063	1.00E+00	0.970676131	1	0.888814186	1	X1O2NoCyA - X19O2NoCyA
Human cytomegalovirus infection	169	0.880430864	1	0.982678165	1.00E+00	0.468818784	1	0.982727863	1	X1O2NoCyA - X19O2NoCyA
Non-alcoholic fatty liver disease	130	0.529452029	1	0.766666836	1.00E+00	0.999859264	1	0.972575469	1	X1O2NoCyA - X19O2NoCyA
Non-homologous end-joining	13	0.474751771	1	1	1.00E+00	0.857066957	1	0.999996623	1	X1O2NoCyA - X19O2NoCyA
Vibrio cholerae infection	44	1	1	0.902697626	1.00E+00	0.499072802	1	0.999999731	1	X1O2NoCyA - X19O2NoCyA
JAK-STAT signaling pathway	86	0.873538098	1	0.88526791	1.00E+00	0.586827666	1	0.946796135	1	X1O2NoCyA - X19O2NoCyA
Gastric acid secretion	46	0.892579553	1	0.71543415	1.00E+00	0.711453678	1	0.918902502	1	X1O2NoCyA - X19O2NoCyA
Shigellosis	215	0.737550702	1	0.841486711	1.00E+00	0.785518576	1	0.914870118	1	X1O2NoCyA - X19O2NoCyA
Regulation of lipolysis in adipocytes	33	1	1	0.762836139	1.00E+00	0.644214122	1	0.999999113	1	X1O2NoCyA - X19O2NoCyA
Fatty acid biosynthesis	16	1	1	0.805211041	1.00E+00	0.612697606	1	0.999999349	1	X1O2NoCyA - X19O2NoCyA
Pyruvate metabolism	38	1	1	0.522786648	1.00E+00	0.955722626	1	0.999999423	1	X1O2NoCyA - X19O2NoCyA
Human immunodeficiency virus 1 infection	175	0.989265893	1	0.5698762	1.00E+00	0.909198972	1	0.983679826	1	X1O2NoCyA - X19O2NoCyA
Hepatitis C	116	0.805725887	1	0.954855799	1.00E+00	0.671445527	1	0.9668538	1	X1O2NoCyA - X19O2NoCyA
Porphyrin and chlorophyll metabolism	19	1	1	0.870250776	1.00E+00	0.593932662	1	0.999999705	1	X1O2NoCyA - X19O2NoCyA
Endocytosis	217	0.797351165	1	0.682496884	1.00E+00	0.958899141	1	0.936161851	1	X1O2NoCyA - X19O2NoCyA
Ether lipid metabolism	27	1	1	0.842331213	1.00E+00	0.621185676	1	0.999999612	1	X1O2NoCyA - X19O2NoCyA
DNA replication	36	0.566774037	1	0.976510164	1.00E+00	0.991879511	1	0.9899964	1	X1O2NoCyA - X19O2NoCyA
Glutamatergic synapse	74	0.823351222	1	0.84215064	1.00E+00	0.815386488	1	0.945867709	1	X1O2NoCyA - X19O2NoCyA
Acute myeloid leukemia	56	0.891678972	1	0.758234677	1.00E+00	0.841267911	1	0.950537496	1	X1O2NoCyA - X19O2NoCyA
Yersinia infection	114	0.646769599	1	0.906239501	1.00E+00	0.971024586	1	0.966615116	1	X1O2NoCyA - X19O2NoCyA
Proximal tubule bicarbonate reclamation	16	1	1	0.585945956	1.00E+00	0.983943775	1	0.99999986	1	X1O2NoCyA - X19O2NoCyA
Leukocyte transendothelial migration	81	1	1	0.924741799	1.00E+00	0.639839019	1	0.999999921	1	X1O2NoCyA - X19O2NoCyA
PD-L1 expression and PD-1 checkpoint pathway in cancer	78	0.953993983	1	0.76742333	1.00E+00	0.822319967	1	0.97350209	1	X1O2NoCyA - X19O2NoCyA
Protein digestion and absorption	42	1	1	0.907086579	1.00E+00	0.682002543	1	0.999999907	1	X1O2NoCyA - X19O2NoCyA
Steroid hormone biosynthesis	19	NA	NA	1	1.00E+00	0.844473626	1	0.999999999	1	X1O2NoCyA - X19O2NoCyA
cGMP-PKG signaling pathway	110	0.963344618	1	0.868737957	1.00E+00	0.766910643	1	0.985463216	1	X1O2NoCyA - X19O2NoCyA
Tight junction	133	0.894605915	1	0.779490049	1.00E+00	0.929283305	1	0.970433337	1	X1O2NoCyA - X19O2NoCyA
Endocrine and other factor-regulated calcium reabsorption	36	0.709779881	1	0.991447801	1.00E+00	0.937721652	1	0.993837067	1	X1O2NoCyA - X19O2NoCyA
Thermogenesis	190	0.910901799	1	0.725320748	1.00E+00	0.999794327	1	0.995758065	1	X1O2NoCyA - X19O2NoCyA
Pancreatic secretion	56	0.916262098	1	0.928757047	1.00E+00	0.78366766	1	0.98460284	1	X1O2NoCyA - X19O2NoCyA
Mitophagy - animal	65	0.914962652	1	0.762608901	1.00E+00	0.96856709	1	0.981242472	1	X1O2NoCyA - X19O2NoCyA
Fatty acid elongation	21	1	1	0.870250776	1.00E+00	0.780612945	1	0.999999901	1	X1O2NoCyA - X19O2NoCyA
Pancreatic cancer	69	1	1	0.959991521	1.00E+00	0.739630296	1	0.999999986	1	X1O2NoCyA - X19O2NoCyA
Longevity regulating pathway - multiple species	48	0.981302736	1	0.88526791	1.00E+00	0.831138192	1	0.994037152	1	X1O2NoCyA - X19O2NoCyA
Pentose and glucuronate interconversions	13	NA	NA	0.907086579	1.00E+00	1	1	0.99999414	1	X1O2NoCyA - X19O2NoCyA
Oxidative phosphorylation	108	1	1	0.726482821	1.00E+00	0.999869202	1	0.999999999	1	X1O2NoCyA - X19O2NoCyA
Chemokine signaling pathway	121	0.79569555	1	0.972795257	1.00E+00	0.947482259	1	0.992141597	1	X1O2NoCyA - X19O2NoCyA
Fatty acid degradation	35	1	1	0.951486182	1.00E+00	0.771791287	1	0.999999984	1	X1O2NoCyA - X19O2NoCyA
Taste transduction	34	1	1	1	1.00E+00	0.74346165	1	1	1	X1O2NoCyA - X19O2NoCyA
Bacterial invasion of epithelial cells	64	0.993151184	1	0.961691217	1.00E+00	0.818568215	1	0.999085248	1	X1O2NoCyA - X19O2NoCyA
RNA degradation	73	0.805725887	1	0.995109539	1.00E+00	0.988124031	1	0.999077693	1	X1O2NoCyA - X19O2NoCyA
Ubiquinone and other terpenoid-quinone biosynthesis	10	NA	NA	1	1.00E+00	0.951616058	1	1	1	X1O2NoCyA - X19O2NoCyA
Citrate cycle (TCA cycle)	29	1	1	0.84215064	1.00E+00	0.9827372	1	0.999999991	1	X1O2NoCyA - X19O2NoCyA
RNA transport	162	0.845219284	1	0.998466692	1.00E+00	0.999278481	1	0.999932306	1	X1O2NoCyA - X19O2NoCyA
Retrograde endocannabinoid signaling	94	1	1	0.924741799	1.00E+00	0.927967647	1	0.999999993	1	X1O2NoCyA - X19O2NoCyA
Cardiac muscle contraction	49	1	1	0.960123348	1.00E+00	0.956596198	1	0.999999999	1	X1O2NoCyA - X19O2NoCyA
Renin-angiotensin system	10	1	1	1	1.00E+00	0.936261525	1	1	1	X1O2NoCyA - X19O2NoCyA
Ascorbate and aldarate metabolism	7	NA	NA	1	1.00E+00	1	1	1	1	X1O2NoCyA - X19O2NoCyA
Phenylalanine, tyrosine and tryptophan biosynthesis	3	NA	NA	1	1.00E+00	1	1	1	1	X1O2NoCyA - X19O2NoCyA
Phosphonate and phosphinate metabolism	5	1	1	1	1.00E+00	1	1	1	1	X1O2NoCyA - X19O2NoCyA
D-Glutamine and D-glutamate metabolism	4	NA	NA	1	1.00E+00	1	1	1	1	X1O2NoCyA - X19O2NoCyA
Biotin metabolism	3	NA	NA	NA	NA	1	1	1	1	X1O2NoCyA - X19O2NoCyA
Ribosome	133	0.540673098	1	1.03E-12	1.74E-10	0.99805081	1	0.000352175	0.06039806	X1O2PlusCyA - X19O2NoCyA
Coronavirus disease - COVID-19	174	0.771439331	1	1.03E-12	1.74E-10	0.753426777	1	0.0000681	0.02334754	X1O2PlusCyA - X19O2NoCyA
Protein processing in endoplasmic reticulum	157	0.16597374	1	0.310444946	1.00E+00	0.000000214	0.0000734	0.001837914	0.2101348	X1O2PlusCyA - X19O2NoCyA
Valine, leucine and isoleucine degradation	42	0.136303003	1	0.00042801	4.84E-02	0.741893882	1	0.0042113	0.36111898	X1O2PlusCyA - X19O2NoCyA
Aminoacyl-tRNA biosynthesis	44	0.182954934	1	0.244546757	1.00E+00	0.003862567	0.370724195	0.019316381	0.7015833	X1O2PlusCyA - X19O2NoCyA
Fructose and mannose metabolism	29	1	1	0.476689536	1.00E+00	0.000405251	0.069500605	0.99776132	1	X1O2PlusCyA - X19O2NoCyA
Cytokine-cytokine receptor interaction	113	0.237838421	1	0.074363175	8.78E-01	0.017776112	0.531064654	0.013374842	0.7015833	X1O2PlusCyA - X19O2NoCyA
Terpenoid backbone biosynthesis	21	0.041009889	1	0.009735581	4.13E-01	0.983981765	1	0.033488429	0.76576875	X1O2PlusCyA - X19O2NoCyA
Mucin type O-glycan biosynthesis	20	NA	NA	0.154428288	1.00E+00	0.017521483	0.531064654	0.025561202	0.7015833	X1O2PlusCyA - X19O2NoCyA
Vitamin B6 metabolism	6	NA	NA	0.681251222	1.00E+00	0.004323314	0.370724195	0.175149674	1	X1O2PlusCyA - X19O2NoCyA
Allograft rejection	28	0.32928406	1	0.002606939	1.77E-01	0.648491326	1	0.025158683	0.7015833	X1O2PlusCyA - X19O2NoCyA
Glycolysis / Gluconeogenesis	51	0.528941519	1	0.057218588	8.08E-01	0.018579521	0.531064654	0.03750721	0.80406081	X1O2PlusCyA - X19O2NoCyA
Graft-versus-host disease	29	0.32928406	1	0.002606939	1.77E-01	0.687266955	1	0.027676554	0.7015833	X1O2PlusCyA - X19O2NoCyA
Lipoic acid metabolism	3	NA	NA	0.248473282	1.00E+00	0.014965232	0.531064654	0.045355515	0.81881682	X1O2PlusCyA - X19O2NoCyA
Cell adhesion molecules	81	0.295883426	1	0.108444601	9.87E-01	0.023996997	0.587926426	0.02773034	0.7015833	X1O2PlusCyA - X19O2NoCyA
p53 signaling pathway	67	0.945958527	1	0.014299886	4.71E-01	0.080641783	0.785684535	0.181981766	1	X1O2PlusCyA - X19O2NoCyA
Type I diabetes mellitus	31	0.423144676	1	0.005315109	3.00E-01	0.597099891	1	0.0453572	0.81881682	X1O2PlusCyA - X19O2NoCyA
Glycosphingolipid biosynthesis - ganglio series	14	NA	NA	0.049793463	8.02E-01	0.140612285	0.927500267	0.024640321	0.7015833	X1O2PlusCyA - X19O2NoCyA
Malaria	24	NA	NA	0.07596827	8.78E-01	0.094865171	0.831919439	0.028636053	0.7015833	X1O2PlusCyA - X19O2NoCyA
Autoimmune thyroid disease	28	0.32928406	1	0.007176626	3.48E-01	0.648491326	1	0.041544577	0.81881682	X1O2PlusCyA - X19O2NoCyA
Apoptosis - multiple species	28	0.085064204	1	0.03839039	6.85E-01	0.555822125	1	0.02303959	0.7015833	X1O2PlusCyA - X19O2NoCyA
Tuberculosis	127	0.125119267	1	0.03588321	6.85E-01	0.416330803	1	0.022500257	0.7015833	X1O2PlusCyA - X19O2NoCyA
Alzheimer disease	300	0.002488465	0.7540049	0.874068475	1.00E+00	0.994282678	1	0.45111206	1	X1O2PlusCyA - X19O2NoCyA
Tyrosine metabolism	20	NA	NA	0.864961424	1.00E+00	0.01240866	0.531064654	0.422268806	1	X1O2PlusCyA - X19O2NoCyA
Synthesis and degradation of ketone bodies	7	0.232039637	1	0.012421614	4.68E-01	0.862359753	1	0.064613831	1	X1O2PlusCyA - X19O2NoCyA
Histidine metabolism	11	NA	NA	0.363964594	1.00E+00	0.032030164	0.732423086	0.106795157	1	X1O2PlusCyA - X19O2NoCyA
Central carbon metabolism in cancer	55	0.528941519	1	0.105159172	9.87E-01	0.049997438	0.785684535	0.08081921	1	X1O2PlusCyA - X19O2NoCyA
Antigen processing and presentation	55	0.665394145	1	0.203097265	1.00E+00	0.023113515	0.587926426	0.152172384	1	X1O2PlusCyA - X19O2NoCyA
Biosynthesis of amino acids	66	0.806756698	1	0.025862901	6.28E-01	0.157176571	0.929509721	0.139327522	1	X1O2PlusCyA - X19O2NoCyA
Other glycan degradation	15	NA	NA	0.101710895	9.87E-01	0.18038458	0.934467112	0.059365217	1	X1O2PlusCyA - X19O2NoCyA
Toxoplasmosis	94	0.528941519	1	0.145657951	1.00E+00	0.058382237	0.785684535	0.107133405	1	X1O2PlusCyA - X19O2NoCyA
Other types of O-glycan biosynthesis	35	1	1	0.629457867	1.00E+00	0.007213069	0.494816535	0.999712017	1	X1O2PlusCyA - X19O2NoCyA
Platinum drug resistance	59	0.75606361	1	0.113602742	9.87E-01	0.055039631	0.785684535	0.172330358	1	X1O2PlusCyA - X19O2NoCyA
Glycosaminoglycan degradation	17	NA	NA	0.03662384	6.85E-01	0.635067533	1	0.086187673	1	X1O2PlusCyA - X19O2NoCyA
Legionellosis	41	0.714209374	1	0.174470639	1.00E+00	0.048222747	0.785684535	0.190038244	1	X1O2PlusCyA - X19O2NoCyA
Glycerolipid metabolism	44	0.423144676	1	0.125435151	1.00E+00	0.120225516	0.927500267	0.092584198	1	X1O2PlusCyA - X19O2NoCyA
Fanconi anemia pathway	53	0.450430084	1	0.250291884	1.00E+00	0.059253538	0.785684535	0.131265041	1	X1O2PlusCyA - X19O2NoCyA
Endocrine and other factor-regulated calcium reabsorption	36	0.011640346	1	1	1.00E+00	0.626158156	1	0.997182149	1	X1O2PlusCyA - X19O2NoCyA
Bile secretion	34	0.02856558	1	0.473431279	1.00E+00	0.550050872	1	0.107126583	1	X1O2PlusCyA - X19O2NoCyA
PPAR signaling pathway	49	0.410384151	1	0.027787462	6.28E-01	0.664824993	1	0.109731196	1	X1O2PlusCyA - X19O2NoCyA
Amino sugar and nucleotide sugar metabolism	44	0.141562827	1	0.820136581	1.00E+00	0.066896402	0.785684535	0.246273426	1	X1O2PlusCyA - X19O2NoCyA
Protein export	23	0.136303003	1	0.326109279	1.00E+00	0.185026943	0.934467112	0.087358737	1	X1O2PlusCyA - X19O2NoCyA
Human T-cell leukemia virus 1 infection	192	0.149074252	1	0.409778067	1.00E+00	0.148892212	0.929509721	0.109110459	1	X1O2PlusCyA - X19O2NoCyA
MAPK signaling pathway	205	0.054475662	1	0.603809532	1.00E+00	0.281796399	0.976324898	0.135160387	1	X1O2PlusCyA - X19O2NoCyA
Mineral absorption	35	0.085064204	1	1	1.00E+00	0.109234496	0.913839805	0.99709593	1	X1O2PlusCyA - X19O2NoCyA
mTOR signaling pathway	131	0.152720048	1	0.629764027	1.00E+00	0.096640093	0.831919439	0.169079925	1	X1O2PlusCyA - X19O2NoCyA
Biosynthesis of unsaturated fatty acids	22	1	1	0.715134658	1.00E+00	0.013204331	0.531064654	0.999885407	1	X1O2PlusCyA - X19O2NoCyA
Adrenergic signaling in cardiomyocytes	93	0.05811579	1	0.995261273	1.00E+00	0.170916701	0.934467112	0.613761065	1	X1O2PlusCyA - X19O2NoCyA
Apoptosis	118	0.046865079	1	0.344035904	1.00E+00	0.625691112	1	0.108208853	1	X1O2PlusCyA - X19O2NoCyA
ABC transporters	29	0.232039637	1	0.462547915	1.00E+00	0.097016844	0.831919439	0.148873346	1	X1O2PlusCyA - X19O2NoCyA
Lipid and atherosclerosis	159	0.907385399	1	0.05432971	8.02E-01	0.225474593	0.934467112	0.321399064	1	X1O2PlusCyA - X19O2NoCyA
Epstein-Barr virus infection	176	0.817636578	1	0.756752284	1.00E+00	0.01835762	0.531064654	0.595463333	1	X1O2PlusCyA - X19O2NoCyA
Autophagy - other	30	0.02356414	1	0.760535197	1.00E+00	0.636311342	1	0.239695356	1	X1O2PlusCyA - X19O2NoCyA
Progesterone-mediated oocyte maturation	81	0.030502123	1	0.479012727	1.00E+00	0.934077305	1	0.247619666	1	X1O2PlusCyA - X19O2NoCyA
Glycosylphosphatidylinositol (GPI)-anchor biosynthesis	25	1	1	0.015287364	4.71E-01	0.914442504	1	0.999504257	1	X1O2PlusCyA - X19O2NoCyA
Glycosaminoglycan biosynthesis - chondroitin sulfate / dermatan sulfate	15	NA	NA	1	1.00E+00	0.052681677	0.785684535	0.999998304	1	X1O2PlusCyA - X19O2NoCyA
Axon guidance	121	0.019707341	1	0.976670162	1.00E+00	0.817114491	1	0.614122115	1	X1O2PlusCyA - X19O2NoCyA
Prion disease	222	0.019707341	1	0.856764361	1.00E+00	0.959478482	1	0.505547298	1	X1O2PlusCyA - X19O2NoCyA
Glycine, serine and threonine metabolism	29	1	1	0.054436736	8.02E-01	0.310123799	0.984530065	0.99834933	1	X1O2PlusCyA - X19O2NoCyA
Sphingolipid signaling pathway	99	0.265161794	1	0.896977953	1.00E+00	0.072977893	0.785684535	0.440345806	1	X1O2PlusCyA - X19O2NoCyA
Melanoma	46	0.348928127	1	0.833673539	1.00E+00	0.062168398	0.785684535	0.414022676	1	X1O2PlusCyA - X19O2NoCyA
Relaxin signaling pathway	88	0.133019276	1	0.914860106	1.00E+00	0.154981378	0.929509721	0.409221759	1	X1O2PlusCyA - X19O2NoCyA
Estrogen signaling pathway	84	0.22177358	1	0.804145269	1.00E+00	0.112522327	0.918932338	0.339695142	1	X1O2PlusCyA - X19O2NoCyA
Cell cycle	118	0.369814297	1	0.452508369	1.00E+00	0.125762322	0.927500267	0.230550169	1	X1O2PlusCyA - X19O2NoCyA
Endometrial cancer	52	0.143703022	1	0.431798116	1.00E+00	0.348724162	1	0.168841961	1	X1O2PlusCyA - X19O2NoCyA
B cell receptor signaling pathway	74	0.275804901	1	0.998445474	1.00E+00	0.079611124	0.785684535	0.838406049	1	X1O2PlusCyA - X19O2NoCyA
Carbohydrate digestion and absorption	30	0.547424725	1	0.663341077	1.00E+00	0.061765647	0.785684535	0.404678927	1	X1O2PlusCyA - X19O2NoCyA
Leishmaniasis	59	0.488392398	1	0.207483658	1.00E+00	0.221717864	0.934467112	0.199407865	1	X1O2PlusCyA - X19O2NoCyA
Hippo signaling pathway - multiple species	21	0.733555144	1	0.462547915	1.00E+00	0.068757893	0.785684535	0.411278679	1	X1O2PlusCyA - X19O2NoCyA
Small cell lung cancer	75	0.611711601	1	0.519837161	1.00E+00	0.073883614	0.785684535	0.367243591	1	X1O2PlusCyA - X19O2NoCyA
Carbon metabolism	99	0.473057856	1	0.103173533	9.87E-01	0.483922738	1	0.189267567	1	X1O2PlusCyA - X19O2NoCyA
Mannose type O-glycan biosynthesis	19	NA	NA	0.248473282	1.00E+00	0.319157277	0.986224738	0.204955057	1	X1O2PlusCyA - X19O2NoCyA
Hematopoietic cell lineage	53	0.133019276	1	0.589999968	1.00E+00	0.310956738	0.984530065	0.22026207	1	X1O2PlusCyA - X19O2NoCyA
beta-Alanine metabolism	23	1	1	0.395036257	1.00E+00	0.06531817	0.785684535	0.999681386	1	X1O2PlusCyA - X19O2NoCyA
Autophagy - animal	124	0.067839855	1	0.534207606	1.00E+00	0.71339859	1	0.240269613	1	X1O2PlusCyA - X19O2NoCyA
Biosynthesis of cofactors	111	0.968312721	1	0.347382708	1.00E+00	0.076917908	0.785684535	0.660184912	1	X1O2PlusCyA - X19O2NoCyA
TNF signaling pathway	84	0.58177829	1	0.552390441	1.00E+00	0.082462517	0.785684535	0.376761782	1	X1O2PlusCyA - X19O2NoCyA
Fatty acid degradation	35	1	1	0.027797773	6.28E-01	0.955446735	1	0.999829469	1	X1O2PlusCyA - X19O2NoCyA
Viral carcinogenesis	179	0.759527441	1	0.903692141	1.00E+00	0.039785501	0.785684535	0.736634723	1	X1O2PlusCyA - X19O2NoCyA
Peroxisome	70	0.733555144	1	0.047439189	8.02E-01	0.787979466	1	0.356408707	1	X1O2PlusCyA - X19O2NoCyA
Pathways of neurodegeneration - multiple diseases	380	0.029702898	1	0.954193792	1.00E+00	0.998628815	1	0.844580413	1	X1O2PlusCyA - X19O2NoCyA
Lysosome	115	0.488392398	1	0.275978507	1.00E+00	0.212335707	0.934467112	0.237947934	1	X1O2PlusCyA - X19O2NoCyA
Breast cancer	107	0.271657465	1	0.599299489	1.00E+00	0.178209573	0.934467112	0.277494945	1	X1O2PlusCyA - X19O2NoCyA
Signaling pathways regulating pluripotency of stem cells	99	0.265161794	1	0.519837161	1.00E+00	0.212919202	0.934467112	0.246420478	1	X1O2PlusCyA - X19O2NoCyA
Human cytomegalovirus infection	169	0.199695557	1	0.913961253	1.00E+00	0.165558906	0.934467112	0.484104023	1	X1O2PlusCyA - X19O2NoCyA
Pertussis	51	0.085064204	1	0.426898021	1.00E+00	0.842534424	1	0.263711332	1	X1O2PlusCyA - X19O2NoCyA
Steroid hormone biosynthesis	19	NA	NA	0.760572879	1.00E+00	0.130859725	0.927500267	0.514609243	1	X1O2PlusCyA - X19O2NoCyA
Gastric cancer	105	0.310460983	1	0.441039099	1.00E+00	0.237229657	0.934467112	0.243199801	1	X1O2PlusCyA - X19O2NoCyA
Steroid biosynthesis	19	1	1	0.036683984	6.85E-01	0.935418401	1	0.999835844	1	X1O2PlusCyA - X19O2NoCyA
Butanoate metabolism	17	0.547424725	1	0.077670625	8.78E-01	0.82878783	1	0.315932212	1	X1O2PlusCyA - X19O2NoCyA
Inflammatory bowel disease	41	0.423144676	1	0.103533764	9.87E-01	0.805746485	1	0.269472066	1	X1O2PlusCyA - X19O2NoCyA
Ascorbate and aldarate metabolism	7	NA	NA	0.462547915	1.00E+00	0.236403388	0.934467112	0.327416928	1	X1O2PlusCyA - X19O2NoCyA
Non-homologous end-joining	13	0.054634655	1	1	1.00E+00	0.657220508	1	0.999397676	1	X1O2PlusCyA - X19O2NoCyA
Pathways in cancer	364	0.34585544	1	0.766378455	1.00E+00	0.136496767	0.927500267	0.41683157	1	X1O2PlusCyA - X19O2NoCyA
Proximal tubule bicarbonate reclamation	16	0.410384151	1	0.629457867	1.00E+00	0.140612285	0.927500267	0.363558343	1	X1O2PlusCyA - X19O2NoCyA
Diabetic cardiomyopathy	159	0.089733617	1	0.455334174	1.00E+00	0.900940631	1	0.323749278	1	X1O2PlusCyA - X19O2NoCyA
IL-17 signaling pathway	60	0.414875606	1	0.435576082	1.00E+00	0.20512647	0.934467112	0.286555479	1	X1O2PlusCyA - X19O2NoCyA
Pancreatic cancer	69	0.985799988	1	0.86919429	1.00E+00	0.044221764	0.785684535	0.934450611	1	X1O2PlusCyA - X19O2NoCyA
Cardiac muscle contraction	49	0.136303003	1	0.307652244	1.00E+00	0.922747699	1	0.309519324	1	X1O2PlusCyA - X19O2NoCyA
Transcriptional misregulation in cancer	126	0.637514848	1	0.297792469	1.00E+00	0.205225014	0.934467112	0.333192513	1	X1O2PlusCyA - X19O2NoCyA
Hippo signaling pathway	118	0.141028831	1	0.54919043	1.00E+00	0.521604328	1	0.272902921	1	X1O2PlusCyA - X19O2NoCyA
Non-small cell lung cancer	62	0.58177829	1	0.86201045	1.00E+00	0.080641783	0.785684535	0.619200624	1	X1O2PlusCyA - X19O2NoCyA
N-Glycan biosynthesis	47	0.410384151	1	0.771192143	1.00E+00	0.128771325	0.927500267	0.45930679	1	X1O2PlusCyA - X19O2NoCyA
Glycosphingolipid biosynthesis - globo and isoglobo series	11	NA	NA	0.154428288	1.00E+00	0.796011807	1	0.325192373	1	X1O2PlusCyA - X19O2NoCyA
JAK-STAT signaling pathway	86	0.473057856	1	0.477536069	1.00E+00	0.183361699	0.934467112	0.334120805	1	X1O2PlusCyA - X19O2NoCyA
Gap junction	63	0.086908831	1	0.91828441	1.00E+00	0.525315163	1	0.515159594	1	X1O2PlusCyA - X19O2NoCyA
Viral myocarditis	51	0.414875606	1	0.207483658	1.00E+00	0.498838433	1	0.25093445	1	X1O2PlusCyA - X19O2NoCyA
Complement and coagulation cascades	36	1	1	0.07596827	8.78E-01	0.582033599	1	0.99954924	1	X1O2PlusCyA - X19O2NoCyA
AMPK signaling pathway	97	0.987465062	1	0.79303961	1.00E+00	0.057366617	0.785684535	0.918017407	1	X1O2PlusCyA - X19O2NoCyA
Dopaminergic synapse	93	0.161978102	1	0.937637154	1.00E+00	0.301382982	0.984530065	0.559639308	1	X1O2PlusCyA - X19O2NoCyA
Cocaine addiction	32	0.231596118	1	0.800324217	1.00E+00	0.247919846	0.934467112	0.422358964	1	X1O2PlusCyA - X19O2NoCyA
Basal cell carcinoma	43	0.587279116	1	0.395036257	1.00E+00	0.199325053	0.934467112	0.361888981	1	X1O2PlusCyA - X19O2NoCyA
Riboflavin metabolism	7	NA	NA	0.575704195	1.00E+00	0.236403388	0.934467112	0.419967177	1	X1O2PlusCyA - X19O2NoCyA
Thyroid hormone synthesis	50	0.348928127	1	0.98063031	1.00E+00	0.139686161	0.927500267	0.748997921	1	X1O2PlusCyA - X19O2NoCyA
Pantothenate and CoA biosynthesis	16	1	1	0.07596827	8.78E-01	0.635067533	1	0.999627982	1	X1O2PlusCyA - X19O2NoCyA
Glycerophospholipid metabolism	66	0.420059495	1	0.144098557	1.00E+00	0.803803238	1	0.311125893	1	X1O2PlusCyA - X19O2NoCyA
Glioma	59	0.254874416	1	0.943811196	1.00E+00	0.20512647	0.934467112	0.6109556	1	X1O2PlusCyA - X19O2NoCyA
Various types of N-glycan biosynthesis	34	0.410384151	1	0.533532503	1.00E+00	0.226430499	0.934467112	0.35086136	1	X1O2PlusCyA - X19O2NoCyA
cGMP-PKG signaling pathway	110	0.180036865	1	0.918390322	1.00E+00	0.310828277	0.984530065	0.545990385	1	X1O2PlusCyA - X19O2NoCyA
FoxO signaling pathway	107	0.525217958	1	0.513068704	1.00E+00	0.193443298	0.934467112	0.39337725	1	X1O2PlusCyA - X19O2NoCyA
Pentose phosphate pathway	26	0.27695851	1	0.949011311	1.00E+00	0.201256606	0.934467112	0.637463354	1	X1O2PlusCyA - X19O2NoCyA
Human papillomavirus infection	248	0.623616455	1	0.944073091	1.00E+00	0.092931457	0.831919439	0.767188758	1	X1O2PlusCyA - X19O2NoCyA
Prolactin signaling pathway	52	0.133019276	1	0.907113339	1.00E+00	0.498838433	1	0.551375764	1	X1O2PlusCyA - X19O2NoCyA
Fat digestion and absorption	21	NA	NA	0.2202301	1.00E+00	0.764758104	1	0.38384203	1	X1O2PlusCyA - X19O2NoCyA
Focal adhesion	139	0.192229665	1	0.831873025	1.00E+00	0.379156759	1	0.474437764	1	X1O2PlusCyA - X19O2NoCyA
Citrate cycle (TCA cycle)	29	0.547424725	1	0.116656378	9.89E-01	0.950955037	1	0.476527306	1	X1O2PlusCyA - X19O2NoCyA
Asthma	19	0.231596118	1	0.317532627	1.00E+00	0.82878783	1	0.335956128	1	X1O2PlusCyA - X19O2NoCyA
Cysteine and methionine metabolism	42	0.843293616	1	0.113602742	9.87E-01	0.642548143	1	0.506877358	1	X1O2PlusCyA - X19O2NoCyA
Huntington disease	255	0.06339252	1	0.97942706	1.00E+00	0.992803228	1	0.897589295	1	X1O2PlusCyA - X19O2NoCyA
Sulfur relay system	8	1	1	0.068893474	8.78E-01	0.896341845	1	0.999888815	1	X1O2PlusCyA - X19O2NoCyA
RNA polymerase	31	0.085064204	1	0.749125129	1.00E+00	0.977567049	1	0.621562789	1	X1O2PlusCyA - X19O2NoCyA
GnRH signaling pathway	74	0.086908831	1	0.882429078	1.00E+00	0.813552993	1	0.58811468	1	X1O2PlusCyA - X19O2NoCyA
VEGF signaling pathway	48	0.161978102	1	0.901971746	1.00E+00	0.433971307	1	0.551338524	1	X1O2PlusCyA - X19O2NoCyA
T cell receptor signaling pathway	79	0.125119267	1	0.54919043	1.00E+00	0.934077305	1	0.462918288	1	X1O2PlusCyA - X19O2NoCyA
Colorectal cancer	77	0.265161794	1	0.479012727	1.00E+00	0.514901392	1	0.333168776	1	X1O2PlusCyA - X19O2NoCyA
Aldosterone synthesis and secretion	62	0.355396903	1	0.764001039	1.00E+00	0.246011414	0.934467112	0.483813854	1	X1O2PlusCyA - X19O2NoCyA
Intestinal immune network for IgA production	35	0.843293616	1	0.253566337	1.00E+00	0.318544848	0.986224738	0.519280935	1	X1O2PlusCyA - X19O2NoCyA
Oocyte meiosis	108	0.13422244	1	0.625097575	1.00E+00	0.823574929	1	0.436233522	1	X1O2PlusCyA - X19O2NoCyA
Viral protein interaction with cytokine and cytokine receptor	30	0.410384151	1	0.551476557	1.00E+00	0.310123799	0.984530065	0.399232086	1	X1O2PlusCyA - X19O2NoCyA
Retinol metabolism	19	NA	NA	0.363964594	1.00E+00	0.52080178	1	0.392574325	1	X1O2PlusCyA - X19O2NoCyA
Rheumatoid arthritis	63	0.652700927	1	0.571649885	1.00E+00	0.189914447	0.934467112	0.514527685	1	X1O2PlusCyA - X19O2NoCyA
Renal cell carcinoma	56	0.194328722	1	0.900410945	1.00E+00	0.405124491	1	0.569959633	1	X1O2PlusCyA - X19O2NoCyA
Hepatitis C	116	0.496226774	1	0.789077756	1.00E+00	0.184605028	0.934467112	0.567352243	1	X1O2PlusCyA - X19O2NoCyA
Chronic myeloid leukemia	69	0.687378174	1	0.886475959	1.00E+00	0.11974795	0.927500267	0.742721337	1	X1O2PlusCyA - X19O2NoCyA
PI3K-Akt signaling pathway	223	0.502567749	1	0.719164954	1.00E+00	0.202389235	0.934467112	0.524033483	1	X1O2PlusCyA - X19O2NoCyA
Long-term potentiation	52	0.081478424	1	0.953632335	1.00E+00	0.950176123	1	0.791446328	1	X1O2PlusCyA - X19O2NoCyA
Fc epsilon RI signaling pathway	53	0.355396903	1	0.940255122	1.00E+00	0.221717864	0.934467112	0.681876244	1	X1O2PlusCyA - X19O2NoCyA
Measles	110	0.818349087	1	0.331949217	1.00E+00	0.276462373	0.97006671	0.533947821	1	X1O2PlusCyA - X19O2NoCyA
Primary immunodeficiency	28	0.714209374	1	0.839385231	1.00E+00	0.128384431	0.927500267	0.71848383	1	X1O2PlusCyA - X19O2NoCyA
EGFR tyrosine kinase inhibitor resistance	58	0.356913887	1	0.435576082	1.00E+00	0.495647717	1	0.363182863	1	X1O2PlusCyA - X19O2NoCyA
Neurotrophin signaling pathway	100	0.16597374	1	0.605528205	1.00E+00	0.784061319	1	0.4366579	1	X1O2PlusCyA - X19O2NoCyA
Rap1 signaling pathway	145	0.125119267	1	0.953850099	1.00E+00	0.665333773	1	0.692902628	1	X1O2PlusCyA - X19O2NoCyA
Osteoclast differentiation	98	0.724054443	1	0.479141461	1.00E+00	0.23085315	0.934467112	0.528918443	1	X1O2PlusCyA - X19O2NoCyA
Circadian rhythm	23	0.27695851	1	0.317532627	1.00E+00	0.957323644	1	0.486580094	1	X1O2PlusCyA - X19O2NoCyA
Hepatitis B	134	0.586652752	1	0.532697436	1.00E+00	0.27160773	0.97006671	0.485108225	1	X1O2PlusCyA - X19O2NoCyA
Cholesterol metabolism	33	0.733555144	1	0.125435151	1.00E+00	0.923076158	1	0.584067081	1	X1O2PlusCyA - X19O2NoCyA
Spinocerebellar ataxia	121	0.088517972	1	0.989264593	1.00E+00	0.978053379	1	0.916937836	1	X1O2PlusCyA - X19O2NoCyA
HIF-1 signaling pathway	88	0.697876454	1	0.297792469	1.00E+00	0.413172161	1	0.464364069	1	X1O2PlusCyA - X19O2NoCyA
Phagosome	119	0.403793749	1	0.367699702	1.00E+00	0.588270451	1	0.384672417	1	X1O2PlusCyA - X19O2NoCyA
Alanine, aspartate and glutamate metabolism	24	0.410384151	1	0.981877644	1.00E+00	0.221160278	0.934467112	0.82009706	1	X1O2PlusCyA - X19O2NoCyA
Proteasome	45	0.089759701	1	0.99876175	1.00E+00	0.995562594	1	0.981848175	1	X1O2PlusCyA - X19O2NoCyA
Oxytocin signaling pathway	110	0.125119267	1	0.981811505	1.00E+00	0.739632023	1	0.803116246	1	X1O2PlusCyA - X19O2NoCyA
African trypanosomiasis	20	1	1	0.111729727	9.87E-01	0.82878783	1	0.999909931	1	X1O2PlusCyA - X19O2NoCyA
Amphetamine addiction	48	0.182954934	1	0.627220231	1.00E+00	0.814919931	1	0.485318095	1	X1O2PlusCyA - X19O2NoCyA
Sulfur metabolism	8	NA	NA	0.760572879	1.00E+00	0.312868155	0.984530065	0.640695756	1	X1O2PlusCyA - X19O2NoCyA
Fluid shear stress and atherosclerosis	96	0.993651256	1	0.181660013	1.00E+00	0.531796933	1	0.858610373	1	X1O2PlusCyA - X19O2NoCyA
Caffeine metabolism	1	NA	NA	1	1.00E+00	0.246570263	0.934467112	0.999999849	1	X1O2PlusCyA - X19O2NoCyA
Propanoate metabolism	32	0.795637237	1	0.16994781	1.00E+00	0.739705858	1	0.567171368	1	X1O2PlusCyA - X19O2NoCyA
2-Oxocarboxylic acid metabolism	17	NA	NA	0.253566337	1.00E+00	0.989296764	1	0.726747865	1	X1O2PlusCyA - X19O2NoCyA
Phototransduction	14	NA	NA	0.259063114	1.00E+00	0.974910218	1	0.671149725	1	X1O2PlusCyA - X19O2NoCyA
Galactose metabolism	24	0.733555144	1	0.229440894	1.00E+00	0.606918825	1	0.512857141	1	X1O2PlusCyA - X19O2NoCyA
Vitamin digestion and absorption	12	1	1	0.111382443	9.87E-01	0.966674925	1	0.999977952	1	X1O2PlusCyA - X19O2NoCyA
Starch and sucrose metabolism	27	0.423144676	1	0.663341077	1.00E+00	0.383640128	1	0.513066682	1	X1O2PlusCyA - X19O2NoCyA
One carbon pool by folate	18	1	1	0.154011781	1.00E+00	0.726095958	1	0.999907913	1	X1O2PlusCyA - X19O2NoCyA
Pancreatic secretion	56	0.182954934	1	0.860561478	1.00E+00	0.71132625	1	0.627486249	1	X1O2PlusCyA - X19O2NoCyA
Chemical carcinogenesis - DNA adducts	20	1	1	0.551476557	1.00E+00	0.203172609	0.934467112	0.999958332	1	X1O2PlusCyA - X19O2NoCyA
Arginine and proline metabolism	35	0.232039637	1	0.732858608	1.00E+00	0.661451154	1	0.533498994	1	X1O2PlusCyA - X19O2NoCyA
C-type lectin receptor signaling pathway	82	0.356913887	1	0.86919429	1.00E+00	0.363404449	1	0.638385879	1	X1O2PlusCyA - X19O2NoCyA
MicroRNAs in cancer	141	0.75254117	1	0.281950549	1.00E+00	0.535601256	1	0.542627552	1	X1O2PlusCyA - X19O2NoCyA
Insulin resistance	88	0.839725418	1	0.938374553	1.00E+00	0.144362867	0.929509721	0.893184445	1	X1O2PlusCyA - X19O2NoCyA
Ubiquinone and other terpenoid-quinone biosynthesis	10	NA	NA	1	1.00E+00	0.277161917	0.97006671	0.999999883	1	X1O2PlusCyA - X19O2NoCyA
Phenylalanine metabolism	11	NA	NA	1	1.00E+00	0.277161917	0.97006671	0.999999883	1	X1O2PlusCyA - X19O2NoCyA
Glycosaminoglycan biosynthesis - keratan sulfate	11	NA	NA	1	1.00E+00	0.277161917	0.97006671	0.999999883	1	X1O2PlusCyA - X19O2NoCyA
Ovarian steroidogenesis	24	0.232039637	1	0.923875954	1.00E+00	0.562774893	1	0.695231526	1	X1O2PlusCyA - X19O2NoCyA
Fatty acid metabolism	50	1	1	0.186422961	1.00E+00	0.656997729	1	0.999910621	1	X1O2PlusCyA - X19O2NoCyA
Cushing syndrome	110	0.271657465	1	0.646919338	1.00E+00	0.6984599	1	0.518617698	1	X1O2PlusCyA - X19O2NoCyA
Leukocyte transendothelial migration	81	1	1	0.823727132	1.00E+00	0.150380906	0.929509721	0.999993946	1	X1O2PlusCyA - X19O2NoCyA
Amyotrophic lateral sclerosis	302	0.124815692	1	0.996026678	1.00E+00	0.999651495	1	0.988555262	1	X1O2PlusCyA - X19O2NoCyA
Natural killer cell mediated cytotoxicity	81	0.231900924	1	0.714041398	1.00E+00	0.755132699	1	0.560756562	1	X1O2PlusCyA - X19O2NoCyA
Endocrine resistance	83	0.22177358	1	0.882429078	1.00E+00	0.6419184	1	0.658668125	1	X1O2PlusCyA - X19O2NoCyA
Insulin secretion	49	0.587279116	1	0.949011311	1.00E+00	0.225417068	0.934467112	0.820252846	1	X1O2PlusCyA - X19O2NoCyA
Selenocompound metabolism	15	0.547424725	1	0.395036257	1.00E+00	0.582808313	1	0.494311324	1	X1O2PlusCyA - X19O2NoCyA
Chemical carcinogenesis - receptor activation	123	0.525217958	1	0.640576757	1.00E+00	0.375703842	1	0.5609099	1	X1O2PlusCyA - X19O2NoCyA
Choline metabolism in cancer	72	0.265161794	1	0.982984002	1.00E+00	0.49031261	1	0.830467584	1	X1O2PlusCyA - X19O2NoCyA
Pyruvate metabolism	38	0.843293616	1	0.27995896	1.00E+00	0.545134579	1	0.62775544	1	X1O2PlusCyA - X19O2NoCyA
Fc gamma R-mediated phagocytosis	77	0.231900924	1	0.99970228	1.00E+00	0.568466592	1	0.965341658	1	X1O2PlusCyA - X19O2NoCyA
Thyroid hormone signaling pathway	100	0.350935045	1	0.541554315	1.00E+00	0.702968002	1	0.508815264	1	X1O2PlusCyA - X19O2NoCyA
Th17 cell differentiation	89	0.755201393	1	0.253826624	1.00E+00	0.723376131	1	0.599110018	1	X1O2PlusCyA - X19O2NoCyA
Long-term depression	43	0.348928127	1	1	1.00E+00	0.398952738	1	0.999921144	1	X1O2PlusCyA - X19O2NoCyA
Lysine degradation	51	0.717837475	1	0.203097265	1.00E+00	0.957172014	1	0.691612022	1	X1O2PlusCyA - X19O2NoCyA
AGE-RAGE signaling pathway in diabetic complications	74	0.90792808	1	0.996626267	1.00E+00	0.156633115	0.929509721	0.987513876	1	X1O2PlusCyA - X19O2NoCyA
Tryptophan metabolism	26	1	1	0.473431279	1.00E+00	0.29987107	0.984530065	0.999956629	1	X1O2PlusCyA - X19O2NoCyA
Nicotinate and nicotinamide metabolism	27	0.32928406	1	0.473431279	1.00E+00	0.914442504	1	0.576977717	1	X1O2PlusCyA - X19O2NoCyA
Neomycin, kanamycin and gentamicin biosynthesis	3	NA	NA	0.575704195	1.00E+00	0.572388679	1	0.601518599	1	X1O2PlusCyA - X19O2NoCyA
Ubiquitin mediated proteolysis	131	0.313634437	1	0.729607021	1.00E+00	0.635678606	1	0.584159889	1	X1O2PlusCyA - X19O2NoCyA
Metabolism of xenobiotics by cytochrome P450	28	1	1	0.317532627	1.00E+00	0.468343821	1	0.999936324	1	X1O2PlusCyA - X19O2NoCyA
Growth hormone synthesis, secretion and action	88	0.356913887	1	0.976089771	1.00E+00	0.437353719	1	0.837491104	1	X1O2PlusCyA - X19O2NoCyA
Drug metabolism - cytochrome P450	25	1	1	0.462547915	1.00E+00	0.331717903	1	0.999959547	1	X1O2PlusCyA - X19O2NoCyA
GABAergic synapse	46	0.547424725	1	0.935442161	1.00E+00	0.305297861	0.984530065	0.807212908	1	X1O2PlusCyA - X19O2NoCyA
Chagas disease	69	0.733555144	1	0.900410945	1.00E+00	0.238643739	0.934467112	0.833725716	1	X1O2PlusCyA - X19O2NoCyA
Cortisol synthesis and secretion	39	0.423144676	1	0.79988948	1.00E+00	0.467744832	1	0.651035947	1	X1O2PlusCyA - X19O2NoCyA
Influenza A	128	0.393230408	1	0.794055164	1.00E+00	0.5186993	1	0.645583699	1	X1O2PlusCyA - X19O2NoCyA
Taurine and hypotaurine metabolism	5	NA	NA	1	1.00E+00	0.359950507	1	0.999999938	1	X1O2PlusCyA - X19O2NoCyA
Kaposi sarcoma-associated herpesvirus infection	150	0.499991297	1	0.556936987	1.00E+00	0.60449447	1	0.577330384	1	X1O2PlusCyA - X19O2NoCyA
Renin secretion	38	0.32928406	1	0.760535197	1.00E+00	0.694684462	1	0.64292488	1	X1O2PlusCyA - X19O2NoCyA
cAMP signaling pathway	124	0.313040015	1	0.94657427	1.00E+00	0.605892558	1	0.797117198	1	X1O2PlusCyA - X19O2NoCyA
Protein digestion and absorption	42	0.795637237	1	0.395036257	1.00E+00	0.576036859	1	0.670955699	1	X1O2PlusCyA - X19O2NoCyA
Ras signaling pathway	150	0.350935045	1	0.597361365	1.00E+00	0.864662827	1	0.630594849	1	X1O2PlusCyA - X19O2NoCyA
Parathyroid hormone synthesis, secretion and action	78	0.631052783	1	0.657296861	1.00E+00	0.437105009	1	0.663312993	1	X1O2PlusCyA - X19O2NoCyA
Sphingolipid metabolism	38	0.547424725	1	0.540349257	1.00E+00	0.617502526	1	0.602205001	1	X1O2PlusCyA - X19O2NoCyA
Melanogenesis	69	0.237838421	1	0.959458782	1.00E+00	0.803803238	1	0.840093859	1	X1O2PlusCyA - X19O2NoCyA
Non-alcoholic fatty liver disease	130	0.793410464	1	0.277355836	1.00E+00	0.860308125	1	0.715469371	1	X1O2PlusCyA - X19O2NoCyA
Staphylococcus aureus infection	38	0.547424725	1	0.410612724	1.00E+00	0.842654146	1	0.624987411	1	X1O2PlusCyA - X19O2NoCyA
NF-kappa B signaling pathway	79	0.787926791	1	0.955929537	1.00E+00	0.251915182	0.939205514	0.915293609	1	X1O2PlusCyA - X19O2NoCyA
Mitophagy - animal	65	0.932374673	1	0.266478775	1.00E+00	0.764233008	1	0.80278194	1	X1O2PlusCyA - X19O2NoCyA
Calcium signaling pathway	129	0.310460983	1	0.861953277	1.00E+00	0.71339859	1	0.725802808	1	X1O2PlusCyA - X19O2NoCyA
Vibrio cholerae infection	44	1	1	0.695886329	1.00E+00	0.274683494	0.97006671	0.999990345	1	X1O2PlusCyA - X19O2NoCyA
ECM-receptor interaction	43	1	1	0.282230314	1.00E+00	0.683425918	1	0.999965536	1	X1O2PlusCyA - X19O2NoCyA
Cellular senescence	136	0.887384997	1	0.750034529	1.00E+00	0.290389393	0.984530065	0.846253723	1	X1O2PlusCyA - X19O2NoCyA
TGF-beta signaling pathway	72	0.929452381	1	0.657296861	1.00E+00	0.334118946	1	0.856081574	1	X1O2PlusCyA - X19O2NoCyA
Oxidative phosphorylation	108	0.652700927	1	0.321878884	1.00E+00	0.976562543	1	0.765013618	1	X1O2PlusCyA - X19O2NoCyA
Th1 and Th2 cell differentiation	75	0.528941519	1	0.478530298	1.00E+00	0.813552993	1	0.639019586	1	X1O2PlusCyA - X19O2NoCyA
Bladder cancer	33	0.587279116	1	0.839385231	1.00E+00	0.428473358	1	0.764060838	1	X1O2PlusCyA - X19O2NoCyA
Valine, leucine and isoleucine biosynthesis	3	NA	NA	0.435278893	1.00E+00	1	1	0.999047248	1	X1O2PlusCyA - X19O2NoCyA
Glyoxylate and dicarboxylate metabolism	23	1	1	0.420250615	1.00E+00	0.516391577	1	0.999974986	1	X1O2PlusCyA - X19O2NoCyA
Cholinergic synapse	73	0.420059495	1	0.999760146	1.00E+00	0.518673242	1	0.984370062	1	X1O2PlusCyA - X19O2NoCyA
Phospholipase D signaling pathway	102	0.231900924	1	0.973890605	1.00E+00	0.965895345	1	0.930965821	1	X1O2PlusCyA - X19O2NoCyA
ErbB signaling pathway	67	0.314112115	1	0.74857321	1.00E+00	0.92819854	1	0.752074206	1	X1O2PlusCyA - X19O2NoCyA
Fatty acid elongation	21	1	1	0.897436359	1.00E+00	0.243994476	0.934467112	0.999998856	1	X1O2PlusCyA - X19O2NoCyA
Salivary secretion	55	0.27695851	1	0.907113339	1.00E+00	0.912573206	1	0.839879546	1	X1O2PlusCyA - X19O2NoCyA
alpha-Linolenic acid metabolism	11	NA	NA	0.575704195	1.00E+00	0.796011807	1	0.721155077	1	X1O2PlusCyA - X19O2NoCyA
Notch signaling pathway	52	0.975745213	1	0.833673539	1.00E+00	0.287374298	0.984530065	0.956043195	1	X1O2PlusCyA - X19O2NoCyA
Apelin signaling pathway	99	0.275804901	1	0.98661621	1.00E+00	0.866142886	1	0.929918221	1	X1O2PlusCyA - X19O2NoCyA
Drug metabolism - other enzymes	39	0.509698964	1	0.749125129	1.00E+00	0.617502526	1	0.714770665	1	X1O2PlusCyA - X19O2NoCyA
Neuroactive ligand-receptor interaction	108	0.795637237	1	0.410612724	1.00E+00	0.734798376	1	0.737769241	1	X1O2PlusCyA - X19O2NoCyA
NOD-like receptor signaling pathway	135	0.638040692	1	0.775575835	1.00E+00	0.495194788	1	0.763875458	1	X1O2PlusCyA - X19O2NoCyA
RIG-I-like receptor signaling pathway	47	0.896030651	1	0.34982849	1.00E+00	0.802969892	1	0.816801831	1	X1O2PlusCyA - X19O2NoCyA
Salmonella infection	227	0.389879023	1	0.998503727	1.00E+00	0.688937269	1	0.973478115	1	X1O2PlusCyA - X19O2NoCyA
Hedgehog signaling pathway	40	0.587279116	1	0.469953181	1.00E+00	0.982302445	1	0.817516929	1	X1O2PlusCyA - X19O2NoCyA
Glycosphingolipid biosynthesis - lacto and neolacto series	18	NA	NA	NA	NA	0.85797017	1	0.85797017	1	X1O2PlusCyA - X19O2NoCyA
Vasopressin-regulated water reabsorption	35	0.509698964	1	0.71215112	1.00E+00	0.769144151	1	0.746318925	1	X1O2PlusCyA - X19O2NoCyA
Thiamine metabolism	10	NA	NA	0.629457867	1.00E+00	0.835446648	1	0.7828895	1	X1O2PlusCyA - X19O2NoCyA
Prostate cancer	73	0.724054443	1	0.84980533	1.00E+00	0.463170284	1	0.847800129	1	X1O2PlusCyA - X19O2NoCyA
Insulin signaling pathway	114	0.937354759	1	0.3403811	1.00E+00	0.897635236	1	0.889940484	1	X1O2PlusCyA - X19O2NoCyA
Toll-like receptor signaling pathway	68	0.552562055	1	0.915607877	1.00E+00	0.575195393	1	0.853934968	1	X1O2PlusCyA - X19O2NoCyA
Wnt signaling pathway	122	0.662154007	1	0.479141461	1.00E+00	0.928773604	1	0.789653291	1	X1O2PlusCyA - X19O2NoCyA
Antifolate resistance	25	0.733555144	1	0.475425802	1.00E+00	0.856247621	1	0.78184979	1	X1O2PlusCyA - X19O2NoCyA
Gastric acid secretion	46	0.655379398	1	0.975248463	1.00E+00	0.46738192	1	0.934019352	1	X1O2PlusCyA - X19O2NoCyA
GnRH secretion	41	0.423144676	1	0.994264507	1.00E+00	0.713629091	1	0.958373435	1	X1O2PlusCyA - X19O2NoCyA
Necroptosis	125	0.393230408	1	0.84059415	1.00E+00	0.917897428	1	0.842716404	1	X1O2PlusCyA - X19O2NoCyA
Hepatocellular carcinoma	131	0.79206423	1	0.804559575	1.00E+00	0.476351476	1	0.857201239	1	X1O2PlusCyA - X19O2NoCyA
Phenylalanine, tyrosine and tryptophan biosynthesis	3	NA	NA	1	1.00E+00	0.572388679	1	0.999999987	1	X1O2PlusCyA - X19O2NoCyA
Endocytosis	217	0.327276982	1	0.996490202	1.00E+00	0.982892283	1	0.988495252	1	X1O2PlusCyA - X19O2NoCyA
Glutathione metabolism	37	1	1	0.431798116	1.00E+00	0.754629371	1	0.999992347	1	X1O2PlusCyA - X19O2NoCyA
Fatty acid biosynthesis	16	1	1	0.34633958	1.00E+00	0.946945542	1	0.999997135	1	X1O2PlusCyA - X19O2NoCyA
Synaptic vesicle cycle	52	0.547424725	1	0.882429078	1.00E+00	0.684851307	1	0.849573794	1	X1O2PlusCyA - X19O2NoCyA
Chemokine signaling pathway	121	0.525217958	1	0.892627678	1.00E+00	0.742622022	1	0.863936814	1	X1O2PlusCyA - X19O2NoCyA
Ferroptosis	34	0.587279116	1	0.627220231	1.00E+00	0.955446735	1	0.843797471	1	X1O2PlusCyA - X19O2NoCyA
SNARE interactions in vesicular transport	33	0.509698964	1	0.805067887	1.00E+00	0.858904264	1	0.838580157	1	X1O2PlusCyA - X19O2NoCyA
Adherens junction	63	0.58177829	1	0.883908258	1.00E+00	0.688382772	1	0.864456574	1	X1O2PlusCyA - X19O2NoCyA
Nitrogen metabolism	8	NA	NA	1	1.00E+00	0.62448511	1	0.999999991	1	X1O2PlusCyA - X19O2NoCyA
Longevity regulating pathway	73	0.730998548	1	0.971127242	1.00E+00	0.518673242	1	0.950965248	1	X1O2PlusCyA - X19O2NoCyA
Thyroid cancer	30	0.90792808	1	0.949011311	1.00E+00	0.428473358	1	0.968798045	1	X1O2PlusCyA - X19O2NoCyA
Hypertrophic cardiomyopathy	48	1	1	0.79988948	1.00E+00	0.466977176	1	0.999998599	1	X1O2PlusCyA - X19O2NoCyA
Collecting duct acid secretion	18	1	1	0.800324217	1.00E+00	0.467737437	1	0.999998611	1	X1O2PlusCyA - X19O2NoCyA
Porphyrin and chlorophyll metabolism	19	1	1	0.897436359	1.00E+00	0.418813198	1	0.999999555	1	X1O2PlusCyA - X19O2NoCyA
Homologous recombination	41	0.853899928	1	0.476689536	1.00E+00	0.93333186	1	0.890786386	1	X1O2PlusCyA - X19O2NoCyA
Phosphatidylinositol signaling system	84	0.757555814	1	0.54919043	1.00E+00	0.920369198	1	0.86000327	1	X1O2PlusCyA - X19O2NoCyA
Pathogenic Escherichia coli infection	162	0.454226982	1	0.978311627	1.00E+00	0.8634227	1	0.951415558	1	X1O2PlusCyA - X19O2NoCyA
Parkinson disease	211	0.441336806	1	0.879764072	1.00E+00	0.992797871	1	0.946099561	1	X1O2PlusCyA - X19O2NoCyA
Thermogenesis	190	0.858169418	1	0.45583679	1.00E+00	0.991672472	1	0.939788675	1	X1O2PlusCyA - X19O2NoCyA
Regulation of actin cytoskeleton	159	0.406315056	1	0.998364927	1.00E+00	0.985348937	1	0.995261111	1	X1O2PlusCyA - X19O2NoCyA
Arrhythmogenic right ventricular cardiomyopathy	40	1	1	0.420250615	1.00E+00	0.952766388	1	0.999998592	1	X1O2PlusCyA - X19O2NoCyA
Glucagon signaling pathway	85	0.880697879	1	0.587651886	1.00E+00	0.773929971	1	0.886101274	1	X1O2PlusCyA - X19O2NoCyA
Yersinia infection	114	0.418819051	1	0.987965691	1.00E+00	0.979586696	1	0.982944022	1	X1O2PlusCyA - X19O2NoCyA
mRNA surveillance pathway	83	0.472827596	1	0.999996214	1.00E+00	0.85967888	1	0.999478468	1	X1O2PlusCyA - X19O2NoCyA
Olfactory transduction	30	1	1	0.469953181	1.00E+00	0.877134793	1	0.999997544	1	X1O2PlusCyA - X19O2NoCyA
Spliceosome	133	0.412603663	1	0.999970385	1.00E+00	0.999999928	1	0.999996424	1	X1O2PlusCyA - X19O2NoCyA
Renin-angiotensin system	10	1	1	0.551476557	1.00E+00	0.748421233	1	0.999996794	1	X1O2PlusCyA - X19O2NoCyA
D-Glutamine and D-glutamate metabolism	4	NA	NA	1	1.00E+00	0.677883588	1	0.999999994	1	X1O2PlusCyA - X19O2NoCyA
Arginine biosynthesis	17	NA	NA	0.898604789	1.00E+00	0.754890599	1	0.92611165	1	X1O2PlusCyA - X19O2NoCyA
PD-L1 expression and PD-1 checkpoint pathway in cancer	78	0.717837475	1	0.996195874	1.00E+00	0.593587367	1	0.986189086	1	X1O2PlusCyA - X19O2NoCyA
Proteoglycans in cancer	149	0.856348993	1	0.561142698	1.00E+00	0.886961174	1	0.89684363	1	X1O2PlusCyA - X19O2NoCyA
Circadian entrainment	60	0.509698964	1	0.984870146	1.00E+00	0.849355737	1	0.965722872	1	X1O2PlusCyA - X19O2NoCyA
Inositol phosphate metabolism	67	0.793410464	1	0.560338285	1.00E+00	0.971351439	1	0.91423437	1	X1O2PlusCyA - X19O2NoCyA
Herpes simplex virus 1 infection	433	0.839373918	1	0.748177385	1.00E+00	0.687767448	1	0.898523409	1	X1O2PlusCyA - X19O2NoCyA
Systemic lupus erythematosus	96	0.795637237	1	0.615813601	1.00E+00	0.88924101	1	0.885657104	1	X1O2PlusCyA - X19O2NoCyA
Glycosaminoglycan biosynthesis - heparan sulfate / heparin	14	NA	NA	1	1.00E+00	0.709203007	1	0.999999996	1	X1O2PlusCyA - X19O2NoCyA
Glutamatergic synapse	74	0.509698964	1	0.959458782	1.00E+00	0.945224555	1	0.961244585	1	X1O2PlusCyA - X19O2NoCyA
Adipocytokine signaling pathway	54	1	1	0.571649885	1.00E+00	0.812707489	1	0.999998169	1	X1O2PlusCyA - X19O2NoCyA
Human immunodeficiency virus 1 infection	175	0.70914565	1	0.794375925	1.00E+00	0.832807659	1	0.897361952	1	X1O2PlusCyA - X19O2NoCyA
Amoebiasis	59	1	1	0.838698859	1.00E+00	0.561831339	1	0.99999945	1	X1O2PlusCyA - X19O2NoCyA
Aldosterone-regulated sodium reabsorption	27	0.733555144	1	0.897436359	1.00E+00	0.723115545	1	0.927836135	1	X1O2PlusCyA - X19O2NoCyA
Vascular smooth muscle contraction	81	0.58177829	1	0.995730708	1.00E+00	0.822657003	1	0.986097547	1	X1O2PlusCyA - X19O2NoCyA
Longevity regulating pathway - multiple species	48	0.985799988	1	0.97369099	1.00E+00	0.500618643	1	0.996493411	1	X1O2PlusCyA - X19O2NoCyA
Alcoholism	140	0.717837475	1	0.97818211	1.00E+00	0.726019769	1	0.972554563	1	X1O2PlusCyA - X19O2NoCyA
Morphine addiction	46	0.652700927	1	0.975846124	1.00E+00	0.814919931	1	0.970293293	1	X1O2PlusCyA - X19O2NoCyA
Pyrimidine metabolism	45	0.587279116	1	0.932125375	1.00E+00	0.951096899	1	0.960044729	1	X1O2PlusCyA - X19O2NoCyA
Nicotine addiction	12	NA	NA	NA	NA	0.974910218	1	0.974910218	1	X1O2PlusCyA - X19O2NoCyA
Dilated cardiomyopathy	51	1	1	0.833673539	1.00E+00	0.664824993	1	0.999999654	1	X1O2PlusCyA - X19O2NoCyA
Inflammatory mediator regulation of TRP channels	64	0.90792808	1	0.943811196	1.00E+00	0.670009806	1	0.980833939	1	X1O2PlusCyA - X19O2NoCyA
Mismatch repair	23	0.655379398	1	0.886725159	1.00E+00	0.990203477	1	0.974208753	1	X1O2PlusCyA - X19O2NoCyA
Nucleotide excision repair	46	0.714209374	1	0.84395831	1.00E+00	0.958281598	1	0.954885916	1	X1O2PlusCyA - X19O2NoCyA
Type II diabetes mellitus	29	0.795637237	1	0.935442161	1.00E+00	0.785908657	1	0.966558646	1	X1O2PlusCyA - X19O2NoCyA
Ribosome biogenesis in eukaryotes	80	0.603951061	1	0.978114565	1.00E+00	0.99225412	1	0.99212706	1	X1O2PlusCyA - X19O2NoCyA
Retrograde endocannabinoid signaling	94	1	1	0.714041398	1.00E+00	0.859788519	1	0.999999635	1	X1O2PlusCyA - X19O2NoCyA
Shigellosis	215	0.714097834	1	0.983227443	1.00E+00	0.878670121	1	0.986139193	1	X1O2PlusCyA - X19O2NoCyA
Epithelial cell signaling in Helicobacter pylori infection	60	0.929452381	1	0.940255122	1.00E+00	0.727620142	1	0.986424296	1	X1O2PlusCyA - X19O2NoCyA
Cytosolic DNA-sensing pathway	41	0.655379398	1	0.990815347	1.00E+00	0.982302445	1	0.995393794	1	X1O2PlusCyA - X19O2NoCyA
Folate biosynthesis	15	1	1	0.69643547	1.00E+00	0.933044635	1	0.999999813	1	X1O2PlusCyA - X19O2NoCyA
Platelet activation	90	0.877910949	1	0.999767899	1.00E+00	0.742800709	1	0.999496013	1	X1O2PlusCyA - X19O2NoCyA
Pentose and glucuronate interconversions	13	NA	NA	1	1.00E+00	0.867851401	1	0.999999999	1	X1O2PlusCyA - X19O2NoCyA
Bacterial invasion of epithelial cells	64	0.717837475	1	0.992654743	1.00E+00	0.950251118	1	0.995299598	1	X1O2PlusCyA - X19O2NoCyA
Maturity onset diabetes of the young	9	1	1	1	1.00E+00	0.691565986	1	1	1	X1O2PlusCyA - X19O2NoCyA
Base excision repair	33	0.764390925	1	0.924120914	1.00E+00	0.996294293	1	0.992548011	1	X1O2PlusCyA - X19O2NoCyA
Purine metabolism	99	0.806756698	1	0.983515827	1.00E+00	0.888423407	1	0.992282233	1	X1O2PlusCyA - X19O2NoCyA
Tight junction	133	0.927574798	1	0.977863082	1.00E+00	0.837692289	1	0.995875281	1	X1O2PlusCyA - X19O2NoCyA
Acute myeloid leukemia	56	0.788645762	1	0.968702138	1.00E+00	0.997981172	1	0.997761586	1	X1O2PlusCyA - X19O2NoCyA
Serotonergic synapse	65	0.843293616	1	0.99286034	1.00E+00	0.916587354	1	0.997321651	1	X1O2PlusCyA - X19O2NoCyA
RNA degradation	73	0.84454327	1	0.997852211	1.00E+00	0.93205798	1	0.999010726	1	X1O2PlusCyA - X19O2NoCyA
Primary bile acid biosynthesis	9	NA	NA	1	1.00E+00	0.94121856	1	1	1	X1O2PlusCyA - X19O2NoCyA
Basal transcription factors	42	0.871690326	1	0.990815347	1.00E+00	0.922481571	1	0.997621106	1	X1O2PlusCyA - X19O2NoCyA
Arachidonic acid metabolism	25	1	1	0.820177871	1.00E+00	0.972108601	1	0.999999981	1	X1O2PlusCyA - X19O2NoCyA
Neutrophil extracellular trap formation	138	0.952768946	1	0.996067711	1.00E+00	0.844982886	1	0.999344634	1	X1O2PlusCyA - X19O2NoCyA
Regulation of lipolysis in adipocytes	33	1	1	1	1.00E+00	0.812949961	1	1	1	X1O2PlusCyA - X19O2NoCyA
Ether lipid metabolism	27	1	1	0.864961424	1.00E+00	0.972108601	1	0.999999991	1	X1O2PlusCyA - X19O2NoCyA
DNA replication	36	0.968312721	1	0.986178072	1.00E+00	0.944269275	1	0.999444094	1	X1O2PlusCyA - X19O2NoCyA
RNA transport	162	0.94466125	1	0.999658137	1.00E+00	0.990528198	1	0.99998376	1	X1O2PlusCyA - X19O2NoCyA
Taste transduction	34	1	1	1	1.00E+00	0.946828461	1	1	1	X1O2PlusCyA - X19O2NoCyA
Phosphonate and phosphinate metabolism	5	1	1	1	1.00E+00	1	1	1	1	X1O2PlusCyA - X19O2NoCyA
Linoleic acid metabolism	9	NA	NA	NA	NA	1	1	1	1	X1O2PlusCyA - X19O2NoCyA
Biotin metabolism	3	NA	NA	NA	NA	1	1	1	1	X1O2PlusCyA - X19O2NoCyA
