# Supplementary material for: Executable Network Models of Integrated Multiomics Data
Source: J Proteome Res. 2023 Mar 31;22(5):1546–56. doi: 10.1021/acs.jproteome.2c00730 (PMC10167691; doi:10.1021/acs.jproteome.2c00730)
Supplement: Supplementary file 8 — pr2c00730_si_008.txt [file pr2c00730_si_008.txt]

pathway	transcriptome_pval	transcriptome_padj	proteome_pval	proteome_padj	phosphoproteome_pval	phosphoproteome_padj	combined_pval	combined_padj	Contrast	Pathway
(KEGG) Glycolysis / Gluconeogenesis	0.785276074	0.997779412	0.05654102	0.571064302	0.009031524	0.582533286	0.96899764	1	X1O2NoCyA - X1O2PlusCyA	Glycolysis / Gluconeogenesis
(KEGG) Citrate cycle (TCA cycle)	0.013464081	0.364753086	1.35E-05	0.001720689	0.107981221	0.942982456	0.164492867	1	X1O2NoCyA - X1O2PlusCyA	Citrate Cycle (Tca Cycle)
(KEGG) Pentose phosphate pathway	0.020575014	0.364753086	0.539877301	0.945329815	0.066666667	0.942982456	0.949204599	1	X1O2NoCyA - X1O2PlusCyA	Pentose Phosphate Pathway
(KEGG) Pentose and glucuronate interconversions	0.231316726	0.719395018	0.255905512	0.901620582	NA	NA	0.907185928	1	X1O2NoCyA - X1O2PlusCyA	Pentose And Glucuronate Interconversions
(KEGG) Fructose and mannose metabolism	0.278333333	0.786924242	0.602803738	0.945329815	0.102409639	0.942982456	0.989170051	1	X1O2NoCyA - X1O2PlusCyA	Fructose And Mannose Metabolism
(KEGG) Galactose metabolism	0.606635071	0.997779412	0.386075949	0.945329815	0.314285714	0.948231545	0.999773309	1	X1O2NoCyA - X1O2PlusCyA	Galactose Metabolism
(KEGG) Ascorbate and aldarate metabolism	0.029182879	0.364753086	0.081023454	0.665868538	NA	NA	0.523330243	1	X1O2NoCyA - X1O2PlusCyA	Ascorbate And Aldarate Metabolism
(KEGG) Fatty acid biosynthesis	0.555555556	0.979994958	0.351689612	0.945329815	0.21978022	0.942982456	0.998746519	1	X1O2NoCyA - X1O2PlusCyA	Fatty Acid Biosynthesis
(KEGG) Fatty acid elongation	0.52231405	0.975155144	0.023427867	0.351916376	0.457142857	0.948231545	0.96809715	1	X1O2NoCyA - X1O2PlusCyA	Fatty Acid Elongation
(KEGG) Fatty acid degradation	0.764857881	0.997779412	0.00061048	0.026425077	0.571153846	0.951582618	0.931010276	1	X1O2NoCyA - X1O2PlusCyA	Fatty Acid Degradation
(KEGG) Synthesis and degradation of ketone bodies	0.559139785	0.979994958	0.024390244	0.351916376	0.098076923	0.942982456	0.969849483	1	X1O2NoCyA - X1O2PlusCyA	Synthesis And Degradation Of Ketone Bodies
(KEGG) Steroid biosynthesis	0.00887072	0.306532652	0.434944238	0.945329815	0.173674589	0.942982456	0.938809916	1	X1O2NoCyA - X1O2PlusCyA	Steroid Biosynthesis
(KEGG) Primary bile acid biosynthesis	0.931818182	0.997779412	0.201863354	0.83945887	NA	NA	0.996669505	1	X1O2NoCyA - X1O2PlusCyA	Primary Bile Acid Biosynthesis
(KEGG) Ubiquinone and other terpenoid-quinone biosynthesis	0.495780591	0.963973577	0.600375235	0.945329815	NA	NA	0.991894431	1	X1O2NoCyA - X1O2PlusCyA	Ubiquinone And Other Terpenoid-Quinone Biosynthesis
(KEGG) Steroid hormone biosynthesis	0.046153846	0.434965035	0.285302594	0.93963789	NA	NA	0.836816954	1	X1O2NoCyA - X1O2PlusCyA	Steroid Hormone Biosynthesis
(KEGG) Oxidative phosphorylation	0.834724541	0.997779412	0.925970874	0.968493151	0.960093897	0.980320465	0.999952982	1	X1O2NoCyA - X1O2PlusCyA	Oxidative Phosphorylation
(KEGG) Arginine biosynthesis	0.107081174	0.603174603	0.711382114	0.945329815	NA	NA	0.906106592	1	X1O2NoCyA - X1O2PlusCyA	Arginine Biosynthesis
(KEGG) Purine metabolism	0.3904209	0.906126118	1	1	0.417266187	0.948231545	0.981355287	1	X1O2NoCyA - X1O2PlusCyA	Purine Metabolism
(KEGG) Caffeine metabolism	0.610655738	0.997779412	0.488272921	0.945329815	NA	NA	0.999166472	1	X1O2NoCyA - X1O2PlusCyA	Caffeine Metabolism
(KEGG) Pyrimidine metabolism	0.323782235	0.825913761	0.042527961	0.506688963	0.21	0.942982456	0.928363472	1	X1O2NoCyA - X1O2PlusCyA	Pyrimidine Metabolism
(KEGG) Alanine, aspartate and glutamate metabolism	0.120401338	0.603174603	0.581772784	0.945329815	0.975824176	0.981865727	0.988825049	1	X1O2NoCyA - X1O2PlusCyA	Alanine, Aspartate And Glutamate Metabolism
(KEGG) Glycine, serine and threonine metabolism	0.012133305	0.364753086	0.18227216	0.834739852	0.694230769	0.951582618	0.906714762	1	X1O2NoCyA - X1O2PlusCyA	Glycine, Serine And Threonine Metabolism
(KEGG) Cysteine and methionine metabolism	0.086153846	0.603174603	0.592017738	0.945329815	0.94239291	0.976455304	0.986850859	1	X1O2NoCyA - X1O2PlusCyA	Cysteine And Methionine Metabolism
(KEGG) Valine, leucine and isoleucine degradation	0.362940276	0.874995548	1.60E-07	4.84E-05	0.615023474	0.951582618	0.26498361	1	X1O2NoCyA - X1O2PlusCyA	Valine, Leucine And Isoleucine Degradation
(KEGG) Lysine degradation	0.071097372	0.552782071	0.0003382	0.017079087	0.087118786	0.942982456	0.407516533	1	X1O2NoCyA - X1O2PlusCyA	Lysine Degradation
(KEGG) Arginine and proline metabolism	0.114832536	0.603174603	0.153482881	0.830452016	0.540384615	0.951582618	0.951700398	1	X1O2NoCyA - X1O2PlusCyA	Arginine And Proline Metabolism
(KEGG) Histidine metabolism	0.063079777	0.530211102	0.015587143	0.282884999	NA	NA	0.362236558	1	X1O2NoCyA - X1O2PlusCyA	Histidine Metabolism
(KEGG) Tyrosine metabolism	0.522920204	0.975155144	0.333333333	0.945329815	NA	NA	0.994131932	1	X1O2NoCyA - X1O2PlusCyA	Tyrosine Metabolism
(KEGG) Phenylalanine metabolism	0.660482375	0.997779412	0.664596273	0.945329815	NA	NA	0.999166472	1	X1O2NoCyA - X1O2PlusCyA	Phenylalanine Metabolism
(KEGG) Tryptophan metabolism	0.495098039	0.963973577	0.016805049	0.282884999	0.571153846	0.951582618	0.952102533	1	X1O2NoCyA - X1O2PlusCyA	Tryptophan Metabolism
(KEGG) Phenylalanine, tyrosine and tryptophan biosynthesis	0.639344262	0.997779412	0.357142857	0.945329815	NA	NA	0.999166472	1	X1O2NoCyA - X1O2PlusCyA	Phenylalanine, Tyrosine And Tryptophan Biosynthesis
(KEGG) beta-Alanine metabolism	0.130578512	0.620429293	0.000264023	0.015999817	0.571153846	0.951582618	0.459208486	1	X1O2NoCyA - X1O2PlusCyA	Beta-Alanine Metabolism
(KEGG) Taurine and hypotaurine metabolism	0.994545455	1	0.748592871	0.945329815	NA	NA	0.945329815	1	X1O2NoCyA - X1O2PlusCyA	Taurine And Hypotaurine Metabolism
(KEGG) Phosphonate and phosphinate metabolism	0.965888689	0.997779412	0.646341463	0.945329815	0.000461398	0.119040692	0.970341586	1	X1O2NoCyA - X1O2PlusCyA	Phosphonate And Phosphinate Metabolism
(KEGG) Selenocompound metabolism	0.378478664	0.891718671	0.787262873	0.950854118	0.035211268	0.942982456	0.995064398	1	X1O2NoCyA - X1O2PlusCyA	Selenocompound Metabolism
(KEGG) D-Glutamine and D-glutamate metabolism	0.208988764	0.691441549	0.445993031	0.945329815	NA	NA	0.931321555	1	X1O2NoCyA - X1O2PlusCyA	D-Glutamine And D-Glutamate Metabolism
(KEGG) Glutathione metabolism	0.809904153	0.997779412	0.926573427	0.968493151	0.70989011	0.951582618	0.99988086	1	X1O2NoCyA - X1O2PlusCyA	Glutathione Metabolism
(KEGG) Starch and sucrose metabolism	0.853960396	0.997779412	0.738916256	0.945329815	0.222222222	0.942982456	0.999748719	1	X1O2NoCyA - X1O2PlusCyA	Starch And Sucrose Metabolism
(KEGG) N-Glycan biosynthesis	0.000189961	0.014769462	0.892773893	0.967340332	0.113345521	0.942982456	0.764252551	1	X1O2NoCyA - X1O2PlusCyA	N-Glycan Biosynthesis
(KEGG) Mucin type O-glycan biosynthesis	0.762068966	0.997779412	0.043478261	0.506688963	NA	NA	0.978492975	1	X1O2NoCyA - X1O2PlusCyA	Mucin Type O-Glycan Biosynthesis
(KEGG) Various types of N-glycan biosynthesis	0.056140351	0.498847118	0.227272727	0.857606011	NA	NA	0.77466422	1	X1O2NoCyA - X1O2PlusCyA	Various Types Of N-Glycan Biosynthesis
(KEGG) Mannose type O-glycan biosynthesis	0.289473684	0.803806391	0.014147003	0.282884999	NA	NA	0.578751173	1	X1O2NoCyA - X1O2PlusCyA	Mannose Type O-Glycan Biosynthesis
(KEGG) Amino sugar and nucleotide sugar metabolism	0.186813187	0.675568617	0.491428571	0.945329815	0.846385542	0.951582618	0.984061734	1	X1O2NoCyA - X1O2PlusCyA	Amino Sugar And Nucleotide Sugar Metabolism
(KEGG) Glycosaminoglycan degradation	0.138169257	0.622762885	0.058441558	0.571219103	NA	NA	0.636100531	1	X1O2NoCyA - X1O2PlusCyA	Glycosaminoglycan Degradation
(KEGG) Glycosaminoglycan biosynthesis - chondroitin sulfate / dermatan sulfate	0.143939394	0.630774524	0.671641791	0.945329815	NA	NA	0.914391127	1	X1O2NoCyA - X1O2PlusCyA	Glycosaminoglycan Biosynthesis - Chondroitin Sulfate / Dermatan Sulfate
(KEGG) Glycosaminoglycan biosynthesis - heparan sulfate / heparin	0.296229803	0.815287333	NA	NA	NA	NA	0.815287333	1	X1O2NoCyA - X1O2PlusCyA	Glycosaminoglycan Biosynthesis - Heparan Sulfate / Heparin
(KEGG) Glycerolipid metabolism	0.560897436	0.979994958	0.066747573	0.615995397	0.888554217	0.959192418	0.990896256	1	X1O2NoCyA - X1O2PlusCyA	Glycerolipid Metabolism
(KEGG) Inositol phosphate metabolism	0.997032641	1	0.17454955	0.834739852	0.143410853	0.942982456	0.96450272	1	X1O2NoCyA - X1O2PlusCyA	Inositol Phosphate Metabolism
(KEGG) Glycosylphosphatidylinositol (GPI)-anchor biosynthesis	0.884803922	0.997779412	0.184579439	0.834739852	NA	NA	0.996530722	1	X1O2NoCyA - X1O2PlusCyA	Glycosylphosphatidylinositol (Gpi)-Anchor Biosynthesis
(KEGG) Glycerophospholipid metabolism	0.13141994	0.620429293	0.265282584	0.913416169	0.128813559	0.942982456	0.969660087	1	X1O2NoCyA - X1O2PlusCyA	Glycerophospholipid Metabolism
(KEGG) Ether lipid metabolism	0.579207921	0.997779412	0.775216138	0.947139072	NA	NA	0.999199217	1	X1O2NoCyA - X1O2PlusCyA	Ether Lipid Metabolism
(KEGG) Arachidonic acid metabolism	0.667493797	0.997779412	0.233766234	0.857606011	0.284232365	0.942982456	0.999244345	1	X1O2NoCyA - X1O2PlusCyA	Arachidonic Acid Metabolism
(KEGG) Linoleic acid metabolism	0.818565401	0.997779412	NA	NA	NA	NA	0.997779412	1	X1O2NoCyA - X1O2PlusCyA	Linoleic Acid Metabolism
(KEGG) alpha-Linolenic acid metabolism	0.861363636	0.997779412	0.900621118	0.967340332	NA	NA	0.999541722	1	X1O2NoCyA - X1O2PlusCyA	Alpha-Linolenic Acid Metabolism
(KEGG) Sphingolipid metabolism	0.777429467	0.997779412	0.962025316	0.97489522	0.461805556	0.948231545	0.999897594	1	X1O2NoCyA - X1O2PlusCyA	Sphingolipid Metabolism
(KEGG) Glycosphingolipid biosynthesis - lacto and neolacto series	0.887931034	0.997779412	NA	NA	NA	NA	0.997779412	1	X1O2NoCyA - X1O2PlusCyA	Glycosphingolipid Biosynthesis - Lacto And Neolacto Series
(KEGG) Glycosphingolipid biosynthesis - globo and isoglobo series	0.963809524	0.997779412	0.173184358	0.834739852	NA	NA	0.996530722	1	X1O2NoCyA - X1O2PlusCyA	Glycosphingolipid Biosynthesis - Globo And Isoglobo Series
(KEGG) Glycosphingolipid biosynthesis - ganglio series	0.170940171	0.656325842	0.704968944	0.945329815	NA	NA	0.921725517	1	X1O2NoCyA - X1O2PlusCyA	Glycosphingolipid Biosynthesis - Ganglio Series
(KEGG) Pyruvate metabolism	0.616	0.997779412	0.007074162	0.178622593	0.227692308	0.942982456	0.978485599	1	X1O2NoCyA - X1O2PlusCyA	Pyruvate Metabolism
(KEGG) Glyoxylate and dicarboxylate metabolism	0.704132231	0.997779412	0.078947368	0.665868538	0.426373626	0.948231545	0.997671635	1	X1O2NoCyA - X1O2PlusCyA	Glyoxylate And Dicarboxylate Metabolism
(KEGG) Propanoate metabolism	0.883572568	0.997779412	0.002012303	0.076215959	0.737951807	0.951582618	0.962051516	1	X1O2NoCyA - X1O2PlusCyA	Propanoate Metabolism
(KEGG) Butanoate metabolism	0.612068966	0.997779412	0.016465989	0.282884999	0.452747253	0.948231545	0.987803615	1	X1O2NoCyA - X1O2PlusCyA	Butanoate Metabolism
(KEGG) One carbon pool by folate	0.153448276	0.630774524	0.011063298	0.257859947	0.363461538	0.948231545	0.775601138	1	X1O2NoCyA - X1O2PlusCyA	One Carbon Pool By Folate
(KEGG) Thiamine metabolism	0.48427673	0.963973577	0.763636364	0.947010133	NA	NA	0.992132219	1	X1O2NoCyA - X1O2PlusCyA	Thiamine Metabolism
(KEGG) Riboflavin metabolism	0.978494624	0.997779412	0.557453416	0.945329815	NA	NA	0.999166472	1	X1O2NoCyA - X1O2PlusCyA	Riboflavin Metabolism
(KEGG) Vitamin B6 metabolism	0.68940754	0.997779412	0.539719626	0.945329815	NA	NA	0.999166472	1	X1O2NoCyA - X1O2PlusCyA	Vitamin B6 Metabolism
(KEGG) Nicotinate and nicotinamide metabolism	0.900497512	0.997779412	0.926701571	0.968493151	0.776049767	0.951582618	0.99988086	1	X1O2NoCyA - X1O2PlusCyA	Nicotinate And Nicotinamide Metabolism
(KEGG) Pantothenate and CoA biosynthesis	0.73415493	0.997779412	0.003900542	0.116882886	0.410989011	0.948231545	0.970953431	1	X1O2NoCyA - X1O2PlusCyA	Pantothenate And Coa Biosynthesis
(KEGG) Biotin metabolism	0.990654206	1	NA	NA	NA	NA	1	1	X1O2NoCyA - X1O2PlusCyA	Biotin Metabolism
(KEGG) Lipoic acid metabolism	0.785871965	0.997779412	0.076759062	0.665868538	NA	NA	0.989686305	1	X1O2NoCyA - X1O2PlusCyA	Lipoic Acid Metabolism
(KEGG) Folate biosynthesis	0.043981481	0.427445023	0.879166667	0.967340332	0.446153846	0.948231545	0.971178356	1	X1O2NoCyA - X1O2PlusCyA	Folate Biosynthesis
(KEGG) Retinol metabolism	0.111111111	0.603174603	0.376488095	0.945329815	NA	NA	0.906106592	1	X1O2NoCyA - X1O2PlusCyA	Retinol Metabolism
(KEGG) Porphyrin and chlorophyll metabolism	0.071090047	0.552782071	0.86036036	0.967340332	NA	NA	0.9188042	1	X1O2NoCyA - X1O2PlusCyA	Porphyrin And Chlorophyll Metabolism
(KEGG) Terpenoid backbone biosynthesis	0.150121065	0.630774524	0.026217228	0.361082737	0.042253521	0.942982456	0.815910223	1	X1O2NoCyA - X1O2PlusCyA	Terpenoid Backbone Biosynthesis
(KEGG) Nitrogen metabolism	0.666666667	0.997779412	0.631130064	0.945329815	NA	NA	0.999166472	1	X1O2NoCyA - X1O2PlusCyA	Nitrogen Metabolism
(KEGG) Sulfur metabolism	0.647798742	0.997779412	0.112391931	0.720358732	NA	NA	0.992337413	1	X1O2NoCyA - X1O2PlusCyA	Sulfur Metabolism
(KEGG) Aminoacyl-tRNA biosynthesis	0.984946237	0.997779412	0.288690476	0.940572197	0.005280529	0.532687815	0.995206104	1	X1O2NoCyA - X1O2PlusCyA	Aminoacyl-Trna Biosynthesis
(KEGG) Metabolism of xenobiotics by cytochrome P450	0.652542373	0.997779412	0.393939394	0.945329815	0.755769231	0.951582618	0.999788756	1	X1O2NoCyA - X1O2PlusCyA	Metabolism Of Xenobiotics By Cytochrome P450
(KEGG) Drug metabolism - cytochrome P450	0.113801453	0.603174603	0.946808511	0.972484674	0.755769231	0.951582618	0.986701204	1	X1O2NoCyA - X1O2PlusCyA	Drug Metabolism - Cytochrome P450
(KEGG) Drug metabolism - other enzymes	0.219444444	0.700539759	0.933333333	0.968493151	0.82717873	0.951582618	0.990244956	1	X1O2NoCyA - X1O2PlusCyA	Drug Metabolism - Other Enzymes
(KEGG) Biosynthesis of unsaturated fatty acids	0.752727273	0.997779412	0.418154762	0.945329815	NA	NA	0.999166472	1	X1O2NoCyA - X1O2PlusCyA	Biosynthesis Of Unsaturated Fatty Acids
(KEGG) Metabolic pathways	0.028571429	0.364753086	0.004243273	0.116882886	0.108331354	0.942982456	0.510091206	1	X1O2NoCyA - X1O2PlusCyA	Metabolic Pathways
(KEGG) Carbon metabolism	0.158227848	0.630774524	2.69E-05	0.002034552	0.02620907	0.942982456	0.289991125	1	X1O2NoCyA - X1O2PlusCyA	Carbon Metabolism
(KEGG) 2-Oxocarboxylic acid metabolism	0.692982456	0.997779412	0.003844217	0.116882886	NA	NA	0.878950206	1	X1O2NoCyA - X1O2PlusCyA	2-Oxocarboxylic Acid Metabolism
(KEGG) Fatty acid metabolism	0.713467049	0.997779412	1.70E-05	0.001720689	0.150510204	0.942982456	0.80676558	1	X1O2NoCyA - X1O2PlusCyA	Fatty Acid Metabolism
(KEGG) Biosynthesis of amino acids	0.088414634	0.603174603	0.046536797	0.522246272	0.088435374	0.942982456	0.863378572	1	X1O2NoCyA - X1O2PlusCyA	Biosynthesis Of Amino Acids
(KEGG) EGFR tyrosine kinase inhibitor resistance	0.798780488	0.997779412	0.833333333	0.965599764	0.560606061	0.951582618	0.999869801	1	X1O2NoCyA - X1O2PlusCyA	Egfr Tyrosine Kinase Inhibitor Resistance
(KEGG) Endocrine resistance	0.180064309	0.666666667	0.649659864	0.945329815	0.394132653	0.948231545	0.982699919	1	X1O2NoCyA - X1O2PlusCyA	Endocrine Resistance
(KEGG) Antifolate resistance	0.322160149	0.825913761	0.278097983	0.930600169	0.859375	0.951582618	0.990736235	1	X1O2NoCyA - X1O2PlusCyA	Antifolate Resistance
(KEGG) Platinum drug resistance	0.436813187	0.936966187	0.759345794	0.946838583	0.266211604	0.942982456	0.996814116	1	X1O2NoCyA - X1O2PlusCyA	Platinum Drug Resistance
(KEGG) Ribosome biogenesis in eukaryotes	0.313229572	0.825913761	0.535181237	0.945329815	0.313278008	0.948231545	0.991935027	1	X1O2NoCyA - X1O2PlusCyA	Ribosome Biogenesis In Eukaryotes
(KEGG) RNA transport	0.897959184	0.997779412	0.144024515	0.808137555	0.616759777	0.951582618	0.999045685	1	X1O2NoCyA - X1O2PlusCyA	Rna Transport
(KEGG) mRNA surveillance pathway	0.008519212	0.306532652	0.747311828	0.945329815	0.823809524	0.951582618	0.944205973	1	X1O2NoCyA - X1O2PlusCyA	Mrna Surveillance Pathway
(KEGG) RNA degradation	0.801843318	0.997779412	0.052777778	0.551436782	0.919444444	0.969121562	0.997410779	1	X1O2NoCyA - X1O2PlusCyA	Rna Degradation
(KEGG) PPAR signaling pathway	0.938556068	0.997779412	0.10955711	0.720358732	0.21978022	0.942982456	0.998086459	1	X1O2NoCyA - X1O2PlusCyA	Ppar Signaling Pathway
(KEGG) Homologous recombination	0.041939097	0.420743844	0.886075949	0.967340332	0.725464191	0.951582618	0.971756551	1	X1O2NoCyA - X1O2PlusCyA	Homologous Recombination
(KEGG) Fanconi anemia pathway	0.00062708	0.037094528	0.820023838	0.959332907	0.552030457	0.951582618	0.824879598	1	X1O2NoCyA - X1O2PlusCyA	Fanconi Anemia Pathway
(KEGG) MAPK signaling pathway	0.445026178	0.936966187	0.355670103	0.945329815	0.636163175	0.951582618	0.9971651	1	X1O2NoCyA - X1O2PlusCyA	Mapk Signaling Pathway
(KEGG) ErbB signaling pathway	0.934782609	0.997779412	0.691704036	0.945329815	0.510817308	0.951582618	0.999788756	1	X1O2NoCyA - X1O2PlusCyA	Erbb Signaling Pathway
(KEGG) Ras signaling pathway	0.964577657	0.997779412	0.471898197	0.945329815	0.671445639	0.951582618	0.999788756	1	X1O2NoCyA - X1O2PlusCyA	Ras Signaling Pathway
(KEGG) Rap1 signaling pathway	0.964236589	0.997779412	0.236870311	0.857606011	0.79	0.951582618	0.999356222	1	X1O2NoCyA - X1O2PlusCyA	Rap1 Signaling Pathway
(KEGG) Calcium signaling pathway	0.654061625	0.997779412	0.587458746	0.945329815	0.28440367	0.942982456	0.999748719	1	X1O2NoCyA - X1O2PlusCyA	Calcium Signaling Pathway
(KEGG) cGMP-PKG signaling pathway	0.712903226	0.997779412	0.555555556	0.945329815	0.435294118	0.948231545	0.999773309	1	X1O2NoCyA - X1O2PlusCyA	Cgmp-Pkg Signaling Pathway
(KEGG) cAMP signaling pathway	0.709342561	0.997779412	0.648387097	0.945329815	0.38510101	0.948231545	0.999773309	1	X1O2NoCyA - X1O2PlusCyA	Camp Signaling Pathway
(KEGG) Cytokine-cytokine receptor interaction	0.020104258	0.364753086	0.546239211	0.945329815	0.254237288	0.942982456	0.949204599	1	X1O2NoCyA - X1O2PlusCyA	Cytokine-Cytokine Receptor Interaction
(KEGG) Viral protein interaction with cytokine and cytokine receptor	0.031666667	0.364753086	0.357575758	0.945329815	0.481318681	0.951582618	0.953853641	1	X1O2NoCyA - X1O2PlusCyA	Viral Protein Interaction With Cytokine And Cytokine Receptor
(KEGG) Chemokine signaling pathway	0.221843003	0.700539759	0.391073326	0.945329815	0.429086538	0.948231545	0.984920124	1	X1O2NoCyA - X1O2PlusCyA	Chemokine Signaling Pathway
(KEGG) NF-kappa B signaling pathway	0.00071565	0.037094528	0.933106576	0.968493151	0.576923077	0.951582618	0.841623234	1	X1O2NoCyA - X1O2PlusCyA	Nf-Kappa B Signaling Pathway
(KEGG) HIF-1 signaling pathway	0.928802589	0.997779412	0.751895991	0.945329815	0.930372149	0.972973762	0.999883021	1	X1O2NoCyA - X1O2PlusCyA	Hif-1 Signaling Pathway
(KEGG) FoxO signaling pathway	0.807092199	0.997779412	0.903575298	0.967340332	0.089371981	0.942982456	0.999852156	1	X1O2NoCyA - X1O2PlusCyA	Foxo Signaling Pathway
(KEGG) Phosphatidylinositol signaling system	0.625	0.997779412	0.164096916	0.834739852	0.358942065	0.948231545	0.999167445	1	X1O2NoCyA - X1O2PlusCyA	Phosphatidylinositol Signaling System
(KEGG) Sphingolipid signaling pathway	0.893890675	0.997779412	0.668838219	0.945329815	0.382113821	0.948231545	0.999773309	1	X1O2NoCyA - X1O2PlusCyA	Sphingolipid Signaling Pathway
(KEGG) Phospholipase D signaling pathway	0.545985401	0.979994958	0.094339623	0.71280623	0.701282051	0.951582618	0.99321679	1	X1O2NoCyA - X1O2PlusCyA	Phospholipase D Signaling Pathway
(KEGG) Neuroactive ligand-receptor interaction	0.702160494	0.997779412	0.700934579	0.945329815	NA	NA	0.999166472	1	X1O2NoCyA - X1O2PlusCyA	Neuroactive Ligand-Receptor Interaction
(KEGG) Cell cycle	3.44E-07	0.000106873	0.374353671	0.945329815	0.78125	0.951582618	0.399594147	1	X1O2NoCyA - X1O2PlusCyA	Cell Cycle
(KEGG) Oocyte meiosis	2.84E-05	0.002939478	0.960763521	0.97489522	0.28125	0.942982456	0.674603289	1	X1O2NoCyA - X1O2PlusCyA	Oocyte Meiosis
(KEGG) p53 signaling pathway	0.019197999	0.364753086	0.906682028	0.967340332	0.986394558	0.986394558	0.983803343	1	X1O2NoCyA - X1O2PlusCyA	P53 Signaling Pathway
(KEGG) Sulfur relay system	0.51047619	0.975155144	0.555555556	0.945329815	0.769230769	0.951582618	0.998720117	1	X1O2NoCyA - X1O2PlusCyA	Sulfur Relay System
(KEGG) SNARE interactions in vesicular transport	0.131666667	0.620429293	0.214723926	0.856070391	0.674698795	0.951582618	0.959878311	1	X1O2NoCyA - X1O2PlusCyA	Snare Interactions In Vesicular Transport
(KEGG) Autophagy - other	0.747107438	0.997779412	0.620689655	0.945329815	0.113888889	0.942982456	0.999748719	1	X1O2NoCyA - X1O2PlusCyA	Autophagy - Other
(KEGG) Mitophagy - animal	0.314199396	0.825913761	0.090909091	0.71280623	0.253968254	0.942982456	0.962320288	1	X1O2NoCyA - X1O2PlusCyA	Mitophagy - Animal
(KEGG) Autophagy - animal	0.474576271	0.963973577	0.881606765	0.967340332	0.697072072	0.951582618	0.998897938	1	X1O2NoCyA - X1O2PlusCyA	Autophagy - Animal
(KEGG) Protein processing in endoplasmic reticulum	1.98E-05	0.002939478	0.461711712	0.945329815	0.843537415	0.951582618	0.615153544	1	X1O2NoCyA - X1O2PlusCyA	Protein Processing In Endoplasmic Reticulum
(KEGG) Endocytosis	0.916149068	0.997779412	0.993499458	0.996789192	0.96762142	0.980320465	0.999994727	1	X1O2NoCyA - X1O2PlusCyA	Endocytosis
(KEGG) Phagosome	0.109452736	0.603174603	0.818181818	0.959332907	0.713333333	0.951582618	0.982826278	1	X1O2NoCyA - X1O2PlusCyA	Phagosome
(KEGG) Peroxisome	0.463687151	0.958616901	0.928571429	0.968493151	0.199170124	0.942982456	0.998593024	1	X1O2NoCyA - X1O2PlusCyA	Peroxisome
(KEGG) mTOR signaling pathway	0.607142857	0.997779412	0.857754011	0.967340332	0.792192882	0.951582618	0.999876468	1	X1O2NoCyA - X1O2PlusCyA	Mtor Signaling Pathway
(KEGG) PI3K-Akt signaling pathway	0.445887446	0.936966187	0.778578785	0.947427196	0.291759465	0.948231545	0.997098066	1	X1O2NoCyA - X1O2PlusCyA	Pi3k-Akt Signaling Pathway
(KEGG) AMPK signaling pathway	0.062222222	0.530211102	0.715071507	0.945329815	0.82437276	0.951582618	0.972999387	1	X1O2NoCyA - X1O2PlusCyA	Ampk Signaling Pathway
(KEGG) Apoptosis	0.223001403	0.700539759	0.648246546	0.945329815	0.769323671	0.951582618	0.985618614	1	X1O2NoCyA - X1O2PlusCyA	Apoptosis
(KEGG) Longevity regulating pathway	0.307692308	0.825913761	0.655210643	0.945329815	0.931490385	0.972973762	0.995035398	1	X1O2NoCyA - X1O2PlusCyA	Longevity Regulating Pathway
(KEGG) Longevity regulating pathway - multiple species	0.514285714	0.975155144	0.670506912	0.945329815	0.949612403	0.98	0.999409206	1	X1O2NoCyA - X1O2PlusCyA	Longevity Regulating Pathway - Multiple Species
(KEGG) Apoptosis - multiple species	0.432835821	0.936966187	0.883495146	0.967340332	0.895408163	0.962563776	0.998538512	1	X1O2NoCyA - X1O2PlusCyA	Apoptosis - Multiple Species
(KEGG) Ferroptosis	0.386120996	0.902884435	0.237752161	0.857606011	0.719444444	0.951582618	0.98998202	1	X1O2NoCyA - X1O2PlusCyA	Ferroptosis
(KEGG) Necroptosis	0.710638298	0.997779412	0.609257266	0.945329815	0.399758454	0.948231545	0.999773309	1	X1O2NoCyA - X1O2PlusCyA	Necroptosis
(KEGG) Cellular senescence	0.135036496	0.622762885	0.366357069	0.945329815	0.730337079	0.951582618	0.980473444	1	X1O2NoCyA - X1O2PlusCyA	Cellular Senescence
(KEGG) Cardiac muscle contraction	0.438636364	0.936966187	0.198847262	0.83945887	NA	NA	0.962734922	1	X1O2NoCyA - X1O2PlusCyA	Cardiac Muscle Contraction
(KEGG) Adrenergic signaling in cardiomyocytes	0.066006601	0.540211916	0.418502203	0.945329815	0.833097595	0.951582618	0.973892503	1	X1O2NoCyA - X1O2PlusCyA	Adrenergic Signaling In Cardiomyocytes
(KEGG) Vascular smooth muscle contraction	0.901033973	0.997779412	0.610986547	0.945329815	0.252564103	0.942982456	0.999748719	1	X1O2NoCyA - X1O2PlusCyA	Vascular Smooth Muscle Contraction
(KEGG) Wnt signaling pathway	0.797202797	0.997779412	0.672095548	0.945329815	0.074307305	0.942982456	0.999748719	1	X1O2NoCyA - X1O2PlusCyA	Wnt Signaling Pathway
(KEGG) Notch signaling pathway	0.154559505	0.630774524	0.08131068	0.665868538	0.30801105	0.948231545	0.916220172	1	X1O2NoCyA - X1O2PlusCyA	Notch Signaling Pathway
(KEGG) Hedgehog signaling pathway	0.801626016	0.997779412	0.246835443	0.879895756	0.961595273	0.980320465	0.999776131	1	X1O2NoCyA - X1O2PlusCyA	Hedgehog Signaling Pathway
(KEGG) TGF-beta signaling pathway	0.679941003	0.997779412	0.620967742	0.945329815	0.700141443	0.951582618	0.999788756	1	X1O2NoCyA - X1O2PlusCyA	Tgf-Beta Signaling Pathway
(KEGG) Axon guidance	0.965397924	0.997779412	0.106175515	0.720358732	0.261077844	0.942982456	0.998086459	1	X1O2NoCyA - X1O2PlusCyA	Axon Guidance
(KEGG) VEGF signaling pathway	0.918079096	0.997779412	0.116493656	0.720358732	0.335135135	0.948231545	0.998247442	1	X1O2NoCyA - X1O2PlusCyA	Vegf Signaling Pathway
(KEGG) Apelin signaling pathway	0.340909091	0.848181818	0.940528634	0.969320327	0.920289855	0.969121562	0.997043576	1	X1O2NoCyA - X1O2PlusCyA	Apelin Signaling Pathway
(KEGG) Osteoclast differentiation	0.840057637	0.997779412	0.54978355	0.945329815	0.777085928	0.951582618	0.999788756	1	X1O2NoCyA - X1O2PlusCyA	Osteoclast Differentiation
(KEGG) Hippo signaling pathway	0.193771626	0.678014422	0.715376227	0.945329815	0.112373737	0.942982456	0.982295594	1	X1O2NoCyA - X1O2PlusCyA	Hippo Signaling Pathway
(KEGG) Hippo signaling pathway - multiple species	0.650753769	0.997779412	0.75	0.945329815	0.124416796	0.942982456	0.999748719	1	X1O2NoCyA - X1O2PlusCyA	Hippo Signaling Pathway - Multiple Species
(KEGG) Focal adhesion	0.896797153	0.997779412	0.161670236	0.834739852	0.238095238	0.942982456	0.999085732	1	X1O2NoCyA - X1O2PlusCyA	Focal Adhesion
(KEGG) ECM-receptor interaction	0.739010989	0.997779412	0.811538462	0.957651344	0.918681319	0.969121562	0.999898982	1	X1O2NoCyA - X1O2PlusCyA	Ecm-Receptor Interaction
(KEGG) Cell adhesion molecules	0.28440367	0.796842714	0.015506042	0.282884999	0.661016949	0.951582618	0.865743211	1	X1O2NoCyA - X1O2PlusCyA	Cell Adhesion Molecules
(KEGG) Adherens junction	0.028199584	0.364753086	0.385844749	0.945329815	0.878378378	0.953698936	0.955038071	1	X1O2NoCyA - X1O2PlusCyA	Adherens Junction
(KEGG) Tight junction	0.002376627	0.105590145	0.588735388	0.945329815	0.632	0.951582618	0.877217055	1	X1O2NoCyA - X1O2PlusCyA	Tight Junction
(KEGG) Gap junction	0.494219653	0.963973577	0.176674365	0.834739852	0.310734463	0.948231545	0.994460896	1	X1O2NoCyA - X1O2PlusCyA	Gap Junction
(KEGG) Signaling pathways regulating pluripotency of stem cells	0.597058824	0.997779412	0.404844291	0.945329815	0.959459459	0.980320465	0.999913872	1	X1O2NoCyA - X1O2PlusCyA	Signaling Pathways Regulating Pluripotency Of Stem Cells
(KEGG) Complement and coagulation cascades	0.438016529	0.936966187	0.462797619	0.945329815	NA	NA	0.98658295	1	X1O2NoCyA - X1O2PlusCyA	Complement And Coagulation Cascades
(KEGG) Platelet activation	0.122186495	0.603174603	0.869047619	0.967340332	0.81981982	0.951582618	0.985137823	1	X1O2NoCyA - X1O2PlusCyA	Platelet Activation
(KEGG) Antigen processing and presentation	0.739875389	0.997779412	0.563084112	0.945329815	0.279863481	0.942982456	0.999748719	1	X1O2NoCyA - X1O2PlusCyA	Antigen Processing And Presentation
(KEGG) Renin-angiotensin system	0.485655738	0.963973577	NA	NA	NA	NA	0.963973577	1	X1O2NoCyA - X1O2PlusCyA	Renin-Angiotensin System
(KEGG) Toll-like receptor signaling pathway	0.961820852	0.997779412	0.667792793	0.945329815	0.833333333	0.951582618	0.999788756	1	X1O2NoCyA - X1O2PlusCyA	Toll-Like Receptor Signaling Pathway
(KEGG) NOD-like receptor signaling pathway	0.267882188	0.771401486	0.938363443	0.969320327	0.853046595	0.951582618	0.993207166	1	X1O2NoCyA - X1O2PlusCyA	Nod-Like Receptor Signaling Pathway
(KEGG) RIG-I-like receptor signaling pathway	0.040123457	0.415946502	0.358208955	0.945329815	0.823607427	0.951582618	0.960839028	1	X1O2NoCyA - X1O2PlusCyA	Rig-I-Like Receptor Signaling Pathway
(KEGG) Cytosolic DNA-sensing pathway	0.157024793	0.630774524	0.797246558	0.951046091	0.236923077	0.942982456	0.98033593	1	X1O2NoCyA - X1O2PlusCyA	Cytosolic Dna-Sensing Pathway
(KEGG) C-type lectin receptor signaling pathway	0.844250364	0.997779412	0.485682819	0.945329815	0.51010101	0.951582618	0.999788756	1	X1O2NoCyA - X1O2PlusCyA	C-Type Lectin Receptor Signaling Pathway
(KEGG) JAK-STAT signaling pathway	0.890322581	0.997779412	0.70669746	0.945329815	0.560846561	0.951582618	0.999788756	1	X1O2NoCyA - X1O2PlusCyA	Jak-Stat Signaling Pathway
(KEGG) Natural killer cell mediated cytotoxicity	0.113537118	0.603174603	0.233766234	0.857606011	0.276515152	0.942982456	0.953614858	1	X1O2NoCyA - X1O2PlusCyA	Natural Killer Cell Mediated Cytotoxicity
(KEGG) IL-17 signaling pathway	0.170175439	0.656325842	0.745535714	0.945329815	0.937704918	0.9755156	0.989090813	1	X1O2NoCyA - X1O2PlusCyA	Il-17 Signaling Pathway
(KEGG) Th1 and Th2 cell differentiation	0.634375	0.997779412	0.049889135	0.539871714	0.285087719	0.942982456	0.995509196	1	X1O2NoCyA - X1O2PlusCyA	Th1 And Th2 Cell Differentiation
(KEGG) Th17 cell differentiation	0.371165644	0.887942426	0.096452328	0.71280623	0.260204082	0.942982456	0.97371862	1	X1O2NoCyA - X1O2PlusCyA	Th17 Cell Differentiation
(KEGG) T cell receptor signaling pathway	0.880126183	0.997779412	0.228013029	0.857606011	0.794554455	0.951582618	0.999356222	1	X1O2NoCyA - X1O2PlusCyA	T Cell Receptor Signaling Pathway
(KEGG) B cell receptor signaling pathway	0.590625	0.997779412	0.386782232	0.945329815	0.320048309	0.948231545	0.999773309	1	X1O2NoCyA - X1O2PlusCyA	B Cell Receptor Signaling Pathway
(KEGG) Fc epsilon RI signaling pathway	0.961715161	0.997779412	0.115296804	0.720358732	0.179378531	0.942982456	0.998086459	1	X1O2NoCyA - X1O2PlusCyA	Fc Epsilon Ri Signaling Pathway
(KEGG) Fc gamma R-mediated phagocytosis	0.2125	0.695657895	0.126651982	0.76574083	0.53680203	0.951582618	0.952809052	1	X1O2NoCyA - X1O2PlusCyA	Fc Gamma R-Mediated Phagocytosis
(KEGG) TNF signaling pathway	0.199706314	0.682512788	0.53539823	0.945329815	0.430894309	0.948231545	0.983758507	1	X1O2NoCyA - X1O2PlusCyA	Tnf Signaling Pathway
(KEGG) Leukocyte transendothelial migration	0.204747774	0.684694171	0.129955947	0.76574083	0.096491228	0.942982456	0.946141426	1	X1O2NoCyA - X1O2PlusCyA	Leukocyte Transendothelial Migration
(KEGG) Intestinal immune network for IgA production	0.017456455	0.364753086	0.824242424	0.960559441	0.867346939	0.952104805	0.962177495	1	X1O2NoCyA - X1O2PlusCyA	Intestinal Immune Network For Iga Production
(KEGG) Circadian rhythm	0.781862745	0.997779412	0.271653543	0.924842962	0.660968661	0.951582618	0.999700055	1	X1O2NoCyA - X1O2PlusCyA	Circadian Rhythm
(KEGG) Circadian entrainment	0.119318182	0.603174603	0.714788732	0.945329815	0.852289513	0.951582618	0.979028357	1	X1O2NoCyA - X1O2PlusCyA	Circadian Entrainment
(KEGG) Thermogenesis	0.554733728	0.979994958	0.773127753	0.947139072	0.464585834	0.948231545	0.998891688	1	X1O2NoCyA - X1O2PlusCyA	Thermogenesis
(KEGG) Long-term potentiation	0.669491525	0.997779412	0.466666667	0.945329815	0.014172869	0.73132002	0.998267223	1	X1O2NoCyA - X1O2PlusCyA	Long-Term Potentiation
(KEGG) Synaptic vesicle cycle	0.398275862	0.917509579	0.462264151	0.945329815	0.163461538	0.942982456	0.995836142	1	X1O2NoCyA - X1O2PlusCyA	Synaptic Vesicle Cycle
(KEGG) Neurotrophin signaling pathway	0.409090909	0.921936759	0.83494105	0.965599764	0.072532699	0.942982456	0.997297288	1	X1O2NoCyA - X1O2PlusCyA	Neurotrophin Signaling Pathway
(KEGG) Retrograde endocannabinoid signaling	0.151419558	0.630774524	0.345434543	0.945329815	0.778846154	0.951582618	0.981045793	1	X1O2NoCyA - X1O2PlusCyA	Retrograde Endocannabinoid Signaling
(KEGG) Glutamatergic synapse	0.522988506	0.975155144	0.451388889	0.945329815	0.452238806	0.948231545	0.998638752	1	X1O2NoCyA - X1O2PlusCyA	Glutamatergic Synapse
(KEGG) Cholinergic synapse	0.156804734	0.630774524	0.906285714	0.967340332	0.618233618	0.951582618	0.986637303	1	X1O2NoCyA - X1O2PlusCyA	Cholinergic Synapse
(KEGG) Serotonergic synapse	0.925501433	0.997779412	0.14	0.800377358	0.402985075	0.948231545	0.998926629	1	X1O2NoCyA - X1O2PlusCyA	Serotonergic Synapse
(KEGG) GABAergic synapse	0.552	0.979994958	0.699624531	0.945329815	0.694230769	0.951582618	0.998925166	1	X1O2NoCyA - X1O2PlusCyA	Gabaergic Synapse
(KEGG) Dopaminergic synapse	0.324758842	0.825913761	0.388235294	0.945329815	0.578378378	0.951582618	0.992339451	1	X1O2NoCyA - X1O2PlusCyA	Dopaminergic Synapse
(KEGG) Long-term depression	0.42032967	0.933732339	0.534246575	0.945329815	0.273624824	0.942982456	0.99658751	1	X1O2NoCyA - X1O2PlusCyA	Long-Term Depression
(KEGG) Olfactory transduction	0.031274096	0.364753086	0.882051282	0.967340332	0.442413163	0.948231545	0.964411825	1	X1O2NoCyA - X1O2PlusCyA	Olfactory Transduction
(KEGG) Taste transduction	0.191846523	0.678014422	0.1875	0.835477941	0.006194044	0.532687815	0.809947008	1	X1O2NoCyA - X1O2PlusCyA	Taste Transduction
(KEGG) Phototransduction	0.149028078	0.630774524	0.377094972	0.945329815	NA	NA	0.914391127	1	X1O2NoCyA - X1O2PlusCyA	Phototransduction
(KEGG) Inflammatory mediator regulation of TRP channels	0.942528736	0.997779412	0.455479452	0.945329815	0.574047955	0.951582618	0.999788756	1	X1O2NoCyA - X1O2PlusCyA	Inflammatory Mediator Regulation Of Trp Channels
(KEGG) Regulation of actin cytoskeleton	0.546468401	0.979994958	0.427094105	0.945329815	0.601351351	0.951582618	0.998925166	1	X1O2NoCyA - X1O2PlusCyA	Regulation Of Actin Cytoskeleton
(KEGG) Insulin signaling pathway	0.740532959	0.997779412	0.497348887	0.945329815	0.30518018	0.948231545	0.999773309	1	X1O2NoCyA - X1O2PlusCyA	Insulin Signaling Pathway
(KEGG) Insulin secretion	0.019791966	0.364753086	0.279487179	0.930600169	0.169444444	0.942982456	0.941488738	1	X1O2NoCyA - X1O2PlusCyA	Insulin Secretion
(KEGG) GnRH signaling pathway	0.919003115	0.997779412	0.2043379	0.83945887	0.132768362	0.942982456	0.999119467	1	X1O2NoCyA - X1O2PlusCyA	Gnrh Signaling Pathway
(KEGG) Ovarian steroidogenesis	0.405772496	0.921133184	0.373611111	0.945329815	0.251923077	0.942982456	0.996004744	1	X1O2NoCyA - X1O2PlusCyA	Ovarian Steroidogenesis
(KEGG) Progesterone-mediated oocyte maturation	0.13803681	0.622762885	0.70814978	0.945329815	0.167506297	0.942982456	0.978172639	1	X1O2NoCyA - X1O2PlusCyA	Progesterone-Mediated Oocyte Maturation
(KEGG) Estrogen signaling pathway	0.803230543	0.997779412	0.875428571	0.967340332	0.453580902	0.948231545	0.999867107	1	X1O2NoCyA - X1O2PlusCyA	Estrogen Signaling Pathway
(KEGG) Melanogenesis	0.905882353	0.997779412	0.555164319	0.945329815	0.170662906	0.942982456	0.999748719	1	X1O2NoCyA - X1O2PlusCyA	Melanogenesis
(KEGG) Prolactin signaling pathway	0.326647564	0.825913761	0.540540541	0.945329815	0.441466855	0.948231545	0.991935027	1	X1O2NoCyA - X1O2PlusCyA	Prolactin Signaling Pathway
(KEGG) Thyroid hormone synthesis	0.024115756	0.364753086	0.586121437	0.945329815	0.778461538	0.951582618	0.953853641	1	X1O2NoCyA - X1O2PlusCyA	Thyroid Hormone Synthesis
(KEGG) Thyroid hormone signaling pathway	0.983766234	0.997779412	0.03444564	0.434876211	0.72175981	0.951582618	0.993903701	1	X1O2NoCyA - X1O2PlusCyA	Thyroid Hormone Signaling Pathway
(KEGG) Adipocytokine signaling pathway	0.014530546	0.364753086	0.201845444	0.83945887	0.855820106	0.951582618	0.908546984	1	X1O2NoCyA - X1O2PlusCyA	Adipocytokine Signaling Pathway
(KEGG) Oxytocin signaling pathway	0.890295359	0.997779412	0.843073593	0.967340332	0.042079208	0.942982456	0.999852156	1	X1O2NoCyA - X1O2PlusCyA	Oxytocin Signaling Pathway
(KEGG) Glucagon signaling pathway	0.096676737	0.603174603	0.787671233	0.950854118	0.08459596	0.942982456	0.978198354	1	X1O2NoCyA - X1O2PlusCyA	Glucagon Signaling Pathway
(KEGG) Regulation of lipolysis in adipocytes	0.831578947	0.997779412	0.299123905	0.945329815	0.711734694	0.951582618	0.999788756	1	X1O2NoCyA - X1O2PlusCyA	Regulation Of Lipolysis In Adipocytes
(KEGG) Renin secretion	0.099502488	0.603174603	0.670157068	0.945329815	0.517884914	0.951582618	0.979028357	1	X1O2NoCyA - X1O2PlusCyA	Renin Secretion
(KEGG) Aldosterone synthesis and secretion	0.184331797	0.674437517	0.884841363	0.967340332	0.718528996	0.951582618	0.988808438	1	X1O2NoCyA - X1O2PlusCyA	Aldosterone Synthesis And Secretion
(KEGG) Relaxin signaling pathway	0.160228898	0.630774524	0.567627494	0.945329815	0.425925926	0.948231545	0.980162029	1	X1O2NoCyA - X1O2PlusCyA	Relaxin Signaling Pathway
(KEGG) Cortisol synthesis and secretion	0.02955665	0.364753086	0.45443038	0.945329815	0.847222222	0.951582618	0.953853641	1	X1O2NoCyA - X1O2PlusCyA	Cortisol Synthesis And Secretion
(KEGG) Parathyroid hormone synthesis, secretion and action	0.725	0.997779412	0.664179104	0.945329815	0.782051282	0.951582618	0.999788756	1	X1O2NoCyA - X1O2PlusCyA	Parathyroid Hormone Synthesis, Secretion And Action
(KEGG) GnRH secretion	0.916666667	0.997779412	0.741573034	0.945329815	0.620895522	0.951582618	0.999788756	1	X1O2NoCyA - X1O2PlusCyA	Gnrh Secretion
(KEGG) Type II diabetes mellitus	0.875318066	0.997779412	0.191747573	0.83945887	0.638554217	0.951582618	0.999248382	1	X1O2NoCyA - X1O2PlusCyA	Type Ii Diabetes Mellitus
(KEGG) Insulin resistance	0.034074074	0.378465608	0.467342342	0.945329815	0.631188119	0.951582618	0.955843615	1	X1O2NoCyA - X1O2PlusCyA	Insulin Resistance
(KEGG) Non-alcoholic fatty liver disease	0.256838906	0.771401486	0.912	0.968493151	0.397877984	0.948231545	0.992706735	1	X1O2NoCyA - X1O2PlusCyA	Non-Alcoholic Fatty Liver Disease
(KEGG) AGE-RAGE signaling pathway in diabetic complications	0.635514019	0.997779412	0.477578475	0.945329815	0.215017065	0.942982456	0.999748719	1	X1O2NoCyA - X1O2PlusCyA	Age-Rage Signaling Pathway In Diabetic Complications
(KEGG) Cushing syndrome	0.626229508	0.997779412	0.857929515	0.967340332	0.555837563	0.951582618	0.999876468	1	X1O2NoCyA - X1O2PlusCyA	Cushing Syndrome
(KEGG) Growth hormone synthesis, secretion and action	0.204081633	0.684694171	0.439427313	0.945329815	0.274559194	0.942982456	0.982761817	1	X1O2NoCyA - X1O2PlusCyA	Growth Hormone Synthesis, Secretion And Action
(KEGG) Type I diabetes mellitus	0.440449438	0.936966187	0.677298311	0.945329815	NA	NA	0.98658295	1	X1O2NoCyA - X1O2PlusCyA	Type I Diabetes Mellitus
(KEGG) Maturity onset diabetes of the young	0.523636364	0.975155144	NA	NA	NA	NA	0.975155144	1	X1O2NoCyA - X1O2PlusCyA	Maturity Onset Diabetes Of The Young
(KEGG) Aldosterone-regulated sodium reabsorption	0.259933775	0.771401486	0.387179487	0.945329815	0.750819672	0.951582618	0.989619588	1	X1O2NoCyA - X1O2PlusCyA	Aldosterone-Regulated Sodium Reabsorption
(KEGG) Endocrine and other factor-regulated calcium reabsorption	0.216624685	0.700539759	0.641025641	0.945329815	0.650819672	0.951582618	0.985618614	1	X1O2NoCyA - X1O2PlusCyA	Endocrine And Other Factor-Regulated Calcium Reabsorption
(KEGG) Vasopressin-regulated water reabsorption	0.174438687	0.661590631	0.361788618	0.945329815	0.457692308	0.948231545	0.982353078	1	X1O2NoCyA - X1O2PlusCyA	Vasopressin-Regulated Water Reabsorption
(KEGG) Proximal tubule bicarbonate reclamation	0.61452514	0.997779412	0.337797619	0.945329815	0.090384615	0.942982456	0.999748719	1	X1O2NoCyA - X1O2PlusCyA	Proximal Tubule Bicarbonate Reclamation
(KEGG) Salivary secretion	0.906666667	0.997779412	0.733990148	0.945329815	0.842723005	0.951582618	0.999788756	1	X1O2NoCyA - X1O2PlusCyA	Salivary Secretion
(KEGG) Gastric acid secretion	0.867208672	0.997779412	0.771084337	0.947139072	0.580597015	0.951582618	0.999796255	1	X1O2NoCyA - X1O2PlusCyA	Gastric Acid Secretion
(KEGG) Pancreatic secretion	0.078098472	0.57830059	0.359848485	0.945329815	0.842723005	0.951582618	0.977093796	1	X1O2NoCyA - X1O2PlusCyA	Pancreatic Secretion
(KEGG) Carbohydrate digestion and absorption	0.738596491	0.997779412	0.220833333	0.857606011	0.622406639	0.951582618	0.999356222	1	X1O2NoCyA - X1O2PlusCyA	Carbohydrate Digestion And Absorption
(KEGG) Fat digestion and absorption	0.541071429	0.979994958	0.791744841	0.951046091	NA	NA	0.995635202	1	X1O2NoCyA - X1O2PlusCyA	Fat Digestion And Absorption
(KEGG) Bile secretion	0.818661972	0.997779412	0.414596273	0.945329815	NA	NA	0.999166472	1	X1O2NoCyA - X1O2PlusCyA	Bile Secretion
(KEGG) Vitamin digestion and absorption	NA	NA	NA	NA	NA	NA	NA	NA	X1O2NoCyA - X1O2PlusCyA	Vitamin Digestion And Absorption
(KEGG) Mineral absorption	0.101075269	0.603174603	0.64727955	0.945329815	0.607883817	0.951582618	0.979028357	1	X1O2NoCyA - X1O2PlusCyA	Mineral Absorption
(KEGG) Cholesterol metabolism	0.834710744	0.997779412	0.812265332	0.957651344	0.053571429	0.942982456	0.999807633	1	X1O2NoCyA - X1O2PlusCyA	Cholesterol Metabolism
(KEGG) Alzheimer disease	0.352459016	0.869958366	0.67715736	0.945329815	0.65990991	0.951582618	0.994349837	1	X1O2NoCyA - X1O2PlusCyA	Alzheimer Disease
(KEGG) Parkinson disease	0.025424404	0.364753086	0.605102041	0.945329815	0.806973848	0.951582618	0.953853641	1	X1O2NoCyA - X1O2PlusCyA	Parkinson Disease
(KEGG) Amyotrophic lateral sclerosis	0.495934959	0.963973577	0.757916241	0.946838583	0.426872771	0.948231545	0.998197536	1	X1O2NoCyA - X1O2PlusCyA	Amyotrophic Lateral Sclerosis
(KEGG) Huntington disease	0.35971223	0.873988309	0.990721649	0.996789192	0.418549346	0.948231545	0.999250175	1	X1O2NoCyA - X1O2PlusCyA	Huntington Disease
(KEGG) Spinocerebellar ataxia	1	1	0.955366631	0.97489522	0.34529703	0.948231545	0.99438995	1	X1O2NoCyA - X1O2PlusCyA	Spinocerebellar Ataxia
(KEGG) Prion disease	0.738255034	0.997779412	0.95872033	0.97489522	0.561868687	0.951582618	0.99990492	1	X1O2NoCyA - X1O2PlusCyA	Prion Disease
(KEGG) Cocaine addiction	0.253658537	0.771401486	0.427848101	0.945329815	0.31377551	0.948231545	0.989092375	1	X1O2NoCyA - X1O2PlusCyA	Cocaine Addiction
(KEGG) Amphetamine addiction	0.465437788	0.958616901	0.765734266	0.947010133	0.138613861	0.942982456	0.997795539	1	X1O2NoCyA - X1O2PlusCyA	Amphetamine Addiction
(KEGG) Morphine addiction	0.762666667	0.997779412	0.858926342	0.967340332	0.699530516	0.951582618	0.999876468	1	X1O2NoCyA - X1O2PlusCyA	Morphine Addiction
(KEGG) Alcoholism	0.84287812	0.997779412	0.682539683	0.945329815	0.042091837	0.942982456	0.999748719	1	X1O2NoCyA - X1O2PlusCyA	Alcoholism
(KEGG) Bacterial invasion of epithelial cells	0.261363636	0.771401486	0.094170404	0.71280623	0.431972789	0.948231545	0.954808139	1	X1O2NoCyA - X1O2PlusCyA	Bacterial Invasion Of Epithelial Cells
(KEGG) Vibrio cholerae infection	0.271929825	0.775873169	0.067088608	0.615995397	0.133802817	0.942982456	0.935810209	1	X1O2NoCyA - X1O2PlusCyA	Vibrio Cholerae Infection
(KEGG) Epithelial cell signaling in Helicobacter pylori infection	0.319148936	0.825913761	0.621454994	0.945329815	0.429837518	0.948231545	0.991935027	1	X1O2NoCyA - X1O2PlusCyA	Epithelial Cell Signaling In Helicobacter Pylori Infection
(KEGG) Pathogenic Escherichia coli infection	0.616788321	0.997779412	0.921956296	0.968493151	0.86352657	0.952093398	0.999882228	1	X1O2NoCyA - X1O2PlusCyA	Pathogenic Escherichia Coli Infection
(KEGG) Shigellosis	0.659919028	0.997779412	0.505617978	0.945329815	0.75	0.951582618	0.999788756	1	X1O2NoCyA - X1O2PlusCyA	Shigellosis
(KEGG) Salmonella infection	0.263598326	0.771401486	0.80162767	0.952522291	0.729608939	0.951582618	0.990662175	1	X1O2NoCyA - X1O2PlusCyA	Salmonella Infection
(KEGG) Pertussis	0.970404984	0.997779412	0.966507177	0.976172249	0.719444444	0.951582618	0.999909656	1	X1O2NoCyA - X1O2PlusCyA	Pertussis
(KEGG) Legionellosis	0.746898263	0.997779412	0.434456929	0.945329815	0.224489796	0.942982456	0.999748719	1	X1O2NoCyA - X1O2PlusCyA	Legionellosis
(KEGG) Yersinia infection	0.864145658	0.997779412	0.323560209	0.945329815	0.978060046	0.981865727	0.999920287	1	X1O2NoCyA - X1O2PlusCyA	Yersinia Infection
(KEGG) Leishmaniasis	0.680115274	0.997779412	0.182237601	0.834739852	0.04782074	0.942982456	0.999085732	1	X1O2NoCyA - X1O2PlusCyA	Leishmaniasis
(KEGG) Chagas disease	0.933920705	0.997779412	0.697339246	0.945329815	0.870917574	0.952104805	0.999791146	1	X1O2NoCyA - X1O2PlusCyA	Chagas Disease
(KEGG) African trypanosomiasis	0.179715302	0.666666667	0.030769231	0.405351171	0.731868132	0.951582618	0.857470521	1	X1O2NoCyA - X1O2PlusCyA	African Trypanosomiasis
(KEGG) Malaria	0.121428571	0.603174603	0.164596273	0.834739852	NA	NA	0.808674397	1	X1O2NoCyA - X1O2PlusCyA	Malaria
(KEGG) Toxoplasmosis	0.25732899	0.771401486	0.231270358	0.857606011	0.26754386	0.942982456	0.974954476	1	X1O2NoCyA - X1O2PlusCyA	Toxoplasmosis
(KEGG) Amoebiasis	0.976430976	0.997779412	0.328339576	0.945329815	0.406103286	0.948231545	0.999773309	1	X1O2NoCyA - X1O2PlusCyA	Amoebiasis
(KEGG) Staphylococcus aureus infection	0.1208981	0.603174603	0.113354037	0.720358732	NA	NA	0.725028281	1	X1O2NoCyA - X1O2PlusCyA	Staphylococcus Aureus Infection
(KEGG) Tuberculosis	0.114583333	0.603174603	0.90552017	0.967340332	0.24	0.942982456	0.983311067	1	X1O2NoCyA - X1O2PlusCyA	Tuberculosis
(KEGG) Hepatitis C	0.036329751	0.389605261	0.796178344	0.951046091	0.66540404	0.951582618	0.960141752	1	X1O2NoCyA - X1O2PlusCyA	Hepatitis C
(KEGG) Hepatitis B	0.880494505	0.997779412	0.681581686	0.945329815	0.380214541	0.948231545	0.999773309	1	X1O2NoCyA - X1O2PlusCyA	Hepatitis B
(KEGG) Measles	0.338926174	0.848181818	0.73655914	0.945329815	0.52293578	0.951582618	0.993374741	1	X1O2NoCyA - X1O2PlusCyA	Measles
(KEGG) Human cytomegalovirus infection	0.02294197	0.364753086	0.745884774	0.945329815	0.846846847	0.951582618	0.953853641	1	X1O2NoCyA - X1O2PlusCyA	Human Cytomegalovirus Infection
(KEGG) Influenza A	0.850507983	0.997779412	0.111587983	0.720358732	0.454954955	0.948231545	0.998247442	1	X1O2NoCyA - X1O2PlusCyA	Influenza A
(KEGG) Human papillomavirus infection	0.412280702	0.922440995	0.853333333	0.967340332	0.839265212	0.951582618	0.997769192	1	X1O2NoCyA - X1O2PlusCyA	Human Papillomavirus Infection
(KEGG) Human T-cell leukemia virus 1 infection	0.196990424	0.680711354	0.020597322	0.328473088	0.837416481	0.951582618	0.834818938	1	X1O2NoCyA - X1O2PlusCyA	Human T-Cell Leukemia Virus 1 Infection
(KEGG) Kaposi sarcoma-associated herpesvirus infection	0.503571429	0.972737356	0.662851197	0.945329815	0.528846154	0.951582618	0.998619204	1	X1O2NoCyA - X1O2PlusCyA	Kaposi Sarcoma-Associated Herpesvirus Infection
(KEGG) Herpes simplex virus 1 infection	0.087009804	0.603174603	0.889348501	0.967340332	0.879768786	0.953698936	0.985596514	1	X1O2NoCyA - X1O2PlusCyA	Herpes Simplex Virus 1 Infection
(KEGG) Epstein-Barr virus infection	0.092926491	0.603174603	0.574974147	0.945329815	0.455410226	0.948231545	0.978065781	1	X1O2NoCyA - X1O2PlusCyA	Epstein-Barr Virus Infection
(KEGG) Human immunodeficiency virus 1 infection	0.816091954	0.997779412	0.868367347	0.967340332	0.109613655	0.942982456	0.999852156	1	X1O2NoCyA - X1O2PlusCyA	Human Immunodeficiency Virus 1 Infection
(KEGG) Pathways in cancer	0.314553991	0.825913761	0.490853659	0.945329815	0.268980477	0.942982456	0.991307506	1	X1O2NoCyA - X1O2PlusCyA	Pathways In Cancer
(KEGG) Transcriptional misregulation in cancer	0.077192982	0.57830059	0.406340058	0.945329815	0.46676514	0.948231545	0.976057123	1	X1O2NoCyA - X1O2PlusCyA	Transcriptional Misregulation In Cancer
(KEGG) Viral carcinogenesis	0.266968326	0.771401486	0.264880952	0.913416169	0.227430556	0.942982456	0.983333263	1	X1O2NoCyA - X1O2PlusCyA	Viral Carcinogenesis
(KEGG) Chemical carcinogenesis	0.984455959	0.997779412	0.393939394	0.945329815	0.755769231	0.951582618	0.999788756	1	X1O2NoCyA - X1O2PlusCyA	Chemical Carcinogenesis
(KEGG) Proteoglycans in cancer	0.805706522	0.997779412	0.579710145	0.945329815	0.75282167	0.951582618	0.999788756	1	X1O2NoCyA - X1O2PlusCyA	Proteoglycans In Cancer
(KEGG) MicroRNAs in cancer	0.832409972	0.997779412	0.653390743	0.945329815	0.598163031	0.951582618	0.999788756	1	X1O2NoCyA - X1O2PlusCyA	Micrornas In Cancer
(KEGG) Colorectal cancer	0.052795031	0.482919255	0.722838137	0.945329815	0.437665782	0.948231545	0.967086486	1	X1O2NoCyA - X1O2PlusCyA	Colorectal Cancer
(KEGG) Renal cell carcinoma	0.857954545	0.997779412	0.73015873	0.945329815	0.123096447	0.942982456	0.999748719	1	X1O2NoCyA - X1O2PlusCyA	Renal Cell Carcinoma
(KEGG) Pancreatic cancer	0.021384808	0.364753086	0.401982379	0.945329815	0.640350877	0.951582618	0.953853641	1	X1O2NoCyA - X1O2PlusCyA	Pancreatic Cancer
(KEGG) Endometrial cancer	0.358778626	0.873988309	0.341121495	0.945329815	0.360810811	0.948231545	0.994225803	1	X1O2NoCyA - X1O2PlusCyA	Endometrial Cancer
(KEGG) Glioma	0.425287356	0.936966187	0.744	0.945329815	0.156084656	0.942982456	0.996736444	1	X1O2NoCyA - X1O2PlusCyA	Glioma
(KEGG) Prostate cancer	0.694566814	0.997779412	0.430493274	0.945329815	0.09469697	0.942982456	0.999748719	1	X1O2NoCyA - X1O2PlusCyA	Prostate Cancer
(KEGG) Thyroid cancer	0.580542265	0.997779412	0.359223301	0.945329815	0.82717873	0.951582618	0.999788756	1	X1O2NoCyA - X1O2PlusCyA	Thyroid Cancer
(KEGG) Basal cell carcinoma	0.621495327	0.997779412	0.176388889	0.834739852	0.841368585	0.951582618	0.999219213	1	X1O2NoCyA - X1O2PlusCyA	Basal Cell Carcinoma
(KEGG) Melanoma	0.717142857	0.997779412	0.504784689	0.945329815	0.677009873	0.951582618	0.999788756	1	X1O2NoCyA - X1O2PlusCyA	Melanoma
(KEGG) Bladder cancer	0.194029851	0.678014422	0.131414268	0.76574083	0.285081241	0.942982456	0.944949072	1	X1O2NoCyA - X1O2PlusCyA	Bladder Cancer
(KEGG) Chronic myeloid leukemia	0.78425656	0.997779412	0.298129813	0.945329815	0.255610973	0.942982456	0.999748719	1	X1O2NoCyA - X1O2PlusCyA	Chronic Myeloid Leukemia
(KEGG) Acute myeloid leukemia	0.647779479	0.997779412	0.72260274	0.945329815	0.556675063	0.951582618	0.999788756	1	X1O2NoCyA - X1O2PlusCyA	Acute Myeloid Leukemia
(KEGG) Small cell lung cancer	0.533742331	0.979994958	0.524774775	0.945329815	0.741007194	0.951582618	0.998925166	1	X1O2NoCyA - X1O2PlusCyA	Small Cell Lung Cancer
(KEGG) Non-small cell lung cancer	0.98489426	0.997779412	0.356812933	0.945329815	0.279487179	0.942982456	0.999748719	1	X1O2NoCyA - X1O2PlusCyA	Non-Small Cell Lung Cancer
(KEGG) Breast cancer	0.940425532	0.997779412	0.448979592	0.945329815	0.634517766	0.951582618	0.999788756	1	X1O2NoCyA - X1O2PlusCyA	Breast Cancer
(KEGG) Hepatocellular carcinoma	0.941605839	0.997779412	0.473963868	0.945329815	0.550877193	0.951582618	0.999788756	1	X1O2NoCyA - X1O2PlusCyA	Hepatocellular Carcinoma
(KEGG) Gastric cancer	0.316498316	0.825913761	0.586015538	0.945329815	0.394871795	0.948231545	0.991935027	1	X1O2NoCyA - X1O2PlusCyA	Gastric Cancer
(KEGG) Central carbon metabolism in cancer	0.54058193	0.979994958	0.39135255	0.945329815	0.903508772	0.967241756	0.999246732	1	X1O2NoCyA - X1O2PlusCyA	Central Carbon Metabolism In Cancer
(KEGG) Choline metabolism in cancer	0.916184971	0.997779412	0.378752887	0.945329815	0.52016129	0.951582618	0.999788756	1	X1O2NoCyA - X1O2PlusCyA	Choline Metabolism In Cancer
(KEGG) PD-L1 expression and PD-1 checkpoint pathway in cancer	0.488958991	0.963973577	0.205016358	0.83945887	0.829974811	0.951582618	0.994915465	1	X1O2NoCyA - X1O2PlusCyA	Pd-L1 Expression And Pd-1 Checkpoint Pathway In Cancer
(KEGG) Asthma	0.108949416	0.603174603	NA	NA	NA	NA	0.603174603	1	X1O2NoCyA - X1O2PlusCyA	Asthma
(KEGG) Autoimmune thyroid disease	0.678571429	0.997779412	0.677298311	0.945329815	NA	NA	0.999166472	1	X1O2NoCyA - X1O2PlusCyA	Autoimmune Thyroid Disease
(KEGG) Inflammatory bowel disease	0.878109453	0.997779412	0.421777222	0.945329815	0.369897959	0.948231545	0.999773309	1	X1O2NoCyA - X1O2PlusCyA	Inflammatory Bowel Disease
(KEGG) Systemic lupus erythematosus	0.401904762	0.919061625	NA	NA	NA	NA	0.919061625	1	X1O2NoCyA - X1O2PlusCyA	Systemic Lupus Erythematosus
(KEGG) Rheumatoid arthritis	0.452464789	0.944406371	0.113240418	0.720358732	NA	NA	0.938124794	1	X1O2NoCyA - X1O2PlusCyA	Rheumatoid Arthritis
(KEGG) Allograft rejection	0.550167224	0.979994958	0.209011264	0.844405507	0.419444444	0.948231545	0.996638537	1	X1O2NoCyA - X1O2PlusCyA	Allograft Rejection
(KEGG) Graft-versus-host disease	0.103202847	0.603174603	0.595100865	0.945329815	0.916666667	0.969121562	0.984378503	1	X1O2NoCyA - X1O2PlusCyA	Graft-Versus-Host Disease
(KEGG) Hypertrophic cardiomyopathy	0.494004796	0.963973577	0.14893617	0.820502901	0.968921389	0.980320465	0.99708954	1	X1O2NoCyA - X1O2PlusCyA	Hypertrophic Cardiomyopathy
(KEGG) Arrhythmogenic right ventricular cardiomyopathy	0.897274633	0.997779412	0.172727273	0.834739852	NA	NA	0.996530722	1	X1O2NoCyA - X1O2PlusCyA	Arrhythmogenic Right Ventricular Cardiomyopathy
(KEGG) Dilated cardiomyopathy	0.736263736	0.997779412	0.674475956	0.945329815	0.800469484	0.951582618	0.999788756	1	X1O2NoCyA - X1O2PlusCyA	Dilated Cardiomyopathy
(KEGG) Viral myocarditis	0.376237624	0.891718671	0.557620818	0.945329815	0.836734694	0.951582618	0.995291145	1	X1O2NoCyA - X1O2PlusCyA	Viral Myocarditis
(KEGG) Fluid shear stress and atherosclerosis	0.661341853	0.997779412	0.360477742	0.945329815	0.140306122	0.942982456	0.999748719	1	X1O2NoCyA - X1O2PlusCyA	Fluid Shear Stress And Atherosclerosis
(KEGG) Valine, leucine and isoleucine biosynthesis	NA	NA	NA	NA	NA	NA	NA	NA	X1O2NoCyA - X1O2PlusCyA	Valine, Leucine And Isoleucine Biosynthesis
(KEGG) D-Arginine and D-ornithine metabolism	NA	NA	NA	NA	NA	NA	NA	NA	X1O2NoCyA - X1O2PlusCyA	D-Arginine And D-Ornithine Metabolism
(KEGG) Neomycin, kanamycin and gentamicin biosynthesis	NA	NA	NA	NA	NA	NA	NA	NA	X1O2NoCyA - X1O2PlusCyA	Neomycin, Kanamycin And Gentamicin Biosynthesis
(KEGG) Protein digestion and absorption	NA	NA	NA	NA	NA	NA	NA	NA	X1O2NoCyA - X1O2PlusCyA	Protein Digestion And Absorption
(KEGG) Nicotine addiction	NA	NA	NA	NA	NA	NA	NA	NA	X1O2NoCyA - X1O2PlusCyA	Nicotine Addiction
(KEGG) Glycolysis / Gluconeogenesis	1.01E-11	3.14E-09	0.000164992	0.008332084	0.055819477	0.997416021	0.000898911	0.134635839	X1O2NoCyA vs X19O2NoCyA	Glycolysis / Gluconeogenesis
(KEGG) Citrate cycle (TCA cycle)	0.013330052	0.195128548	0.506622517	1	0.417886179	0.997416021	0.914628957	0.999991866	X1O2NoCyA vs X19O2NoCyA	Citrate Cycle (Tca Cycle)
(KEGG) Pentose phosphate pathway	0.000483691	0.016016139	0.110429448	0.644145245	0.162198391	0.997416021	0.722408038	0.999991866	X1O2NoCyA vs X19O2NoCyA	Pentose Phosphate Pathway
(KEGG) Pentose and glucuronate interconversions	0.844903988	0.964788381	0.387700535	1	NA	NA	0.964788381	0.999991866	X1O2NoCyA vs X19O2NoCyA	Pentose And Glucuronate Interconversions
(KEGG) Fructose and mannose metabolism	1.16E-05	0.000599147	3.39E-06	0.000342517	0.283898305	0.997416021	0.013342044	0.829875129	X1O2NoCyA vs X19O2NoCyA	Fructose And Mannose Metabolism
(KEGG) Galactose metabolism	0.06185567	0.461708683	0.009503261	0.143974407	0.271959459	0.997416021	0.827791936	0.999991866	X1O2NoCyA vs X19O2NoCyA	Galactose Metabolism
(KEGG) Ascorbate and aldarate metabolism	0.547916667	0.827194579	0.616731518	1	NA	NA	0.827194579	0.999991866	X1O2NoCyA vs X19O2NoCyA	Ascorbate And Aldarate Metabolism
(KEGG) Fatty acid biosynthesis	0.982733813	0.992274604	0.028517911	0.300763886	0.773170732	0.997416021	0.99664723	0.999991866	X1O2NoCyA vs X19O2NoCyA	Fatty Acid Biosynthesis
(KEGG) Fatty acid elongation	0.539622642	0.825116599	0.874233129	1	0.8125	0.997416021	0.995836428	0.999991866	X1O2NoCyA vs X19O2NoCyA	Fatty Acid Elongation
(KEGG) Fatty acid degradation	0.864	0.964788381	0.097402597	0.601488834	0.946280992	0.997416021	0.997503717	0.999991866	X1O2NoCyA vs X19O2NoCyA	Fatty Acid Degradation
(KEGG) Synthesis and degradation of ketone bodies	0.260504202	0.678933416	0.415584416	1	0.620423892	0.997416021	0.989443018	0.999991866	X1O2NoCyA vs X19O2NoCyA	Synthesis And Degradation Of Ketone Bodies
(KEGG) Steroid biosynthesis	0.000198625	0.00772155	0.061583578	0.53313783	0.37804878	0.997416021	0.604211204	0.999991866	X1O2NoCyA vs X19O2NoCyA	Steroid Biosynthesis
(KEGG) Primary bile acid biosynthesis	0.867256637	0.964788381	0.214975845	0.930538302	NA	NA	0.989981859	0.999991866	X1O2NoCyA vs X19O2NoCyA	Primary Bile Acid Biosynthesis
(KEGG) Ubiquinone and other terpenoid-quinone biosynthesis	0.300884956	0.695332774	0.487704918	1	NA	NA	0.695332774	0.999991866	X1O2NoCyA vs X19O2NoCyA	Ubiquinone And Other Terpenoid-Quinone Biosynthesis
(KEGG) Steroid hormone biosynthesis	0.572347267	0.832033196	0.431524548	1	NA	NA	0.832033196	0.999991866	X1O2NoCyA vs X19O2NoCyA	Steroid Hormone Biosynthesis
(KEGG) Oxidative phosphorylation	0.022696929	0.2823498	0.003518862	0.082016561	0.695934959	0.997416021	0.683868825	0.999991866	X1O2NoCyA vs X19O2NoCyA	Oxidative Phosphorylation
(KEGG) Arginine biosynthesis	0.575539568	0.832033196	0.792746114	1	NA	NA	0.832033196	0.999991866	X1O2NoCyA vs X19O2NoCyA	Arginine Biosynthesis
(KEGG) Purine metabolism	0.375838926	0.747476366	0.817813765	1	0.842039801	0.997416021	0.992830774	0.999991866	X1O2NoCyA vs X19O2NoCyA	Purine Metabolism
(KEGG) Caffeine metabolism	0.019335477	0.250555552	0.365758755	1	NA	NA	0.250555552	0.999991866	X1O2NoCyA vs X19O2NoCyA	Caffeine Metabolism
(KEGG) Pyrimidine metabolism	0.687580026	0.909946332	0.872905028	1	0.35924933	0.997416021	0.998278594	0.999991866	X1O2NoCyA vs X19O2NoCyA	Pyrimidine Metabolism
(KEGG) Alanine, aspartate and glutamate metabolism	0.776	0.951468176	0.339506173	0.987727709	0.180743243	0.997416021	0.999945723	0.999991866	X1O2NoCyA vs X19O2NoCyA	Alanine, Aspartate And Glutamate Metabolism
(KEGG) Glycine, serine and threonine metabolism	0.23715415	0.660124743	0.075303371	0.57788852	0.522727273	0.997416021	0.975366038	0.999991866	X1O2NoCyA vs X19O2NoCyA	Glycine, Serine And Threonine Metabolism
(KEGG) Cysteine and methionine metabolism	0.658376963	0.881967919	0.154411765	0.792996012	0.485815603	0.997416021	0.997198853	0.999991866	X1O2NoCyA vs X19O2NoCyA	Cysteine And Methionine Metabolism
(KEGG) Valine, leucine and isoleucine degradation	0.437229437	0.787287904	0.725352113	1	0.484552846	0.997416021	0.994472124	0.999991866	X1O2NoCyA vs X19O2NoCyA	Valine, Leucine And Isoleucine Degradation
(KEGG) Lysine degradation	0.043147208	0.385757057	0.869863014	1	0.10982659	0.997416021	0.961802278	0.999991866	X1O2NoCyA vs X19O2NoCyA	Lysine Degradation
(KEGG) Arginine and proline metabolism	0.14	0.603729246	0.225396825	0.935551207	0.26446281	0.997416021	0.99589152	0.999991866	X1O2NoCyA vs X19O2NoCyA	Arginine And Proline Metabolism
(KEGG) Histidine metabolism	0.233846154	0.660124743	0.93495935	1	NA	NA	0.660124743	0.999991866	X1O2NoCyA vs X19O2NoCyA	Histidine Metabolism
(KEGG) Tyrosine metabolism	0.36329588	0.743322492	0.87012987	1	NA	NA	0.743322492	0.999991866	X1O2NoCyA vs X19O2NoCyA	Tyrosine Metabolism
(KEGG) Phenylalanine metabolism	0.239520958	0.660124743	0.763605442	1	NA	NA	0.660124743	0.999991866	X1O2NoCyA vs X19O2NoCyA	Phenylalanine Metabolism
(KEGG) Tryptophan metabolism	0.128	0.603729246	0.764792899	1	0.946280992	0.997416021	0.984741416	0.999991866	X1O2NoCyA vs X19O2NoCyA	Tryptophan Metabolism
(KEGG) Phenylalanine, tyrosine and tryptophan biosynthesis	0.842824601	0.964788381	0.626297578	1	NA	NA	0.964788381	0.999991866	X1O2NoCyA vs X19O2NoCyA	Phenylalanine, Tyrosine And Tryptophan Biosynthesis
(KEGG) beta-Alanine metabolism	0.540540541	0.825116599	0.462566845	1	0.946280992	0.997416021	0.995836428	0.999991866	X1O2NoCyA vs X19O2NoCyA	Beta-Alanine Metabolism
(KEGG) Taurine and hypotaurine metabolism	0.277147488	0.684955563	0.579918033	1	NA	NA	0.684955563	0.999991866	X1O2NoCyA vs X19O2NoCyA	Taurine And Hypotaurine Metabolism
(KEGG) Phosphonate and phosphinate metabolism	0.518900344	0.825116599	0.688679245	1	0.588842975	0.997416021	0.995836428	0.999991866	X1O2NoCyA vs X19O2NoCyA	Phosphonate And Phosphinate Metabolism
(KEGG) Selenocompound metabolism	0.043413174	0.385757057	0.085492228	0.581175796	0.325203252	0.997416021	0.941223552	0.999991866	X1O2NoCyA vs X19O2NoCyA	Selenocompound Metabolism
(KEGG) D-Glutamine and D-glutamate metabolism	0.874570447	0.964788381	0.506920415	1	NA	NA	0.964788381	0.999991866	X1O2NoCyA vs X19O2NoCyA	D-Glutamine And D-Glutamate Metabolism
(KEGG) Glutathione metabolism	0.274261603	0.684955563	0.68370607	1	0.896959459	0.997416021	0.989772045	0.999991866	X1O2NoCyA vs X19O2NoCyA	Glutathione Metabolism
(KEGG) Starch and sucrose metabolism	0.002461155	0.063784931	0.001368512	0.041465909	0.131195335	0.997416021	0.394990993	0.999991866	X1O2NoCyA vs X19O2NoCyA	Starch And Sucrose Metabolism
(KEGG) N-Glycan biosynthesis	0.471962617	0.810941292	0.121405751	0.694074387	0.187804878	0.997416021	0.992160711	0.999991866	X1O2NoCyA vs X19O2NoCyA	N-Glycan Biosynthesis
(KEGG) Mucin type O-glycan biosynthesis	0.189003436	0.63204375	0.277777778	0.987727709	NA	NA	0.966256238	0.999991866	X1O2NoCyA vs X19O2NoCyA	Mucin Type O-Glycan Biosynthesis
(KEGG) Various types of N-glycan biosynthesis	0.516690856	0.825116599	0.080103359	0.57788852	NA	NA	0.78817852	0.999991866	X1O2NoCyA vs X19O2NoCyA	Various Types Of N-Glycan Biosynthesis
(KEGG) Mannose type O-glycan biosynthesis	0.35413643	0.739170669	0.125	0.701388889	NA	NA	0.795808399	0.999991866	X1O2NoCyA vs X19O2NoCyA	Mannose Type O-Glycan Biosynthesis
(KEGG) Amino sugar and nucleotide sugar metabolism	0.002016669	0.057016735	0.008954395	0.142963643	0.021186441	0.997416021	0.534266381	0.999991866	X1O2NoCyA vs X19O2NoCyA	Amino Sugar And Nucleotide Sugar Metabolism
(KEGG) Glycosaminoglycan degradation	0.789928058	0.955905159	0.003900004	0.084407224	NA	NA	0.591979403	0.999991866	X1O2NoCyA vs X19O2NoCyA	Glycosaminoglycan Degradation
(KEGG) Glycosaminoglycan biosynthesis - chondroitin sulfate / dermatan sulfate	0.591251885	0.832033196	0.645914397	1	NA	NA	0.832033196	0.999991866	X1O2NoCyA vs X19O2NoCyA	Glycosaminoglycan Biosynthesis - Chondroitin Sulfate / Dermatan Sulfate
(KEGG) Glycosaminoglycan biosynthesis - heparan sulfate / heparin	0.848797251	0.964788381	NA	NA	NA	NA	0.964788381	0.999991866	X1O2NoCyA vs X19O2NoCyA	Glycosaminoglycan Biosynthesis - Heparan Sulfate / Heparin
(KEGG) Glycerolipid metabolism	0.15942029	0.614320988	0.617910448	1	0.459039548	0.997416021	0.985475444	0.999991866	X1O2NoCyA vs X19O2NoCyA	Glycerolipid Metabolism
(KEGG) Inositol phosphate metabolism	0.144945189	0.603729246	0.237037037	0.94502924	0.125890736	0.997416021	0.996418891	0.999991866	X1O2NoCyA vs X19O2NoCyA	Inositol Phosphate Metabolism
(KEGG) Glycosylphosphatidylinositol (GPI)-anchor biosynthesis	0.166023166	0.619571281	0.398584906	1	NA	NA	0.619571281	0.999991866	X1O2NoCyA vs X19O2NoCyA	Glycosylphosphatidylinositol (Gpi)-Anchor Biosynthesis
(KEGG) Glycerophospholipid metabolism	0.144945189	0.603729246	0.29	0.987727709	0.327249022	0.997416021	0.998909854	0.999991866	X1O2NoCyA vs X19O2NoCyA	Glycerophospholipid Metabolism
(KEGG) Ether lipid metabolism	0.929521277	0.973337094	0.892682927	1	NA	NA	0.973337094	0.999991866	X1O2NoCyA vs X19O2NoCyA	Ether Lipid Metabolism
(KEGG) Arachidonic acid metabolism	0.867823765	0.964788381	0.586563307	1	0.242774566	0.997416021	0.999436259	0.999991866	X1O2NoCyA vs X19O2NoCyA	Arachidonic Acid Metabolism
(KEGG) Linoleic acid metabolism	0.660766962	0.881967919	NA	NA	NA	NA	0.881967919	0.999991866	X1O2NoCyA vs X19O2NoCyA	Linoleic Acid Metabolism
(KEGG) alpha-Linolenic acid metabolism	0.859675037	0.964788381	0.301932367	0.987727709	NA	NA	0.997942503	0.999991866	X1O2NoCyA vs X19O2NoCyA	Alpha-Linolenic Acid Metabolism
(KEGG) Sphingolipid metabolism	0.22310757	0.652854062	0.902017291	1	0.847154472	0.997416021	0.987941314	0.999991866	X1O2NoCyA vs X19O2NoCyA	Sphingolipid Metabolism
(KEGG) Glycosphingolipid biosynthesis - lacto and neolacto series	0.874824191	0.964788381	NA	NA	NA	NA	0.964788381	0.999991866	X1O2NoCyA vs X19O2NoCyA	Glycosphingolipid Biosynthesis - Lacto And Neolacto Series
(KEGG) Glycosphingolipid biosynthesis - globo and isoglobo series	0.82674772	0.964788381	0.01139201	0.164370425	NA	NA	0.721963508	0.999991866	X1O2NoCyA vs X19O2NoCyA	Glycosphingolipid Biosynthesis - Globo And Isoglobo Series
(KEGG) Glycosphingolipid biosynthesis - ganglio series	0.765557164	0.948558876	0.023736746	0.299270997	NA	NA	0.782606884	0.999991866	X1O2NoCyA vs X19O2NoCyA	Glycosphingolipid Biosynthesis - Ganglio Series
(KEGG) Pyruvate metabolism	0.010524306	0.181836622	0.342281879	0.987727709	0.255555556	0.997416021	0.991534411	0.999991866	X1O2NoCyA vs X19O2NoCyA	Pyruvate Metabolism
(KEGG) Glyoxylate and dicarboxylate metabolism	0.490566038	0.815861164	0.575384615	1	0.442567568	0.997416021	0.995519282	0.999991866	X1O2NoCyA vs X19O2NoCyA	Glyoxylate And Dicarboxylate Metabolism
(KEGG) Propanoate metabolism	0.16	0.614320988	0.159509202	0.804286381	0.563559322	0.997416021	0.988609043	0.999991866	X1O2NoCyA vs X19O2NoCyA	Propanoate Metabolism
(KEGG) Butanoate metabolism	0.738831615	0.930269766	0.816944024	1	0.856097561	0.997416021	0.998745689	0.999991866	X1O2NoCyA vs X19O2NoCyA	Butanoate Metabolism
(KEGG) One carbon pool by folate	0.154639175	0.614320988	0.314285714	0.987727709	0.904958678	0.997416021	0.998966505	0.999991866	X1O2NoCyA vs X19O2NoCyA	One Carbon Pool By Folate
(KEGG) Thiamine metabolism	0.012333571	0.191787033	0.483950617	1	NA	NA	0.191787033	0.999991866	X1O2NoCyA vs X19O2NoCyA	Thiamine Metabolism
(KEGG) Riboflavin metabolism	0.539534884	0.825116599	0.434782609	1	NA	NA	0.825116599	0.999991866	X1O2NoCyA vs X19O2NoCyA	Riboflavin Metabolism
(KEGG) Vitamin B6 metabolism	0.15	0.605844156	0.346698113	0.991033286	NA	NA	0.968809312	0.999991866	X1O2NoCyA vs X19O2NoCyA	Vitamin B6 Metabolism
(KEGG) Nicotinate and nicotinamide metabolism	0.646666667	0.874405797	0.855828221	1	0.60058309	0.997416021	0.997354136	0.999991866	X1O2NoCyA vs X19O2NoCyA	Nicotinate And Nicotinamide Metabolism
(KEGG) Pantothenate and CoA biosynthesis	0.337313433	0.725573644	0.439935065	1	0.523648649	0.997416021	0.99183	0.999991866	X1O2NoCyA vs X19O2NoCyA	Pantothenate And Coa Biosynthesis
(KEGG) Biotin metabolism	0.899817851	0.972519772	NA	NA	NA	NA	0.972519772	0.999991866	X1O2NoCyA vs X19O2NoCyA	Biotin Metabolism
(KEGG) Lipoic acid metabolism	0.722095672	0.920869006	0.418032787	1	NA	NA	0.920869006	0.999991866	X1O2NoCyA vs X19O2NoCyA	Lipoic Acid Metabolism
(KEGG) Folate biosynthesis	0.054313099	0.444509837	0.433121019	1	0.832644628	0.997416021	0.969854659	0.999991866	X1O2NoCyA vs X19O2NoCyA	Folate Biosynthesis
(KEGG) Retinol metabolism	0.144329897	0.603729246	0.777777778	1	NA	NA	0.603729246	0.999991866	X1O2NoCyA vs X19O2NoCyA	Retinol Metabolism
(KEGG) Porphyrin and chlorophyll metabolism	0.343642612	0.732005837	0.031936002	0.322553624	NA	NA	0.544568392	0.999991866	X1O2NoCyA vs X19O2NoCyA	Porphyrin And Chlorophyll Metabolism
(KEGG) Terpenoid backbone biosynthesis	0.088560886	0.505259738	0.008438583	0.142963643	0.874796748	0.997416021	0.842794525	0.999991866	X1O2NoCyA vs X19O2NoCyA	Terpenoid Backbone Biosynthesis
(KEGG) Nitrogen metabolism	0.849658314	0.964788381	0.588114754	1	NA	NA	0.964788381	0.999991866	X1O2NoCyA vs X19O2NoCyA	Nitrogen Metabolism
(KEGG) Sulfur metabolism	0.714285714	0.91945052	0.865633075	1	NA	NA	0.91945052	0.999991866	X1O2NoCyA vs X19O2NoCyA	Sulfur Metabolism
(KEGG) Aminoacyl-tRNA biosynthesis	0.440310078	0.787287904	0.65159129	1	0.383739837	0.997416021	0.994472124	0.999991866	X1O2NoCyA vs X19O2NoCyA	Aminoacyl-Trna Biosynthesis
(KEGG) Metabolism of xenobiotics by cytochrome P450	0.456521739	0.802137067	0.189119171	0.868228921	0.960743802	0.997416021	0.997023236	0.999991866	X1O2NoCyA vs X19O2NoCyA	Metabolism Of Xenobiotics By Cytochrome P450
(KEGG) Drug metabolism - cytochrome P450	0.542435424	0.825116599	0.334217507	0.987727709	0.960743802	0.997416021	0.999722295	0.999991866	X1O2NoCyA vs X19O2NoCyA	Drug Metabolism - Cytochrome P450
(KEGG) Drug metabolism - other enzymes	0.090163934	0.505259738	0.287142857	0.987727709	0.659574468	0.997416021	0.998251353	0.999991866	X1O2NoCyA vs X19O2NoCyA	Drug Metabolism - Other Enzymes
(KEGG) Biosynthesis of unsaturated fatty acids	0.181818182	0.625466639	0.70519263	1	NA	NA	0.625466639	0.999991866	X1O2NoCyA vs X19O2NoCyA	Biosynthesis Of Unsaturated Fatty Acids
(KEGG) Metabolic pathways	3.13E-06	0.000243302	6.60E-11	2.00E-08	0.21664995	0.997416021	0.000178879	0.055631402	X1O2NoCyA vs X19O2NoCyA	Metabolic Pathways
(KEGG) Carbon metabolism	1.16E-09	1.80E-07	2.52E-05	0.001727422	0.06372549	0.997416021	0.001298738	0.134635839	X1O2NoCyA vs X19O2NoCyA	Carbon Metabolism
(KEGG) 2-Oxocarboxylic acid metabolism	0.408945687	0.766262489	0.22	0.935551207	NA	NA	0.943799715	0.999991866	X1O2NoCyA vs X19O2NoCyA	2-Oxocarboxylic Acid Metabolism
(KEGG) Fatty acid metabolism	0.835443038	0.964788381	0.317343173	0.987727709	0.955882353	0.997416021	0.999962081	0.999991866	X1O2NoCyA vs X19O2NoCyA	Fatty Acid Metabolism
(KEGG) Biosynthesis of amino acids	1.15E-05	0.000599147	2.85E-05	0.001727422	0.162436548	0.997416021	0.025951983	0.999991866	X1O2NoCyA vs X19O2NoCyA	Biosynthesis Of Amino Acids
(KEGG) EGFR tyrosine kinase inhibitor resistance	0.338289963	0.725573644	0.994428969	1	0.123130035	0.997416021	0.99183	0.999991866	X1O2NoCyA vs X19O2NoCyA	Egfr Tyrosine Kinase Inhibitor Resistance
(KEGG) Endocrine resistance	0.183014354	0.625466639	0.580645161	1	0.208430913	0.997416021	0.986220845	0.999991866	X1O2NoCyA vs X19O2NoCyA	Endocrine Resistance
(KEGG) Antifolate resistance	0.56744186	0.832033196	0.822764228	1	0.638242894	0.997416021	0.996066613	0.999991866	X1O2NoCyA vs X19O2NoCyA	Antifolate Resistance
(KEGG) Platinum drug resistance	0.705179283	0.91945052	0.292063492	0.987727709	0.153745072	0.997416021	0.999901075	0.999991866	X1O2NoCyA vs X19O2NoCyA	Platinum Drug Resistance
(KEGG) Ribosome biogenesis in eukaryotes	0.998084291	0.998084291	0.866803279	1	0.156069364	0.997416021	0.999971158	0.999991866	X1O2NoCyA vs X19O2NoCyA	Ribosome Biogenesis In Eukaryotes
(KEGG) RNA transport	0.471806674	0.810941292	1.03E-06	0.000156782	0.967741935	0.997416021	0.517019755	0.999991866	X1O2NoCyA vs X19O2NoCyA	Rna Transport
(KEGG) mRNA surveillance pathway	0.082818294	0.505119695	0.915474642	1	0.156501726	0.997416021	0.976506067	0.999991866	X1O2NoCyA vs X19O2NoCyA	Mrna Surveillance Pathway
(KEGG) RNA degradation	0.197014925	0.63327873	0.1984	0.871234783	0.451895044	0.997416021	0.993145647	0.999991866	X1O2NoCyA vs X19O2NoCyA	Rna Degradation
(KEGG) PPAR signaling pathway	0.815823606	0.964788381	0.007695171	0.142963643	0.940878378	0.997416021	0.979470183	0.999991866	X1O2NoCyA vs X19O2NoCyA	Ppar Signaling Pathway
(KEGG) Homologous recombination	0.123778502	0.601486156	0.573487032	1	0.995098039	0.997416021	0.984582662	0.999991866	X1O2NoCyA vs X19O2NoCyA	Homologous Recombination
(KEGG) Fanconi anemia pathway	0.176229508	0.619571281	0.076923077	0.57788852	0.481524249	0.997416021	0.971522298	0.999991866	X1O2NoCyA vs X19O2NoCyA	Fanconi Anemia Pathway
(KEGG) MAPK signaling pathway	0.467948718	0.810941292	0.97752809	1	0.300207039	0.997416021	0.995346383	0.999991866	X1O2NoCyA vs X19O2NoCyA	Mapk Signaling Pathway
(KEGG) ErbB signaling pathway	0.120627262	0.601486156	0.620817844	1	0.326304107	0.997416021	0.984582662	0.999991866	X1O2NoCyA vs X19O2NoCyA	Erbb Signaling Pathway
(KEGG) Ras signaling pathway	0.302325581	0.695332774	0.948837209	1	0.414686825	0.997416021	0.990324083	0.999991866	X1O2NoCyA vs X19O2NoCyA	Ras Signaling Pathway
(KEGG) Rap1 signaling pathway	0.258351893	0.678933416	0.604347826	1	0.165914221	0.997416021	0.989443018	0.999991866	X1O2NoCyA vs X19O2NoCyA	Rap1 Signaling Pathway
(KEGG) Calcium signaling pathway	0.034562212	0.382095176	0.881226054	1	0.990632319	0.997416021	0.961236188	0.999991866	X1O2NoCyA vs X19O2NoCyA	Calcium Signaling Pathway
(KEGG) cGMP-PKG signaling pathway	0.094228504	0.505259738	0.975163399	1	0.95227525	0.997416021	0.976519835	0.999991866	X1O2NoCyA vs X19O2NoCyA	Cgmp-Pkg Signaling Pathway
(KEGG) cAMP signaling pathway	0.199063232	0.63327873	0.64806867	1	0.69924812	0.997416021	0.986727354	0.999991866	X1O2NoCyA vs X19O2NoCyA	Camp Signaling Pathway
(KEGG) Cytokine-cytokine receptor interaction	0.408163265	0.766262489	0.99408284	1	0.512385919	0.997416021	0.993632839	0.999991866	X1O2NoCyA vs X19O2NoCyA	Cytokine-Cytokine Receptor Interaction
(KEGG) Viral protein interaction with cytokine and cytokine receptor	0.585135135	0.832033196	0.715242881	1	0.217905405	0.997416021	0.996066613	0.999991866	X1O2NoCyA vs X19O2NoCyA	Viral Protein Interaction With Cytokine And Cytokine Receptor
(KEGG) Chemokine signaling pathway	0.212716763	0.637126619	0.973484848	1	0.783573807	0.997416021	0.986972133	0.999991866	X1O2NoCyA vs X19O2NoCyA	Chemokine Signaling Pathway
(KEGG) NF-kappa B signaling pathway	0.658959538	0.881967919	0.369175627	1	0.544508671	0.997416021	0.99756245	0.999991866	X1O2NoCyA vs X19O2NoCyA	Nf-Kappa B Signaling Pathway
(KEGG) HIF-1 signaling pathway	6.18E-09	6.41E-07	0.000471983	0.020388764	0.586358636	0.997416021	0.009075859	0.705648065	X1O2NoCyA vs X19O2NoCyA	Hif-1 Signaling Pathway
(KEGG) FoxO signaling pathway	0.643356643	0.873728891	0.086313237	0.581175796	0.510022272	0.997416021	0.99165325	0.999991866	X1O2NoCyA vs X19O2NoCyA	Foxo Signaling Pathway
(KEGG) Phosphatidylinositol signaling system	0.023837902	0.282910981	0.027430647	0.300763886	0.082954545	0.997416021	0.836819151	0.999991866	X1O2NoCyA vs X19O2NoCyA	Phosphatidylinositol Signaling System
(KEGG) Sphingolipid signaling pathway	0.003322934	0.073816605	0.83984375	1	0.162846803	0.997416021	0.829827835	0.999991866	X1O2NoCyA vs X19O2NoCyA	Sphingolipid Signaling Pathway
(KEGG) Phospholipase D signaling pathway	0.017921147	0.242325074	0.693370166	1	0.058194774	0.997416021	0.930986472	0.999991866	X1O2NoCyA vs X19O2NoCyA	Phospholipase D Signaling Pathway
(KEGG) Neuroactive ligand-receptor interaction	0.140186916	0.603729246	0.195754717	0.871234783	NA	NA	0.838079934	0.999991866	X1O2NoCyA vs X19O2NoCyA	Neuroactive Ligand-Receptor Interaction
(KEGG) Cell cycle	0.377828054	0.747476366	0.000538317	0.020388764	0.426778243	0.997416021	0.793377541	0.999991866	X1O2NoCyA vs X19O2NoCyA	Cell Cycle
(KEGG) Oocyte meiosis	0.848699764	0.964788381	0.110546379	0.644145245	0.61709212	0.997416021	0.997963057	0.999991866	X1O2NoCyA vs X19O2NoCyA	Oocyte Meiosis
(KEGG) p53 signaling pathway	0.590909091	0.832033196	0.436079545	1	0.756345178	0.997416021	0.996066613	0.999991866	X1O2NoCyA vs X19O2NoCyA	P53 Signaling Pathway
(KEGG) Sulfur relay system	0.074468085	0.505119695	0.959415584	1	0.959459459	0.997416021	0.976506067	0.999991866	X1O2NoCyA vs X19O2NoCyA	Sulfur Relay System
(KEGG) SNARE interactions in vesicular transport	0.808108108	0.964788381	0.002235469	0.059091644	0.166666667	0.997416021	0.960535914	0.999991866	X1O2NoCyA vs X19O2NoCyA	Snare Interactions In Vesicular Transport
(KEGG) Autophagy - other	0.306648575	0.695332774	0.477142857	1	0.351311953	0.997416021	0.990324083	0.999991866	X1O2NoCyA vs X19O2NoCyA	Autophagy - Other
(KEGG) Mitophagy - animal	0.037163468	0.385261288	0.334558824	0.987727709	0.978287093	0.997416021	0.996967522	0.999991866	X1O2NoCyA vs X19O2NoCyA	Mitophagy - Animal
(KEGG) Autophagy - animal	0.541353383	0.825116599	0.168181818	0.818336887	0.155857741	0.997416021	0.996309769	0.999991866	X1O2NoCyA vs X19O2NoCyA	Autophagy - Animal
(KEGG) Protein processing in endoplasmic reticulum	0.277018634	0.684955563	0.285185185	0.987727709	0.625634518	0.997416021	0.999290381	0.999991866	X1O2NoCyA vs X19O2NoCyA	Protein Processing In Endoplasmic Reticulum
(KEGG) Endocytosis	0.85380117	0.964788381	0.938157895	1	0.126567845	0.997416021	0.999436259	0.999991866	X1O2NoCyA vs X19O2NoCyA	Endocytosis
(KEGG) Phagosome	0.916	0.973337094	0.806349206	1	0.250670241	0.997416021	0.999586592	0.999991866	X1O2NoCyA vs X19O2NoCyA	Phagosome
(KEGG) Peroxisome	0.03875969	0.385757057	0.802721088	1	0.265895954	0.997416021	0.961802278	0.999991866	X1O2NoCyA vs X19O2NoCyA	Peroxisome
(KEGG) mTOR signaling pathway	0.199554069	0.63327873	0.901126408	1	0.112750263	0.997416021	0.986727354	0.999991866	X1O2NoCyA vs X19O2NoCyA	Mtor Signaling Pathway
(KEGG) PI3K-Akt signaling pathway	0.860192102	0.964788381	0.748768473	1	0.848800834	0.997416021	0.999436259	0.999991866	X1O2NoCyA vs X19O2NoCyA	Pi3k-Akt Signaling Pathway
(KEGG) AMPK signaling pathway	0.245487365	0.663883221	0.068965517	0.571872738	0.832613391	0.997416021	0.975196586	0.999991866	X1O2NoCyA vs X19O2NoCyA	Ampk Signaling Pathway
(KEGG) Apoptosis	0.722482436	0.920869006	0.495238095	1	0.123608018	0.997416021	0.998535157	0.999991866	X1O2NoCyA vs X19O2NoCyA	Apoptosis
(KEGG) Longevity regulating pathway	0.202424242	0.635566048	0.663082437	1	0.597114317	0.997416021	0.986873229	0.999991866	X1O2NoCyA vs X19O2NoCyA	Longevity Regulating Pathway
(KEGG) Longevity regulating pathway - multiple species	0.090101523	0.505259738	0.907670455	1	0.836104513	0.997416021	0.976519835	0.999991866	X1O2NoCyA vs X19O2NoCyA	Longevity Regulating Pathway - Multiple Species
(KEGG) Apoptosis - multiple species	0.244274809	0.663883221	0.170149254	0.818336887	0.03021148	0.997416021	0.991427717	0.999991866	X1O2NoCyA vs X19O2NoCyA	Apoptosis - Multiple Species
(KEGG) Ferroptosis	0.224615385	0.652854062	0.317073171	0.987727709	0.064139942	0.997416021	0.999154041	0.999991866	X1O2NoCyA vs X19O2NoCyA	Ferroptosis
(KEGG) Necroptosis	0.692665891	0.912792763	0.880254777	1	0.478841871	0.997416021	0.998346692	0.999991866	X1O2NoCyA vs X19O2NoCyA	Necroptosis
(KEGG) Cellular senescence	0.887402453	0.972519772	0.099255583	0.601488834	0.953974895	0.997416021	0.997954299	0.999991866	X1O2NoCyA vs X19O2NoCyA	Cellular Senescence
(KEGG) Cardiac muscle contraction	0.803545052	0.964788381	0.923577236	1	NA	NA	0.964788381	0.999991866	X1O2NoCyA vs X19O2NoCyA	Cardiac Muscle Contraction
(KEGG) Adrenergic signaling in cardiomyocytes	0.588652482	0.832033196	0.66023166	1	0.994784876	0.997416021	0.996066613	0.999991866	X1O2NoCyA vs X19O2NoCyA	Adrenergic Signaling In Cardiomyocytes
(KEGG) Vascular smooth muscle contraction	0.25	0.670258621	0.97680764	1	0.960807601	0.997416021	0.988957579	0.999991866	X1O2NoCyA vs X19O2NoCyA	Vascular Smooth Muscle Contraction
(KEGG) Wnt signaling pathway	0.49003517	0.815861164	0.264075067	0.987727709	0.892045455	0.997416021	0.999700538	0.999991866	X1O2NoCyA vs X19O2NoCyA	Wnt Signaling Pathway
(KEGG) Notch signaling pathway	0.477763659	0.815861164	0.16191904	0.804286381	0.890547264	0.997416021	0.995714898	0.999991866	X1O2NoCyA vs X19O2NoCyA	Notch Signaling Pathway
(KEGG) Hedgehog signaling pathway	0.840425532	0.964788381	0.46259542	1	0.5	0.997416021	0.999436259	0.999991866	X1O2NoCyA vs X19O2NoCyA	Hedgehog Signaling Pathway
(KEGG) TGF-beta signaling pathway	0.48856799	0.815861164	0.90625	1	0.813559322	0.997416021	0.995519282	0.999991866	X1O2NoCyA vs X19O2NoCyA	Tgf-Beta Signaling Pathway
(KEGG) Axon guidance	0.835075494	0.964788381	0.91322314	1	0.011323508	0.997416021	0.999436259	0.999991866	X1O2NoCyA vs X19O2NoCyA	Axon Guidance
(KEGG) VEGF signaling pathway	0.162264151	0.615416475	0.966887417	1	0.461349693	0.997416021	0.985549919	0.999991866	X1O2NoCyA vs X19O2NoCyA	Vegf Signaling Pathway
(KEGG) Apelin signaling pathway	0.387249115	0.748040215	0.428571429	1	0.416481069	0.997416021	0.992855589	0.999991866	X1O2NoCyA vs X19O2NoCyA	Apelin Signaling Pathway
(KEGG) Osteoclast differentiation	0.279811098	0.685206705	0.44534413	1	0.993158495	0.997416021	0.989785626	0.999991866	X1O2NoCyA vs X19O2NoCyA	Osteoclast Differentiation
(KEGG) Hippo signaling pathway	0.967630058	0.992274604	0.761073826	1	0.18296893	0.997416021	0.999887737	0.999991866	X1O2NoCyA vs X19O2NoCyA	Hippo Signaling Pathway
(KEGG) Hippo signaling pathway - multiple species	0.291512915	0.693678025	0.768	1	0.973760933	0.997416021	0.990237302	0.999991866	X1O2NoCyA vs X19O2NoCyA	Hippo Signaling Pathway - Multiple Species
(KEGG) Focal adhesion	0.83759733	0.964788381	0.670838548	1	0.08200213	0.997416021	0.999436259	0.999991866	X1O2NoCyA vs X19O2NoCyA	Focal Adhesion
(KEGG) ECM-receptor interaction	0.061111233	0.461708683	0.192200557	0.869205505	0.690878378	0.997416021	0.986348034	0.999991866	X1O2NoCyA vs X19O2NoCyA	Ecm-Receptor Interaction
(KEGG) Cell adhesion molecules	0.07853943	0.505119695	0.13832853	0.735325345	0.850065189	0.997416021	0.97643053	0.999991866	X1O2NoCyA vs X19O2NoCyA	Cell Adhesion Molecules
(KEGG) Adherens junction	0.787234043	0.955905159	0.980501393	1	0.352147239	0.997416021	0.999271136	0.999991866	X1O2NoCyA vs X19O2NoCyA	Adherens Junction
(KEGG) Tight junction	0.286697248	0.691184837	0.97979798	1	0.851694915	0.997416021	0.990105663	0.999991866	X1O2NoCyA vs X19O2NoCyA	Tight Junction
(KEGG) Gap junction	0.276332094	0.684955563	0.953910615	1	0.206852792	0.997416021	0.989772045	0.999991866	X1O2NoCyA vs X19O2NoCyA	Gap Junction
(KEGG) Signaling pathways regulating pluripotency of stem cells	0.535414166	0.825116599	0.334285714	0.987727709	0.02208589	0.997416021	0.999722295	0.999991866	X1O2NoCyA vs X19O2NoCyA	Signaling Pathways Regulating Pluripotency Of Stem Cells
(KEGG) Complement and coagulation cascades	0.239852399	0.660124743	0.424691358	1	NA	NA	0.660124743	0.999991866	X1O2NoCyA vs X19O2NoCyA	Complement And Coagulation Cascades
(KEGG) Platelet activation	0.135231317	0.603729246	0.902834008	1	0.736342043	0.997416021	0.984741416	0.999991866	X1O2NoCyA vs X19O2NoCyA	Platelet Activation
(KEGG) Antigen processing and presentation	0.385245902	0.748040215	0.048991354	0.449829709	0.76478318	0.997416021	0.973044547	0.999991866	X1O2NoCyA vs X19O2NoCyA	Antigen Processing And Presentation
(KEGG) Renin-angiotensin system	0.14559387	0.603729246	NA	NA	NA	NA	0.603729246	0.999991866	X1O2NoCyA vs X19O2NoCyA	Renin-Angiotensin System
(KEGG) Toll-like receptor signaling pathway	0.927797834	0.973337094	0.381481481	1	0.668781726	0.997416021	0.999586592	0.999991866	X1O2NoCyA vs X19O2NoCyA	Toll-Like Receptor Signaling Pathway
(KEGG) NOD-like receptor signaling pathway	0.917537747	0.973337094	0.692307692	1	0.624190065	0.997416021	0.999586592	0.999991866	X1O2NoCyA vs X19O2NoCyA	Nod-Like Receptor Signaling Pathway
(KEGG) RIG-I-like receptor signaling pathway	0.553459119	0.831525537	0.291946309	0.987727709	0.602150538	0.997416021	0.999736883	0.999991866	X1O2NoCyA vs X19O2NoCyA	Rig-I-Like Receptor Signaling Pathway
(KEGG) Cytosolic DNA-sensing pathway	0.512890095	0.825116599	0.95398773	1	0.978723404	0.997416021	0.995836428	0.999991866	X1O2NoCyA vs X19O2NoCyA	Cytosolic Dna-Sensing Pathway
(KEGG) C-type lectin receptor signaling pathway	0.905615293	0.972519772	0.755725191	1	0.917293233	0.997416021	0.999572591	0.999991866	X1O2NoCyA vs X19O2NoCyA	C-Type Lectin Receptor Signaling Pathway
(KEGG) JAK-STAT signaling pathway	0.122931442	0.601486156	0.776223776	1	0.955367913	0.997416021	0.984582662	0.999991866	X1O2NoCyA vs X19O2NoCyA	Jak-Stat Signaling Pathway
(KEGG) Natural killer cell mediated cytotoxicity	0.072879331	0.505119695	0.721854305	1	0.601841197	0.997416021	0.976506067	0.999991866	X1O2NoCyA vs X19O2NoCyA	Natural Killer Cell Mediated Cytotoxicity
(KEGG) IL-17 signaling pathway	0.373801917	0.747476366	0.780569514	1	0.85	0.997416021	0.992830774	0.999991866	X1O2NoCyA vs X19O2NoCyA	Il-17 Signaling Pathway
(KEGG) Th1 and Th2 cell differentiation	0.588957055	0.832033196	0.889041096	1	0.920427553	0.997416021	0.996066613	0.999991866	X1O2NoCyA vs X19O2NoCyA	Th1 And Th2 Cell Differentiation
(KEGG) Th17 cell differentiation	0.841536615	0.964788381	0.827956989	1	0.175675676	0.997416021	0.999436259	0.999991866	X1O2NoCyA vs X19O2NoCyA	Th17 Cell Differentiation
(KEGG) T cell receptor signaling pathway	0.173237754	0.619571281	0.910187668	1	0.208333333	0.997416021	0.985829961	0.999991866	X1O2NoCyA vs X19O2NoCyA	T Cell Receptor Signaling Pathway
(KEGG) B cell receptor signaling pathway	0.000514988	0.016016139	0.668874172	1	0.521158129	0.997416021	0.677705644	0.999991866	X1O2NoCyA vs X19O2NoCyA	B Cell Receptor Signaling Pathway
(KEGG) Fc epsilon RI signaling pathway	0.013803306	0.195128548	0.895543175	1	0.416243655	0.997416021	0.914628957	0.999991866	X1O2NoCyA vs X19O2NoCyA	Fc Epsilon Ri Signaling Pathway
(KEGG) Fc gamma R-mediated phagocytosis	0.081048868	0.505119695	0.67025572	1	0.948036952	0.997416021	0.976506067	0.999991866	X1O2NoCyA vs X19O2NoCyA	Fc Gamma R-Mediated Phagocytosis
(KEGG) TNF signaling pathway	0.489156627	0.815861164	0.930939227	1	0.56694813	0.997416021	0.995519282	0.999991866	X1O2NoCyA vs X19O2NoCyA	Tnf Signaling Pathway
(KEGG) Leukocyte transendothelial migration	0.784090909	0.955905159	0.599236641	1	0.992874109	0.997416021	0.999271136	0.999991866	X1O2NoCyA vs X19O2NoCyA	Leukocyte Transendothelial Migration
(KEGG) Intestinal immune network for IgA production	0.870523416	0.964788381	0.948148148	1	0.616314199	0.997416021	0.999436259	0.999991866	X1O2NoCyA vs X19O2NoCyA	Intestinal Immune Network For Iga Production
(KEGG) Circadian rhythm	0.980694981	0.992274604	0.919786096	1	0.470509383	0.997416021	0.999887737	0.999991866	X1O2NoCyA vs X19O2NoCyA	Circadian Rhythm
(KEGG) Circadian entrainment	0.98505604	0.992274604	0.330065359	0.987727709	0.397222222	0.997416021	0.999991866	0.999991866	X1O2NoCyA vs X19O2NoCyA	Circadian Entrainment
(KEGG) Thermogenesis	0.082833133	0.505119695	0.776556777	1	0.702970297	0.997416021	0.976506067	0.999991866	X1O2NoCyA vs X19O2NoCyA	Thermogenesis
(KEGG) Long-term potentiation	0.349685535	0.736837487	0.23655914	0.94502924	0.921568627	0.997416021	0.99815303	0.999991866	X1O2NoCyA vs X19O2NoCyA	Long-Term Potentiation
(KEGG) Synaptic vesicle cycle	0.210970464	0.637126619	0.331412104	0.987727709	0.179190751	0.997416021	0.999080852	0.999991866	X1O2NoCyA vs X19O2NoCyA	Synaptic Vesicle Cycle
(KEGG) Neurotrophin signaling pathway	0.715456674	0.91945052	0.813043478	1	0.621390374	0.997416021	0.998502564	0.999991866	X1O2NoCyA vs X19O2NoCyA	Neurotrophin Signaling Pathway
(KEGG) Retrograde endocannabinoid signaling	0.68667467	0.909946332	0.02568002	0.299270997	0.938016529	0.997416021	0.981438452	0.999991866	X1O2NoCyA vs X19O2NoCyA	Retrograde Endocannabinoid Signaling
(KEGG) Glutamatergic synapse	0.524570025	0.825116599	0.07028754	0.571872738	0.967514124	0.997416021	0.988055736	0.999991866	X1O2NoCyA vs X19O2NoCyA	Glutamatergic Synapse
(KEGG) Cholinergic synapse	0.135757576	0.603729246	0.408450704	1	0.985254692	0.997416021	0.984741416	0.999991866	X1O2NoCyA vs X19O2NoCyA	Cholinergic Synapse
(KEGG) Serotonergic synapse	0.357234315	0.740665813	0.130718954	0.720142602	0.357142857	0.997416021	0.989933421	0.999991866	X1O2NoCyA vs X19O2NoCyA	Serotonergic Synapse
(KEGG) GABAergic synapse	0.757978723	0.942925532	0.06	0.53313783	0.328512397	0.997416021	0.994982298	0.999991866	X1O2NoCyA vs X19O2NoCyA	Gabaergic Synapse
(KEGG) Dopaminergic synapse	0.206405694	0.635566048	0.042355607	0.401054655	0.598773006	0.997416021	0.952532472	0.999991866	X1O2NoCyA vs X19O2NoCyA	Dopaminergic Synapse
(KEGG) Long-term depression	0.326315789	0.713573519	0.365079365	1	0.784494087	0.997416021	0.991250227	0.999991866	X1O2NoCyA vs X19O2NoCyA	Long-Term Depression
(KEGG) Olfactory transduction	0.889328063	0.972519772	0.236768802	0.94502924	0.248780488	0.997416021	0.999866512	0.999991866	X1O2NoCyA vs X19O2NoCyA	Olfactory Transduction
(KEGG) Taste transduction	0.99276411	0.995966575	0.966499162	1	0.425619835	0.997416021	0.999941096	0.999991866	X1O2NoCyA vs X19O2NoCyA	Taste Transduction
(KEGG) Phototransduction	0.092814371	0.505259738	0.096618357	0.601488834	NA	NA	0.575812671	0.999991866	X1O2NoCyA vs X19O2NoCyA	Phototransduction
(KEGG) Inflammatory mediator regulation of TRP channels	0.205191595	0.635566048	0.933098592	1	0.518672199	0.997416021	0.986873229	0.999991866	X1O2NoCyA vs X19O2NoCyA	Inflammatory Mediator Regulation Of Trp Channels
(KEGG) Regulation of actin cytoskeleton	0.901766004	0.972519772	0.662077597	1	0.589958159	0.997416021	0.999572591	0.999991866	X1O2NoCyA vs X19O2NoCyA	Regulation Of Actin Cytoskeleton
(KEGG) Insulin signaling pathway	0.361207898	0.743322492	0.548837209	1	0.959205021	0.997416021	0.992646521	0.999991866	X1O2NoCyA vs X19O2NoCyA	Insulin Signaling Pathway
(KEGG) Insulin secretion	0.041333333	0.385757057	0.811819596	1	0.581632653	0.997416021	0.961802278	0.999991866	X1O2NoCyA vs X19O2NoCyA	Insulin Secretion
(KEGG) GnRH signaling pathway	0.048192771	0.405079779	0.926056338	1	0.705583756	0.997416021	0.964655763	0.999991866	X1O2NoCyA vs X19O2NoCyA	Gnrh Signaling Pathway
(KEGG) Ovarian steroidogenesis	0.895316804	0.972519772	0.270557029	0.987727709	0.08677686	0.997416021	0.999970987	0.999991866	X1O2NoCyA vs X19O2NoCyA	Ovarian Steroidogenesis
(KEGG) Progesterone-mediated oocyte maturation	0.08	0.505119695	0.039780521	0.388822514	0.269318182	0.997416021	0.927698052	0.999991866	X1O2NoCyA vs X19O2NoCyA	Progesterone-Mediated Oocyte Maturation
(KEGG) Estrogen signaling pathway	0.002887615	0.069080633	0.580985915	1	0.291666667	0.997416021	0.823536446	0.999991866	X1O2NoCyA vs X19O2NoCyA	Estrogen Signaling Pathway
(KEGG) Melanogenesis	0.537621359	0.825116599	0.944444444	1	0.420499343	0.997416021	0.995836428	0.999991866	X1O2NoCyA vs X19O2NoCyA	Melanogenesis
(KEGG) Prolactin signaling pathway	0.193992491	0.63327873	0.844802343	1	0.111695138	0.997416021	0.986727354	0.999991866	X1O2NoCyA vs X19O2NoCyA	Prolactin Signaling Pathway
(KEGG) Thyroid hormone synthesis	0.065683646	0.475060789	0.990922844	1	0.545833333	0.997416021	0.973388211	0.999991866	X1O2NoCyA vs X19O2NoCyA	Thyroid Hormone Synthesis
(KEGG) Thyroid hormone signaling pathway	0.024561404	0.282910981	0.929411765	1	0.587728741	0.997416021	0.94194388	0.999991866	X1O2NoCyA vs X19O2NoCyA	Thyroid Hormone Signaling Pathway
(KEGG) Adipocytokine signaling pathway	0.746851385	0.932814381	0.022161415	0.29195255	0.791907514	0.997416021	0.984714817	0.999991866	X1O2NoCyA vs X19O2NoCyA	Adipocytokine Signaling Pathway
(KEGG) Oxytocin signaling pathway	0.303172738	0.695332774	0.951417004	1	0.774663677	0.997416021	0.990324083	0.999991866	X1O2NoCyA vs X19O2NoCyA	Oxytocin Signaling Pathway
(KEGG) Glucagon signaling pathway	0.17433414	0.619571281	0.001222718	0.041164849	0.98849252	0.997416021	0.784406237	0.999991866	X1O2NoCyA vs X19O2NoCyA	Glucagon Signaling Pathway
(KEGG) Regulation of lipolysis in adipocytes	0.264075067	0.678933416	0.826687117	1	0.913897281	0.997416021	0.989443018	0.999991866	X1O2NoCyA vs X19O2NoCyA	Regulation Of Lipolysis In Adipocytes
(KEGG) Renin secretion	0.976190476	0.992274604	0.079754601	0.57788852	0.982507289	0.997416021	0.999114191	0.999991866	X1O2NoCyA vs X19O2NoCyA	Renin Secretion
(KEGG) Aldosterone synthesis and secretion	0.011989767	0.191787033	0.137931034	0.735325345	0.956975228	0.997416021	0.929836948	0.999991866	X1O2NoCyA vs X19O2NoCyA	Aldosterone Synthesis And Secretion
(KEGG) Relaxin signaling pathway	0.177304965	0.619571281	0.946236559	1	0.461126005	0.997416021	0.985829961	0.999991866	X1O2NoCyA vs X19O2NoCyA	Relaxin Signaling Pathway
(KEGG) Cortisol synthesis and secretion	0.092016238	0.505259738	0.602305476	1	0.581632653	0.997416021	0.976519835	0.999991866	X1O2NoCyA vs X19O2NoCyA	Cortisol Synthesis And Secretion
(KEGG) Parathyroid hormone synthesis, secretion and action	0.174016687	0.619571281	0.838068182	1	0.92280285	0.997416021	0.985829961	0.999991866	X1O2NoCyA vs X19O2NoCyA	Parathyroid Hormone Synthesis, Secretion And Action
(KEGG) GnRH secretion	0.05952381	0.461708683	0.865067466	1	0.882768362	0.997416021	0.971892215	0.999991866	X1O2NoCyA vs X19O2NoCyA	Gnrh Secretion
(KEGG) Type II diabetes mellitus	0.148288973	0.605844156	0.152238806	0.792996012	0.895480226	0.997416021	0.987490933	0.999991866	X1O2NoCyA vs X19O2NoCyA	Type Ii Diabetes Mellitus
(KEGG) Insulin resistance	0.046931408	0.405079779	0.661202186	1	0.617117117	0.997416021	0.964655763	0.999991866	X1O2NoCyA vs X19O2NoCyA	Insulin Resistance
(KEGG) Non-alcoholic fatty liver disease	0.372235872	0.747476366	0.816901408	1	0.868872549	0.997416021	0.992830774	0.999991866	X1O2NoCyA vs X19O2NoCyA	Non-Alcoholic Fatty Liver Disease
(KEGG) AGE-RAGE signaling pathway in diabetic complications	0.230120482	0.660124743	0.925650558	1	0.808147175	0.997416021	0.988372862	0.999991866	X1O2NoCyA vs X19O2NoCyA	Age-Rage Signaling Pathway In Diabetic Complications
(KEGG) Cushing syndrome	0.572599532	0.832033196	0.532818533	1	0.243648961	0.997416021	0.996066613	0.999991866	X1O2NoCyA vs X19O2NoCyA	Cushing Syndrome
(KEGG) Growth hormone synthesis, secretion and action	0.035629454	0.382095176	1	1	0.539884393	0.997416021	0.961236188	0.999991866	X1O2NoCyA vs X19O2NoCyA	Growth Hormone Synthesis, Secretion And Action
(KEGG) Type I diabetes mellitus	0.616666667	0.84859882	0.293774319	0.987727709	NA	NA	0.989790535	0.999991866	X1O2NoCyA vs X19O2NoCyA	Type I Diabetes Mellitus
(KEGG) Maturity onset diabetes of the young	0.522077922	0.825116599	NA	NA	NA	NA	0.825116599	0.999991866	X1O2NoCyA vs X19O2NoCyA	Maturity Onset Diabetes Of The Young
(KEGG) Aldosterone-regulated sodium reabsorption	0.17373461	0.619571281	0.695178849	1	0.979411765	0.997416021	0.985829961	0.999991866	X1O2NoCyA vs X19O2NoCyA	Aldosterone-Regulated Sodium Reabsorption
(KEGG) Endocrine and other factor-regulated calcium reabsorption	0.613297151	0.84771295	0.891364903	1	0.475830816	0.997416021	0.996567292	0.999991866	X1O2NoCyA vs X19O2NoCyA	Endocrine And Other Factor-Regulated Calcium Reabsorption
(KEGG) Vasopressin-regulated water reabsorption	0.188489209	0.63204375	0.880829016	1	0.72107438	0.997416021	0.986648139	0.999991866	X1O2NoCyA vs X19O2NoCyA	Vasopressin-Regulated Water Reabsorption
(KEGG) Proximal tubule bicarbonate reclamation	0.904761905	0.972519772	0.812345679	1	0.402892562	0.997416021	0.999572591	0.999991866	X1O2NoCyA vs X19O2NoCyA	Proximal Tubule Bicarbonate Reclamation
(KEGG) Salivary secretion	0.571621622	0.832033196	0.574285714	1	0.878552972	0.997416021	0.996066613	0.999991866	X1O2NoCyA vs X19O2NoCyA	Salivary Secretion
(KEGG) Gastric acid secretion	0.460422164	0.804445466	0.341538462	0.987727709	0.642857143	0.997416021	0.999672552	0.999991866	X1O2NoCyA vs X19O2NoCyA	Gastric Acid Secretion
(KEGG) Pancreatic secretion	0.308539945	0.695332774	0.919689119	1	0.878552972	0.997416021	0.990324083	0.999991866	X1O2NoCyA vs X19O2NoCyA	Pancreatic Secretion
(KEGG) Carbohydrate digestion and absorption	0.3904209	0.749511727	0.8448	1	0.416184971	0.997416021	0.99292013	0.999991866	X1O2NoCyA vs X19O2NoCyA	Carbohydrate Digestion And Absorption
(KEGG) Fat digestion and absorption	0.928571429	0.973337094	0.895491803	1	NA	NA	0.973337094	0.999991866	X1O2NoCyA vs X19O2NoCyA	Fat Digestion And Absorption
(KEGG) Bile secretion	0.960843373	0.989477779	0.671497585	1	NA	NA	0.989477779	0.999991866	X1O2NoCyA vs X19O2NoCyA	Bile Secretion
(KEGG) Vitamin digestion and absorption	NA	NA	NA	NA	NA	NA	NA	NA	X1O2NoCyA vs X19O2NoCyA	Vitamin Digestion And Absorption
(KEGG) Mineral absorption	0.529411765	0.825116599	0.325819672	0.987727709	0.306358382	0.997416021	0.999722295	0.999991866	X1O2NoCyA vs X19O2NoCyA	Mineral Absorption
(KEGG) Cholesterol metabolism	0.264150943	0.678933416	0.475460123	1	0.518126888	0.997416021	0.989443018	0.999991866	X1O2NoCyA vs X19O2NoCyA	Cholesterol Metabolism
(KEGG) Alzheimer disease	0.954010695	0.988991087	0.95035461	1	0.035564854	0.997416021	0.99983883	0.999991866	X1O2NoCyA vs X19O2NoCyA	Alzheimer Disease
(KEGG) Parkinson disease	0.949506037	0.987613303	0.852941176	1	0.580387685	0.997416021	0.999817886	0.999991866	X1O2NoCyA vs X19O2NoCyA	Parkinson Disease
(KEGG) Amyotrophic lateral sclerosis	0.909978308	0.972519772	0.259493671	0.987727709	0.090419806	0.997416021	0.999970987	0.999991866	X1O2NoCyA vs X19O2NoCyA	Amyotrophic Lateral Sclerosis
(KEGG) Huntington disease	0.156950673	0.614320988	0.393034826	1	0.264800861	0.997416021	0.985475444	0.999991866	X1O2NoCyA vs X19O2NoCyA	Huntington Disease
(KEGG) Spinocerebellar ataxia	0.350649351	0.736837487	0.516005122	1	0.144144144	0.997416021	0.992353731	0.999991866	X1O2NoCyA vs X19O2NoCyA	Spinocerebellar Ataxia
(KEGG) Prion disease	0.218309859	0.646613011	0.844913151	1	0.316455696	0.997416021	0.987562647	0.999991866	X1O2NoCyA vs X19O2NoCyA	Prion Disease
(KEGG) Cocaine addiction	0.135818908	0.603729246	0.354466859	1	0.421450151	0.997416021	0.984741416	0.999991866	X1O2NoCyA vs X19O2NoCyA	Cocaine Addiction
(KEGG) Amphetamine addiction	0.294422827	0.693678025	0.773162939	1	0.990873533	0.997416021	0.990237302	0.999991866	X1O2NoCyA vs X19O2NoCyA	Amphetamine Addiction
(KEGG) Morphine addiction	0.372340426	0.747476366	0.589506173	1	0.33495935	0.997416021	0.992830774	0.999991866	X1O2NoCyA vs X19O2NoCyA	Morphine Addiction
(KEGG) Alcoholism	0.328106152	0.713573519	0.093189964	0.601488834	0.986486486	0.997416021	0.981624745	0.999991866	X1O2NoCyA vs X19O2NoCyA	Alcoholism
(KEGG) Bacterial invasion of epithelial cells	0.315555556	0.697577544	0.30369357	0.987727709	0.573604061	0.997416021	0.999339561	0.999991866	X1O2NoCyA vs X19O2NoCyA	Bacterial Invasion Of Epithelial Cells
(KEGG) Vibrio cholerae infection	0.528301887	0.825116599	0.878962536	1	0.62601626	0.997416021	0.995836428	0.999991866	X1O2NoCyA vs X19O2NoCyA	Vibrio Cholerae Infection
(KEGG) Epithelial cell signaling in Helicobacter pylori infection	0.712418301	0.91945052	0.340490798	0.987727709	0.361702128	0.997416021	0.999901075	0.999991866	X1O2NoCyA vs X19O2NoCyA	Epithelial Cell Signaling In Helicobacter Pylori Infection
(KEGG) Pathogenic Escherichia coli infection	0.925842697	0.973337094	0.9825	1	0.74610245	0.997416021	0.999586592	0.999991866	X1O2NoCyA vs X19O2NoCyA	Pathogenic Escherichia Coli Infection
(KEGG) Shigellosis	0.379746835	0.747476366	0.386503067	1	0.680412371	0.997416021	0.992830774	0.999991866	X1O2NoCyA vs X19O2NoCyA	Shigellosis
(KEGG) Salmonella infection	0.978655283	0.992274604	0.941558442	1	0.48074922	0.997416021	0.999887737	0.999991866	X1O2NoCyA vs X19O2NoCyA	Salmonella Infection
(KEGG) Pertussis	0.957783641	0.989477779	0.661538462	1	0.233236152	0.997416021	0.999846169	0.999991866	X1O2NoCyA vs X19O2NoCyA	Pertussis
(KEGG) Legionellosis	0.700934579	0.91945052	0.64159292	1	0.717522659	0.997416021	0.998502564	0.999991866	X1O2NoCyA vs X19O2NoCyA	Legionellosis
(KEGG) Yersinia infection	0.133640553	0.603729246	0.987421384	1	0.307855626	0.997416021	0.984741416	0.999991866	X1O2NoCyA vs X19O2NoCyA	Yersinia Infection
(KEGG) Leishmaniasis	0.606060606	0.843703226	0.387142857	1	0.243101183	0.997416021	0.996442015	0.999991866	X1O2NoCyA vs X19O2NoCyA	Leishmaniasis
(KEGG) Chagas disease	0.908543923	0.972519772	0.512544803	1	0.983965015	0.997416021	0.999572591	0.999991866	X1O2NoCyA vs X19O2NoCyA	Chagas Disease
(KEGG) African trypanosomiasis	0.081240768	0.505119695	0.493036212	1	0.870731707	0.997416021	0.976506067	0.999991866	X1O2NoCyA vs X19O2NoCyA	African Trypanosomiasis
(KEGG) Malaria	0.985893417	0.992274604	0.84057971	1	NA	NA	0.992274604	0.999991866	X1O2NoCyA vs X19O2NoCyA	Malaria
(KEGG) Toxoplasmosis	0.729559748	0.926094211	0.62890625	1	0.299287411	0.997416021	0.998653351	0.999991866	X1O2NoCyA vs X19O2NoCyA	Toxoplasmosis
(KEGG) Amoebiasis	0.119784657	0.601486156	0.898148148	1	0.952845528	0.997416021	0.984582662	0.999991866	X1O2NoCyA vs X19O2NoCyA	Amoebiasis
(KEGG) Staphylococcus aureus infection	0.446254072	0.788551229	0.618357488	1	NA	NA	0.788551229	0.999991866	X1O2NoCyA vs X19O2NoCyA	Staphylococcus Aureus Infection
(KEGG) Tuberculosis	0.415384615	0.766262489	0.008964717	0.142963643	0.634311512	0.997416021	0.921889496	0.999991866	X1O2NoCyA vs X19O2NoCyA	Tuberculosis
(KEGG) Hepatitis C	0.642857143	0.873728891	0.798165138	1	0.783659379	0.997416021	0.997335179	0.999991866	X1O2NoCyA vs X19O2NoCyA	Hepatitis C
(KEGG) Hepatitis B	0.283146067	0.687956461	0.097826619	0.601488834	0.971646674	0.997416021	0.979618028	0.999991866	X1O2NoCyA vs X19O2NoCyA	Hepatitis B
(KEGG) Measles	0.735915493	0.930269766	0.223175966	0.935551207	0.700234192	0.997416021	0.99958767	0.999991866	X1O2NoCyA vs X19O2NoCyA	Measles
(KEGG) Human cytomegalovirus infection	0.086338798	0.505259738	1	1	0.521966527	0.997416021	0.976519835	0.999991866	X1O2NoCyA vs X19O2NoCyA	Human Cytomegalovirus Infection
(KEGG) Influenza A	0.062352941	0.461708683	0.654545455	1	0.605700713	0.997416021	0.971892215	0.999991866	X1O2NoCyA vs X19O2NoCyA	Influenza A
(KEGG) Human papillomavirus infection	0.710945802	0.91945052	0.071720013	0.571872738	0.448893572	0.997416021	0.994266908	0.999991866	X1O2NoCyA vs X19O2NoCyA	Human Papillomavirus Infection
(KEGG) Human T-cell leukemia virus 1 infection	0.562979189	0.832033196	0.028785982	0.300763886	0.636079249	0.997416021	0.96915633	0.999991866	X1O2NoCyA vs X19O2NoCyA	Human T-Cell Leukemia Virus 1 Infection
(KEGG) Kaposi sarcoma-associated herpesvirus infection	0.503311258	0.825116599	0.54950495	1	0.731409545	0.997416021	0.995836428	0.999991866	X1O2NoCyA vs X19O2NoCyA	Kaposi Sarcoma-Associated Herpesvirus Infection
(KEGG) Herpes simplex virus 1 infection	0.040041068	0.385757057	0.833541927	1	0.95	0.997416021	0.961802278	0.999991866	X1O2NoCyA vs X19O2NoCyA	Herpes Simplex Virus 1 Infection
(KEGG) Epstein-Barr virus infection	0.487264673	0.815861164	0.186170213	0.868228921	0.712328767	0.997416021	0.997277388	0.999991866	X1O2NoCyA vs X19O2NoCyA	Epstein-Barr Virus Infection
(KEGG) Human immunodeficiency virus 1 infection	0.416393443	0.766262489	0.993909866	1	0.920502092	0.997416021	0.993632839	0.999991866	X1O2NoCyA vs X19O2NoCyA	Human Immunodeficiency Virus 1 Infection
(KEGG) Pathways in cancer	0.5	0.825116599	0.360544218	1	0.299591002	0.997416021	0.995836428	0.999991866	X1O2NoCyA vs X19O2NoCyA	Pathways In Cancer
(KEGG) Transcriptional misregulation in cancer	0.010097446	0.181836622	0.887804878	1	0.518055556	0.997416021	0.909063062	0.999991866	X1O2NoCyA vs X19O2NoCyA	Transcriptional Misregulation In Cancer
(KEGG) Viral carcinogenesis	0.543887147	0.825116599	0.703703704	1	0.248062016	0.997416021	0.995836428	0.999991866	X1O2NoCyA vs X19O2NoCyA	Viral Carcinogenesis
(KEGG) Chemical carcinogenesis	0.213058419	0.637126619	0.189119171	0.868228921	0.960743802	0.997416021	0.993101899	0.999991866	X1O2NoCyA vs X19O2NoCyA	Chemical Carcinogenesis
(KEGG) Proteoglycans in cancer	0.768640351	0.948599798	0.805243446	1	0.752360965	0.997416021	0.999128724	0.999991866	X1O2NoCyA vs X19O2NoCyA	Proteoglycans In Cancer
(KEGG) MicroRNAs in cancer	0.565952649	0.832033196	0.654901961	1	0.680716544	0.997416021	0.996066613	0.999991866	X1O2NoCyA vs X19O2NoCyA	Micrornas In Cancer
(KEGG) Colorectal cancer	0.312138728	0.697577544	0.979452055	1	0.176470588	0.997416021	0.99044106	0.999991866	X1O2NoCyA vs X19O2NoCyA	Colorectal Cancer
(KEGG) Renal cell carcinoma	0.262222222	0.678933416	0.014339472	0.197493637	0.860277136	0.997416021	0.917992433	0.999991866	X1O2NoCyA vs X19O2NoCyA	Renal Cell Carcinoma
(KEGG) Pancreatic cancer	0.602339181	0.843703226	0.973282443	1	0.98125	0.997416021	0.996442015	0.999991866	X1O2NoCyA vs X19O2NoCyA	Pancreatic Cancer
(KEGG) Endometrial cancer	0.411167513	0.766262489	0.599708879	1	0.310429448	0.997416021	0.993632839	0.999991866	X1O2NoCyA vs X19O2NoCyA	Endometrial Cancer
(KEGG) Glioma	0.422744129	0.768850433	0.440140845	1	0.560916767	0.997416021	0.99373941	0.999991866	X1O2NoCyA vs X19O2NoCyA	Glioma
(KEGG) Prostate cancer	0.421686747	0.768850433	0.959107807	1	0.769850403	0.997416021	0.99373941	0.999991866	X1O2NoCyA vs X19O2NoCyA	Prostate Cancer
(KEGG) Thyroid cancer	0.828457447	0.964788381	0.500749625	1	0.808333333	0.997416021	0.999436259	0.999991866	X1O2NoCyA vs X19O2NoCyA	Thyroid Cancer
(KEGG) Basal cell carcinoma	0.384297521	0.748040215	0.4224	1	0.013307367	0.997416021	0.992855589	0.999991866	X1O2NoCyA vs X19O2NoCyA	Basal Cell Carcinoma
(KEGG) Melanoma	0.934579439	0.975349683	0.858461538	1	0.366622865	0.997416021	0.999620727	0.999991866	X1O2NoCyA vs X19O2NoCyA	Melanoma
(KEGG) Bladder cancer	0.44047619	0.787287904	0.688650307	1	0.809722222	0.997416021	0.994472124	0.999991866	X1O2NoCyA vs X19O2NoCyA	Bladder Cancer
(KEGG) Chronic myeloid leukemia	0.293622142	0.693678025	0.911877395	1	0.721218962	0.997416021	0.990237302	0.999991866	X1O2NoCyA vs X19O2NoCyA	Chronic Myeloid Leukemia
(KEGG) Acute myeloid leukemia	0.195031056	0.63327873	0.948467967	1	0.655491329	0.997416021	0.986727354	0.999991866	X1O2NoCyA vs X19O2NoCyA	Acute Myeloid Leukemia
(KEGG) Small cell lung cancer	0.112426036	0.582741617	0.893442623	1	0.28358209	0.997416021	0.983209119	0.999991866	X1O2NoCyA vs X19O2NoCyA	Small Cell Lung Cancer
(KEGG) Non-small cell lung cancer	0.277506112	0.684955563	0.986013986	1	0.539192399	0.997416021	0.989772045	0.999991866	X1O2NoCyA vs X19O2NoCyA	Non-Small Cell Lung Cancer
(KEGG) Breast cancer	0.607683353	0.843703226	0.273858921	0.987727709	0.032332564	0.997416021	0.999763557	0.999991866	X1O2NoCyA vs X19O2NoCyA	Breast Cancer
(KEGG) Hepatocellular carcinoma	0.62122905	0.851111166	0.965909091	1	0.497337593	0.997416021	0.996671997	0.999991866	X1O2NoCyA vs X19O2NoCyA	Hepatocellular Carcinoma
(KEGG) Gastric cancer	0.58041958	0.832033196	0.879834254	1	0.235154394	0.997416021	0.996066613	0.999991866	X1O2NoCyA vs X19O2NoCyA	Gastric Cancer
(KEGG) Central carbon metabolism in cancer	1.94E-05	0.000862595	0.024810246	0.299270997	0.423990499	0.997416021	0.308951033	0.999991866	X1O2NoCyA vs X19O2NoCyA	Central Carbon Metabolism In Cancer
(KEGG) Choline metabolism in cancer	0.008938735	0.173746669	0.252793296	0.987727709	0.428921569	0.997416021	0.991112162	0.999991866	X1O2NoCyA vs X19O2NoCyA	Choline Metabolism In Cancer
(KEGG) PD-L1 expression and PD-1 checkpoint pathway in cancer	0.307322929	0.695332774	0.509727626	1	0.924855491	0.997416021	0.990324083	0.999991866	X1O2NoCyA vs X19O2NoCyA	Pd-L1 Expression And Pd-1 Checkpoint Pathway In Cancer
(KEGG) Asthma	0.777083333	0.951468176	NA	NA	NA	NA	0.951468176	0.999991866	X1O2NoCyA vs X19O2NoCyA	Asthma
(KEGG) Autoimmune thyroid disease	0.744505495	0.932814381	0.293774319	0.987727709	NA	NA	0.995957812	0.999991866	X1O2NoCyA vs X19O2NoCyA	Autoimmune Thyroid Disease
(KEGG) Inflammatory bowel disease	0.853333333	0.964788381	0.491428571	1	0.972809668	0.997416021	0.999436259	0.999991866	X1O2NoCyA vs X19O2NoCyA	Inflammatory Bowel Disease
(KEGG) Systemic lupus erythematosus	0.404069767	0.766262489	NA	NA	NA	NA	0.766262489	0.999991866	X1O2NoCyA vs X19O2NoCyA	Systemic Lupus Erythematosus
(KEGG) Rheumatoid arthritis	0.31626506	0.697577544	0.688679245	1	NA	NA	0.697577544	0.999991866	X1O2NoCyA vs X19O2NoCyA	Rheumatoid Arthritis
(KEGG) Allograft rejection	0.008027974	0.166446652	0.005743254	0.116013726	0.516034985	0.997416021	0.642599489	0.999991866	X1O2NoCyA vs X19O2NoCyA	Allograft Rejection
(KEGG) Graft-versus-host disease	0.236923077	0.660124743	0.002340263	0.059091644	0.997416021	0.997416021	0.829132227	0.999991866	X1O2NoCyA vs X19O2NoCyA	Graft-Versus-Host Disease
(KEGG) Hypertrophic cardiomyopathy	0.411575563	0.766262489	0.721485411	1	0.64527027	0.997416021	0.993632839	0.999991866	X1O2NoCyA vs X19O2NoCyA	Hypertrophic Cardiomyopathy
(KEGG) Arrhythmogenic right ventricular cardiomyopathy	0.444767442	0.788551229	0.281481481	0.987727709	NA	NA	0.984481783	0.999991866	X1O2NoCyA vs X19O2NoCyA	Arrhythmogenic Right Ventricular Cardiomyopathy
(KEGG) Dilated cardiomyopathy	0.516528926	0.825116599	0.90797546	1	0.424390244	0.997416021	0.995836428	0.999991866	X1O2NoCyA vs X19O2NoCyA	Dilated Cardiomyopathy
(KEGG) Viral myocarditis	0.58	0.832033196	0.082111437	0.578599195	0.3081571	0.997416021	0.988829696	0.999991866	X1O2NoCyA vs X19O2NoCyA	Viral Myocarditis
(KEGG) Fluid shear stress and atherosclerosis	0.111842105	0.582741617	0.936997319	1	0.06617702	0.997416021	0.983209119	0.999991866	X1O2NoCyA vs X19O2NoCyA	Fluid Shear Stress And Atherosclerosis
(KEGG) Valine, leucine and isoleucine biosynthesis	NA	NA	NA	NA	NA	NA	NA	NA	X1O2NoCyA vs X19O2NoCyA	Valine, Leucine And Isoleucine Biosynthesis
(KEGG) D-Arginine and D-ornithine metabolism	NA	NA	NA	NA	NA	NA	NA	NA	X1O2NoCyA vs X19O2NoCyA	D-Arginine And D-Ornithine Metabolism
(KEGG) Neomycin, kanamycin and gentamicin biosynthesis	NA	NA	NA	NA	NA	NA	NA	NA	X1O2NoCyA vs X19O2NoCyA	Neomycin, Kanamycin And Gentamicin Biosynthesis
(KEGG) Protein digestion and absorption	NA	NA	NA	NA	NA	NA	NA	NA	X1O2NoCyA vs X19O2NoCyA	Protein Digestion And Absorption
(KEGG) Nicotine addiction	NA	NA	NA	NA	NA	NA	NA	NA	X1O2NoCyA vs X19O2NoCyA	Nicotine Addiction
(KEGG) Glycolysis / Gluconeogenesis	2.90E-11	9.02E-09	0.000204049	0.007728361	0.423116615	0.995535714	0.000848211	0.131896766	X19O2NoCyA - X1O2PlusCyA	Glycolysis / Gluconeogenesis
(KEGG) Citrate cycle (TCA cycle)	0.609075044	0.849427527	0.006262512	0.090359097	0.635989011	0.995535714	0.908865476	0.999994885	X19O2NoCyA - X1O2PlusCyA	Citrate Cycle (Tca Cycle)
(KEGG) Pentose phosphate pathway	0.148984199	0.532575699	0.319379845	0.593693822	0.21307779	0.995535714	0.954839177	0.999994885	X19O2NoCyA - X1O2PlusCyA	Pentose Phosphate Pathway
(KEGG) Pentose and glucuronate interconversions	0.559210526	0.832126668	0.326732673	0.594164248	NA	NA	0.802099913	0.999994885	X19O2NoCyA - X1O2PlusCyA	Pentose And Glucuronate Interconversions
(KEGG) Fructose and mannose metabolism	3.79E-05	0.001964755	0.000182855	0.007728361	0.882002384	0.995535714	0.060169451	0.999994885	X19O2NoCyA - X1O2PlusCyA	Fructose And Mannose Metabolism
(KEGG) Galactose metabolism	0.151982379	0.534082704	0.010888773	0.13747076	0.406885759	0.995535714	0.823478452	0.999994885	X19O2NoCyA - X1O2PlusCyA	Galactose Metabolism
(KEGG) Ascorbate and aldarate metabolism	0.083003953	0.397141988	0.332648871	0.594164248	NA	NA	0.493658357	0.999994885	X19O2NoCyA - X1O2PlusCyA	Ascorbate And Aldarate Metabolism
(KEGG) Fatty acid biosynthesis	0.82	0.952217883	0.022766219	0.209178112	0.258953168	0.995535714	0.977502681	0.999994885	X19O2NoCyA - X1O2PlusCyA	Fatty Acid Biosynthesis
(KEGG) Fatty acid elongation	0.529545455	0.807297237	0.047021944	0.254422302	0.468319559	0.995535714	0.948380636	0.999994885	X19O2NoCyA - X1O2PlusCyA	Fatty Acid Elongation
(KEGG) Fatty acid degradation	0.941451991	0.990955278	3.22E-06	0.000325132	0.672376874	0.995535714	0.817469092	0.999994885	X19O2NoCyA - X1O2PlusCyA	Fatty Acid Degradation
(KEGG) Synthesis and degradation of ketone bodies	0.602620087	0.848030983	0.272131148	0.557133363	0.019389043	0.777108434	0.867940309	0.999994885	X19O2NoCyA - X1O2PlusCyA	Synthesis And Degradation Of Ketone Bodies
(KEGG) Steroid biosynthesis	0.881944444	0.978234416	0.039308176	0.238207547	0.983471074	0.995535714	0.988211365	0.999994885	X19O2NoCyA - X1O2PlusCyA	Steroid Biosynthesis
(KEGG) Primary bile acid biosynthesis	0.936819172	0.990955278	0.02107166	0.209178112	NA	NA	0.864159941	0.999994885	X19O2NoCyA - X1O2PlusCyA	Primary Bile Acid Biosynthesis
(KEGG) Ubiquinone and other terpenoid-quinone biosynthesis	0.912854031	0.985024075	0.679671458	0.821272288	NA	NA	0.985578748	0.999994885	X19O2NoCyA - X1O2PlusCyA	Ubiquinone And Other Terpenoid-Quinone Biosynthesis
(KEGG) Steroid hormone biosynthesis	0.053571429	0.309511962	0.0115325	0.139773899	NA	NA	0.132164525	0.999994885	X19O2NoCyA - X1O2PlusCyA	Steroid Hormone Biosynthesis
(KEGG) Oxidative phosphorylation	0.218150087	0.607631307	0.10459588	0.364282201	0.565934066	0.995535714	0.928809882	0.999994885	X19O2NoCyA - X1O2PlusCyA	Oxidative Phosphorylation
(KEGG) Arginine biosynthesis	0.291111111	0.64668254	0.07704918	0.322936776	NA	NA	0.476564954	0.999994885	X19O2NoCyA - X1O2PlusCyA	Arginine Biosynthesis
(KEGG) Purine metabolism	0.054736842	0.309511962	0.976090014	0.991451787	0.833510074	0.995535714	0.995329693	0.999994885	X19O2NoCyA - X1O2PlusCyA	Purine Metabolism
(KEGG) Caffeine metabolism	0.128458498	0.489600887	0.65631068	0.814954276	NA	NA	0.730837288	0.999994885	X19O2NoCyA - X1O2PlusCyA	Caffeine Metabolism
(KEGG) Pyrimidine metabolism	0.849823322	0.958391356	0.024773605	0.220646819	0.13416009	0.987311178	0.967576735	0.999994885	X19O2NoCyA - X1O2PlusCyA	Pyrimidine Metabolism
(KEGG) Alanine, aspartate and glutamate metabolism	0.074492099	0.379787588	0.042253521	0.246208017	0.356807512	0.995535714	0.825522041	0.999994885	X19O2NoCyA - X1O2PlusCyA	Alanine, Aspartate And Glutamate Metabolism
(KEGG) Glycine, serine and threonine metabolism	0.000379	0.010715355	0.015609439	0.168916424	0.470149254	0.995535714	0.355018376	0.999994885	X19O2NoCyA - X1O2PlusCyA	Glycine, Serine And Threonine Metabolism
(KEGG) Cysteine and methionine metabolism	0.016747925	0.157836505	0.140060241	0.425852982	0.579710145	0.995535714	0.79457649	0.999994885	X19O2NoCyA - X1O2PlusCyA	Cysteine And Methionine Metabolism
(KEGG) Valine, leucine and isoleucine degradation	0.00515333	0.08249852	0.000124101	0.006267099	0.892857143	0.995535714	0.23163375	0.999994885	X19O2NoCyA - X1O2PlusCyA	Valine, Leucine And Isoleucine Degradation
(KEGG) Lysine degradation	0.449438202	0.770345506	0.007134855	0.097766275	0.206653226	0.995535714	0.882890211	0.999994885	X19O2NoCyA - X1O2PlusCyA	Lysine Degradation
(KEGG) Arginine and proline metabolism	0.005305371	0.08249852	0.000269923	0.009087404	0.285447761	0.995535714	0.256005881	0.999994885	X19O2NoCyA - X1O2PlusCyA	Arginine And Proline Metabolism
(KEGG) Histidine metabolism	0.029993703	0.241647242	0.022677738	0.209178112	NA	NA	0.142774625	0.999994885	X19O2NoCyA - X1O2PlusCyA	Histidine Metabolism
(KEGG) Tyrosine metabolism	0.405092593	0.763538159	0.680327869	0.821272288	NA	NA	0.876610599	0.999994885	X19O2NoCyA - X1O2PlusCyA	Tyrosine Metabolism
(KEGG) Phenylalanine metabolism	0.364628821	0.726920278	0.78317757	0.898874257	NA	NA	0.907982482	0.999994885	X19O2NoCyA - X1O2PlusCyA	Phenylalanine Metabolism
(KEGG) Tryptophan metabolism	0.115124153	0.471100154	0.051724138	0.260625379	0.672376874	0.995535714	0.863779486	0.999994885	X19O2NoCyA - X1O2PlusCyA	Tryptophan Metabolism
(KEGG) Phenylalanine, tyrosine and tryptophan biosynthesis	0.578494624	0.840982744	0.843283582	0.932207401	NA	NA	0.960911294	0.999994885	X19O2NoCyA - X1O2PlusCyA	Phenylalanine, Tyrosine And Tryptophan Biosynthesis
(KEGG) beta-Alanine metabolism	0.006687538	0.090427149	0.004717259	0.086452761	0.672376874	0.995535714	0.480135575	0.999994885	X19O2NoCyA - X1O2PlusCyA	Beta-Alanine Metabolism
(KEGG) Taurine and hypotaurine metabolism	0.112962963	0.468419753	0.63449692	0.814954276	NA	NA	0.718282921	0.999994885	X19O2NoCyA - X1O2PlusCyA	Taurine And Hypotaurine Metabolism
(KEGG) Phosphonate and phosphinate metabolism	0.637218045	0.861629618	0.440298507	0.687216052	0.011400826	0.735353273	0.898473449	0.999994885	X19O2NoCyA - X1O2PlusCyA	Phosphonate And Phosphinate Metabolism
(KEGG) Selenocompound metabolism	0.596069869	0.846495718	0.163934426	0.439576382	0.659340659	0.995535714	0.97787075	0.999994885	X19O2NoCyA - X1O2PlusCyA	Selenocompound Metabolism
(KEGG) D-Glutamine and D-glutamate metabolism	0.219924812	0.607631307	0.259328358	0.549158527	NA	NA	0.610452883	0.999994885	X19O2NoCyA - X1O2PlusCyA	D-Glutamine And D-Glutamate Metabolism
(KEGG) Glutathione metabolism	0.606407323	0.849427527	0.603395062	0.798378619	0.669421488	0.995535714	0.995189847	0.999994885	X19O2NoCyA - X1O2PlusCyA	Glutathione Metabolism
(KEGG) Starch and sucrose metabolism	0.015600541	0.156508651	0.005331124	0.086452761	0.326328801	0.995535714	0.555773078	0.999994885	X19O2NoCyA - X1O2PlusCyA	Starch And Sucrose Metabolism
(KEGG) N-Glycan biosynthesis	0.000307317	0.009557556	0.077160494	0.322936776	0.944903581	0.995535714	0.456782113	0.999994885	X19O2NoCyA - X1O2PlusCyA	N-Glycan Biosynthesis
(KEGG) Mucin type O-glycan biosynthesis	0.101321586	0.437652961	0.004751132	0.086452761	NA	NA	0.141255454	0.999994885	X19O2NoCyA - X1O2PlusCyA	Mucin Type O-Glycan Biosynthesis
(KEGG) Various types of N-glycan biosynthesis	0.276169265	0.64561709	0.592400691	0.792221737	NA	NA	0.799492104	0.999994885	X19O2NoCyA - X1O2PlusCyA	Various Types Of N-Glycan Biosynthesis
(KEGG) Mannose type O-glycan biosynthesis	0.810126582	0.950752329	0.242718447	0.532925285	NA	NA	0.890032576	0.999994885	X19O2NoCyA - X1O2PlusCyA	Mannose Type O-Glycan Biosynthesis
(KEGG) Amino sugar and nucleotide sugar metabolism	0.001861496	0.034054423	0.007421202	0.097766275	0.029797378	0.777108434	0.086858549	0.999994885	X19O2NoCyA - X1O2PlusCyA	Amino Sugar And Nucleotide Sugar Metabolism
(KEGG) Glycosaminoglycan degradation	0.064444444	0.351617934	0.450777202	0.687216052	NA	NA	0.530160564	0.999994885	X19O2NoCyA - X1O2PlusCyA	Glycosaminoglycan Degradation
(KEGG) Glycosaminoglycan biosynthesis - chondroitin sulfate / dermatan sulfate	0.039215686	0.295582421	0.846601942	0.932207401	NA	NA	0.7503175	0.999994885	X19O2NoCyA - X1O2PlusCyA	Glycosaminoglycan Biosynthesis - Chondroitin Sulfate / Dermatan Sulfate
(KEGG) Glycosaminoglycan biosynthesis - heparan sulfate / heparin	0.380851064	0.735681248	NA	NA	NA	NA	0.735681248	0.999994885	X19O2NoCyA - X1O2PlusCyA	Glycosaminoglycan Biosynthesis - Heparan Sulfate / Heparin
(KEGG) Glycerolipid metabolism	0.526408451	0.806468119	0.030110935	0.228090333	0.804529201	0.995535714	0.942810297	0.999994885	X19O2NoCyA - X1O2PlusCyA	Glycerolipid Metabolism
(KEGG) Inositol phosphate metabolism	0.120658135	0.481085642	0.156661786	0.439576382	0.044375645	0.900496477	0.734465494	0.999994885	X19O2NoCyA - X1O2PlusCyA	Inositol Phosphate Metabolism
(KEGG) Glycosylphosphatidylinositol (GPI)-anchor biosynthesis	0.824200913	0.952886558	0.800429185	0.904962847	NA	NA	0.982567137	0.999994885	X19O2NoCyA - X1O2PlusCyA	Glycosylphosphatidylinositol (Gpi)-Anchor Biosynthesis
(KEGG) Glycerophospholipid metabolism	0.797802198	0.947009479	0.517857143	0.740956854	0.726477024	0.995535714	0.997569347	0.999994885	X19O2NoCyA - X1O2PlusCyA	Glycerophospholipid Metabolism
(KEGG) Ether lipid metabolism	0.889087657	0.980518657	0.635933806	0.814954276	NA	NA	0.981854875	0.999994885	X19O2NoCyA - X1O2PlusCyA	Ether Lipid Metabolism
(KEGG) Arachidonic acid metabolism	0.989528796	0.995889603	0.816925734	0.91003124	0.815845824	0.995535714	0.999930431	0.999994885	X19O2NoCyA - X1O2PlusCyA	Arachidonic Acid Metabolism
(KEGG) Linoleic acid metabolism	0.814814815	0.952217883	NA	NA	NA	NA	0.952217883	0.999994885	X19O2NoCyA - X1O2PlusCyA	Linoleic Acid Metabolism
(KEGG) alpha-Linolenic acid metabolism	0.85745614	0.962703464	0.037383178	0.234958232	NA	NA	0.7733052	0.999994885	X19O2NoCyA - X1O2PlusCyA	Alpha-Linolenic Acid Metabolism
(KEGG) Sphingolipid metabolism	0.276292335	0.64561709	0.982315113	0.991451787	0.289835165	0.995535714	0.999039092	0.999994885	X19O2NoCyA - X1O2PlusCyA	Sphingolipid Metabolism
(KEGG) Glycosphingolipid biosynthesis - lacto and neolacto series	0.989051095	0.995889603	NA	NA	NA	NA	0.995889603	0.999994885	X19O2NoCyA - X1O2PlusCyA	Glycosphingolipid Biosynthesis - Lacto And Neolacto Series
(KEGG) Glycosphingolipid biosynthesis - globo and isoglobo series	0.94953271	0.990955278	0.192523364	0.47815229	NA	NA	0.948734261	0.999994885	X19O2NoCyA - X1O2PlusCyA	Glycosphingolipid Biosynthesis - Globo And Isoglobo Series
(KEGG) Glycosphingolipid biosynthesis - ganglio series	0.758928571	0.925595238	0.157009346	0.439576382	NA	NA	0.819477066	0.999994885	X19O2NoCyA - X1O2PlusCyA	Glycosphingolipid Biosynthesis - Ganglio Series
(KEGG) Pyruvate metabolism	0.022701589	0.206179744	0.025487256	0.220646819	0.960648148	0.995535714	0.723005869	0.999994885	X19O2NoCyA - X1O2PlusCyA	Pyruvate Metabolism
(KEGG) Glyoxylate and dicarboxylate metabolism	0.552272727	0.825753934	0.091338583	0.350323931	0.867768595	0.995535714	0.966297088	0.999994885	X19O2NoCyA - X1O2PlusCyA	Glyoxylate And Dicarboxylate Metabolism
(KEGG) Propanoate metabolism	0.02943529	0.241647242	0.003552479	0.084953687	0.865315852	0.995535714	0.622668844	0.999994885	X19O2NoCyA - X1O2PlusCyA	Propanoate Metabolism
(KEGG) Butanoate metabolism	0.233480176	0.620924966	0.067610063	0.306487143	0.0030701	0.396042888	0.394941972	0.999994885	X19O2NoCyA - X1O2PlusCyA	Butanoate Metabolism
(KEGG) One carbon pool by folate	0.057268722	0.318045941	0.131280389	0.414702394	0.44111349	0.995535714	0.866943525	0.999994885	X19O2NoCyA - X1O2PlusCyA	One Carbon Pool By Folate
(KEGG) Thiamine metabolism	0.325481799	0.686893345	0.10880829	0.371399387	NA	NA	0.544734712	0.999994885	X19O2NoCyA - X1O2PlusCyA	Thiamine Metabolism
(KEGG) Riboflavin metabolism	0.90625	0.984662625	0.480373832	0.710015956	NA	NA	0.972544599	0.999994885	X19O2NoCyA - X1O2PlusCyA	Riboflavin Metabolism
(KEGG) Vitamin B6 metabolism	0.108510638	0.456037953	0.361940299	0.616111856	NA	NA	0.552001138	0.999994885	X19O2NoCyA - X1O2PlusCyA	Vitamin B6 Metabolism
(KEGG) Nicotinate and nicotinamide metabolism	0.500891266	0.786753453	0.63322884	0.814954276	0.498145859	0.995535714	0.993544874	0.999994885	X19O2NoCyA - X1O2PlusCyA	Nicotinate And Nicotinamide Metabolism
(KEGG) Pantothenate and CoA biosynthesis	0.965137615	0.995889603	0.045901639	0.252876304	0.630672926	0.995535714	0.995990798	0.999994885	X19O2NoCyA - X1O2PlusCyA	Pantothenate And Coa Biosynthesis
(KEGG) Biotin metabolism	0.965714286	0.995889603	NA	NA	NA	NA	0.995889603	0.999994885	X19O2NoCyA - X1O2PlusCyA	Biotin Metabolism
(KEGG) Lipoic acid metabolism	0.883870968	0.978234416	0.041067762	0.24399082	NA	NA	0.825609195	0.999994885	X19O2NoCyA - X1O2PlusCyA	Lipoic Acid Metabolism
(KEGG) Folate biosynthesis	0.155515371	0.534082704	0.659090909	0.814954276	0.766595289	0.995535714	0.981076468	0.999994885	X19O2NoCyA - X1O2PlusCyA	Folate Biosynthesis
(KEGG) Retinol metabolism	0.841240876	0.954839096	0.089810017	0.348877375	NA	NA	0.822001999	0.999994885	X19O2NoCyA - X1O2PlusCyA	Retinol Metabolism
(KEGG) Porphyrin and chlorophyll metabolism	0.421532847	0.770345506	0.151712887	0.433669857	NA	NA	0.657310656	0.999994885	X19O2NoCyA - X1O2PlusCyA	Porphyrin And Chlorophyll Metabolism
(KEGG) Terpenoid backbone biosynthesis	0.915343915	0.985024075	0.14600551	0.425852982	0.062043796	0.941605839	0.979859384	0.999994885	X19O2NoCyA - X1O2PlusCyA	Terpenoid Backbone Biosynthesis
(KEGG) Nitrogen metabolism	0.32688172	0.686893345	0.223819302	0.509904124	NA	NA	0.64130991	0.999994885	X19O2NoCyA - X1O2PlusCyA	Nitrogen Metabolism
(KEGG) Sulfur metabolism	0.514018692	0.799299065	0.004869483	0.086452761	NA	NA	0.355546953	0.999994885	X19O2NoCyA - X1O2PlusCyA	Sulfur Metabolism
(KEGG) Aminoacyl-tRNA biosynthesis	0.871323529	0.97475402	0.037996546	0.234958232	0.105839416	0.959821429	0.957422533	0.999994885	X19O2NoCyA - X1O2PlusCyA	Aminoacyl-Trna Biosynthesis
(KEGG) Metabolism of xenobiotics by cytochrome P450	0.489795918	0.786422875	0.249180328	0.538059287	0.922912206	0.995535714	0.978476955	0.999994885	X19O2NoCyA - X1O2PlusCyA	Metabolism Of Xenobiotics By Cytochrome P450
(KEGG) Drug metabolism - cytochrome P450	0.32627866	0.686893345	0.264855688	0.549257478	0.922912206	0.995535714	0.968720729	0.999994885	X19O2NoCyA - X1O2PlusCyA	Drug Metabolism - Cytochrome P450
(KEGG) Drug metabolism - other enzymes	0.489932886	0.786422875	0.080357143	0.324642857	0.832175926	0.995535714	0.95595372	0.999994885	X19O2NoCyA - X1O2PlusCyA	Drug Metabolism - Other Enzymes
(KEGG) Biosynthesis of unsaturated fatty acids	0.220779221	0.607631307	0.988179669	0.991451787	NA	NA	0.969900476	0.999994885	X19O2NoCyA - X1O2PlusCyA	Biosynthesis Of Unsaturated Fatty Acids
(KEGG) Metabolic pathways	6.93E-08	1.08E-05	3.14E-15	9.53E-13	0.738261738	0.995535714	2.74E-07	8.54E-05	X19O2NoCyA - X1O2PlusCyA	Metabolic Pathways
(KEGG) Carbon metabolism	4.65E-05	0.002064482	1.51E-06	0.000229017	0.416842105	0.995535714	0.01502576	0.999994885	X19O2NoCyA - X1O2PlusCyA	Carbon Metabolism
(KEGG) 2-Oxocarboxylic acid metabolism	0.440979955	0.770345506	0.004051671	0.086452761	NA	NA	0.329792439	0.999994885	X19O2NoCyA - X1O2PlusCyA	2-Oxocarboxylic Acid Metabolism
(KEGG) Fatty acid metabolism	0.967799642	0.995889603	5.18E-06	0.000392543	0.111607143	0.959821429	0.724639831	0.999994885	X19O2NoCyA - X1O2PlusCyA	Fatty Acid Metabolism
(KEGG) Biosynthesis of amino acids	2.44E-07	2.53E-05	3.61E-05	0.002188357	0.713826367	0.995535714	0.006652787	0.689672218	X19O2NoCyA - X1O2PlusCyA	Biosynthesis Of Amino Acids
(KEGG) EGFR tyrosine kinase inhibitor resistance	0.876712329	0.977267148	0.841121495	0.932207401	0.14516129	0.987311178	0.99952895	0.999994885	X19O2NoCyA - X1O2PlusCyA	Egfr Tyrosine Kinase Inhibitor Resistance
(KEGG) Endocrine resistance	0.054545455	0.309511962	0.093294461	0.351182197	0.415306122	0.995535714	0.841813875	0.999994885	X19O2NoCyA - X1O2PlusCyA	Endocrine Resistance
(KEGG) Antifolate resistance	0.465065502	0.777609522	0.595854922	0.792221737	0.009479526	0.735353273	0.898745141	0.999994885	X19O2NoCyA - X1O2PlusCyA	Antifolate Resistance
(KEGG) Platinum drug resistance	0.137254902	0.508169935	0.203389831	0.491847365	0.501106195	0.995535714	0.934435828	0.999994885	X19O2NoCyA - X1O2PlusCyA	Platinum Drug Resistance
(KEGG) Ribosome biogenesis in eukaryotes	0.312252964	0.67113861	0.443531828	0.687216052	0.143468951	0.987311178	0.966244725	0.999994885	X19O2NoCyA - X1O2PlusCyA	Ribosome Biogenesis In Eukaryotes
(KEGG) RNA transport	0.087272727	0.405101764	0.000439312	0.013311166	0.926073926	0.995535714	0.536250459	0.999994885	X19O2NoCyA - X1O2PlusCyA	Rna Transport
(KEGG) mRNA surveillance pathway	0.000656502	0.015705549	0.973463687	0.991451787	0.121975806	0.98342994	0.913776729	0.999994885	X19O2NoCyA - X1O2PlusCyA	Mrna Surveillance Pathway
(KEGG) RNA degradation	0.174311927	0.545333782	0.796610169	0.904018282	0.060568603	0.941605839	0.957698976	0.999994885	X19O2NoCyA - X1O2PlusCyA	Rna Degradation
(KEGG) PPAR signaling pathway	0.634311512	0.861629618	0.003644878	0.084953687	0.022758993	0.777108434	0.6086343	0.999994885	X19O2NoCyA - X1O2PlusCyA	Ppar Signaling Pathway
(KEGG) Homologous recombination	0.289855072	0.64668254	0.300643087	0.576549717	0.972631579	0.995535714	0.966999479	0.999994885	X19O2NoCyA - X1O2PlusCyA	Homologous Recombination
(KEGG) Fanconi anemia pathway	0.045045045	0.295582421	0.420168067	0.670057497	0.43248731	0.995535714	0.926970673	0.999994885	X19O2NoCyA - X1O2PlusCyA	Fanconi Anemia Pathway
(KEGG) MAPK signaling pathway	0.442437923	0.770345506	0.859354839	0.932207401	0.526	0.995535714	0.997433214	0.999994885	X19O2NoCyA - X1O2PlusCyA	Mapk Signaling Pathway
(KEGG) ErbB signaling pathway	0.498181818	0.786469774	0.348214286	0.606373153	0.55141129	0.995535714	0.983165207	0.999994885	X19O2NoCyA - X1O2PlusCyA	Erbb Signaling Pathway
(KEGG) Ras signaling pathway	0.990958409	0.995889603	0.217449664	0.499145821	0.485427136	0.995535714	0.998794386	0.999994885	X19O2NoCyA - X1O2PlusCyA	Ras Signaling Pathway
(KEGG) Rap1 signaling pathway	0.948998179	0.990955278	0.134078212	0.414702394	0.293467337	0.995535714	0.997019998	0.999994885	X19O2NoCyA - X1O2PlusCyA	Rap1 Signaling Pathway
(KEGG) Calcium signaling pathway	0.795289855	0.947009479	0.24028777	0.531439374	0.982653061	0.995535714	0.993585644	0.999994885	X19O2NoCyA - X1O2PlusCyA	Calcium Signaling Pathway
(KEGG) cGMP-PKG signaling pathway	0.387523629	0.743949684	0.855742297	0.932207401	0.964717742	0.995535714	0.997018359	0.999994885	X19O2NoCyA - X1O2PlusCyA	Cgmp-Pkg Signaling Pathway
(KEGG) cAMP signaling pathway	0.788426763	0.947009479	0.159217877	0.439576382	0.971774194	0.995535714	0.99074265	0.999994885	X19O2NoCyA - X1O2PlusCyA	Camp Signaling Pathway
(KEGG) Cytokine-cytokine receptor interaction	0.00919813	0.114424741	0.037617555	0.234958232	0.89059081	0.995535714	0.654573829	0.999994885	X19O2NoCyA - X1O2PlusCyA	Cytokine-Cytokine Receptor Interaction
(KEGG) Viral protein interaction with cytokine and cytokine receptor	0.01663493	0.157836505	0.446808511	0.687216052	0.392801252	0.995535714	0.887256691	0.999994885	X19O2NoCyA - X1O2PlusCyA	Viral Protein Interaction With Cytokine And Cytokine Receptor
(KEGG) Chemokine signaling pathway	0.165441176	0.537476326	0.546184739	0.759146678	0.86391129	0.995535714	0.975589914	0.999994885	X19O2NoCyA - X1O2PlusCyA	Chemokine Signaling Pathway
(KEGG) NF-kappa B signaling pathway	0.001037807	0.023054134	0.172011662	0.453213335	0.810483871	0.995535714	0.614209937	0.999994885	X19O2NoCyA - X1O2PlusCyA	Nf-Kappa B Signaling Pathway
(KEGG) HIF-1 signaling pathway	6.95E-07	5.41E-05	0.00193391	0.053270435	0.665322581	0.995535714	0.048713949	0.999994885	X19O2NoCyA - X1O2PlusCyA	Hif-1 Signaling Pathway
(KEGG) FoxO signaling pathway	0.477272727	0.781220096	0.274261603	0.557726616	0.394153226	0.995535714	0.979408698	0.999994885	X19O2NoCyA - X1O2PlusCyA	Foxo Signaling Pathway
(KEGG) Phosphatidylinositol signaling system	0.006273619	0.088686163	0.059334298	0.289972457	0.052313883	0.900496477	0.36062645	0.999994885	X19O2NoCyA - X1O2PlusCyA	Phosphatidylinositol Signaling System
(KEGG) Sphingolipid signaling pathway	0.052727273	0.309511962	0.37235543	0.62183996	0.28556594	0.995535714	0.919501372	0.999994885	X19O2NoCyA - X1O2PlusCyA	Sphingolipid Signaling Pathway
(KEGG) Phospholipase D signaling pathway	0.835489834	0.954839096	0.402384501	0.651991999	0.349336057	0.995535714	0.996666899	0.999994885	X19O2NoCyA - X1O2PlusCyA	Phospholipase D Signaling Pathway
(KEGG) Neuroactive ligand-receptor interaction	0.134831461	0.505211859	0.457089552	0.689045444	NA	NA	0.639807854	0.999994885	X19O2NoCyA - X1O2PlusCyA	Neuroactive Ligand-Receptor Interaction
(KEGG) Cell cycle	8.72E-05	0.003389474	0.012095882	0.140963547	0.390609391	0.995535714	0.249910934	0.999994885	X19O2NoCyA - X1O2PlusCyA	Cell Cycle
(KEGG) Oocyte meiosis	0.00045226	0.011721065	0.032065528	0.229664083	0.632056452	0.995535714	0.410626711	0.999994885	X19O2NoCyA - X1O2PlusCyA	Oocyte Meiosis
(KEGG) p53 signaling pathway	0.195530726	0.575720897	0.292537313	0.573920596	0.877813505	0.995535714	0.957960131	0.999994885	X19O2NoCyA - X1O2PlusCyA	P53 Signaling Pathway
(KEGG) Sulfur relay system	0.820560748	0.952217883	0.445901639	0.687216052	0.517906336	0.995535714	0.997053467	0.999994885	X19O2NoCyA - X1O2PlusCyA	Sulfur Relay System
(KEGG) SNARE interactions in vesicular transport	0.165909091	0.537476326	0.034108527	0.229664083	0.437425507	0.995535714	0.872177693	0.999994885	X19O2NoCyA - X1O2PlusCyA	Snare Interactions In Vesicular Transport
(KEGG) Autophagy - other	0.850533808	0.958391356	0.995137763	0.995137763	0.542645241	0.995535714	0.999968664	0.999994885	X19O2NoCyA - X1O2PlusCyA	Autophagy - Other
(KEGG) Mitophagy - animal	0.011606525	0.128608882	0.067771084	0.306487143	0.838006231	0.995535714	0.71344144	0.999994885	X19O2NoCyA - X1O2PlusCyA	Mitophagy - Animal
(KEGG) Autophagy - animal	0.17699115	0.545333782	0.142281879	0.425852982	0.254745255	0.995535714	0.928874535	0.999994885	X19O2NoCyA - X1O2PlusCyA	Autophagy - Animal
(KEGG) Protein processing in endoplasmic reticulum	0.001211367	0.025115678	0.013228557	0.148453807	0.61414791	0.995535714	0.411756071	0.999994885	X19O2NoCyA - X1O2PlusCyA	Protein Processing In Endoplasmic Reticulum
(KEGG) Endocytosis	0.944954128	0.990955278	0.459930314	0.68989547	0.365287588	0.995535714	0.999212455	0.999994885	X19O2NoCyA - X1O2PlusCyA	Endocytosis
(KEGG) Phagosome	0.03030303	0.241647242	0.322580645	0.594164248	0.343855693	0.995535714	0.892969724	0.999994885	X19O2NoCyA - X1O2PlusCyA	Phagosome
(KEGG) Peroxisome	0.511029412	0.798643955	0.571734475	0.783871249	0.544776119	0.995535714	0.992780949	0.999994885	X19O2NoCyA - X1O2PlusCyA	Peroxisome
(KEGG) mTOR signaling pathway	0.426373626	0.770345506	0.98495212	0.991451787	0.248751249	0.995535714	0.999539547	0.999994885	X19O2NoCyA - X1O2PlusCyA	Mtor Signaling Pathway
(KEGG) PI3K-Akt signaling pathway	0.374164811	0.731564551	0.370512821	0.62183996	0.862137862	0.995535714	0.979589687	0.999994885	X19O2NoCyA - X1O2PlusCyA	Pi3k-Akt Signaling Pathway
(KEGG) AMPK signaling pathway	0.023203508	0.206179744	0.197122302	0.481677883	0.974874372	0.995535714	0.843712843	0.999994885	X19O2NoCyA - X1O2PlusCyA	Ampk Signaling Pathway
(KEGG) Apoptosis	0.737193764	0.911821499	0.16064257	0.439576382	0.139112903	0.987311178	0.9763473	0.999994885	X19O2NoCyA - X1O2PlusCyA	Apoptosis
(KEGG) Longevity regulating pathway	0.210526316	0.600676002	0.261695906	0.549158527	0.760080645	0.995535714	0.958027938	0.999994885	X19O2NoCyA - X1O2PlusCyA	Longevity Regulating Pathway
(KEGG) Longevity regulating pathway - multiple species	0.274685817	0.64561709	0.919402985	0.970658901	0.873065015	0.995535714	0.997574839	0.999994885	X19O2NoCyA - X1O2PlusCyA	Longevity Regulating Pathway - Multiple Species
(KEGG) Apoptosis - multiple species	0.790909091	0.947009479	0.408874802	0.658984388	0.109254499	0.959821429	0.985349084	0.999994885	X19O2NoCyA - X1O2PlusCyA	Apoptosis - Multiple Species
(KEGG) Ferroptosis	0.041666667	0.295582421	0.04835924	0.257067539	0.241038319	0.995535714	0.794702976	0.999994885	X19O2NoCyA - X1O2PlusCyA	Ferroptosis
(KEGG) Necroptosis	0.74911032	0.91900755	0.596127248	0.792221737	0.298387097	0.995535714	0.997340705	0.999994885	X19O2NoCyA - X1O2PlusCyA	Necroptosis
(KEGG) Cellular senescence	0.259597806	0.641746032	0.425101215	0.670862854	0.941058941	0.995535714	0.975846378	0.999994885	X19O2NoCyA - X1O2PlusCyA	Cellular Senescence
(KEGG) Cardiac muscle contraction	0.474358974	0.781220096	0.523316062	0.740956854	NA	NA	0.842778564	0.999994885	X19O2NoCyA - X1O2PlusCyA	Cardiac Muscle Contraction
(KEGG) Adrenergic signaling in cardiomyocytes	0.09962406	0.436381447	0.23878437	0.531439374	0.91356674	0.995535714	0.928228804	0.999994885	X19O2NoCyA - X1O2PlusCyA	Adrenergic Signaling In Cardiomyocytes
(KEGG) Vascular smooth muscle contraction	0.705128205	0.891442568	0.898809524	0.955576441	0.786516854	0.995535714	0.999323741	0.999994885	X19O2NoCyA - X1O2PlusCyA	Vascular Smooth Muscle Contraction
(KEGG) Wnt signaling pathway	0.835766423	0.954839096	0.262798635	0.549158527	0.727364185	0.995535714	0.994748674	0.999994885	X19O2NoCyA - X1O2PlusCyA	Wnt Signaling Pathway
(KEGG) Notch signaling pathway	0.156108597	0.534082704	0.083993661	0.334869464	0.542948038	0.995535714	0.90537203	0.999994885	X19O2NoCyA - X1O2PlusCyA	Notch Signaling Pathway
(KEGG) Hedgehog signaling pathway	0.985964912	0.995889603	0.981578947	0.991451787	0.216435185	0.995535714	0.999994885	0.999994885	X19O2NoCyA - X1O2PlusCyA	Hedgehog Signaling Pathway
(KEGG) TGF-beta signaling pathway	0.645338208	0.864535181	0.931343284	0.973704801	0.65536105	0.995535714	0.999451367	0.999994885	X19O2NoCyA - X1O2PlusCyA	Tgf-Beta Signaling Pathway
(KEGG) Axon guidance	0.898454746	0.984662625	0.236363636	0.530505051	0.153071501	0.987311178	0.995098832	0.999994885	X19O2NoCyA - X1O2PlusCyA	Axon Guidance
(KEGG) VEGF signaling pathway	0.23518851	0.620924966	0.37987988	0.625563063	0.670190275	0.995535714	0.96941321	0.999994885	X19O2NoCyA - X1O2PlusCyA	Vegf Signaling Pathway
(KEGG) Apelin signaling pathway	0.360074627	0.722472316	0.649517685	0.814954276	0.567540323	0.995535714	0.991054726	0.999994885	X19O2NoCyA - X1O2PlusCyA	Apelin Signaling Pathway
(KEGG) Osteoclast differentiation	0.570895522	0.840982744	0.109090909	0.371399387	0.846619576	0.995535714	0.9710644	0.999994885	X19O2NoCyA - X1O2PlusCyA	Osteoclast Differentiation
(KEGG) Hippo signaling pathway	0.476102941	0.781220096	0.310457516	0.591626588	0.151209677	0.987311178	0.969446893	0.999994885	X19O2NoCyA - X1O2PlusCyA	Hippo Signaling Pathway
(KEGG) Hippo signaling pathway - multiple species	0.901149425	0.984662625	0.85472155	0.932207401	0.660074166	0.995535714	0.99985219	0.999994885	X19O2NoCyA - X1O2PlusCyA	Hippo Signaling Pathway - Multiple Species
(KEGG) Focal adhesion	0.922242315	0.986518636	0.504840941	0.731898588	0.312938816	0.995535714	0.999166446	0.999994885	X19O2NoCyA - X1O2PlusCyA	Focal Adhesion
(KEGG) ECM-receptor interaction	0.448198198	0.770345506	0.455138662	0.689045444	0.738654147	0.995535714	0.986844525	0.999994885	X19O2NoCyA - X1O2PlusCyA	Ecm-Receptor Interaction
(KEGG) Cell adhesion molecules	0.040909091	0.295582421	0.928353659	0.973704801	0.855579869	0.995535714	0.989791074	0.999994885	X19O2NoCyA - X1O2PlusCyA	Cell Adhesion Molecules
(KEGG) Adherens junction	0.144954128	0.527096027	0.521292217	0.740956854	0.38372093	0.995535714	0.972698774	0.999994885	X19O2NoCyA - X1O2PlusCyA	Adherens Junction
(KEGG) Tight junction	2.05E-05	0.001273707	0.651941098	0.814954276	0.873126873	0.995535714	0.612132102	0.999994885	X19O2NoCyA - X1O2PlusCyA	Tight Junction
(KEGG) Gap junction	0.079787234	0.38771609	0.645305514	0.814954276	0.240085745	0.995535714	0.968727897	0.999994885	X19O2NoCyA - X1O2PlusCyA	Gap Junction
(KEGG) Signaling pathways regulating pluripotency of stem cells	0.803532009	0.950184239	0.446428571	0.687216052	0.104651163	0.959821429	0.987518881	0.999994885	X19O2NoCyA - X1O2PlusCyA	Signaling Pathways Regulating Pluripotency Of Stem Cells
(KEGG) Complement and coagulation cascades	0.359090909	0.722472316	0.086355786	0.339815625	NA	NA	0.549866619	0.999994885	X19O2NoCyA - X1O2PlusCyA	Complement And Coagulation Cascades
(KEGG) Platelet activation	0.010583203	0.126591385	0.664335664	0.814954276	0.808988764	0.995535714	0.914251833	0.999994885	X19O2NoCyA - X1O2PlusCyA	Platelet Activation
(KEGG) Antigen processing and presentation	0.279642058	0.64561709	0.575144509	0.784994532	0.818584071	0.995535714	0.985405331	0.999994885	X19O2NoCyA - X1O2PlusCyA	Antigen Processing And Presentation
(KEGG) Renin-angiotensin system	0.588932806	0.844046557	NA	NA	NA	NA	0.844046557	0.999994885	X19O2NoCyA - X1O2PlusCyA	Renin-Angiotensin System
(KEGG) Toll-like receptor signaling pathway	0.728440367	0.911821499	0.266471449	0.549257478	0.625937835	0.995535714	0.990904825	0.999994885	X19O2NoCyA - X1O2PlusCyA	Toll-Like Receptor Signaling Pathway
(KEGG) NOD-like receptor signaling pathway	0.697571744	0.88548903	0.72386059	0.850115344	0.488442211	0.995535714	0.997466925	0.999994885	X19O2NoCyA - X1O2PlusCyA	Nod-Like Receptor Signaling Pathway
(KEGG) RIG-I-like receptor signaling pathway	0.078651685	0.38771609	0.582089552	0.790910916	0.991578947	0.995535714	0.965034115	0.999994885	X19O2NoCyA - X1O2PlusCyA	Rig-I-Like Receptor Signaling Pathway
(KEGG) Cytosolic DNA-sensing pathway	0.284090909	0.64561709	0.931928687	0.973704801	0.239130435	0.995535714	0.9977749	0.999994885	X19O2NoCyA - X1O2PlusCyA	Cytosolic Dna-Sensing Pathway
(KEGG) C-type lectin receptor signaling pathway	0.982378855	0.995889603	0.298701299	0.576474481	0.967741935	0.995535714	0.999174834	0.999994885	X19O2NoCyA - X1O2PlusCyA	C-Type Lectin Receptor Signaling Pathway
(KEGG) JAK-STAT signaling pathway	0.092105263	0.42124613	0.134128167	0.414702394	0.905503634	0.995535714	0.898050294	0.999994885	X19O2NoCyA - X1O2PlusCyA	Jak-Stat Signaling Pathway
(KEGG) Natural killer cell mediated cytotoxicity	0.671806167	0.874191289	0.194405594	0.478901586	0.694556452	0.995535714	0.983862407	0.999994885	X19O2NoCyA - X1O2PlusCyA	Natural Killer Cell Mediated Cytotoxicity
(KEGG) IL-17 signaling pathway	0.040416242	0.295582421	0.661938534	0.814954276	0.892857143	0.995535714	0.957010367	0.999994885	X19O2NoCyA - X1O2PlusCyA	Il-17 Signaling Pathway
(KEGG) Th1 and Th2 cell differentiation	0.622601279	0.861629618	0.334337349	0.594164248	0.959752322	0.995535714	0.988552261	0.999994885	X19O2NoCyA - X1O2PlusCyA	Th1 And Th2 Cell Differentiation
(KEGG) Th17 cell differentiation	0.240366972	0.62295107	0.143274854	0.425852982	0.052354446	0.900496477	0.792308931	0.999994885	X19O2NoCyA - X1O2PlusCyA	Th17 Cell Differentiation
(KEGG) T cell receptor signaling pathway	0.341959335	0.704300351	0.551480959	0.763007902	0.6277666	0.995535714	0.987224168	0.999994885	X19O2NoCyA - X1O2PlusCyA	T Cell Receptor Signaling Pathway
(KEGG) B cell receptor signaling pathway	0.007229572	0.093683208	0.971870605	0.991451787	0.779233871	0.995535714	0.983216	0.999994885	X19O2NoCyA - X1O2PlusCyA	B Cell Receptor Signaling Pathway
(KEGG) Fc epsilon RI signaling pathway	0.087114338	0.405101764	0.174743025	0.456440832	0.205787781	0.995535714	0.904532658	0.999994885	X19O2NoCyA - X1O2PlusCyA	Fc Epsilon Ri Signaling Pathway
(KEGG) Fc gamma R-mediated phagocytosis	0.011531387	0.128608882	0.356005789	0.612896329	0.862944162	0.995535714	0.846405253	0.999994885	X19O2NoCyA - X1O2PlusCyA	Fc Gamma R-Mediated Phagocytosis
(KEGG) TNF signaling pathway	0.426695842	0.770345506	0.774193548	0.895086283	0.759086189	0.995535714	0.996103317	0.999994885	X19O2NoCyA - X1O2PlusCyA	Tnf Signaling Pathway
(KEGG) Leukocyte transendothelial migration	0.43575419	0.770345506	0.204906205	0.491847365	0.089242945	0.959821429	0.922920842	0.999994885	X19O2NoCyA - X1O2PlusCyA	Leukocyte Transendothelial Migration
(KEGG) Intestinal immune network for IgA production	0.01226504	0.128608882	0.810874704	0.90690414	0.861607143	0.995535714	0.947246821	0.999994885	X19O2NoCyA - X1O2PlusCyA	Intestinal Immune Network For Iga Production
(KEGG) Circadian rhythm	0.908675799	0.984662625	0.564356436	0.777272727	0.369785795	0.995535714	0.999308023	0.999994885	X19O2NoCyA - X1O2PlusCyA	Circadian Rhythm
(KEGG) Circadian entrainment	0.159709619	0.534082704	0.531490015	0.7486327	0.134259259	0.987311178	0.957920501	0.999994885	X19O2NoCyA - X1O2PlusCyA	Circadian Entrainment
(KEGG) Thermogenesis	0.376367615	0.731564551	0.176555716	0.457234035	0.853830645	0.995535714	0.964398128	0.999994885	X19O2NoCyA - X1O2PlusCyA	Thermogenesis
(KEGG) Long-term potentiation	0.576301616	0.840982744	0.658892128	0.814954276	0.516842105	0.995535714	0.995387612	0.999994885	X19O2NoCyA - X1O2PlusCyA	Long-Term Potentiation
(KEGG) Synaptic vesicle cycle	0.979927007	0.995889603	0.905144695	0.958947002	0.001993364	0.396042888	0.991283492	0.999994885	X19O2NoCyA - X1O2PlusCyA	Synaptic Vesicle Cycle
(KEGG) Neurotrophin signaling pathway	0.810043668	0.950752329	0.670391061	0.818488239	0.423694779	0.995535714	0.998599186	0.999994885	X19O2NoCyA - X1O2PlusCyA	Neurotrophin Signaling Pathway
(KEGG) Retrograde endocannabinoid signaling	0.003708393	0.064072794	0.028776978	0.223574986	0.981343284	0.995535714	0.57626295	0.999994885	X19O2NoCyA - X1O2PlusCyA	Retrograde Endocannabinoid Signaling
(KEGG) Glutamatergic synapse	0.596085409	0.846495718	0.37808642	0.625563063	0.789034565	0.995535714	0.988821302	0.999994885	X19O2NoCyA - X1O2PlusCyA	Glutamatergic Synapse
(KEGG) Cholinergic synapse	0.496336996	0.786469774	0.70342772	0.84045911	0.830890643	0.995535714	0.994511548	0.999994885	X19O2NoCyA - X1O2PlusCyA	Cholinergic Synapse
(KEGG) Serotonergic synapse	0.250883392	0.636337299	0.792626728	0.902879318	0.992848629	0.995535714	0.993061542	0.999994885	X19O2NoCyA - X1O2PlusCyA	Serotonergic Synapse
(KEGG) GABAergic synapse	0.468421053	0.779031804	0.210696921	0.491847365	0.326492537	0.995535714	0.973918334	0.999994885	X19O2NoCyA - X1O2PlusCyA	Gabaergic Synapse
(KEGG) Dopaminergic synapse	0.045112782	0.295582421	0.640804598	0.814954276	0.679704017	0.995535714	0.957010367	0.999994885	X19O2NoCyA - X1O2PlusCyA	Dopaminergic Synapse
(KEGG) Long-term depression	0.23655914	0.620924966	0.955315871	0.991303797	0.400442478	0.995535714	0.998895272	0.999994885	X19O2NoCyA - X1O2PlusCyA	Long-Term Depression
(KEGG) Olfactory transduction	0.345549738	0.707012951	0.765089723	0.891623792	0.980716253	0.995535714	0.99441383	0.999994885	X19O2NoCyA - X1O2PlusCyA	Olfactory Transduction
(KEGG) Taste transduction	0.207581227	0.600365587	0.595744681	0.792221737	0.111349036	0.959821429	0.948071265	0.999994885	X19O2NoCyA - X1O2PlusCyA	Taste Transduction
(KEGG) Phototransduction	0.984716157	0.995889603	0.609345794	0.802746851	NA	NA	0.993260763	0.999994885	X19O2NoCyA - X1O2PlusCyA	Phototransduction
(KEGG) Inflammatory mediator regulation of TRP channels	0.097864769	0.434799187	0.346549192	0.606373153	0.336734694	0.995535714	0.941870789	0.999994885	X19O2NoCyA - X1O2PlusCyA	Inflammatory Mediator Regulation Of Trp Channels
(KEGG) Regulation of actin cytoskeleton	0.79417122	0.947009479	0.811125485	0.90690414	0.699300699	0.995535714	0.999327402	0.999994885	X19O2NoCyA - X1O2PlusCyA	Regulation Of Actin Cytoskeleton
(KEGG) Insulin signaling pathway	0.547461369	0.825753934	0.225503356	0.509906842	0.914085914	0.995535714	0.980550666	0.999994885	X19O2NoCyA - X1O2PlusCyA	Insulin Signaling Pathway
(KEGG) Insulin secretion	0.258503401	0.641746032	0.28548124	0.573920596	0.862793572	0.995535714	0.96614207	0.999994885	X19O2NoCyA - X1O2PlusCyA	Insulin Secretion
(KEGG) GnRH signaling pathway	0.231192661	0.620924966	0.424375918	0.670862854	0.603429796	0.995535714	0.973978327	0.999994885	X19O2NoCyA - X1O2PlusCyA	Gnrh Signaling Pathway
(KEGG) Ovarian steroidogenesis	0.077097506	0.386731037	0.134125637	0.414702394	0.104477612	0.959821429	0.763922198	0.999994885	X19O2NoCyA - X1O2PlusCyA	Ovarian Steroidogenesis
(KEGG) Progesterone-mediated oocyte maturation	0.042124542	0.295582421	0.02827561	0.223574986	0.230382294	0.995535714	0.776561545	0.999994885	X19O2NoCyA - X1O2PlusCyA	Progesterone-Mediated Oocyte Maturation
(KEGG) Estrogen signaling pathway	0.28440367	0.64561709	0.335320417	0.594164248	0.537894737	0.995535714	0.968758744	0.999994885	X19O2NoCyA - X1O2PlusCyA	Estrogen Signaling Pathway
(KEGG) Melanogenesis	0.771618625	0.937396064	0.400921659	0.651991999	0.087389381	0.959821429	0.983012793	0.999994885	X19O2NoCyA - X1O2PlusCyA	Melanogenesis
(KEGG) Prolactin signaling pathway	0.045620438	0.295582421	0.786482335	0.899260934	0.105088496	0.959821429	0.9246298	0.999994885	X19O2NoCyA - X1O2PlusCyA	Prolactin Signaling Pathway
(KEGG) Thyroid hormone synthesis	0.073059361	0.37869102	0.312893082	0.592541274	0.585648148	0.995535714	0.928735379	0.999994885	X19O2NoCyA - X1O2PlusCyA	Thyroid Hormone Synthesis
(KEGG) Thyroid hormone signaling pathway	0.044362292	0.295582421	0.044016506	0.250279776	0.78313253	0.995535714	0.791205324	0.999994885	X19O2NoCyA - X1O2PlusCyA	Thyroid Hormone Signaling Pathway
(KEGG) Adipocytokine signaling pathway	0.012406001	0.128608882	0.031531532	0.229664083	0.384615385	0.995535714	0.66578248	0.999994885	X19O2NoCyA - X1O2PlusCyA	Adipocytokine Signaling Pathway
(KEGG) Oxytocin signaling pathway	0.647706422	0.864535181	0.707317073	0.84045911	0.574317492	0.995535714	0.996740857	0.999994885	X19O2NoCyA - X1O2PlusCyA	Oxytocin Signaling Pathway
(KEGG) Glucagon signaling pathway	0.049462366	0.304338371	0.005924007	0.089748705	0.805443548	0.995535714	0.669698391	0.999994885	X19O2NoCyA - X1O2PlusCyA	Glucagon Signaling Pathway
(KEGG) Regulation of lipolysis in adipocytes	0.45212766	0.770345506	0.369529984	0.62183996	0.995535714	0.995535714	0.982829057	0.999994885	X19O2NoCyA - X1O2PlusCyA	Regulation Of Lipolysis In Adipocytes
(KEGG) Renin secretion	0.237076649	0.620924966	0.418495298	0.670057497	0.741656366	0.995535714	0.973900587	0.999994885	X19O2NoCyA - X1O2PlusCyA	Renin Secretion
(KEGG) Aldosterone synthesis and secretion	0.420959147	0.770345506	0.250384025	0.538059287	0.877461707	0.995535714	0.976816456	0.999994885	X19O2NoCyA - X1O2PlusCyA	Aldosterone Synthesis And Secretion
(KEGG) Relaxin signaling pathway	0.687234043	0.879524887	0.342105263	0.602662179	0.367531003	0.995535714	0.990277904	0.999994885	X19O2NoCyA - X1O2PlusCyA	Relaxin Signaling Pathway
(KEGG) Cortisol synthesis and secretion	0.066820276	0.358294931	0.260450161	0.549158527	0.629171817	0.995535714	0.914871084	0.999994885	X19O2NoCyA - X1O2PlusCyA	Cortisol Synthesis And Secretion
(KEGG) Parathyroid hormone synthesis, secretion and action	0.264540338	0.643308944	0.101492537	0.361791045	0.779366701	0.995535714	0.93543209	0.999994885	X19O2NoCyA - X1O2PlusCyA	Parathyroid Hormone Synthesis, Secretion And Action
(KEGG) GnRH secretion	0.457391304	0.770345506	0.318059299	0.593693822	0.747318236	0.995535714	0.980948173	0.999994885	X19O2NoCyA - X1O2PlusCyA	Gnrh Secretion
(KEGG) Type II diabetes mellitus	0.486175115	0.786422875	0.095087163	0.351182197	0.926380368	0.995535714	0.95972259	0.999994885	X19O2NoCyA - X1O2PlusCyA	Type Ii Diabetes Mellitus
(KEGG) Insulin resistance	0.102844639	0.438146339	0.294289898	0.573920596	0.839034205	0.995535714	0.936664671	0.999994885	X19O2NoCyA - X1O2PlusCyA	Insulin Resistance
(KEGG) Non-alcoholic fatty liver disease	0.690045249	0.879524887	0.971684054	0.991451787	0.708421053	0.995535714	0.999816971	0.999994885	X19O2NoCyA - X1O2PlusCyA	Non-Alcoholic Fatty Liver Disease
(KEGG) AGE-RAGE signaling pathway in diabetic complications	0.19266055	0.575720897	0.522321429	0.740956854	0.479591837	0.995535714	0.976871056	0.999994885	X19O2NoCyA - X1O2PlusCyA	Age-Rage Signaling Pathway In Diabetic Complications
(KEGG) Cushing syndrome	0.626838235	0.861629618	0.356005789	0.612896329	0.115736041	0.963222532	0.966126719	0.999994885	X19O2NoCyA - X1O2PlusCyA	Cushing Syndrome
(KEGG) Growth hormone synthesis, secretion and action	0.689849624	0.879524887	0.290882779	0.573920596	0.644153226	0.995535714	0.989111915	0.999994885	X19O2NoCyA - X1O2PlusCyA	Growth Hormone Synthesis, Secretion And Action
(KEGG) Type I diabetes mellitus	0.687969925	0.879524887	0.147572816	0.425852982	NA	NA	0.757091075	0.999994885	X19O2NoCyA - X1O2PlusCyA	Type I Diabetes Mellitus
(KEGG) Maturity onset diabetes of the young	0.303030303	0.659037932	NA	NA	NA	NA	0.659037932	0.999994885	X19O2NoCyA - X1O2PlusCyA	Maturity Onset Diabetes Of The Young
(KEGG) Aldosterone-regulated sodium reabsorption	0.942528736	0.990955278	0.388254486	0.635897888	0.81748072	0.995535714	0.998947525	0.999994885	X19O2NoCyA - X1O2PlusCyA	Aldosterone-Regulated Sodium Reabsorption
(KEGG) Endocrine and other factor-regulated calcium reabsorption	0.122775801	0.483332583	0.078303426	0.322936776	0.458868895	0.995535714	0.888809323	0.999994885	X19O2NoCyA - X1O2PlusCyA	Endocrine And Other Factor-Regulated Calcium Reabsorption
(KEGG) Vasopressin-regulated water reabsorption	0.291111111	0.64668254	0.590163934	0.792221737	0.97761194	0.995535714	0.985989676	0.999994885	X19O2NoCyA - X1O2PlusCyA	Vasopressin-Regulated Water Reabsorption
(KEGG) Proximal tubule bicarbonate reclamation	0.670955882	0.874191289	0.162348877	0.439576382	0.88619403	0.995535714	0.981408609	0.999994885	X19O2NoCyA - X1O2PlusCyA	Proximal Tubule Bicarbonate Reclamation
(KEGG) Salivary secretion	0.904545455	0.984662625	0.632090762	0.814954276	0.945255474	0.995535714	0.99947156	0.999994885	X19O2NoCyA - X1O2PlusCyA	Salivary Secretion
(KEGG) Gastric acid secretion	0.280487805	0.64561709	0.644094488	0.814954276	0.976162098	0.995535714	0.987544207	0.999994885	X19O2NoCyA - X1O2PlusCyA	Gastric Acid Secretion
(KEGG) Pancreatic secretion	0.428571429	0.770345506	0.492346939	0.724180206	0.945255474	0.995535714	0.988713119	0.999994885	X19O2NoCyA - X1O2PlusCyA	Pancreatic Secretion
(KEGG) Carbohydrate digestion and absorption	0.647377939	0.864535181	0.361629881	0.616111856	0.325481799	0.995535714	0.989713873	0.999994885	X19O2NoCyA - X1O2PlusCyA	Carbohydrate Digestion And Absorption
(KEGG) Fat digestion and absorption	0.517467249	0.800658281	0.895145631	0.955032135	NA	NA	0.963740603	0.999994885	X19O2NoCyA - X1O2PlusCyA	Fat Digestion And Absorption
(KEGG) Bile secretion	0.312910284	0.67113861	0.078504673	0.322936776	NA	NA	0.495361665	0.999994885	X19O2NoCyA - X1O2PlusCyA	Bile Secretion
(KEGG) Vitamin digestion and absorption	NA	NA	NA	NA	NA	NA	NA	NA	X19O2NoCyA - X1O2PlusCyA	Vitamin Digestion And Absorption
(KEGG) Mineral absorption	0.068014706	0.358518195	0.324435318	0.594164248	0.096359743	0.959821429	0.825848384	0.999994885	X19O2NoCyA - X1O2PlusCyA	Mineral Absorption
(KEGG) Cholesterol metabolism	0.168181818	0.539222118	0.77471637	0.895086283	0.83033419	0.995535714	0.98900431	0.999994885	X19O2NoCyA - X1O2PlusCyA	Cholesterol Metabolism
(KEGG) Alzheimer disease	0.129090909	0.489600887	0.188095238	0.47815229	0.037962038	0.890382345	0.746215123	0.999994885	X19O2NoCyA - X1O2PlusCyA	Alzheimer Disease
(KEGG) Parkinson disease	0.001382505	0.026872442	0.316049383	0.593693822	0.502522704	0.995535714	0.702936084	0.999994885	X19O2NoCyA - X1O2PlusCyA	Parkinson Disease
(KEGG) Amyotrophic lateral sclerosis	0.120629371	0.481085642	0.018181818	0.189968652	0.030120482	0.777108434	0.462516947	0.999994885	X19O2NoCyA - X1O2PlusCyA	Amyotrophic Lateral Sclerosis
(KEGG) Huntington disease	0.049907579	0.304338371	0.295483871	0.573920596	0.152610442	0.987311178	0.864930571	0.999994885	X19O2NoCyA - X1O2PlusCyA	Huntington Disease
(KEGG) Spinocerebellar ataxia	0.583955224	0.840982744	0.328125	0.594164248	0.023138833	0.777108434	0.875803479	0.999994885	X19O2NoCyA - X1O2PlusCyA	Spinocerebellar Ataxia
(KEGG) Prion disease	0.145756458	0.527096027	0.860927152	0.932207401	0.174395161	0.995535714	0.992035614	0.999994885	X19O2NoCyA - X1O2PlusCyA	Prion Disease
(KEGG) Cocaine addiction	0.494172494	0.786469774	0.104501608	0.364282201	0.291773779	0.995535714	0.961455419	0.999994885	X19O2NoCyA - X1O2PlusCyA	Cocaine Addiction
(KEGG) Amphetamine addiction	0.668439716	0.874191289	0.052469136	0.260625379	0.556892779	0.995535714	0.964165147	0.999994885	X19O2NoCyA - X1O2PlusCyA	Amphetamine Addiction
(KEGG) Morphine addiction	0.375438596	0.731564551	0.497652582	0.724945829	0.424450549	0.995535714	0.98648932	0.999994885	X19O2NoCyA - X1O2PlusCyA	Morphine Addiction
(KEGG) Alcoholism	0.24587156	0.631950868	0.145772595	0.425852982	0.867346939	0.995535714	0.94478824	0.999994885	X19O2NoCyA - X1O2PlusCyA	Alcoholism
(KEGG) Bacterial invasion of epithelial cells	0.727433628	0.911821499	0.705014749	0.84045911	0.911039657	0.995535714	0.997918203	0.999994885	X19O2NoCyA - X1O2PlusCyA	Bacterial Invasion Of Epithelial Cells
(KEGG) Vibrio cholerae infection	0.251670379	0.636337299	0.02733119	0.223574986	0.934065934	0.995535714	0.898325639	0.999994885	X19O2NoCyA - X1O2PlusCyA	Vibrio Cholerae Infection
(KEGG) Epithelial cell signaling in Helicobacter pylori infection	0.159292035	0.534082704	0.20846395	0.491847365	0.895833333	0.995535714	0.939095817	0.999994885	X19O2NoCyA - X1O2PlusCyA	Epithelial Cell Signaling In Helicobacter Pylori Infection
(KEGG) Pathogenic Escherichia coli infection	0.490566038	0.786422875	0.944148936	0.983082913	0.721774194	0.995535714	0.999296621	0.999994885	X19O2NoCyA - X1O2PlusCyA	Pathogenic Escherichia Coli Infection
(KEGG) Shigellosis	0.651053864	0.865289537	0.069565217	0.309974425	0.965	0.995535714	0.968624028	0.999994885	X19O2NoCyA - X1O2PlusCyA	Shigellosis
(KEGG) Salmonella infection	0.299817185	0.656641862	0.688995215	0.828434723	0.48951049	0.995535714	0.988984218	0.999994885	X19O2NoCyA - X1O2PlusCyA	Salmonella Infection
(KEGG) Pertussis	1	1	0.968503937	0.991451787	0.491965389	0.995535714	0.999796199	0.999994885	X19O2NoCyA - X1O2PlusCyA	Pertussis
(KEGG) Legionellosis	0.436300175	0.770345506	0.652892562	0.814954276	0.40625	0.995535714	0.992943085	0.999994885	X19O2NoCyA - X1O2PlusCyA	Legionellosis
(KEGG) Yersinia infection	0.295289855	0.651313085	0.520639148	0.740956854	0.613613614	0.995535714	0.98245402	0.999994885	X19O2NoCyA - X1O2PlusCyA	Yersinia Infection
(KEGG) Leishmaniasis	0.520220588	0.800933678	0.672619048	0.818488239	0.30199115	0.995535714	0.994176277	0.999994885	X19O2NoCyA - X1O2PlusCyA	Leishmaniasis
(KEGG) Chagas disease	0.601834862	0.848030983	0.188596491	0.47815229	0.822002472	0.995535714	0.980845769	0.999994885	X19O2NoCyA - X1O2PlusCyA	Chagas Disease
(KEGG) African trypanosomiasis	0.373626374	0.731564551	0.026284459	0.221227531	0.746556474	0.995535714	0.922595629	0.999994885	X19O2NoCyA - X1O2PlusCyA	African Trypanosomiasis
(KEGG) Malaria	0.096069869	0.433010569	0.03364486	0.229664083	NA	NA	0.260266044	0.999994885	X19O2NoCyA - X1O2PlusCyA	Malaria
(KEGG) Toxoplasmosis	0.546641791	0.825753934	0.212976023	0.492608663	0.459236326	0.995535714	0.979335849	0.999994885	X19O2NoCyA - X1O2PlusCyA	Toxoplasmosis
(KEGG) Amoebiasis	0.179078014	0.546012377	0.114241002	0.379826174	0.609489051	0.995535714	0.91920542	0.999994885	X19O2NoCyA - X1O2PlusCyA	Amoebiasis
(KEGG) Staphylococcus aureus infection	0.26	0.641746032	0.190654206	0.47815229	NA	NA	0.586296391	0.999994885	X19O2NoCyA - X1O2PlusCyA	Staphylococcus Aureus Infection
(KEGG) Tuberculosis	0.335154827	0.695780781	0.063087248	0.294083634	0.766834171	0.995535714	0.932253833	0.999994885	X19O2NoCyA - X1O2PlusCyA	Tuberculosis
(KEGG) Hepatitis C	0.026792616	0.231458436	0.29261745	0.573920596	0.690524194	0.995535714	0.883650401	0.999994885	X19O2NoCyA - X1O2PlusCyA	Hepatitis C
(KEGG) Hepatitis B	0.196226415	0.575720897	0.073138298	0.321172525	0.923541247	0.995535714	0.911773569	0.999994885	X19O2NoCyA - X1O2PlusCyA	Hepatitis B
(KEGG) Measles	0.158671587	0.534082704	0.118715084	0.382666706	0.843877551	0.995535714	0.917232892	0.999994885	X19O2NoCyA - X1O2PlusCyA	Measles
(KEGG) Human cytomegalovirus infection	0.274376417	0.64561709	0.633204633	0.814954276	0.87012987	0.995535714	0.987544207	0.999994885	X19O2NoCyA - X1O2PlusCyA	Human Cytomegalovirus Infection
(KEGG) Influenza A	0.353497164	0.718546524	0.097357441	0.351182197	0.572012257	0.995535714	0.947708813	0.999994885	X19O2NoCyA - X1O2PlusCyA	Influenza A
(KEGG) Human papillomavirus infection	0.584086799	0.840982744	0.05163728	0.260625379	0.491508492	0.995535714	0.956901241	0.999994885	X19O2NoCyA - X1O2PlusCyA	Human Papillomavirus Infection
(KEGG) Human T-cell leukemia virus 1 infection	0.27765237	0.64561709	0.776923077	0.895086283	0.774225774	0.995535714	0.992843512	0.999994885	X19O2NoCyA - X1O2PlusCyA	Human T-Cell Leukemia Virus 1 Infection
(KEGG) Kaposi sarcoma-associated herpesvirus infection	0.454054054	0.770345506	0.16356383	0.439576382	0.834677419	0.995535714	0.967777636	0.999994885	X19O2NoCyA - X1O2PlusCyA	Kaposi Sarcoma-Associated Herpesvirus Infection
(KEGG) Herpes simplex virus 1 infection	0.991258741	0.995889603	0.465717982	0.695135707	0.970970971	0.995535714	0.999566106	0.999994885	X19O2NoCyA - X1O2PlusCyA	Herpes Simplex Virus 1 Infection
(KEGG) Epstein-Barr virus infection	0.177101968	0.545333782	0.116580311	0.379826174	0.978915663	0.995535714	0.919057252	0.999994885	X19O2NoCyA - X1O2PlusCyA	Epstein-Barr Virus Infection
(KEGG) Human immunodeficiency virus 1 infection	0.390374332	0.744824645	0.751861042	0.879590331	0.989010989	0.995535714	0.994869466	0.999994885	X19O2NoCyA - X1O2PlusCyA	Human Immunodeficiency Virus 1 Infection
(KEGG) Pathways in cancer	0.630824373	0.861629618	0.022781775	0.209178112	0.345654346	0.995535714	0.952577203	0.999994885	X19O2NoCyA - X1O2PlusCyA	Pathways In Cancer
(KEGG) Transcriptional misregulation in cancer	0.783964365	0.947009479	0.882556131	0.944927589	0.109953704	0.959821429	0.997916317	0.999994885	X19O2NoCyA - X1O2PlusCyA	Transcriptional Misregulation In Cancer
(KEGG) Viral carcinogenesis	0.402573529	0.763416876	0.533678756	0.7486327	0.822802198	0.995535714	0.9895762	0.999994885	X19O2NoCyA - X1O2PlusCyA	Viral Carcinogenesis
(KEGG) Chemical carcinogenesis	0.425110132	0.770345506	0.249180328	0.538059287	0.922912206	0.995535714	0.976816456	0.999994885	X19O2NoCyA - X1O2PlusCyA	Chemical Carcinogenesis
(KEGG) Proteoglycans in cancer	0.923076923	0.986518636	0.86997319	0.93808497	0.909090909	0.995535714	0.999881194	0.999994885	X19O2NoCyA - X1O2PlusCyA	Proteoglycans In Cancer
(KEGG) MicroRNAs in cancer	0.738404453	0.911821499	0.495185695	0.724837031	0.480519481	0.995535714	0.995794225	0.999994885	X19O2NoCyA - X1O2PlusCyA	Micrornas In Cancer
(KEGG) Colorectal cancer	0.665454545	0.874191289	0.861445783	0.932207401	0.206315789	0.995535714	0.998790089	0.999994885	X19O2NoCyA - X1O2PlusCyA	Colorectal Cancer
(KEGG) Renal cell carcinoma	0.750572082	0.91900755	0.033773862	0.229664083	0.69035533	0.995535714	0.970608446	0.999994885	X19O2NoCyA - X1O2PlusCyA	Renal Cell Carcinoma
(KEGG) Pancreatic cancer	0.208487085	0.600365587	0.191919192	0.47815229	0.10162334	0.959821429	0.86965195	0.999994885	X19O2NoCyA - X1O2PlusCyA	Pancreatic Cancer
(KEGG) Endometrial cancer	0.551569507	0.825753934	0.657223796	0.814954276	0.353065539	0.995535714	0.994891523	0.999994885	X19O2NoCyA - X1O2PlusCyA	Endometrial Cancer
(KEGG) Glioma	0.213523132	0.603688127	0.116244411	0.379826174	0.524402908	0.995535714	0.931201268	0.999994885	X19O2NoCyA - X1O2PlusCyA	Glioma
(KEGG) Prostate cancer	0.571115974	0.840982744	0.078869048	0.322936776	0.394153226	0.995535714	0.96568408	0.999994885	X19O2NoCyA - X1O2PlusCyA	Prostate Cancer
(KEGG) Thyroid cancer	0.736111111	0.911821499	0.809825674	0.90690414	0.701388889	0.995535714	0.99886894	0.999994885	X19O2NoCyA - X1O2PlusCyA	Thyroid Cancer
(KEGG) Basal cell carcinoma	0.164414414	0.537476326	0.373514431	0.62183996	0.072929543	0.959821429	0.89307385	0.999994885	X19O2NoCyA - X1O2PlusCyA	Basal Cell Carcinoma
(KEGG) Melanoma	0.68940754	0.879524887	0.211023622	0.491847365	0.538716814	0.995535714	0.985179414	0.999994885	X19O2NoCyA - X1O2PlusCyA	Melanoma
(KEGG) Bladder cancer	0.438502674	0.770345506	0.168557536	0.448008189	0.678240741	0.995535714	0.968657269	0.999994885	X19O2NoCyA - X1O2PlusCyA	Bladder Cancer
(KEGG) Chronic myeloid leukemia	0.444649446	0.770345506	0.044604317	0.250279776	0.718592965	0.995535714	0.939184542	0.999994885	X19O2NoCyA - X1O2PlusCyA	Chronic Myeloid Leukemia
(KEGG) Acute myeloid leukemia	0.992687386	0.995889603	0.96328928	0.991451787	0.517137097	0.995535714	0.999994885	0.999994885	X19O2NoCyA - X1O2PlusCyA	Acute Myeloid Leukemia
(KEGG) Small cell lung cancer	0.447706422	0.770345506	0.333821376	0.594164248	0.360551432	0.995535714	0.980980687	0.999994885	X19O2NoCyA - X1O2PlusCyA	Small Cell Lung Cancer
(KEGG) Non-small cell lung cancer	0.172661871	0.545333782	0.111773472	0.376304024	0.68845761	0.995535714	0.918251942	0.999994885	X19O2NoCyA - X1O2PlusCyA	Non-Small Cell Lung Cancer
(KEGG) Breast cancer	0.584090909	0.840982744	0.881924198	0.944927589	0.048730964	0.900496477	0.987466518	0.999994885	X19O2NoCyA - X1O2PlusCyA	Breast Cancer
(KEGG) Hepatocellular carcinoma	0.431444241	0.770345506	0.210174029	0.491847365	0.708124373	0.995535714	0.972889921	0.999994885	X19O2NoCyA - X1O2PlusCyA	Hepatocellular Carcinoma
(KEGG) Gastric cancer	0.670818505	0.874191289	0.716840537	0.848447979	0.218590398	0.995535714	0.997163346	0.999994885	X19O2NoCyA - X1O2PlusCyA	Gastric Cancer
(KEGG) Central carbon metabolism in cancer	0.000182934	0.006321392	0.00542113	0.086452761	0.643962848	0.995535714	0.236696732	0.999994885	X19O2NoCyA - X1O2PlusCyA	Central Carbon Metabolism In Cancer
(KEGG) Choline metabolism in cancer	0.237588652	0.620924966	0.287009063	0.573920596	0.538947368	0.995535714	0.963674139	0.999994885	X19O2NoCyA - X1O2PlusCyA	Choline Metabolism In Cancer
(KEGG) PD-L1 expression and PD-1 checkpoint pathway in cancer	0.127504554	0.489600887	0.094827586	0.351182197	0.973790323	0.995535714	0.898662555	0.999994885	X19O2NoCyA - X1O2PlusCyA	Pd-L1 Expression And Pd-1 Checkpoint Pathway In Cancer
(KEGG) Asthma	0.18972332	0.572853908	NA	NA	NA	NA	0.572853908	0.999994885	X19O2NoCyA - X1O2PlusCyA	Asthma
(KEGG) Autoimmune thyroid disease	0.947598253	0.990955278	0.147572816	0.425852982	NA	NA	0.93812938	0.999994885	X19O2NoCyA - X1O2PlusCyA	Autoimmune Thyroid Disease
(KEGG) Inflammatory bowel disease	0.623885918	0.861629618	0.097244733	0.351182197	0.027038195	0.777108434	0.80165628	0.999994885	X19O2NoCyA - X1O2PlusCyA	Inflammatory Bowel Disease
(KEGG) Systemic lupus erythematosus	0.458244111	0.770345506	NA	NA	NA	NA	0.770345506	0.999994885	X19O2NoCyA - X1O2PlusCyA	Systemic Lupus Erythematosus
(KEGG) Rheumatoid arthritis	0.264770241	0.643308944	0.037313433	0.234958232	NA	NA	0.40081692	0.999994885	X19O2NoCyA - X1O2PlusCyA	Rheumatoid Arthritis
(KEGG) Allograft rejection	0.0496614	0.304338371	0.062337662	0.294083634	0.609394314	0.995535714	0.816319742	0.999994885	X19O2NoCyA - X1O2PlusCyA	Allograft Rejection
(KEGG) Graft-versus-host disease	0.006067232	0.088686163	0.04964539	0.259354365	0.875912409	0.995535714	0.639931128	0.999994885	X19O2NoCyA - X1O2PlusCyA	Graft-Versus-Host Disease
(KEGG) Hypertrophic cardiomyopathy	0.738839286	0.911821499	0.476997579	0.708481698	0.738654147	0.995535714	0.995435591	0.999994885	X19O2NoCyA - X1O2PlusCyA	Hypertrophic Cardiomyopathy
(KEGG) Arrhythmogenic right ventricular cardiomyopathy	0.635974304	0.861629618	0.723404255	0.850115344	NA	NA	0.933492485	0.999994885	X19O2NoCyA - X1O2PlusCyA	Arrhythmogenic Right Ventricular Cardiomyopathy
(KEGG) Dilated cardiomyopathy	0.335585586	0.695780781	0.543887147	0.759146678	0.690934066	0.995535714	0.986503592	0.999994885	X19O2NoCyA - X1O2PlusCyA	Dilated Cardiomyopathy
(KEGG) Viral myocarditis	0.828442438	0.954242956	0.061320755	0.294083634	0.410025707	0.995535714	0.985044566	0.999994885	X19O2NoCyA - X1O2PlusCyA	Viral Myocarditis
(KEGG) Fluid shear stress and atherosclerosis	0.839323467	0.954839096	0.451339915	0.687216052	0.430934026	0.995535714	0.997190588	0.999994885	X19O2NoCyA - X1O2PlusCyA	Fluid Shear Stress And Atherosclerosis
(KEGG) Valine, leucine and isoleucine biosynthesis	NA	NA	NA	NA	NA	NA	NA	NA	X19O2NoCyA - X1O2PlusCyA	Valine, Leucine And Isoleucine Biosynthesis
(KEGG) D-Arginine and D-ornithine metabolism	NA	NA	NA	NA	NA	NA	NA	NA	X19O2NoCyA - X1O2PlusCyA	D-Arginine And D-Ornithine Metabolism
(KEGG) Neomycin, kanamycin and gentamicin biosynthesis	NA	NA	NA	NA	NA	NA	NA	NA	X19O2NoCyA - X1O2PlusCyA	Neomycin, Kanamycin And Gentamicin Biosynthesis
(KEGG) Protein digestion and absorption	NA	NA	NA	NA	NA	NA	NA	NA	X19O2NoCyA - X1O2PlusCyA	Protein Digestion And Absorption
(KEGG) Nicotine addiction	NA	NA	NA	NA	NA	NA	NA	NA	X19O2NoCyA - X1O2PlusCyA	Nicotine Addiction
