# Supplementary material for: Executable Network Models of Integrated Multiomics Data
Source: J Proteome Res. 2023 Mar 31;22(5):1546–56. doi: 10.1021/acs.jproteome.2c00730 (PMC10167691; doi:10.1021/acs.jproteome.2c00730)
Supplement: Supplementary file 9 — pr2c00730_si_009.txt [file pr2c00730_si_009.txt]

	ingroup_n	ingroupnames	ingroup_mean	outgroup_n	outgroup_mean	zscore	oddsratio	pvalue	BH_pvalue	SignedBH_pvalue	background_n	background_mean	Method	Pathway	Contrast	negativelog10pvalue	negativelog10FDR
Glycolysis / Gluconeogenesis	162	DLAT, GALM, G6PC, DLD, BPGM, MINPP1, AKR1A1, TPI1, GPI, ADPGK, ALDH7A1, ALDH9A1, AHR, ADH6, PDHB, PKLR, GAPDH, PGM2, MDH1, MDH2, POR, ALDOA, ALDOB, ALDOC, ALDH2, ALDH3A2, ALDH3B1, ALDH3B2, ADH5, PDHA1, LDHAL6A, LDHA, LDHB, LDHC, LDHAL6B, PKM, ENO1, ENO2, ENO3, PGAM4, PGAM1, PFKL, PFKM, PFKP, PGM1, HK1, HK2, G6PC3, PGK1, PGK2, PCK1, PCK2, ACSS2, ACSS1	5.081984757	162	5.209715602	0.036148959	-0.127730844	0.741975881	0.999233677	NA	NA	NA	Transcriptomics	Glycolysis / Gluconeogenesis	X19O2NoCyA - X1O2NoCyA	0.129610212	0.000332937
Citrate Cycle (Tca Cycle)	90	DLD, IDH1, CS, DLAT, DLST, ACLY, FH, PC, OGDH, MDH1, MDH2, PDHB, SDHA, SDHB, SDHC, SDHD, POR, OGDHL, SUCLG2, SUCLG1, SUCLA2, IDH2, IDH3A, IDH3B, IDH3G, ACO1, ACO2, PDHA1, PCK1, PCK2	5.951459366	90	5.971092079	0.008680291	-0.019632713	0.953791462	0.999233677	NA	NA	NA	Transcriptomics	Citrate Cycle (Tca Cycle)	X19O2NoCyA - X1O2NoCyA	0.02054657	0.000332937
Pentose Phosphate Pathway	87	RPE, PGD, G6PD, H6PD, GPI, RBKS, PGM2, DERA, RPIA, PGLS, IDNK, TALDO1, GLYCTK, EDA, CUTA, CUTC, PRPS1L1, PRPS1, PRPS2, TKT, TKTL1, RPEL1, ALDOA, ALDOB, ALDOC, PFKL, PFKM, PFKP, PGM1	4.854907683	87	4.94807426	0.034341067	-0.093166576	0.821859447	0.999233677	NA	NA	NA	Transcriptomics	Pentose Phosphate Pathway	X19O2NoCyA - X1O2NoCyA	0.085202449	0.000332937
Pentose And Glucuronate Interconversions	42	RPE, XYLB, CRYL1, UGP2, UGDH, SORD, AKR1A1, GAR1, FGGY, DCXR, DHDH, GUSB, RPEL1, AKR1B1	4.357265705	42	4.343301658	-0.005426741	0.013964047	0.980147573	0.999233677	NA	NA	NA	Transcriptomics	Pentose And Glucuronate Interconversions	X19O2NoCyA - X1O2NoCyA	0.008708531	0.000332937
Fructose And Mannose Metabolism	87	SORD, KHK, FPGT, TSTA3, FUK, MPI, GMDS, TPI1, TKFC, ENOSF1, TIGAR, PFKFB1, PFKFB2, PFKFB3, PFKFB4, ALG8, AKR1B1, HK1, HK2, PMM1, PMM2, GMPPB, GMPPA, PFKL, PFKM, PFKP, ALDOA, ALDOB, ALDOC	4.777823918	87	4.953867195	0.082728429	-0.176043277	0.585165519	0.999233677	NA	NA	NA	Transcriptomics	Fructose And Mannose Metabolism	X19O2NoCyA - X1O2NoCyA	0.232721273	0.000332937
Galactose Metabolism	60	UGP2, G6PC, GALM, GALT, GLA, GLB1, GALE, GALK1, GATB, GATC, GAA, GANC, PGM2, B4GALT1, B4GALT2, AKR1B1, HK1, HK2, PGM1, G6PC3	4.723067283	60	4.76050249	0.017349457	-0.037435207	0.923021019	0.999233677	NA	NA	NA	Transcriptomics	Galactose Metabolism	X19O2NoCyA - X1O2NoCyA	0.034788409	0.000332937
Ascorbate And Aldarate Metabolism	15	UGDH, AKR1A1, ALDH7A1, ALDH9A1, GUSB	4.375715495	15	4.371042104	-0.002060402	0.004673391	0.995514083	0.999233677	NA	NA	NA	Transcriptomics	Ascorbate And Aldarate Metabolism	X19O2NoCyA - X1O2NoCyA	0.001952592	0.000332937
Fatty Acid Biosynthesis	51	FASN, FAS, ACSF3, MECR, CBR4, HSD17B8, ACACA, OLAH, OXSM, MCAT, ACACB, ACSL1, ACSL3, ACSL4, ACSBG1, ACSL5, ACSBG2	4.342928766	51	4.310727845	-0.012278993	0.032200921	0.950420295	0.999233677	NA	NA	NA	Transcriptomics	Fatty Acid Biosynthesis	X19O2NoCyA - X1O2NoCyA	0.022084299	0.000332937
Fatty Acid Elongation	63	MECR, HADHA, HADH, HSD17B12, TECR, ECHS1, ACAA2, HADHB, ACOT7, THEM4, ELOVL1, ELOVL3, ELOVL5, ELOVL6, PPT1, PPT2, HACD2, HACD4, HACD3, ACOT2, ACOT1	5.034053766	63	5.05222082	0.009076413	-0.018167054	0.959679164	0.999233677	NA	NA	NA	Transcriptomics	Fatty Acid Elongation	X19O2NoCyA - X1O2NoCyA	0.017873934	0.000332937
Fatty Acid Degradation	99	ACADS, ACADM, GCDH, ACADVL, CPT2, ACADSB, HADHA, CYP2U1, HADH, EHHADH, ECHS1, ACAA2, HADHB, ACAA1, ADH6, CPT1A, CPT1B, CPT1C, ALDH7A1, ALDH9A1, ACAT1, ACAT2, ADH5, ACSL1, ACSL3, ACSL4, ACSBG1, ACSL5, ACSBG2, ACOX1, ACOX3, ALDH2, ALDH3A2	4.296525509	99	4.29278219	-0.001501537	0.003743319	0.991540391	0.999233677	NA	NA	NA	Transcriptomics	Fatty Acid Degradation	X19O2NoCyA - X1O2NoCyA	0.00368959	0.000332937
Steroid Biosynthesis	57	EBP, DHCR7, DHCR24, TM7SF2, LSS, NSDHL, CYP2R1, CYP27B1, FDFT1, SQLE, SC5D, CYP51A1, MSMO1, HSD17B7, LBR, LIPA, CEL, SOAT1, SOAT2	4.994441008	57	5.07953048	0.034509687	-0.085089472	0.853381425	0.999233677	NA	NA	NA	Transcriptomics	Steroid Biosynthesis	X19O2NoCyA - X1O2NoCyA	0.068856815	0.000332937
Primary Bile Acid Biosynthesis	27	CYP46A1, HSD17B4, SCP2, SLC27A5, BAAT, HSD3B7, CYP39A1, ACOT8, AMACR	2.381779848	27	2.367183757	-0.006287932	0.014596091	0.981630783	0.999233677	NA	NA	NA	Transcriptomics	Primary Bile Acid Biosynthesis	X19O2NoCyA - X1O2NoCyA	0.008051831	0.000332937
Ubiquinone And Other Terpenoid-Quinone Biosynthesis	33	COQ3, HPD, GGCX, VKORC1, NDC1, COQ6, COQ2, COQ5, COQ7, NQO1, VKORC1L1	3.985752508	33	3.9946132	0.003777319	-0.008860692	0.987806114	0.999233677	NA	NA	NA	Transcriptomics	Ubiquinone And Other Terpenoid-Quinone Biosynthesis	X19O2NoCyA - X1O2NoCyA	0.00532829	0.000332937
Steroid Hormone Biosynthesis	42	STS, HSD11B2, COMT, CYP3A5, HSD17B1, HSD17B6, HSD17B8, HSD17B7, HSD17B12, SRD5A1, SRD5A3, CYP2E1, HSD11B1L, LRTOMT	2.890674988	42	2.880729488	-0.004988536	0.0099455	0.981555052	0.999233677	NA	NA	NA	Transcriptomics	Steroid Hormone Biosynthesis	X19O2NoCyA - X1O2NoCyA	0.008085337	0.000332937
Oxidative Phosphorylation	252	NDUFC2, NDUFC1, NDUFB10, NDUFB9, NDUFB8, NDUFB7, NDUFB6, NDUFB5, NDUFB4, NDUFB3, NDUFB2, NDUFB1, NDUFA11, NDUFAB1, NDUFA10, NDUFA9, NDUFA8, NDUFA7, NDUFA6, NDUFA5, NDUFA4, NDUFA3, NDUFA2, NDUFA1, NDUFV3, NDUFV2, NDUFV1, NDUFS8, NDUFS7, NDUFS6, NDUFS5, NDUFS4, NDUFS3, NDUFS2, NDUFS1, COX17, COX15, COX11, COX7C, COX7B, COX6C, SDHC, SDHA, SDHB, COX5B, COX5A, COX10, NDUFB11, NDUFA12, NDUFA13, SDHD, U…	5.512287058	252	5.496419994	-0.008595909	0.015867064	0.922858739	0.999233677	NA	NA	NA	Transcriptomics	Oxidative Phosphorylation	X19O2NoCyA - X1O2NoCyA	0.034864771	0.000332937
Arginine Biosynthesis	51	CPS1, ACY1, ASS1, ASL, NAGS, ARG2, NOS3, NOA1, GOT1, GOT2, GPT, GLS2, GLS, ABHD14A, GLUD1, GLUD2, GPT2	3.28733864	51	3.229012654	-0.020324888	0.058325986	0.918237754	0.999233677	NA	NA	NA	Transcriptomics	Arginine Biosynthesis	X19O2NoCyA - X1O2NoCyA	0.037044855	0.000332937
Purine Metabolism	291	PURB, PURA, APRT, NUDT2, NTPCR, NUDT16, AK3, ADK, PPAT, GART, ATIC, ADSL, PAICS, PNP, GMPS, HPRT1, GUK1, HDDC3, PFAS, ITPA, PGM2, DCK, HDDC2, RRM1, RRM2, PDE3B, ADCY3, ADCY4, ADCY5, ADCY7, ADCY9, ADCY10, AK6, AK9, CECR1, AMN, LACC1, CANT1, ENTPD4, PRUNE, RELA, GUCY2C, PDE6A, PDE6B, PDE6C, PDE6D, PDE6G, GPT, DGUOK, NUDT9, NUDT5, ADPRM, FHIT, ENPP4, RRM2B, PRPS1L1, PRPS1, PRPS2, PDE1A, PDE1B, ENTPD…	4.157202969	291	4.143262967	-0.004991921	0.013940002	0.952009889	0.999233677	NA	NA	NA	Transcriptomics	Purine Metabolism	X19O2NoCyA - X1O2NoCyA	0.02135854	0.000332937
Caffeine Metabolism	3	NAT1	3.837747437	3	4.043109971	6.41796221	-0.205362534	0.006839778	0.999233677	NA	NA	NA	Transcriptomics	Caffeine Metabolism	X19O2NoCyA - X1O2NoCyA	2.164958022	0.000332937
Pyrimidine Metabolism	141	DCTPP1, DPYD, DHODH, NUDT2, DUT, CAD, UMPS, DCK, DCTD, DTYMK, TYMP, TYMS, HDDC2, ASMTL, RRM1, RRM2, AK9, CMPK1, CANT1, ENTPD4, DHFR, RRM2B, NME6, NME7, NME1, NME2, NME3, NME4, CTPS1, CTPS2, ENTPD1, ENTPD6, ENTPD5, UCKL1, UCK2, UCK1, NT5C1B, RDH14, NT5C2, NT5C, NT5M, UPP1, TK1, TK2, ENPP1, NT5C3B, NT5C3A	4.814028283	141	4.776300281	-0.014754576	0.037728002	0.900559215	0.999233677	NA	NA	NA	Transcriptomics	Pyrimidine Metabolism	X19O2NoCyA - X1O2NoCyA	0.045487726	0.000332937
Alanine, Aspartate And Glutamate Metabolism	75	NIT2, NAT8L, IL4I1, PURA, PURB, CPS1, RIMKLA, RIMKLB, ASNS, ASS1, ASL, ADSL, CAD, ALDH5A1, ABAT, PPAT, GOT1, GOT2, GPT, GPT2, GLUD1, GLUD2, GLS2, GLS, GFPT1	4.426930821	75	4.411460395	-0.005282416	0.015470426	0.974245456	0.999233677	NA	NA	NA	Transcriptomics	Alanine, Aspartate And Glutamate Metabolism	X19O2NoCyA - X1O2NoCyA	0.011331611	0.000332937
Glycine, Serine And Threonine Metabolism	96	SRR, GAMT, GATM, SARDH, AOC3, DLD, GNMT, DDC, CHDH, ALDH7A1, PHGDH, CTH, PSAT1, PSPH, GCAT, GLDC, GRHPR, AMT, GLYCTK, GCSH, CBS, THRA, TDH, BPGM, ETFA, ETFB, SHMT1, SHMT2, ALAS1, AOC2, PGAM4, PGAM1	3.745343194	96	3.754414921	0.003113571	-0.009071727	0.982711129	0.999233677	NA	NA	NA	Transcriptomics	Glycine, Serine And Threonine Metabolism	X19O2NoCyA - X1O2NoCyA	0.007574126	0.000332937
Cysteine And Methionine Metabolism	120	AHCY, IL4I1, TST, SMS, ADI1, APIP, MRI1, SRM, AMD1, CTH, MTR, ENOPH1, GSS, PHGDH, PSAT1, MTAP, LACC1, CBS, DNMT1, DNMT3A, DNMT3B, GOT1, GOT2, THRA, MDH1, MDH2, GCLC, GCLM, MAT2B, MAT2A, AHCYL1, AHCYL2, MPST, LDHAL6A, LDHA, LDHB, LDHC, LDHAL6B, BCAT1, BCAT2	5.689783424	120	5.677370327	-0.004229428	0.012413097	0.973777927	0.999233677	NA	NA	NA	Transcriptomics	Cysteine And Methionine Metabolism	X19O2NoCyA - X1O2NoCyA	0.011540074	0.000332937
Valine, Leucine And Isoleucine Degradation	126	DLD, HMGCL, IVD, DBT, IL4I1, MCEE, HIBCH, HSD17B10, ACADM, ACADS, ACAD8, AACS, AUH, ACADSB, AOX1, ALDH6A1, ABAT, HIBADH, ACSF3, BCKDHA, BCKDHB, HADHA, EHHADH, ECHS1, ACAA1, ACAA2, HADHB, HADH, MUT, PCCB, ALDH7A1, ALDH9A1, ACAT1, ACAT2, HMGCS1, OXCT1, MCCC1, MCCC2, BCAT1, BCAT2, ALDH2, ALDH3A2	4.660190047	126	4.676586846	0.007019988	-0.016396799	0.955696684	0.999233677	NA	NA	NA	Transcriptomics	Valine, Leucine And Isoleucine Degradation	X19O2NoCyA - X1O2NoCyA	0.019679921	0.000332937
Valine, Leucine And Isoleucine Biosynthesis	6	BCAT1, BCAT2	7.223231679	6	7.172186551	-0.020920554	0.051045128	0.9713122	0.999233677	NA	NA	NA	Transcriptomics	Valine, Leucine And Isoleucine Biosynthesis	X19O2NoCyA - X1O2NoCyA	0.012641156	0.000332937
Lysine Degradation	150	ALDH7A1, GCDH, ALDH9A1, TMLHE, CAMKMT, AGPHD1, PHYKPL, HADHA, EHHADH, ECHS1, HADH, DLST, DLD, SETD7, ASH1L, SETDB2, PRDM2, EZH1, EZH2, SETMAR, NSD1, SETD2, DOT1L, PLOD3, PLOD1, SETDB1, DHTKD1, ACAT1, ACAT2, EHMT2, SETD1B, KMT5A, KMT2A, NSD3, KMT2E, SMYD2, KMT2C, SMYD3, SUV39H1, NSD2, SUV39H2, EHMT1, KMT2D, SETD1A, KMT2B, COLGALT2, KMT5B, KMT5C, ALDH2, ALDH3A2	5.458866019	150	5.409901799	-0.023322622	0.04896422	0.840834484	0.999233677	NA	NA	NA	Transcriptomics	Lysine Degradation	X19O2NoCyA - X1O2NoCyA	0.075289486	0.000332937
Arginine And Proline Metabolism	102	GATM, SMS, CNDP2, GAMT, PROC, SRM, AMD1, CARNS1, AGMAT, SMOX, OAT, ALDH18A1, L3HYPDH, LAP3, ODC1, ALDH7A1, ALDH9A1, NOS3, NOA1, GOT1, GOT2, ARG2, ALDH2, ALDH3A2, SAT1, CKB, CKMT1B, CKMT2, CKMT1A, PYCR2, PYCR1, P4HA3, P4HA1, P4HA2	4.108300208	102	4.122787485	0.00480335	-0.014487277	0.972575973	0.999233677	NA	NA	NA	Transcriptomics	Arginine And Proline Metabolism	X19O2NoCyA - X1O2NoCyA	0.012076464	0.000332937
Histidine Metabolism	33	CNDP2, AMDHD1, HAL, CARNMT1, CARNS1, ALDH7A1, ALDH9A1, ALDH2, ALDH3A2, ALDH3B1, ALDH3B2	2.694742865	33	2.703326656	0.003555601	-0.008583791	0.988401462	0.999233677	NA	NA	NA	Transcriptomics	Histidine Metabolism	X19O2NoCyA - X1O2NoCyA	0.005066621	0.000332937
Tyrosine Metabolism	69	COMT, DBH, DDC, AOC3, MIF, HPD, IL4I1, NAGK, DCT, FAHD1, GSTZ1, AOX1, FAH, ADH6, GOT1, GOT2, FAAH, C2, ALDH3B1, ALDH3B2, LRTOMT, ADH5, AOC2	2.276412029	69	2.27681689	0.000164024	-0.000404861	0.999233677	0.999233677	NA	NA	NA	Transcriptomics	Tyrosine Metabolism	X19O2NoCyA - X1O2NoCyA	0.000332937	0.000332937
Phenylalanine Metabolism	30	DDC, AOC3, HPD, MIF, IL4I1, GOT1, GOT2, ALDH3B1, ALDH3B2, AOC2	2.142316529	30	2.154951046	0.004734143	-0.012634517	0.98544262	0.999233677	NA	NA	NA	Transcriptomics	Phenylalanine Metabolism	X19O2NoCyA - X1O2NoCyA	0.006368659	0.000332937
Tryptophan Metabolism	72	IL4I1, DDC, GCDH, ACMSD, KMO, CAT, AANAT, AFMID, AOX1, HADH, EHHADH, COMT, ECHS1, HADHA, DLST, DLD, ALDH7A1, ALDH9A1, ACAT1, ACAT2, DHTKD1, TPH1, ALDH2, ALDH3A2	3.852505928	72	3.876791907	0.008898793	-0.02428598	0.957640142	0.999233677	NA	NA	NA	Transcriptomics	Tryptophan Metabolism	X19O2NoCyA - X1O2NoCyA	0.018797657	0.000332937
Phenylalanine, Tyrosine And Tryptophan Biosynthesis	9	IL4I1, GOT1, GOT2	4.754303039	9	4.765058923	0.002986518	-0.010755885	0.995038495	0.999233677	NA	NA	NA	Transcriptomics	Phenylalanine, Tyrosine And Tryptophan Biosynthesis	X19O2NoCyA - X1O2NoCyA	0.002160117	0.000332937
Beta-Alanine Metabolism	69	ACADS, HIBCH, MLYCD, AOC3, DPYD, CNDP2, ALDH6A1, ABAT, CARNS1, SMOX, HADHA, EHHADH, ECHS1, ALDH7A1, ALDH9A1, CSAD, AOC2, ALDH2, ALDH3A2, ALDH3B1, ALDH3B2, ACOX1, ACOX3	2.850698608	69	2.834006905	-0.008064593	0.016691703	0.962099809	0.999233677	NA	NA	NA	Transcriptomics	Beta-Alanine Metabolism	X19O2NoCyA - X1O2NoCyA	0.016779871	0.000332937
Taurine And Hypotaurine Metabolism	30	ADO, BAAT, CSAD, FMO1, FMO2, FMO3, FMO4, FMO5, GGT1, GGT7	1.582355825	30	1.518176394	-0.040557475	0.064179431	0.873856012	0.999233677	NA	NA	NA	Transcriptomics	Taurine And Hypotaurine Metabolism	X19O2NoCyA - X1O2NoCyA	0.058560121	0.000332937
Phosphonate And Phosphinate Metabolism	15	PCYT2, EPT1, CEPT1, CHPT1, PCYT1A	5.569752214	15	5.56428021	-0.005217901	0.005472005	0.988825758	0.999233677	NA	NA	NA	Transcriptomics	Phosphonate And Phosphinate Metabolism	X19O2NoCyA - X1O2NoCyA	0.004880229	0.000332937
Selenocompound Metabolism	33	MARS, PSTK, SEPSECS, CTH, SCLY, MTR, TXNRD2, TXNRD1, SEPHS2, SEPHS1, MARS2	5.24120533	33	5.196524502	-0.018937979	0.044680828	0.938620914	0.999233677	NA	NA	NA	Transcriptomics	Selenocompound Metabolism	X19O2NoCyA - X1O2NoCyA	0.027509773	0.000332937
D-Amino Acid Metabolism	3	SRR	0.912606508	3	1.045065885	0.871760425	-0.132459378	0.288831027	0.999233677	NA	NA	NA	Transcriptomics	D-Amino Acid Metabolism	X19O2NoCyA - X1O2NoCyA	0.539356155	0.000332937
Glutathione Metabolism	108	GPX4, TXNDC12, G6PD, IDH1, GSR, PGD, SMS, PEPD, LAP3, GSS, GGCT, ODC1, SRM, PRDX6, GCLC, GCLM, GSTK1, LANCL1, RRM1, RRM2, GGT1, GGT7, GPX1, GPX2, GPX3, GPX7, GSTO2, GSTA4, GSTM4, GSTP1, MGST1, MGST2, MGST3, GSTO1, CHAC2, CHAC1	4.82671017	108	4.828741446	0.00071086	-0.002031276	0.995824377	0.999233677	NA	NA	NA	Transcriptomics	Glutathione Metabolism	X19O2NoCyA - X1O2NoCyA	0.001817247	0.000332937
Starch And Sucrose Metabolism	75	PGM2L1, UGP2, G6PC, GPI, GBE1, GAA, GANC, GYG1, PGM2, AGL, HK1, HK2, ENPP1, GYS1, GYS2, PGM1, G6PC3, AMY1A, AMY1B, AMY1C, AMY2A, AMY2B, PYGB, PYGL, PYGM	3.618449779	75	3.65375375	0.011048237	-0.035303971	0.94515654	0.999233677	NA	NA	NA	Transcriptomics	Starch And Sucrose Metabolism	X19O2NoCyA - X1O2NoCyA	0.024496256	0.000332937
N-Glycan Biosynthesis	147	ALG14, DPM3, DPM2, ALG6, ALG12, ALG9, ALG3, DOLPP1, FUT8, MGAT4C, MGAT3, MGAT2, GANAB, MOGS, ALG11, ALG5, ALG2, ALG1, ALG13, DPM1, DOLK, ALG10, ALG8, OST4, MGAT1, SRD5A3, MAN1B1, DPAGT1, MGAT5, MGAT5B, B4GALT1, B4GALT2, B4GALT3, ST6GAL1, WBP1, MAN2A2, MAN2A1, MGAT4B, MGAT4A, STT3B, STT3A, ALG10B, MAN1A2, MAN1A1, MAN1C1, DAD1, DDOST, RPN1, RPN2	4.768503849	147	4.774457428	0.002579512	-0.005953579	0.982447702	0.999233677	NA	NA	NA	Transcriptomics	N-Glycan Biosynthesis	X19O2NoCyA - X1O2NoCyA	0.007690559	0.000332937
Mucin Type O-Glycan Biosynthesis	57	GCNT1, B4GALT5, ST3GAL1, ST3GAL2, C1GALT1, ST6GALNAC3, ST6GALNAC4, POC1B, GALNT6, GALNT15, GALNT1, GALNT2, GALNT8, GALNT18, GALNT7, GALNT10, GALNT11, GALNT12, C1GALT1C1	4.088050038	57	4.100564206	0.005512137	-0.012514168	0.976385421	0.999233677	NA	NA	NA	Transcriptomics	Mucin Type O-Glycan Biosynthesis	X19O2NoCyA - X1O2NoCyA	0.010378714	0.000332937
Various Types Of N-Glycan Biosynthesis	63	ALG11, ALG9, ALG3, ALG12, ALG2, ALG1, MGAT1, MGAT2, FUT8, ST3GAL3, MAN1B1, B4GALNT3, B4GALT1, B4GALT2, B4GALT3, GALT, MAN1A2, MAN1A1, MAN1C1, MAN2A2, MAN2A1	4.053358507	63	4.018453129	-0.016315282	0.034905378	0.9272387	0.999233677	NA	NA	NA	Transcriptomics	Various Types Of N-Glycan Biosynthesis	X19O2NoCyA - X1O2NoCyA	0.03280845	0.000332937
Other Types Of O-Glycan Biosynthesis	12	PLOD3, XXYLT1, POGLUT1, B3GLCT	3.764856048	12	3.725954494	-0.048786592	0.038901554	0.90664233	0.999233677	NA	NA	NA	Transcriptomics	Other Types Of O-Glycan Biosynthesis	X19O2NoCyA - X1O2NoCyA	0.042564008	0.000332937
Mannose Type O-Glycan Biosynthesis	54	POMGNT1, ST3GAL3, CHST10, MGAT5B, B3GALNT2, LARGE, B4GAT1, FKTN, FKRP, TMEM5, POMK, B4GALT1, B4GALT2, B4GALT3, B3GAT2, FUT4, POMT1, POMT2	3.456681079	54	3.388766399	-0.035706958	0.06791468	0.852680283	0.999233677	NA	NA	NA	Transcriptomics	Mannose Type O-Glycan Biosynthesis	X19O2NoCyA - X1O2NoCyA	0.06921378	0.000332937
Amino Sugar And Nucleotide Sugar Metabolism	120	NAGK, PGM3, NANS, NANP, NAGA, GNPNAT1, RENBP, GALT, UGDH, UXS1, TSTA3, UGP2, GALK2, GNE, AMDHD2, NPL, CMAS, GALE, MPI, GALK1, FPGT, GMDS, GPI, UAP1, PGM2, FUK, UAP1L1, GNPDA1, GNPDA2, GFPT1, HEXA, HEXB, CHIT1, HK1, HK2, PMM1, PMM2, PGM1, GMPPB, GMPPA	4.64999768	120	4.681076125	0.016290467	-0.031078444	0.897716703	0.999233677	NA	NA	NA	Transcriptomics	Amino Sugar And Nucleotide Sugar Metabolism	X19O2NoCyA - X1O2NoCyA	0.046860694	0.000332937
Neomycin, Kanamycin And Gentamicin Biosynthesis	9	BTRC, HK1, HK2	6.446492733	9	6.726446889	0.207303269	-0.279954156	0.633592509	0.999233677	NA	NA	NA	Transcriptomics	Neomycin, Kanamycin And Gentamicin Biosynthesis	X19O2NoCyA - X1O2NoCyA	0.198189966	0.000332937
Glycosaminoglycan Degradation	45	SGSH, HPSE, GNS, IDS, GALNS, IDUA, ARSB, GLB1, HGSNAT, NAGLU, GUSB, HYAL3, HYAL2, HEXA, HEXB	3.646806045	45	3.595022344	-0.030305657	0.051783701	0.883569187	0.999233677	NA	NA	NA	Transcriptomics	Glycosaminoglycan Degradation	X19O2NoCyA - X1O2NoCyA	0.053759438	0.000332937
Glycosaminoglycan Biosynthesis - Chondroitin Sulfate / Dermatan Sulfate	39	B3GAT3, B4GALT7, B3GALT6, CHST15, DSE, CHST12, CHST14, CHPF, CHPF2, XYLT1, XYLT2, CHSY1, CSGALNACT2	4.545735918	39	4.49337152	-0.038833208	0.052364398	0.864118247	0.999233677	NA	NA	NA	Transcriptomics	Glycosaminoglycan Biosynthesis - Chondroitin Sulfate / Dermatan Sulfate	X19O2NoCyA - X1O2NoCyA	0.063426824	0.000332937
Glycosaminoglycan Biosynthesis - Keratan Sulfate	15	B3GNT2, ST3GAL3, B4GALT4, B3GNT7, FUT8	3.534977173	15	3.371822266	-0.071227031	0.163154907	0.843407693	0.999233677	NA	NA	NA	Transcriptomics	Glycosaminoglycan Biosynthesis - Keratan Sulfate	X19O2NoCyA - X1O2NoCyA	0.073962442	0.000332937
Glycosaminoglycan Biosynthesis - Heparan Sulfate / Heparin	18	HS6ST1, GLCE, B4GALT7, HS2ST1, B3GALT6, B3GAT3	5.091066578	18	5.131069381	0.036812957	-0.040002803	0.911319851	0.999233677	NA	NA	NA	Transcriptomics	Glycosaminoglycan Biosynthesis - Heparan Sulfate / Heparin	X19O2NoCyA - X1O2NoCyA	0.040329169	0.000332937
Glycerolipid Metabolism	114	AGK, TKFC, AKR1A1, GLA, GLYCTK, CEL, PNPLA2, LIPG, DGAT1, DGAT2, AGPAT5, LCLAT1, MGLL, ABHD16A, ALDH7A1, ALDH9A1, DGKA, LPIN1, LPIN3, PLPP5, PLPP1, PLPP3, LPIN2, AGPAT1, AGPAT2, AGPAT3, AGPAT4, GPAM, GK, AKR1B1, ALDH2, ALDH3A2, DGKH, DGKQ, DGKZ, DGKE, DGKD, DGKI	3.890825359	114	3.856346025	-0.015234558	0.034479333	0.909173971	0.999233677	NA	NA	NA	Transcriptomics	Glycerolipid Metabolism	X19O2NoCyA - X1O2NoCyA	0.041353006	0.000332937
Inositol Phosphate Metabolism	198	IPMK, PTEN, MINPP1, ITPK1, MTM1, PIK3C3, PIKFYVE, CDIPT, FIG4, INPP1, ISYNA1, IPPK, ALDH6A1, TPI1, INPP5E, INPP5A, PI4KA, PI4KB, PIP5KL1, MTMR14, PLCG1, PLCG2, PIK3CG, PIP4K2A, PIP4K2C, INPP5B, OCRL, SYNJ1, SYNJ2, INPP5J, INPP5K, ITPKB, ITPKC, INPP4A, IMPA1, IMPA2, PI4K2B, PI4K2A, PIP5K1C, PIP5K1A, PIP5K1B, MTMR8, MTMR1, MTMR3, MTMR2, MTMR6, MTMR7, MTMR4, PLCD3, PLCH1, PLCB1, PLCE1, PLCB2, PLCB3,…	4.22138477	198	4.189179835	-0.013538345	0.032204935	0.892372716	0.999233677	NA	NA	NA	Transcriptomics	Inositol Phosphate Metabolism	X19O2NoCyA - X1O2NoCyA	0.049453717	0.000332937
Glycosylphosphatidylinositol (Gpi)-Anchor Biosynthesis	78	DPM2, PIGQ, PIGP, PIGH, PIGC, PIGX, PIGU, PIGT, PIGS, PIGM, PIGF, PIGL, PIGK, PIGB, PGAP1, PIGN, PIGA, GPLD1, PIGO, PIGW, PIGV, PIGZ, PIGG, MPPE1, GPAA1, ERI1	4.044640903	78	4.05162934	0.00451773	-0.006988437	0.977457806	0.999233677	NA	NA	NA	Transcriptomics	Glycosylphosphatidylinositol (Gpi)-Anchor Biosynthesis	X19O2NoCyA - X1O2NoCyA	0.009901981	0.000332937
Glycerophospholipid Metabolism	201	PTDSS2, PTDSS1, PCYT2, CDIPT, PHOSPHO1, GPD1, LCAT, GPCPD1, ADPRM, PSD, CARS, GNPAT, GPD2, PISD, PEMT, PGS1, CRLS1, LPCAT4, LPCAT3, CHPT1, CEPT1, DAD1, PLA2G6, DGKA, GDE1, AGPAT5, LCLAT1, EPT1, LYPLA1, LYPLA2, TAZ, LPGAT1, LPCAT1, PCYT1A, CHKA, CHKB, ETNK1, PLA2G4B, PLA2G1B, PLA2G12A, PLA2G10, PLA2G4C, JMJD7, DGKH, DGKQ, DGKZ, DGKE, DGKD, DGKI, LPIN1, LPIN3, PLPP5, PLPP1, PLPP3, LPIN2, PLD3, PLD2…	4.127534273	201	4.084066515	-0.018225894	0.043467758	0.855420252	0.999233677	NA	NA	NA	Transcriptomics	Glycerophospholipid Metabolism	X19O2NoCyA - X1O2NoCyA	0.067820472	0.000332937
Ether Lipid Metabolism	81	AGPS, LPCAT4, TMEM189, TMEM86B, UGT8, CHPT1, CEPT1, EPT1, PAFAH1B1, PLA2G6, PLPP1, PLPP3, PAFAH1B2, PAFAH1B3, PAFAH2, PLA2G4B, PLA2G1B, PLA2G12A, PLA2G10, PLA2G4C, JMJD7, LPCAT1, UBE2V1, PLD3, PLD2, GDPD1, GDPD3	3.211306277	81	3.186297107	-0.009798258	0.02500917	0.950213834	0.999233677	NA	NA	NA	Transcriptomics	Ether Lipid Metabolism	X19O2NoCyA - X1O2NoCyA	0.022178651	0.000332937
Arachidonic Acid Metabolism	72	EPHX2, ALOX12B, CYP2U1, ALOX12, ALOX5, LTA4H, CBR1, CYP2E1, ALOX15, PTGS1, PLA2G6, PTGES2, PTGES3, GPX1, GPX2, GPX3, GPX7, PLA2G4B, PLA2G1B, PLA2G12A, PLA2G10, PLA2G4C, JMJD7, GGT1	2.160601432	72	2.149981823	-0.00396469	0.010619609	0.981035008	0.999233677	NA	NA	NA	Transcriptomics	Arachidonic Acid Metabolism	X19O2NoCyA - X1O2NoCyA	0.008315495	0.000332937
Linoleic Acid Metabolism	27	ALOX15, CYP2E1, PLA2G6, PLA2G4B, PLA2G1B, PLA2G12A, PLA2G10, PLA2G4C, JMJD7	0.966075102	27	0.959800366	-0.004695263	0.006274736	0.986302299	0.999233677	NA	NA	NA	Transcriptomics	Linoleic Acid Metabolism	X19O2NoCyA - X1O2NoCyA	0.005989955	0.000332937
Alpha-Linolenic Acid Metabolism	36	FADS2, ACAA1, PLA2G6, DAD1, ACOX1, ACOX3, PLA2G4B, PLA2G1B, PLA2G12A, PLA2G10, PLA2G4C, JMJD7	2.51666145	36	2.513516544	-0.001332437	0.003144906	0.995494721	0.999233677	NA	NA	NA	Transcriptomics	Alpha-Linolenic Acid Metabolism	X19O2NoCyA - X1O2NoCyA	0.001961039	0.000332937
Sphingolipid Metabolism	123	PSAP, ACER3, CERK, KDSR, UGCG, SGPL1, GALC, ARSA, B4GALNT1, GLA, UGT8, GLB1, SGPP1, SGPP2, ASAH1, ASAH2, SMPD1, SMPD2, SMPD3, SMPD4, NEU1, GBA, GBA2, B4GALT6, B4GALT5, CERS2, CERS4, CERS5, DEGS2, DEGS1, PLPP1, PLPP3, SPTLC1, SPTLC2, NEU3, ACER2, SPHK2, SGMS2, SGMS1, HEXA, HEXB	4.077132608	123	4.032720784	-0.021223525	0.044411824	0.867640689	0.999233677	NA	NA	NA	Transcriptomics	Sphingolipid Metabolism	X19O2NoCyA - X1O2NoCyA	0.061660089	0.000332937
Glycosphingolipid Biosynthesis - Lacto And Neolacto Series	54	FUT4, B4GALT4, B4GALT3, B4GALT2, ST3GAL6, GCNT2, ST8SIA1, B4GALT1, B3GNT5, FUT3, ST3GAL3, ST3GAL4, A4GALT, FUT6, B3GNT2, B3GNT4, FUT1, FUT2	2.596862308	54	2.580799794	-0.007162017	0.016062514	0.970394946	0.999233677	NA	NA	NA	Transcriptomics	Glycosphingolipid Biosynthesis - Lacto And Neolacto Series	X19O2NoCyA - X1O2NoCyA	0.013051474	0.000332937
Glycosphingolipid Biosynthesis - Globo And Isoglobo Series	33	NAGA, A4GALT, ST8SIA1, GBGT1, GLA, ST3GAL1, ST3GAL2, HEXA, HEXB, FUT1, FUT2	3.224358015	33	3.197855183	-0.01457788	0.026502832	0.953589782	0.999233677	NA	NA	NA	Transcriptomics	Glycosphingolipid Biosynthesis - Globo And Isoglobo Series	X19O2NoCyA - X1O2NoCyA	0.020638411	0.000332937
Glycosphingolipid Biosynthesis - Ganglio Series	42	GLB1, ST8SIA1, ST8SIA5, SLC33A1, B3GALT4, B4GALNT1, ST6GALNAC6, ST6GALNAC3, ST6GALNAC4, ST3GAL5, ST3GAL1, ST3GAL2, HEXA, HEXB	2.669109444	42	2.650105729	-0.011053688	0.019003715	0.959980581	0.999233677	NA	NA	NA	Transcriptomics	Glycosphingolipid Biosynthesis - Ganglio Series	X19O2NoCyA - X1O2NoCyA	0.017737552	0.000332937
Pyruvate Metabolism	114	GLO1, LDHA, ME2, DLAT, DLD, POR, HAGH, PC, GRHPR, FH, AKR1A1, PDHB, PKLR, MDH1, MDH2, ALDH7A1, ALDH9A1, ACACA, ACACB, AHR, ADH6, PDHA1, PCK1, PCK2, PKM, LDHAL6A, LDHB, LDHC, LDHAL6B, ACSS2, ACSS1, ALDH2, ALDH3A2, ACAT1, ACAT2, ACYP1, ACYP2, ADH5	4.979056922	114	5.006714024	0.008644218	-0.027657102	0.947638894	0.999233677	NA	NA	NA	Transcriptomics	Pyruvate Metabolism	X19O2NoCyA - X1O2NoCyA	0.023357123	0.000332937
Glyoxylate And Dicarboxylate Metabolism	75	CS, MCEE, EDA, AFMID, GRHPR, PGP, CAT, GLYCTK, GLCE, MDH1, MDH2, PCCB, MUT, GLDC, DLD, ACO1, ACO2, ACAT1, ACAT2, SHMT1, SHMT2, GCSH, AMT, ACSS2, ACSS1	5.13072184	75	5.131673844	0.000389881	-0.000952004	0.998099969	0.999233677	NA	NA	NA	Transcriptomics	Glyoxylate And Dicarboxylate Metabolism	X19O2NoCyA - X1O2NoCyA	0.000825958	0.000332937
Propanoate Metabolism	90	MLYCD, HIBCH, MCEE, ACADS, DLD, DBT, ALDH6A1, ABAT, ECHDC1, ACACA, ACACB, PCCB, HADHA, EHHADH, ECHS1, MUT, BCKDHA, BCKDHB, ACSS2, ACSS1, LDHAL6A, LDHA, LDHB, LDHC, LDHAL6B, SUCLG2, SUCLG1, SUCLA2, ACOX1, ACOX3	4.34504398	90	4.35077181	0.00199815	-0.005727831	0.989252394	0.999233677	NA	NA	NA	Transcriptomics	Propanoate Metabolism	X19O2NoCyA - X1O2NoCyA	0.00469289	0.000332937
Butanoate Metabolism	63	BDH1, AACS, HMGCL, ACADS, L2HGDH, ABAT, ALDH5A1, HADH, EHHADH, HADHA, ECHS1, POR, SDHA, SDHB, SDHC, SDHD, OXCT1, HMGCS1, ACAT1, ACAT2, ACSM3	5.375371247	63	5.38243206	0.0030625	-0.007060814	0.986300656	0.999233677	NA	NA	NA	Transcriptomics	Butanoate Metabolism	X19O2NoCyA - X1O2NoCyA	0.005990678	0.000332937
One Carbon Pool By Folate	51	MTFMT, MTHFR, GART, MTHFD1, AMT, ATIC, MTR, TYMS, MTHFD2, DHFR, MTHFS, MTHFD1L, MTHFD2L, ST20, ALDH1L2, SHMT1, SHMT2	5.398024746	51	5.420649735	0.007555844	-0.022624989	0.969701189	0.999233677	NA	NA	NA	Transcriptomics	One Carbon Pool By Folate	X19O2NoCyA - X1O2NoCyA	0.013362072	0.000332937
Thiamine Metabolism	30	THTPA, ADK, NTPCR, TPK1, NFS1, ACP1, AK7, AK2, AK4, AK5	3.571388754	30	3.675591233	0.038680085	-0.104202479	0.883194398	0.999233677	NA	NA	NA	Transcriptomics	Thiamine Metabolism	X19O2NoCyA - X1O2NoCyA	0.053943694	0.000332937
Riboflavin Metabolism	21	RFK, BLVRB, FLAD1, ACP5, ACP1, ACP2, ENPP1	4.154226557	21	4.158005153	0.001737635	-0.003778596	0.995544507	0.999233677	NA	NA	NA	Transcriptomics	Riboflavin Metabolism	X19O2NoCyA - X1O2NoCyA	0.00193932	0.000332937
Vitamin B6 Metabolism	24	PPAT, PDXK, AOX1, PNPO, PSAT1, PPOX, PDXP, PHOSPHO2	3.951778128	24	3.986679204	0.012935148	-0.034901076	0.964729778	0.999233677	NA	NA	NA	Transcriptomics	Vitamin B6 Metabolism	X19O2NoCyA - X1O2NoCyA	0.015594316	0.000332937
Nicotinate And Nicotinamide Metabolism	81	NAMPT, QPRT, PNP, NADSYN1, NAPRT, NNT, AOX1, CD38, BST1, SIRT1, SIRT2, SIRT3, SIRT4, SIRT5, SIRT6, SIRT7, ENPP1, NMRK1, NMNAT3, NMNAT1, NADK2, NADK, NT5C1B, RDH14, NT5C2, NT5C, NT5M	3.754552919	81	3.714882391	-0.015362103	0.039670528	0.922102118	0.999233677	NA	NA	NA	Transcriptomics	Nicotinate And Nicotinamide Metabolism	X19O2NoCyA - X1O2NoCyA	0.035220981	0.000332937
Pantothenate And Coa Biosynthesis	39	DPYD, PPCS, COASY, PPCDC, AASDHPPT, ENPP1, PANK1, PANK3, PANK2, VNN2, CSAD, ALDH2, ALDH3A2	4.248402917	39	4.215234497	-0.016537659	0.03316842	0.941204025	0.999233677	NA	NA	NA	Transcriptomics	Pantothenate And Coa Biosynthesis	X19O2NoCyA - X1O2NoCyA	0.026316224	0.000332937
Biotin Metabolism	9	HLCS, BTD, OXSM	2.277761472	9	2.172354227	-0.087733837	0.105407245	0.852995004	0.999233677	NA	NA	NA	Transcriptomics	Biotin Metabolism	X19O2NoCyA - X1O2NoCyA	0.069053513	0.000332937
Lipoic Acid Metabolism	12	LIPA, LIPT1, LIAS, LIPT2	3.386014374	12	3.37616841	-0.006043621	0.009845964	0.98854324	0.999233677	NA	NA	NA	Transcriptomics	Lipoic Acid Metabolism	X19O2NoCyA - X1O2NoCyA	0.005004329	0.000332937
Folate Biosynthesis	39	QDPR, GGH, SPR, DHFR, CBR1, FPGS, GCH1, PTS, MOCS2, PCBD1, PCBD2, TPH1, AKR1B1	4.542648625	39	4.580471633	0.016578039	-0.037823008	0.941806777	0.999233677	NA	NA	NA	Transcriptomics	Folate Biosynthesis	X19O2NoCyA - X1O2NoCyA	0.026038189	0.000332937
Retinol Metabolism	54	RETSAT, PNPLA4, AOX1, CYP26A1, ADH6, RDH11, RDH5, RDH10, DGAT1, CYP3A5, RDH13, RDH16, DHRS4, DHRS4L2, HSD17B6, ADH5, ALDH1A1, ALDH1A3	2.423321568	54	2.431804781	0.00404222	-0.008483214	0.983263664	0.999233677	NA	NA	NA	Transcriptomics	Retinol Metabolism	X19O2NoCyA - X1O2NoCyA	0.00733001	0.000332937
Porphyrin Metabolism	63	CPOX, HCCS, POR, COX10, PPOX, COX15, GUSB, FECH, UROD, UROS, HMBS, ALAD, MMAB, BLVRB, FXN, EPRS, HMOX1, HMOX2, PIGA, ALAS1, EARS2	4.845856526	63	4.870805108	0.016893849	-0.024948581	0.924814771	0.999233677	NA	NA	NA	Transcriptomics	Porphyrin Metabolism	X19O2NoCyA - X1O2NoCyA	0.033945242	0.000332937
Terpenoid Backbone Biosynthesis	66	MVK, HMGCR, MVD, RCE1, ICMT, PCYOX1, PMVK, GGPS1, ZMPSTE24, FDPS, DHDDS, NUS1, PDSS1, PDSS2, FNTB, FNTA, ACAT1, ACAT2, HMGCS1, IDI1, IDI2, CHURC1	5.274646915	66	5.293268823	0.009721708	-0.018621908	0.954940947	0.999233677	NA	NA	NA	Transcriptomics	Terpenoid Backbone Biosynthesis	X19O2NoCyA - X1O2NoCyA	0.020023484	0.000332937
Nitrogen Metabolism	18	CPS1, NAPA, NAPB, NIFK, GLUD1, GLUD2	4.576891724	18	4.558095369	-0.007578778	0.018796354	0.982064415	0.999233677	NA	NA	NA	Transcriptomics	Nitrogen Metabolism	X19O2NoCyA - X1O2NoCyA	0.007860025	0.000332937
Sulfur Metabolism	24	SUOX, ETHE1, IMPAD1, TST, BPNT1, PAPSS2, PAPSS1, MPST	3.956462514	24	3.944868078	-0.004050824	0.011594436	0.988878829	0.999233677	NA	NA	NA	Transcriptomics	Sulfur Metabolism	X19O2NoCyA - X1O2NoCyA	0.004856921	0.000332937
Aminoacyl-Trna Biosynthesis	126	IARS, NARS, HARS, RARS, QARS, SARS, MARS, VARS, AARS, LARS, TARS, WARS, MTFMT, YARS, PSTK, SEPSECS, FARSA, FARSB, CARS, GARS, DARS2, KARS, EPRS, GATB, GATC, IARS2, NARS2, HARS2, FARS2, RARS2, CARS2, SARS2, MARS2, VARS2, AARS2, LARS2, TARS2, WARS2, YARS2, PARS2, EARS2, QRSL1	6.123684123	126	6.064700888	-0.031439765	0.058983235	0.803833858	0.999233677	NA	NA	NA	Transcriptomics	Aminoacyl-Trna Biosynthesis	X19O2NoCyA - X1O2NoCyA	0.094833705	0.000332937
Metabolism Of Xenobiotics By Cytochrome P450	60	CYP2E1, EPHX1, CYP2D6, GSTK1, ADH6, CYP3A5, DHDH, CBR1, GSTO2, GSTA4, GSTM4, MGST1, MGST2, MGST3, GSTO1, ALDH3B1, ALDH3B2, ADH5, GSTP1, HSD11B1L	2.584339841	60	2.565563628	-0.007130051	0.018776214	0.968724343	0.999233677	NA	NA	NA	Transcriptomics	Metabolism Of Xenobiotics By Cytochrome P450	X19O2NoCyA - X1O2NoCyA	0.013799787	0.000332937
Drug Metabolism - Cytochrome P450	66	CYP2D6, CYP2E1, CYP3A5, AOX1, GSTK1, ADH6, ALDH3B1, ALDH3B2, FMO1, FMO2, FMO3, FMO4, FMO5, GSTO2, GSTA4, GSTM4, GSTP1, MGST1, MGST2, MGST3, GSTO1, ADH5	2.572031701	66	2.565088307	-0.002750216	0.006943394	0.987346423	0.999233677	NA	NA	NA	Transcriptomics	Drug Metabolism - Cytochrome P450	X19O2NoCyA - X1O2NoCyA	0.005530443	0.000332937
Drug Metabolism - Other Enzymes	114	TPMT, DPYD, UMPS, CMPK1, DUT, CYP2E1, HPRT1, GMPS, ITPA, TYMP, GUSB, CES2, RRM1, RRM2, NAT1, UPP1, UCKL1, UCK2, UCK1, TK1, TK2, IMPDH1, IMPDH2, NME6, NME7, NME1, NME2, NME3, NME4, RRM2B, GSTO2, GSTA4, GSTM4, GSTP1, MGST1, MGST2, MGST3, GSTO1	4.703368526	114	4.694909485	-0.003125556	0.008459041	0.981025077	0.999233677	NA	NA	NA	Transcriptomics	Drug Metabolism - Other Enzymes	X19O2NoCyA - X1O2NoCyA	0.008319891	0.000332937
Biosynthesis Of Unsaturated Fatty Acids	27	FADS2, HSD17B12, HSD17B4, FADS1, SCD, ELOVL5, TECR, ELOVL6, ELOVL1	6.341782012	27	6.393009466	0.039748115	-0.051227454	0.883224276	0.999233677	NA	NA	NA	Transcriptomics	Biosynthesis Of Unsaturated Fatty Acids	X19O2NoCyA - X1O2NoCyA	0.053929003	0.000332937
Metabolic Pathways	1071	CREM, BTD, MURC, BAAT, HCCS, DOLPP1, SRD5A3, TMEM86B, UAP1, GALK2, PTS, PGAP1, DHCR7, DHCR24, LIPA, SGPL1, NSDHL, MECR, ACSF3, FKTN, ACD, CYC1, PIGC, PIGA, PIGH, PIGM, PIGB, PIGF, CS, SGCE, DLD, DBT, FADS2, GLB1, MARS, AOC3, IPMK, ITPK1, CDIPT, MIF, DDC, NIT2, NUDT2, APRT, PURB, SHPK, L2HGDH, MCEE, GLO1, MTM1, RENBP, PGM2L1, GCNT2, ALG11, ALG1, ALG2, ALG5, MGAT1, MGAT2, MGAT3, HSD17B12, ST8SIA1, …	4.253873544	1071	4.253715273	-6.63E-05	0.00015827	0.998772495	0.999233677	NA	NA	NA	Transcriptomics	Metabolic Pathways	X19O2NoCyA - X1O2NoCyA	0.000533426	0.000332937
Carbon Metabolism	69	RPE, PGD, MCEE, HIBCH, ACADS, PGP, GAPDH, GPI, RPIA, TPI1, TALDO1, CS, FH, GLYCTK, PHGDH, PSAT1, PSPH, TKFC, PC, CPS1, IDNK, ECHS1, ALDH6A1	5.310069822	69	5.354505986	0.014683478	-0.044436164	0.930972228	0.999233677	NA	NA	NA	Transcriptomics	Carbon Metabolism	X19O2NoCyA - X1O2NoCyA	0.031063274	0.000332937
2-Oxocarboxylic Acid Metabolism	9	IDH1, CS, NAGS	5.360892209	9	5.273981909	-0.024993228	0.0869103	0.957338765	0.999233677	NA	NA	NA	Transcriptomics	2-Oxocarboxylic Acid Metabolism	X19O2NoCyA - X1O2NoCyA	0.018934355	0.000332937
Fatty Acid Metabolism	39	HSD17B12, MECR, CPT2, FADS2, ELOVL5, FADS1, HSD17B4, ACSF3, FASN, TECR, ACACA, ELOVL6, ELOVL1	6.02621708	39	6.037238868	0.008613849	-0.011021788	0.970344483	0.999233677	NA	NA	NA	Transcriptomics	Fatty Acid Metabolism	X19O2NoCyA - X1O2NoCyA	0.013074059	0.000332937
Biosynthesis Of Amino Acids	57	RPE, CPS1, PROC, TPI1, GAPDH, RPIA, PHGDH, PSAT1, PSPH, CTH, MTR, CS, PC, NAGS, ASS1, ASL, ALDH18A1, ASNS, TALDO1	4.945464335	57	4.942481758	-0.000827554	0.002982577	0.996447333	0.999233677	NA	NA	NA	Transcriptomics	Biosynthesis Of Amino Acids	X19O2NoCyA - X1O2NoCyA	0.001545651	0.000332937
Nucleotide Metabolism	54	ADK, NUDT16, PURA, PURB, APRT, DUT, GUK1, PNP, DCK, ADSL, HPRT1, ITPA, GMPS, TYMP, DTYMK, DCTPP1, TYMS, DCTD	5.982517019	54	5.959470802	-0.012980609	0.023046216	0.946044899	0.999233677	NA	NA	NA	Transcriptomics	Nucleotide Metabolism	X19O2NoCyA - X1O2NoCyA	0.024088251	0.000332937
Biosynthesis Of Cofactors	174	KMO, GGH, SPR, COX10, COX15, HPD, NDC1, GGCX, VKORC1, COQ6, COQ3, UGP2, UGDH, AKR1A1, PURA, PURB, LIPA, DLD, PPOX, COQ2, UMPS, RFK, FLAD1, NAPRT, NADSYN1, AFMID, PPCDC, PPCS, COASY, QPRT, GCH1, FPGS, PTS, MOCS2, ALAD, UROS, HMBS, UROD, CPOX, FECH, MMAB, NQO1, COQ5, COQ7, MPI, GUSB, OXSM, ADSL, LIAS, LIPT1, LIPT2, CAD, DHODH, PSAT1, PNPO, NFS1, TPK1, GSS	4.588033569	174	4.574554288	-0.007867871	0.013479282	0.94119368	0.999233677	NA	NA	NA	Transcriptomics	Biosynthesis Of Cofactors	X19O2NoCyA - X1O2NoCyA	0.026320997	0.000332937
Biosynthesis Of Nucleotide Sugars	63	UGDH, TSTA3, GNPNAT1, PGM3, GNE, NANS, NANP, GALT, NAGK, GALK2, UAP1, CMAS, UGP2, GALE, TGDS, GPI, GMDS, MPI, GALK1, FPGT, UXS1	5.06383261	63	5.08829253	0.015964877	-0.02445992	0.927177036	0.999233677	NA	NA	NA	Transcriptomics	Biosynthesis Of Nucleotide Sugars	X19O2NoCyA - X1O2NoCyA	0.032837333	0.000332937
Egfr Tyrosine Kinase Inhibitor Resistance	171	ERBB3, ERBB2, EGFR, GSK3B, EIF4EBP1, MTOR, BAD, GAB1, GRB2, PTEN, NF1, IGF1R, STAT3, BCL2, BAX, BCL2L1, BCL2L11, VEGFA, FGF2, SRC, GAS6, EIF4E, FOXO3, RPS6, SHC1, SHC4, PRKCA, PRKCB, PLCG1, PLCG2, MAP2K1, MAP2K2, BRAF, RAF1, ARAF, HRAS, KRAS, NRAS, FGFR3, JAK1, JAK2, RPS6KB1, RPS6KB2, SOS1, SOS2, PIK3CA, PIK3CB, PIK3CD, PIK3R1, PIK3R3, AKT1, AKT2, MAPK1, MAPK3, PDGFD, EIF4E1B, EIF4E2	5.100461035	171	5.092824754	-0.002995999	0.00763628	0.977941349	0.999233677	NA	NA	NA	Transcriptomics	Egfr Tyrosine Kinase Inhibitor Resistance	X19O2NoCyA - X1O2NoCyA	0.009687191	0.000332937
Endocrine Resistance	237	GPER1, SRC, HBEGF, EGFR, GRB2, GNAS, MDM2, TP53, CDKN2A, CDKN2C, CDKN1A, CDKN1B, CCND1, CDK4, RB1, MTOR, IGF1R, ERBB2, JUN, FOS, BCL2, BIK, BAD, BAX, NCOR1, PTK2, CYP2D6, ESR1, ESR2, NCOA3, MED1, CARM1, HRAS, KRAS, NRAS, ARAF, BRAF, RAF1, MAP2K1, MAP2K2, SHC1, SHC4, ADCY3, ADCY4, ADCY5, ADCY7, ADCY9, JAG1, JAG2, NOTCH1, NOTCH2, NOTCH4, E2F1, E2F2, E2F3, SP1, PRKACA, PRKACB, MAPK1, MAPK3, SOS1, SO…	4.681182633	237	4.647762184	-0.012721016	0.033420449	0.889890833	0.999233677	NA	NA	NA	Transcriptomics	Endocrine Resistance	X19O2NoCyA - X1O2NoCyA	0.050663267	0.000332937
Antifolate Resistance	63	SLC19A1, ABCC1, ABCC2, ABCC4, ABCC5, GART, FPGS, SLC46A1, GGH, DHFR, IL1B, TNF, ALOX12, MTHFR, TYMS, ATIC, IKBKB, IKBKG, NFKB1, RELA, CHUK	4.942240506	63	4.911113977	-0.011500581	0.031126529	0.948539889	0.999233677	NA	NA	NA	Transcriptomics	Antifolate Resistance	X19O2NoCyA - X1O2NoCyA	0.022944401	0.000332937
Platinum Drug Resistance	138	ATM, TP53, BCL2, CASP9, CASP3, BAD, APAF1, BID, CASP8, FADD, BAX, PMAIP1, BBC3, BCL2L1, SLC31A1, COPA, ABCC2, MLH1, XPA, ERCC1, BRCA1, MSH2, ERBB2, PDPK1, CDKN2A, MDM2, CDKN1A, POLH, REV3L, MAP3K5, CYCS, FAS, BAK1, XIAP, BIRC5, BIRC2, BIRC3, PIK3CA, PIK3CB, PIK3CD, PIK3R1, PIK3R3, AKT1, AKT2, MAPK1, MAPK3	5.372750326	138	5.35476639	-0.008352458	0.017983936	0.944757732	0.999233677	NA	NA	NA	Transcriptomics	Platinum Drug Resistance	X19O2NoCyA - X1O2NoCyA	0.024679545	0.000332937
Abc Transporters	93	ARAF, ABCG1, ABCD4, ABCD3, ABCD2, ABCC10, ABCC4, ABCC6, ABCC5, ABCC2, ABCC1, ABCB7, ABCB6, ABCB4, ABCB1, ABCB10, ABCB9, ABCB8, ABCA10, ABCA6, ABCA5, ABCA12, ABCA7, ABCA3, ABCA2, ABCA1, LHPP, DEFB1, ABCD1, TAP2, TAP1	3.156424881	93	3.102374362	-0.023342829	0.054050519	0.873809223	0.999233677	NA	NA	NA	Transcriptomics	Abc Transporters	X19O2NoCyA - X1O2NoCyA	0.058583376	0.000332937
Ribosome Biogenesis In Eukaryotes	147	IMP4, IMP3, UTP15, UTP4, UTP18, UTP6, PWP2, CSNK2B, RAN, XPO1, NMD3, TCOF1, SNU13, NOP58, NOP56, NOP10, NHP2, GAR1, DKC1, NAT10, BMS1, RCL1, MDN1, LSG1, RIOK1, RIOK2, AK6, NME1, EIF6, EMG1, NOB1, MPHOSPH10, WDR75, HEATR1, WDR43, TBL3, WDR36, WDR3, NOL6, RRP7A, FCF1, DROSHA, GTPBP4, NVL, EFL1, SPATA5, RMRP, SBDS, RBM28	6.742547281	147	6.693647362	-0.035969435	0.048899918	0.763408174	0.999233677	NA	NA	NA	Transcriptomics	Ribosome Biogenesis In Eukaryotes	X19O2NoCyA - X1O2NoCyA	0.117243194	0.000332937
Ribosome	324	FAU, RPL13, RPL28, RPS14, RPS23, RPS18, RPS29, RPS13, RPS11, RPS15, RPS6, RPS8, RPS17, RPS19, RPS24, RPS27A, RPS7, RPS12, RPS21, RPS25, RPS26, RPS28, RPS3A, MRPL10, MRPL11, RPL11, RPL9, RPLP0, RPL12, RPL13A, MRPL13, MRPL2, MRPL3, RPL10A, RPL8, MRPL14, RPL23, RPL27A, MRPL15, RPL5, MRPL18, MRPL22, RPL23A, MRPL23, MRPL24, RPL35, MRPL30, RPL7, RPL15, RPL18, RPL19, RPL21, RPL30, RPL39, UBA52, RPL41, R…	7.94308144	324	7.944794978	0.000836007	-0.001713538	0.991448965	0.999233677	NA	NA	NA	Transcriptomics	Ribosome	X19O2NoCyA - X1O2NoCyA	0.003729636	0.000332937
Nucleocytoplasmic Transport	177	RAN, PHAX, NUP205, NUP188, NUP62, TPR, NUP153, NUP93, NUP54, NUP50, NUP155, SENP2, NUP98, NUP37, SEC13, NUP160, NUP107, NUP85, RAE1, NUP43, NUP133, NUP210, POM121, NDC1, NUP214, NUP88, RANBP2, UBE2I, RANGAP1, NUPL2, AAAS, NUP35, GLE1, AHCTF1, TMEM33, NMD3, RBM8A, MAGOH, EIF4A3, CASC3, ACIN1, RNPS1, SAP18, SRRM1, PNN, UPF1, DDX39B, THOC1, THOC2, THOC3, THOC5, THOC6, THOC7, UPF2, SNUPN, NUP58, SEH1…	7.115431189	177	7.090490115	-0.02173701	0.024941074	0.838260928	0.999233677	NA	NA	NA	Transcriptomics	Nucleocytoplasmic Transport	X19O2NoCyA - X1O2NoCyA	0.076620776	0.000332937
Mrna Surveillance Pathway	231	UPF1, UPF2, SMG1, SMG5, SMG7, SMG6, ETF1, RNGTT, RNMT, PABPN1, PELO, FIP1L1, NUDT21, PCF11, CLP1, CPSF3, CPSF2, CPSF1, CPSF4, CSTF1, CSTF2, CSTF3, SYMPK, WDR82, SSU72, RBM8A, MAGOH, EIF4A3, CASC3, ACIN1, RNPS1, SAP18, SRRM1, PNN, NCBP1, DDX39B, NCBP2, GLE1, TARDBP, HBS1L, WDR33, ALYREF, PYM1, FUS, UPF3B, UPF3A, GSPT2, GSPT1, PABPC1, PABPC3, PABPC1L, PABPC4, PPP2R3B, PPP2R3C, PPP2CA, PPP2CB, PPP2R…	6.686843555	231	6.658463663	-0.01596834	0.028379892	0.86372392	0.999233677	NA	NA	NA	Transcriptomics	Mrna Surveillance Pathway	X19O2NoCyA - X1O2NoCyA	0.063625053	0.000332937
Rna Degradation	171	PNP, DIS3, C1D, CNOT1, CNOT2, CNOT3, CNOT4, CNOT6, CNOT10, DCPS, DCP2, LSM1, LSM2, LSM3, LSM4, LSM5, LSM6, LSM7, LSM8, XRN1, XRN2, DDX6, EDC3, EDC4, PATL1, PARN, DHX36, PAN2, PAN3, NUDT16, DIS3L, PNPT1, EXOSC4, EXOSC7, EXOSC10, MPHOSPH6, ZCCHC7, HSPA9, HSPD1, EXOSC1, EXOSC2, EXOSC9, EXOSC6, EXOSC8, EXOSC5, EXOSC3, CNOT7, CNOT8, TOB1, TOB2, BTG3, BTG1, BTG2, PABPC1, PABPC3, PABPC1L, PABPC4	6.385618077	171	6.337996223	-0.028673601	0.047621854	0.789565739	0.999233677	NA	NA	NA	Transcriptomics	Rna Degradation	X19O2NoCyA - X1O2NoCyA	0.102611705	0.000332937
Rna Polymerase	84	RPA2, RPA1, POLR2M, POLR2B, POLR2A, POLR2C, POLR2D, POLR2E, POLR2F, POLR2G, POLR2H, POLR2I, POLR2L, POLR2K, POLR1B, POLR1A, POLR1E, POLR1C, POLR1D, POLR3B, POLR3A, POLR3C, POLR3D, POLR3K, POLR3H, POLR3F, POLR3E, CRCP	6.021245618	84	5.983589555	-0.032284356	0.037656063	0.835702471	0.999233677	NA	NA	NA	Transcriptomics	Rna Polymerase	X19O2NoCyA - X1O2NoCyA	0.077948314	0.000332937
Basal Transcription Factors	84	TBP, TAF2, TAF3, TAF4, TAF5, TAF6, TAF7, TAF8, TAF10, TAF11, ERCC2, ERCC3, TAF12, TAF13, TAF15, CDK7, MNAT1, CCNH, GTF2B, GTF2A2, GTF2F1, GTF2F2, GTF2E1, GTF2E2, GTF2H1, GTF2H3, GTF2H4, GTF2H5	5.15972783	84	5.133366153	-0.01707578	0.026361677	0.911734356	0.999233677	NA	NA	NA	Transcriptomics	Basal Transcription Factors	X19O2NoCyA - X1O2NoCyA	0.04013168	0.000332937
Dna Replication	96	LIG1, FEN1, DNA2, RNASEH2A, RNASEH2B, RNASEH2C, PCNA, RPA3, MCM5, POLD4, POLD3, POLE4, POLE3, SSB, MCM2, MCM3, MCM4, POLA1, POLA2, POLD1, POLD2, POLE, POLE2, MCM6, MCM7, RFC1, POLB, SSBP1, RNASEH1, PRIM1, PRIM2, RPA1	6.855333446	96	6.86663435	0.005837057	-0.011300904	0.967787204	0.999233677	NA	NA	NA	Transcriptomics	Dna Replication	X19O2NoCyA - X1O2NoCyA	0.014220124	0.000332937
Spliceosome	180	DDX46, DDX39B, DHX8, DHX15, DHX38, CDC40, SLU7, PRPF18, SNRNP200, DDX23, SNRPA, SNRPC, RBM25, DDX5, TCERG1, SNRPA1, SNRPB2, PUF60, SMNDC1, RBM17, CHERP, PRPF19, CDC5L, BCAS2, PLRG1, CWC15, CTNNBL1, PQBP1, WBP11, SNW1, ISY1, PPIL1, PPIE, CCDC12, RBM22, AQR, PRPF31, PPIH, PRPF4, PRPF3, SNU13, PRPF6, PRPF8, SNRNP40, TXNL4A, SNRNP27, USP39, SART1, ACIN1, EIF4A3, RBM8A, MAGOH, BUD31, RP9, DHX16, EFTUD…	6.801969877	180	6.778532049	-0.018071294	0.023437828	0.864695049	0.999233677	NA	NA	NA	Transcriptomics	Spliceosome	X19O2NoCyA - X1O2NoCyA	0.063137028	0.000332937
Proteasome	132	IFNG, PSMD3, PSMD12, PSMD11, PSMD6, PSMD7, PSMD13, PSMD14, PSMD8, PSMD4, PSMD2, PSMD1, PSMC2, PSMC1, PSMC4, PSMC6, PSMC3, PSMC5, PSME1, PSME2, PSME3, PSME4, PSMA6, PSMA2, PSMA4, PSMA7, PSMA5, PSMA1, PSMA3, PSMB6, PSMB7, PSMB3, PSMB2, PSMB5, PSMB1, PSMB4, PSMB9, PSMB10, PSMB8, PSMF1, POMP, PSMD9, SEM1, ADRM1	6.763732159	132	6.7443775	-0.011958219	0.019354659	0.922814551	0.999233677	NA	NA	NA	Transcriptomics	Proteasome	X19O2NoCyA - X1O2NoCyA	0.034885566	0.000332937
Protein Export	57	SRP14, SRP72, SRP68, SRP54, SRP19, SRP9, SEC62, SEC63, SPCS1, SPCS2, SPCS3, SRPRB, SEC61B, SEC61G, HSPA5, OXA1L, SRPRA, IMMP1L, IMMP2L	6.81621089	57	6.826505843	0.006342336	-0.010294954	0.972956483	0.999233677	NA	NA	NA	Transcriptomics	Protein Export	X19O2NoCyA - X1O2NoCyA	0.011906584	0.000332937
Viral Life Cycle - Hiv-1	111	PSIP1, TSG101, PDCD6IP, CXCR4, RANBP2, NUP153, TRIM5, PPIA, SMARCB1, PIN1, XPO1, FURIN, AFF4, BST2, HGS, ELL, CDK9, EP300, RAN, SAMHD1, TNPO3, SUPT4H1, SUPT5H, SERINC5, SERINC3, CPSF6, CPSF7, NELFB, NELFCD, NELFA, NELFE, ELL2, ELL3, MLLT1, MLLT3, CCNT1, CCNT2	6.546924204	111	6.506405214	-0.019637133	0.04051899	0.883763674	0.999233677	NA	NA	NA	Transcriptomics	Viral Life Cycle - Hiv-1	X19O2NoCyA - X1O2NoCyA	0.053663854	0.000332937
Ppar Signaling Pathway	126	AQP7, SCP2, ACAA1, ACADM, EHHADH, CPT2, OLR1, FABP3, SORBS1, ANGPTL4, ILK, PDPK1, PLTP, SCD, FADS2, NR1H3, UBC, DBI, PPARA, PPARD, PLIN2, PLIN4, RXRA, RXRB, CPT1A, CPT1B, CPT1C, GK, PCK1, PCK2, ACSL1, ACSL3, ACSL4, ACSBG1, ACSL5, ACSBG2, SLC27A4, SLC27A1, HMGCS1, ACOX1, ACOX3, SCD5	3.487930758	126	3.475794613	-0.003923807	0.012136145	0.975118321	0.999233677	NA	NA	NA	Transcriptomics	Ppar Signaling Pathway	X19O2NoCyA - X1O2NoCyA	0.010942684	0.000332937
Base Excision Repair	63	FEN1, LIG1, LIG3, POLB, PCNA, APEX2, APEX1, UNG, XRCC1, HMGB1, POLL, NEIL2, OGG1, MBD4, MPG, SMUG1, NEIL1, NEIL3, TDG, MUTYH, NTHL1	5.629166658	63	5.631915158	0.001201764	-0.0027485	0.994611713	0.999233677	NA	NA	NA	Transcriptomics	Base Excision Repair	X19O2NoCyA - X1O2NoCyA	0.002346431	0.000332937
Nucleotide Excision Repair	66	ERCC2, ERCC3, CCNH, MNAT1, CDK7, DDB1, RBX1, LIG1, PCNA, ERCC4, ERCC5, ERCC1, XPA, DDB2, CETN2, ERCC8, ERCC6, XPC, GTF2H4, GTF2H3, GTF2H1, GTF2H5	4.893362	66	4.890551155	-0.001408951	0.002810845	0.99354529	0.999233677	NA	NA	NA	Transcriptomics	Nucleotide Excision Repair	X19O2NoCyA - X1O2NoCyA	0.002812331	0.000332937
Mismatch Repair	33	MSH2, MLH3, MLH1, LIG1, PCNA, MSH6, EXO1, MSH3, PMS2, SSB, SSBP1	6.999180305	33	6.997073853	-0.001320658	0.002106452	0.995704509	0.999233677	NA	NA	NA	Transcriptomics	Mismatch Repair	X19O2NoCyA - X1O2NoCyA	0.001869526	0.000332937
Homologous Recombination	87	BLM, RAD52, RAD50, XRCC3, XRCC2, MUS81, NBN, RAD51, EME1, BRCA2, SSB, SYCP3, BRCA1, RBBP8, PALB2, UIMC1, FAM175A, BRIP1, BARD1, TOPBP1, ATM, BRE, BRCC3, SEM1, RAD51C, RAD51D, RAD51B, SSBP1, BABAM1	5.36606045	87	5.332588123	-0.017099413	0.033472327	0.9097663	0.999233677	NA	NA	NA	Transcriptomics	Homologous Recombination	X19O2NoCyA - X1O2NoCyA	0.041070154	0.000332937
Non-Homologous End-Joining	36	LIG4, POLL, DNTT, POLM, DCLRE1C, RAD50, PRKDC, XRCC5, XRCC4, XRCC6, FEN1, NHEJ1	5.380713616	36	5.353332875	-0.007945223	0.027380741	0.97315082	0.999233677	NA	NA	NA	Transcriptomics	Non-Homologous End-Joining	X19O2NoCyA - X1O2NoCyA	0.011819847	0.000332937
Fanconi Anemia Pathway	147	FANCM, FANCA, FANCB, FANCC, FANCD2, FANCI, FANCE, FANCF, FANCG, FANCL, PALB2, FAAP100, BLM, RMI2, ATRIP, ATR, TELO2, BRCA2, MLH1, BRIP1, BRCA1, FAN1, USP1, WDR48, UBE2T, REV1, POLH, POLK, POLI, PMS2, MUS81, ERCC4, ERCC1, RAD51, HES1, POLN, RMI1, RAD51C, REV3L, SLX4, RPA3, RPA4, STRA13, TOP3A, TOP3B, RPA1, RPA2, CENPS, CORT	4.938676077	147	4.91826986	-0.010188921	0.020406218	0.930871421	0.999233677	NA	NA	NA	Transcriptomics	Fanconi Anemia Pathway	X19O2NoCyA - X1O2NoCyA	0.031110303	0.000332937
Mapk Signaling Pathway	606	PPM1B, MAP4K4, STMN1, MAPT, MAP3K14, LAMTOR3, MAP2K2, MAP2K1, RAF1, BRAF, RASA1, NF1, RAPGEF2, RASA2, GRB2, NR4A1, MAPK7, MAP2K5, NLK, CDC25B, ATF4, MEF2C, MAX, DDIT3, ELK4, TP53, ELK1, ATF2, PPP5C, MAP2K6, MAP2K3, PPM1A, MAP3K4, HSPB1, MAP3K7, MAP3K5, MAP3K6, MAP3K12, MAP3K13, MAP4K2, ECSIT, TRAF6, DAXX, TRAF2, CASP3, TNFRSF1A, TNF, MAPKAPK5, MAP3K11, MAP2K7, MAP2K4, CRK, JUND, NFATC3, NFATC1, M…	4.293583914	606	4.269557308	-0.009045396	0.024026606	0.875137469	0.999233677	NA	NA	NA	Transcriptomics	Mapk Signaling Pathway	X19O2NoCyA - X1O2NoCyA	0.057923722	0.000332937
Erbb Signaling Pathway	201	GRB2, ELK1, ERBB3, ERBB2, EGFR, GSK3B, EIF4EBP1, CDKN1A, CDKN1B, MTOR, BAD, GAB1, CRK, PTK2, HBEGF, JUN, SRC, NRG4, MYC, STAT5A, STAT5B, PAK1, PAK2, PAK4, NCK1, NCK2, MAP2K4, MAP2K7, CBL, CBLB, SHC1, SHC4, PRKCA, PRKCB, PLCG1, PLCG2, ABL1, ABL2, MAP2K1, MAP2K2, BRAF, RAF1, ARAF, HRAS, KRAS, NRAS, RPS6KB1, RPS6KB2, BUB1B, MAPK8, MAPK9, MAPK10, CRKL, SOS1, SOS2, CAMK2B, CAMK2D, CAMK2G, PIK3CA, PIK3…	4.995608245	201	4.968546213	-0.011022079	0.027062032	0.912402467	0.999233677	NA	NA	NA	Transcriptomics	Erbb Signaling Pathway	X19O2NoCyA - X1O2NoCyA	0.039813549	0.000332937
Ras Signaling Pathway	447	RAF1, GRB2, PTPN11, TIAM1, RALGDS, RGL1, RGL2, RIN1, BAD, BCL2L1, FOXO4, RALBP1, CDC42, ELK1, NF1, RHOA, RASSF5, RASSF1, STK4, RAPGEF5, RRAS, ARF6, RAC1, RASGRF1, ZAP70, LAT, EXOC2, TBK1, REL, BRAP, SHOC2, PLCE1, MAP2K1, MAP2K2, HRAS, KRAS, NRAS, RRAS2, SHC1, SHC4, FGF2, NTF3, CSF1, FLT3LG, VEGFA, VEGFB, PGF, ANGPT2, EGFR, FGFR1, FGFR3, FGFR4, INSR, IGF1R, FLT3, FLT1, GAB1, GAB2, RAC2, RAC3, RALA…	4.323358085	447	4.304114469	-0.006669563	0.019243616	0.92063611	0.999233677	NA	NA	NA	Transcriptomics	Ras Signaling Pathway	X19O2NoCyA - X1O2NoCyA	0.035911995	0.000332937
Rap1 Signaling Pathway	405	RAF1, APBB1IP, RALGDS, RASSF5, DOCK4, SIPA1L1, SIPA1, RAP1GAP, BRAF, GNAS, CRK, RAPGEF1, CTNNB1, TIAM1, RHOA, KRIT1, SRC, FARP2, CDC42, RAPGEF5, RASGRP3, RASGRP2, SIPA1L2, SIPA1L3, CTNND1, LAT, PLCG1, ID1, THBS1, RGS14, BCAR1, PLCE1, MAP2K1, MAP2K2, RAP1A, RAP1B, FGF2, CSF1, VEGFA, VEGFB, PGF, ANGPT2, EGFR, FGFR1, FGFR3, FGFR4, INSR, IGF1R, FLT1, RAC1, RAC2, RAC3, MAP2K3, MAP2K6, VASP, ENAH, EVL,…	4.284060696	405	4.259038829	-0.008206057	0.025021866	0.907086513	0.999233677	NA	NA	NA	Transcriptomics	Rap1 Signaling Pathway	X19O2NoCyA - X1O2NoCyA	0.042351291	0.000332937
Calcium Signaling Pathway	369	PPIF, PTK2B, CD38, MYLK, MCU, ASPH, PLCE1, ADCY3, NOS3, VDAC1, VDAC2, VDAC3, CAMK1, CAMK4, PRKCA, PRKCB, TPCN1, TPCN2, EGFR, ERBB2, ERBB3, FGFR1, FGFR3, FGFR4, FLT1, MST1R, GNA11, GRIN1, GRIN2C, GRIN2D, P2RX1, P2RX2, P2RX4, P2RX5, PLCG1, PLCG2, ITPR1, ITPR2, ITPR3, RYR1, RYR3, ORAI1, ORAI2, ORAI3, CACNA1A, F2R, GRPR, CXCR4, TACR1, TACR2, OXTR, PTAFR, LTB4R2, GRM1, TNNC1, TNNC2, ADCY4, ADCY7, ADCY…	3.273577167	369	3.244059878	-0.009383524	0.029517289	0.898727521	0.999233677	NA	NA	NA	Transcriptomics	Calcium Signaling Pathway	X19O2NoCyA - X1O2NoCyA	0.046371959	0.000332937
Cgmp-Pkg Signaling Pathway	303	RGS2, RHOA, SRF, RAF1, BAD, VASP, OPRD1, NOS3, PRKCE, MYLK, INSR, NPPA, NPR2, PDE5A, PPP1R12A, PRKG2, ITPR1, ITPR2, ITPR3, KCNMA1, KCNMB3, KCNMB4, CNGA1, ROCK1, ROCK2, GNA11, NFATC1, NFATC2, NFATC3, NFATC4, MEF2A, MEF2B, MEF2C, MEF2D, MAP2K1, MAP2K2, CREB1, ATF2, ATF4, CREB3, CREB5, ATF6B, PIK3CG, ADCY3, ADCY4, ADCY5, ADCY7, ADCY9, PDE3B, VDAC1, VDAC2, VDAC3, PPIF, IRS1, IRS2, ADRB2, ADORA3, GNA1…	4.793854566	303	4.758209223	-0.01184973	0.035645343	0.883835226	0.999233677	NA	NA	NA	Transcriptomics	Cgmp-Pkg Signaling Pathway	X19O2NoCyA - X1O2NoCyA	0.053628693	0.000332937
Camp Signaling Pathway	339	SLC9A1, GNAS, RAF1, BRAF, RHOA, PPP1R12A, BAD, NFATC1, EP300, ABCC4, ADCY10, LIPE, GHRL, ORAI1, NFKBIA, AMH, FOS, JUN, GLI1, PTCH1, F2R, TIAM1, PAK1, NPPA, PLCE1, PPARA, ADRB2, SSTR2, OXTR, ADCY3, ADCY4, ADCY5, ADCY7, ADCY9, RAPGEF3, RAP1A, RAP1B, MAP2K1, MAP2K2, CREB1, CREB3, CREB5, CNGA1, CNGB3, ROCK1, ROCK2, CAMK4, ADORA2A, CRHR2, TSHR, GIPR, PDE3B, NFKB1, RELA, RRAS, RRAS2, GRIA4, GRIN1, GRIN…	4.080390096	339	4.051367272	-0.009630516	0.029022823	0.9001504	0.999233677	NA	NA	NA	Transcriptomics	Camp Signaling Pathway	X19O2NoCyA - X1O2NoCyA	0.045684921	0.000332937
Cytokine-Cytokine Receptor Interaction	324	IL20RB, BMPR2, ACVR2B, ACVR1B, ACVR2A, IL10RB, IL2RG, CSF2RB, IL6ST, IL1RAP, IL17RA, BMPR1A, BMPR1B, ACVR1, TGFBR1, TGFBR2, IL1B, IL17B, BMP7, AMH, INHBE, INHBC, TGFB3, TGFB1, TNFRSF13C, TNFRSF13B, TNFRSF17, TNFRSF8, TNFRSF14, EDA, TNFSF13B, TNFSF13, TNFSF4, TNFSF9, TNFSF8, LTB, LTA, IFNLR1, IL10RA, IFNGR2, IFNGR1, IFNAR2, IFNAR1, IL26, IFNG, EPOR, IL7R, IL21R, IL15RA, IL9R, IL4R, IL2RA, IL3RA, I…	2.367551107	324	2.352796985	-0.006302567	0.014754122	0.936065701	0.999233677	NA	NA	NA	Transcriptomics	Cytokine-Cytokine Receptor Interaction	X19O2NoCyA - X1O2NoCyA	0.028693668	0.000332937
Viral Protein Interaction With Cytokine And Cytokine Receptor	78	CCL5, CCR10, CXCR2, CXCR3, CXCR5, CXCR4, IL10RB, IL10RA, IL6ST, IL2RG, IL2RA, IL20RB, IL34, CSF1, TNFRSF14, LTA, TNFRSF1A, TNFRSF1B, TNF, TNFSF10, CCR9, ACKR4, TNFRSF10D, CXCL5, TNFRSF10B, TNFRSF10A	2.468751874	78	2.493576103	0.010666379	-0.024824229	0.947066363	0.999233677	NA	NA	NA	Transcriptomics	Viral Protein Interaction With Cytokine And Cytokine Receptor	X19O2NoCyA - X1O2NoCyA	0.023619588	0.000332937
Chemokine Signaling Pathway	336	PTK2, PXN, RHOA, GRB2, BCAR1, ELMO1, CRK, CDC42, RASGRP2, WAS, PRKCZ, TIAM1, NCF1, PTK2B, PAK1, MAP2K1, DOCK2, PREX1, FOXO3, BAD, CXCR2, CXCR3, CXCR4, CXCR5, CXCR6, CCR9, CCR10, CXCL16, CCL5, JAK2, JAK3, LYN, HCK, FGR, SRC, PLCG1, PLCG2, SHC1, SHC4, GNB1, GNB2, GNB3, GNB4, GNB5, GNG2, GNG3, GNG5, GNG7, GNG10, GNG12, GNGT2, ROCK1, ROCK2, ADCY3, ADCY4, ADCY5, ADCY7, ADCY9, RAP1A, RAP1B, PRKCB, PRKC…	4.738801515	336	4.714765744	-0.008887643	0.024035771	0.908378273	0.999233677	NA	NA	NA	Transcriptomics	Chemokine Signaling Pathway	X19O2NoCyA - X1O2NoCyA	0.041733262	0.000332937
Nf-Kappa B Signaling Pathway	234	BCL2L1, BCL2, NFKBIA, MYD88, RIPK1, TRADD, TNFRSF1A, IL1B, TNF, TRAF2, TRAF3, MAP3K14, IKBKG, IKBKB, NFKB2, RELB, NFKB1, RELA, MAP3K7, TNFSF13B, TNFRSF13C, PLCG1, PRKCB, PRKCQ, BCL10, MALT1, TRAF6, TNFAIP3, TNFSF11, TLR4, DDX58, TIRAP, ZAP70, LAT, LY96, PLAU, BCL2A1, PLCG2, SYK, LYN, BTK, LCK, BLNK, ATM, PARP1, PIAS4, UBE2I, CFLAR, XIAP, TRIM25, TRAF5, ICAM1, LTA, LTB, ERC1, EDA, EDARADD, CYLD, C…	4.615779837	234	4.604691829	-0.004565812	0.011088009	0.96080865	0.999233677	NA	NA	NA	Transcriptomics	Nf-Kappa B Signaling Pathway	X19O2NoCyA - X1O2NoCyA	0.017363096	0.000332937
Hif-1 Signaling Pathway	261	CUL2, RBX1, ELOB, ELOC, VEGFA, VHL, ARNT, EP300, HIF1A, SLC2A1, MTOR, PDK1, GAPDH, PFKFB3, TF, TFRC, FLT1, NOS3, HMOX1, NPPA, TLR4, IFNG, STAT3, EIF4EBP1, EIF4E, BCL2, CYBB, RPS6, INSR, EGFR, IGF1R, ERBB2, PLCG1, PLCG2, PRKCA, PRKCB, PDHB, ANGPT2, RELA, NFKB1, IFNGR1, IFNGR2, MAP2K1, MAP2K2, CDKN1A, CDKN1B, EGLN2, EGLN3, EGLN1, CREBBP, PIK3CA, PIK3CB, PIK3CD, PIK3R1, PIK3R3, AKT1, AKT2, LDHAL6A, …	4.899165181	261	4.975906417	0.024021893	-0.076741237	0.782566104	0.999233677	NA	NA	NA	Transcriptomics	Hif-1 Signaling Pathway	X19O2NoCyA - X1O2NoCyA	0.106478967	0.000332937
Foxo Signaling Pathway	318	INSR, G6PC, PDPK1, EGFR, GRB2, STK4, PTEN, SKP2, MDM2, EP300, SIRT1, IGF1R, CDK2, CDKN2B, CDKN2D, CDKN1A, CDKN1B, RBL2, BCL2L11, TNFSF10, BCL6, SOD2, ATM, IL7R, GRM1, AGAP2, CSNK1E, BNIP3, GABARAP, ATG12, SMAD3, SMAD4, STAT3, NLK, SETD7, PRMT1, USP7, STK11, CCNG2, CAT, IKBKB, FOXO1, FOXO3, FOXO4, HRAS, KRAS, NRAS, MAP2K1, MAP2K2, BRAF, RAF1, ARAF, IRS1, IRS2, CCNB1, CCNB2, CCNB3, CCND1, CCND2, PL…	4.814126029	318	4.814474769	0.000144692	-0.000348739	0.998547538	0.999233677	NA	NA	NA	Transcriptomics	Foxo Signaling Pathway	X19O2NoCyA - X1O2NoCyA	0.000631255	0.000332937
Phosphatidylinositol Signaling System	210	PTEN, CDIPT, PIKFYVE, DGKA, IPMK, MTM1, INPP5A, ITPK1, IPPK, INPP1, PLCG1, PLCG2, PI4KA, PI4KB, INPP5E, IMPAD1, MTMR14, PIK3C3, PLCD3, PLCB1, PLCE1, PLCB2, PLCB3, PLCD1, PLCD4, PIK3CA, PIK3CB, PIK3CD, PIK3R1, PIK3R3, PIP5K1C, PIP5K1A, PIP5K1B, PI4K2B, PI4K2A, PIK3C2A, PIK3C2B, CDS2, DGKH, DGKQ, DGKZ, DGKE, DGKD, DGKI, INPP4A, INPP5B, OCRL, SYNJ1, SYNJ2, PIP4K2A, PIP4K2C, IMPA1, IMPA2, ITPKB, ITPK…	4.817853555	210	4.768452201	-0.024661851	0.049401353	0.800114926	0.999233677	NA	NA	NA	Transcriptomics	Phosphatidylinositol Signaling System	X19O2NoCyA - X1O2NoCyA	0.096847628	0.000332937
Sphingolipid Signaling Pathway	243	RAF1, PDPK1, S1PR2, S1PR4, RHOA, PTEN, TNF, NSMAF, SMPD2, ABCC1, CTSD, MAP3K5, PRKCZ, SMPD1, BID, BAX, TP53, BCL2, SGPL1, NOS3, TNFRSF1A, FYN, GAB2, TRADD, TRAF2, PRKCE, MAP2K1, MAP2K2, PRKCA, PRKCB, GNA12, GNA13, HRAS, KRAS, NRAS, ROCK1, ROCK2, NFKB1, RELA, RAC1, RAC2, RAC3, ADORA3, OPRD1, MAPK1, MAPK3, AKT1, AKT2, PIK3CA, PIK3CB, PIK3CD, PIK3R1, PIK3R3, GNAI2, GNAI3, PLCB1, PLCB2, PLCB3, SPHK2,…	5.118473299	243	5.070957426	-0.019602021	0.047515873	0.828066503	0.999233677	NA	NA	NA	Transcriptomics	Sphingolipid Signaling Pathway	X19O2NoCyA - X1O2NoCyA	0.081934783	0.000332937
Phospholipase D Signaling Pathway	240	RAF1, GRB2, PTPN11, RALGDS, RHOA, PRKCA, RHEB, MTOR, GNA13, GNAS, PTK2B, GNA12, DGKA, FYN, GAB2, SYK, ARF1, MAP2K1, MAP2K2, HRAS, KRAS, NRAS, RRAS, RRAS2, SHC1, SHC4, EGFR, INSR, GAB1, RALA, RALB, F2R, GRM1, GRM2, GRM3, GRM8, AVPR2, LPAR2, LPAR3, LPAR4, LPAR5, LPAR6, CXCR2, PLCG1, PLCG2, RAPGEF3, TSC1, TSC2, PIK3CG, ADCY3, ADCY4, ADCY5, ADCY7, ADCY9, ARF6, MAPK1, MAPK3, SOS1, SOS2, AKT1, AKT2, PI…	4.463373284	240	4.423466981	-0.013629176	0.039906302	0.881296754	0.999233677	NA	NA	NA	Transcriptomics	Phospholipase D Signaling Pathway	X19O2NoCyA - X1O2NoCyA	0.054877829	0.000332937
Neuroactive Ligand-Receptor Interaction	324	TACR2, KISS1R, LEPR, NR3C1, TSPO, TRPV1, GHRHR, GIPR, GNRHR, PTAFR, TSHR, OXTR, TACR1, C5AR1, C5, GHRL, QRFP, SPX, VGF, PLG, LHB, THRA, GLRA3, GRIA4, GRIK1, GRIK4, GRIK5, GRID1, GRIN1, GRIN2C, GRIN2D, GRIN3A, GRIN3B, P2RX1, P2RX2, P2RX4, P2RX5, NPBWR2, GPR156, GRM1, GRM2, GRM3, GRM8, CRHR2, CALCRL, LTB4R2, S1PR2, S1PR4, LPAR4, LPAR2, LPAR3, CNR1, CNR2, P2RY1, LPAR6, P2RY10, P2RY14, P2RY8, P2RY11,…	1.026919956	324	1.017848791	-0.005521812	0.009071165	0.944047679	0.999233677	NA	NA	NA	Transcriptomics	Neuroactive Ligand-Receptor Interaction	X19O2NoCyA - X1O2NoCyA	0.025006071	0.000332937
Cell Cycle	363	CDKN2A, ORC6, ORC3, ORC5, ORC4, ORC2, ORC1, MCM7, MCM6, MCM5, MCM4, MCM3, MCM2, CDK1, BUB1B, PCNA, PLK1, BUB1, BUB3, SFN, CDKN1A, PRKDC, MDM2, EP300, SKP2, WEE1, RB1, TP53, CDKN2B, SMAD4, CDC7, CDC20, CDC45, CDC6, CDC25A, GSK3B, CDK7, CDK2, CCNH, TTK, CDKN2C, CDKN2D, SMC3, RBL1, MYC, ZBTB17, ABL1, FZR1, DBF4, PKMYT1, ESPL1, MAD1L1, RAD21, APC2, SKP1, CUL1, RBX1, ATM, ATR, MAD2L2, YWHAE, CHEK1, CH…	6.28021716	363	6.262939295	-0.007454612	0.017277866	0.920084645	0.999233677	NA	NA	NA	Transcriptomics	Cell Cycle	X19O2NoCyA - X1O2NoCyA	0.036172217	0.000332937
Oocyte Meiosis	321	CDK1, CCNB2, MAP2K1, CDC20, CCNB1, FBXO5, FBXO43, CDC25C, CDK2, PLK1, AURKA, STAG3, SMC3, IGF1R, SLK, BUB1, PKMYT1, ESPL1, REC8, SGO1, MAD2L2, APC2, RBX1, CUL1, SKP1, ITPR1, ITPR2, ITPR3, ADCY3, ADCY4, ADCY5, ADCY7, ADCY9, YWHAE, MAD2L1, MAD1L1, RPS6KA1, RPS6KA2, RPS6KA3, MAPK1, MAPK3, ANAPC10, ANAPC16, CDC26, ANAPC13, ANAPC15, ANAPC2, ANAPC4, ANAPC5, ANAPC7, ANAPC11, ANAPC1, CDC23, CDC16, CDC27,…	5.489499202	321	5.471732419	-0.00718365	0.017766783	0.927185882	0.999233677	NA	NA	NA	Transcriptomics	Oocyte Meiosis	X19O2NoCyA - X1O2NoCyA	0.03283319	0.000332937
P53 Signaling Pathway	198	SIAH1, MDM4, CHEK1, ATR, CHEK2, ATM, SFN, CDK2, TSC2, PPM1D, TP73, RFWD2, RRM2, DDB2, STEAP3, PTEN, THBS1, ADGRB1, CDKN2A, CDKN1A, ZMAT3, BID, GTSE1, BAX, CASP8, CDK1, APAF1, CASP9, MDM2, TP53, RCHY1, PERP, CASP3, BBC3, PMAIP1, GORAB, SIVA1, BCL2L1, BCL2, AIFM2, CD82, FAS, PIDD1, CYCS, SHISA5, CCNG1, CCNG2, TP53I3, EI24, CDK4, CDK6, CCND1, CCND2, CCND3, SESN2, CCNB1, CCNB2, GADD45A, GADD45B, CCNE…	4.787837341	198	4.785485525	-0.000924714	0.002351817	0.992670984	0.999233677	NA	NA	NA	Transcriptomics	P53 Signaling Pathway	X19O2NoCyA - X1O2NoCyA	0.003194673	0.000332937
Ubiquitin Mediated Proteolysis	258	ELOC, ELOB, RBX1, VHL, HERC4, HERC3, UBE2W, UBE2F, UBA3, CDC20, APC2, FBXW8, CUL3, CUL2, SKP1, CUL1, CUL7, CUL5, DDB1, TRIM37, TRIM32, FANCL, BRCA1, MGRN1, SYVN1, RCHY1, RFWD2, MAP3K1, TRAF6, PML, SIAH1, MDM2, UBOX5, PRPF19, UBE3A, UBE2N, WWP1, UBE3C, UBE2J1, UBE3B, UBE2S, UBE2C, UBE2A, ITCH, UBE2J2, UBE2L6, UBE2L3, UBE2G2, UBE2G1, PPIL2, HERC2, STUB1, HERC1, WWP2, UBE4B, TRIP12, UBE4A, HUWE1, UB…	6.108734058	258	6.070612046	-0.021045791	0.038122012	0.811425329	0.999233677	NA	NA	NA	Transcriptomics	Ubiquitin Mediated Proteolysis	X19O2NoCyA - X1O2NoCyA	0.09075144	0.000332937
Sulfur Relay System	24	MOCS3, URM1, CTU2, CTU1, TST, NFS1, MOCS2, MPST	4.071704148	24	3.998729075	-0.053625284	0.072975074	0.854501186	0.999233677	NA	NA	NA	Transcriptomics	Sulfur Relay System	X19O2NoCyA - X1O2NoCyA	0.06828733	0.000332937
Snare Interactions In Vesicular Transport	96	USE1, STX18, STX17, BET1, YKT6, GOSR1, STX5, GOSR2, SNAP29, STX16, STX11, VAMP4, VAMP5, SNAP23, VAMP8, VAMP7, BNIP1, SEC22B, STX6, STX8, STX7, STX1A, STX4, VAMP1, VAMP2, VAMP3, BET1L, VTI1B, VTI1A, STX1B, STX2, STX3	4.51683158	96	4.491604129	-0.014779956	0.025227451	0.917891268	0.999233677	NA	NA	NA	Transcriptomics	Snare Interactions In Vesicular Transport	X19O2NoCyA - X1O2NoCyA	0.037208762	0.000332937
Autophagy - Other	69	MTOR, MLST8, ATG13, ATG101, IGBP1, PIK3R4, PIK3C3, ATG3, GABARAP, ATG16L1, ATG12, ATG7, ATG5, RPTOR, ATG10, PPP2CA, PPP2CB, GABARAPL2, GABARAPL1, ATG4A, ATG4B, ATG4C, ATG4D	4.985581537	69	4.958725143	-0.017058347	0.026856394	0.92063369	0.999233677	NA	NA	NA	Transcriptomics	Autophagy - Other	X19O2NoCyA - X1O2NoCyA	0.035913136	0.000332937
Mitophagy - Animal	195	PINK1, USP30, USP15, AMBRA1, USP8, OPTN, TBK1, SQSTM1, CALCOCO2, NBR1, SRC, ULK1, FUNDC1, PGAM5, BCL2L1, BNIP3, BNIP3L, ATG5, TFEB, TFE3, TAX1BP1, FIS1, BCL2L13, EIF2AK3, ATF4, HIF1A, E2F1, RELA, TP53, SP1, JUN, FOXO3, CITED2, MFN2, TOMM7, MFN1, GABARAP, CSNK2B, RHOT1, RHOT2, TBC1D15, TBC1D17, RAB7A, HRAS, KRAS, NRAS, RRAS, RRAS2, UBB, UBC, GABARAPL2, GABARAPL1, MAP1LC3B2, MAP1LC3B, CSNK2A1, CSNK…	5.180632225	195	5.206545521	0.011011553	-0.025913295	0.912929659	0.999233677	NA	NA	NA	Transcriptomics	Mitophagy - Animal	X19O2NoCyA - X1O2NoCyA	0.039562683	0.000332937
Autophagy - Animal	366	IGF1R, PTEN, PDPK1, RAF1, HIF1A, DDIT4, BNIP3, PRKCD, TSC2, TSC1, RHEB, DEPTOR, MTOR, AKT1S1, MLST8, IGBP1, ATG13, RB1CC1, ATG101, STK11, CAMKK2, MAP3K7, ERN1, TP53INP2, TRAF6, AMBRA1, ITPR1, BCL2, BCL2L1, SUPT20H, STX17, PIK3R4, NRBF2, PIK3C3, UVRAG, SH3GLB1, RUBCN, ZFYVE1, MTMR14, BAD, HMGB1, EIF2AK3, EIF2AK4, EIF2S1, ATG12, ATG5, RAB33B, ATG7, CFLAR, ATG3, PRKCQ, VAMP8, SNAP29, CTSD, CTSB, VMP…	5.058925275	366	5.054102075	-0.002660617	0.0048232	0.971259686	0.999233677	NA	NA	NA	Transcriptomics	Autophagy - Animal	X19O2NoCyA - X1O2NoCyA	0.012664637	0.000332937
Protein Processing In Endoplasmic Reticulum	255	ATF4, DDIT3, TRAF2, MAP3K5, MAP2K7, EIF2S1, CANX, CALR, PPP1R15A, PDIA3, VCP, LMAN2, LMAN1, NPLOC4, MOGS, MARCH6, SYVN1, HSPA5, ERN1, MBTPS1, MBTPS2, XBP1, WFS1, UBE4B, ATXN3, PLAA, OS9, HERPUD1, ERLEC1, RBX1, STUB1, UBE2G2, SVIP, SKP1, CUL1, RNF5, DERL1, NFE2L2, PREB, BCL2, TRAM1, CKAP4, RRBP1, BCAP31, AMFR, NGLY1, YOD1, HSP90B1, CAPN1, CAPN2, BAX, ATF6B, EIF2AK1, EIF2AK2, EIF2AK3, EIF2AK4, PDIA…	5.975591514	255	5.940411352	-0.017286397	0.035180161	0.844358444	0.999233677	NA	NA	NA	Transcriptomics	Protein Processing In Endoplasmic Reticulum	X19O2NoCyA - X1O2NoCyA	0.073473149	0.000332937
Lysosome	138	NAPSA, LGMN, TPP1, GLA, GLB1, GAA, GBA, MAN2B1, NAGA, NEU1, GALC, NAGLU, IDUA, GNS, IDS, SGSH, GALNS, LIPA, DNASE2, ACP2, SMPD1, ASAH1, AGA, GM2A, PSAP, CTNS, SLC17A5, ABCB9, ABCA2, CLN5, CD164, ENTPD4, SORT1, HGSNAT, NAGPA, ACP5, SUMF1, MCOLN1, LITAF, WDR7, NCOA7, MANBA, GUSB, PLA2G15, CLN3, MFSD8	3.923234269	138	3.90430181	-0.010131863	0.01893246	0.932651554	0.999233677	NA	NA	NA	Transcriptomics	Lysosome	X19O2NoCyA - X1O2NoCyA	0.030280582	0.000332937
Endocytosis	327	STAM, HGS, STAMBP, USP8, LDLR, VPS28, DNAJC6, VPS36, TSG101, VPS25, SNF8, CHMP6, PDCD6IP, VTA1, CHMP5, CDC42, ARF6, HRAS, SRC, TFRC, EPS15, LDLRAP1, SH3KBP1, EEA1, RABEP1, EHD3, EHD1, RAB4A, EHD4, RBSN, VPS45, RAB7A, PML, RHOA, CHMP7, ZFYVE27, CAPZB, RAB35, RAB10, VPS29, VPS35, RAB8A, SPG21, IGF2R, WASL, IST1, WASHC1, WASHC3, WASHC4, WASHC5, CBL, CBLB, NEDD4, NEDD4L, MDM2, TRAF6, RNF41, ITCH, WWP…	5.283297035	327	5.268791697	-0.006912489	0.014505338	0.929580219	0.999233677	NA	NA	NA	Transcriptomics	Endocytosis	X19O2NoCyA - X1O2NoCyA	0.031713127	0.000332937
Phagosome	153	STX18, VAMP3, ITGB1, MSR1, PIK3C3, EEA1, RILP, CYBA, NCF4, NCF1, NCF2, RAC1, TUBB, HGS, M6PR, PIKFYVE, STX12, STX7, OLR1, TLR2, TLR6, TLR4, SCARB1, CALR, CANX, TFRC, CORO1A, SEC22B, CYBB, RAB5A, RAB5B, RAB5C, RAB7A, DYNC1H1, DYNC1I2, DYNC1LI2, DYNC1LI1, TUBA1B, TUBA3E, TUBA3D, TUBA4A, TUBA1A, TUBA1C, TUBB3, TUBB4A, TUBB4B, TUBB8, TUBB2B, TUBB2A, TUBB1, TUBB6	5.513393451	153	5.50904764	-0.001368205	0.00434581	0.9904727	0.999233677	NA	NA	NA	Transcriptomics	Phagosome	X19O2NoCyA - X1O2NoCyA	0.00415749	0.000332937
Peroxisome	150	PEX14, PEX2, PEX1, PEX6, PEX26, PEX13, PEX10, PEX12, PEX5, PEX7, PEX19, PEX16, PEX3, ABCD3, GNPAT, AGPS, PHYH, ACAA1, HSD17B4, SCP2, MVK, ECH1, PAOX, PMVK, CROT, BAAT, HMGCL, DHRS4, MLYCD, HACL1, EHHADH, PECR, ACOT8, NUDT19, DECR2, SLC27A2, IDH1, PRDX5, GSTK1, EPHX2, PRDX1, PXMP2, PXMP4, SLC25A17, NUDT7, CAT, AMACR, CRAT, ECI2, PEX5L	3.95336171	150	3.944442193	-0.004230361	0.008919516	0.970753697	0.999233677	NA	NA	NA	Transcriptomics	Peroxisome	X19O2NoCyA - X1O2NoCyA	0.012890947	0.000332937
Mtor Signaling Pathway	378	IRS1, PTEN, PDPK1, RHEB, EIF4EBP1, RHOA, SGK1, TBC1D7, GRB2, DDIT4, EIF4E, TNF, IKBKB, TNFRSF1A, SLC7A5, SLC3A2, SKP2, SESN2, SLC38A9, FLCN, EIF4B, MTOR, DEPTOR, MLST8, AKT1S1, TTI1, TELO2, RICTOR, MAPKAP1, GSK3B, CLIP1, STK11, CAB39, RPS6, CHUK, RPTOR, IGF1R, INSR, BRAF, RAF1, HRAS, KRAS, NRAS, MAP2K1, MAP2K2, TSC1, TSC2, PRKCA, PRKCB, ULK1, DEPDC5, NPRL2, NPRL3, MIOS, WDR24, WDR59, SEC13, LAMTO…	4.711157023	378	4.685079037	-0.010603866	0.026077986	0.884190093	0.999233677	NA	NA	NA	Transcriptomics	Mtor Signaling Pathway	X19O2NoCyA - X1O2NoCyA	0.053454356	0.000332937
Pi3k-Akt Signaling Pathway	657	EIF4E, EIF4EBP1, EIF4B, MTOR, MLST8, RHEB, TSC2, TSC1, PDPK1, PTEN, IRS1, GSK3B, MYC, CDKN1B, RBL2, BCL2L11, FOXO3, BAD, MDM2, BCL2L1, TP53, CCND1, G6PC, GRB2, THEM4, CDC37, NOS3, DDIT4, STK11, CRTC2, CDKN1A, CASP9, RAF1, CD19, SYK, PTK2, RAC1, BRCA1, BCL2, MCL1, MYB, PRKCA, PIK3AP1, NR4A1, RXRA, RPS6, RPTOR, EGFR, ERBB2, ERBB3, FGFR1, FGFR3, FGFR4, INSR, IGF1R, FLT3, FLT1, F2R, LPAR2, LPAR3, LPA…	4.22415855	657	4.221167685	-0.000969453	0.002990866	0.986036858	0.999233677	NA	NA	NA	Transcriptomics	Pi3k-Akt Signaling Pathway	X19O2NoCyA - X1O2NoCyA	0.006106851	0.000332937
Ampk Signaling Pathway	249	INSR, PDPK1, IGF1R, STK11, SIRT1, PPARGC1A, CAMKK2, ACACA, TSC2, G6PC, FASN, SCD, EEF2K, EEF2, EIF4EBP1, ACACB, CRTC2, TBC1D1, CAB39, ELAVL1, CCND1, LIPE, HMGCR, LEPR, RHEB, TSC1, MLYCD, MAP3K7, ULK1, SREBF1, IRS1, IRS2, FOXO1, FOXO3, CPT1A, CPT1B, CPT1C, PFKFB1, PFKFB2, PFKFB3, PFKFB4, MTOR, AKT1S1, STRADA, STRADB, RAB2A, RAB8A, RAB10, RAB11B, RAB14, CREB1, CREB3, CREB5, PRKAG2, PRKAA1, PRKAB1, …	5.148991785	249	5.136890775	-0.005189785	0.01210101	0.953847887	0.999233677	NA	NA	NA	Transcriptomics	Ampk Signaling Pathway	X19O2NoCyA - X1O2NoCyA	0.020520878	0.000332937
Apoptosis	342	BCL2L1, DFFA, ATM, TP53, ENDOG, AIFM1, BCL2, DFFB, CASP9, CASP7, CASP3, BAD, CASP6, NFKBIA, APAF1, BID, CASP8, CASP10, MAP3K14, CFLAR, TRAF2, RIPK1, TRADD, FADD, TNFRSF1A, TNF, TNFSF10, DIABLO, HTRA2, BAX, PMAIP1, BBC3, ERN1, BCL2A1, DAXX, MAP3K5, DAB2IP, JUN, FOS, BCL2L11, DDIT3, EIF2AK3, EIF2S1, ATF4, PDPK1, CASP2, PRF1, MCL1, HRK, RAF1, CYCS, FAS, BAK1, PIDD1, XIAP, BIRC5, NFKB1, RELA, CAPN1, …	4.899990104	342	4.869928503	-0.010898359	0.030061601	0.886641068	0.999233677	NA	NA	NA	Transcriptomics	Apoptosis	X19O2NoCyA - X1O2NoCyA	0.052252156	0.000332937
Longevity Regulating Pathway	192	IGF1R, INSR, SOD2, TSC2, TSC1, RHEB, EIF4EBP1, EIF4E, STK11, TP53, BAX, SIRT1, PPARGC1A, ULK1, CAMKK2, CAMK4, ATG5, APPL1, RB1CC1, ATG13, ATG101, CAT, FOXO1, FOXO3, MTOR, AKT1S1, IRS1, IRS2, HRAS, KRAS, NRAS, ADCY3, ADCY4, ADCY5, ADCY7, ADCY9, SESN2, NFKB1, RELA, RPS6KB1, RPS6KB2, RPTOR, AKT1, AKT2, PIK3CA, PIK3CB, PIK3CD, PIK3R1, PIK3R3, PRKACA, PRKACB, PRKAG2, PRKAA1, PRKAB1, PRKAB2, PRKAG1, EI…	5.260848918	192	5.238168632	-0.012098056	0.022680286	0.905297372	0.999233677	NA	NA	NA	Transcriptomics	Longevity Regulating Pathway	X19O2NoCyA - X1O2NoCyA	0.043208741	0.000332937
Longevity Regulating Pathway - Multiple Species	141	IGF1R, FOXO3, IRS1, INSR, KRAS, MTOR, EIF4EBP2, SOD2, CLPB, ATG5, SIRT1, CAT, FOXO1, AKT1S1, IRS2, HRAS, NRAS, ADCY3, ADCY4, ADCY5, ADCY7, ADCY9, SOD1, RPS6KB1, RPS6KB2, RPTOR, AKT1, AKT2, PIK3CA, PIK3CB, PIK3CD, PIK3R1, PIK3R3, PRKACA, PRKACB, PRKAG2, PRKAA1, PRKAB1, PRKAB2, PRKAG1, HSPA1A, HSPA1B, HSPA1L, HSPA2, HSPA8, HDAC1, HDAC2	5.461676621	141	5.437664017	-0.011300294	0.024012604	0.924590384	0.999233677	NA	NA	NA	Transcriptomics	Longevity Regulating Pathway - Multiple Species	X19O2NoCyA - X1O2NoCyA	0.034050628	0.000332937
Apoptosis - Multiple Species	78	CASP7, APAF1, BOK, CASP9, CASP3, DIABLO, HTRA2, BAX, BCL2L1, BIRC5, FADD, CASP8, TNFRSF1A, CYCS, BAK1, XIAP, BCL2, BID, BCL2L11, PMAIP1, BBC3, BIRC2, BIRC3, MAPK8, MAPK9, MAPK10	4.52947976	78	4.548392788	0.008115992	-0.018913027	0.959546335	0.999233677	NA	NA	NA	Transcriptomics	Apoptosis - Multiple Species	X19O2NoCyA - X1O2NoCyA	0.017934049	0.000332937
Ferroptosis	60	SLC7A11, TP53, GPX4, SLC3A2, TFRC, TF, STEAP3, GSS, PCBP2, SLC11A2, NCOA4, PRNP, HMOX1, LPCAT3, ALOX15, CYBB, VDAC2, VDAC3, FTH1, FTL	4.72094886	60	4.738724644	0.005430602	-0.017775784	0.976355522	0.999233677	NA	NA	NA	Transcriptomics	Ferroptosis	X19O2NoCyA - X1O2NoCyA	0.010392013	0.000332937
Necroptosis	315	TNF, TNFRSF1A, TRADD, MLKL, TLR4, TNFSF10, CASP8, CFLAR, CYLD, TRPM7, TLR3, RIPK1, FADD, TNFAIP3, FAF1, EIF2AK2, RIPK3, IRF9, HMGB1, ZBP1, SPATA2, USP21, SMPD1, PGAM5, DNM1L, IL1B, PYCARD, CASP1, BID, AIFM1, BAX, PARP1, BCL2, PPIA, SQSTM1, ALOX15, PPID, FAS, TICAM1, CYBB, TRAF2, TRAF5, IFNAR1, IFNAR2, IFNGR1, IFNGR2, IFNG, JAK1, JAK2, JAK3, TYK2, XIAP, RBCK1, RNF31, SHARPIN, STAT1, STAT2, STAT3, …	4.692019037	315	4.672172384	-0.007092827	0.019846652	0.928947057	0.999233677	NA	NA	NA	Transcriptomics	Necroptosis	X19O2NoCyA - X1O2NoCyA	0.032009037	0.000332937
Cellular Senescence	372	RASSF5, MYC, CDKN2A, MDM2, TP53, RHEB, MTOR, FOXO3, SIRT1, ETS1, RAF1, CDKN1A, CDK2, MYBL2, ATM, CHEK2, RAD50, NBN, ATR, CDC25A, CHEK1, HUS1, CDK1, TRAF3IP2, SQSTM1, MAPKAPK2, EIF4EBP1, MCU, TRPM7, PTEN, CDKN2B, PPID, FOXM1, RAD1, TSC1, TSC2, KRAS, NRAS, RRAS, RRAS2, HRAS, MAP2K1, MAP2K2, CDK4, CDK6, CCND1, CCND2, CCND3, RB1, RBL1, RBL2, E2F1, E2F2, E2F3, MAP2K3, MAP2K6, LIN9, LIN37, LIN52, LIN54…	5.844665646	372	5.836612548	-0.003628181	0.008053098	0.960543739	0.999233677	NA	NA	NA	Transcriptomics	Cellular Senescence	X19O2NoCyA - X1O2NoCyA	0.017482855	0.000332937
Cardiac Muscle Contraction	36	TNNC1, ACTC1, SLC9A1, ASPH, TPM1, TPM3, TPM4, MYL2, MYL4, ATP2A1, ATP2A2, ATP2A3	4.176078101	36	4.148586381	-0.008150828	0.027491719	0.972475091	0.999233677	NA	NA	NA	Transcriptomics	Cardiac Muscle Contraction	X19O2NoCyA - X1O2NoCyA	0.012121514	0.000332937
Adrenergic Signaling In Cardiomyocytes	261	TNNC1, ACTC1, SLC9A1, ADRB2, GNAS, PRKCA, CREM, BCL2, RPS6KA5, CACNB1, CACNB2, CACNB3, CACNB4, CACNA2D2, CACNA2D4, TPM1, TPM3, TPM4, MYL2, MYL4, ADCY3, ADCY4, ADCY5, ADCY7, ADCY9, PIK3CG, CREB1, ATF2, ATF4, CREB3, CREB5, ATF6B, SCN1B, RAPGEF3, SLC8A1, ATP2A1, ATP2A2, ATP2A3, ATP1A1, ATP1A3, ATP1B1, ATP1B3, GNAI2, GNAI3, PRKACA, PRKACB, PIK3R5, AKT1, AKT2, MAPK1, MAPK3, CREB3L4, CREB3L2, PPP1CA, P…	4.530712112	261	4.508052549	-0.007510598	0.022659563	0.931668111	0.999233677	NA	NA	NA	Transcriptomics	Adrenergic Signaling In Cardiomyocytes	X19O2NoCyA - X1O2NoCyA	0.030738769	0.000332937
Vascular Smooth Muscle Contraction	222	MYLK, RHOA, GNAS, NPPA, NPR2, MYL6, PPP1R12A, PPP1R12B, PPP1R12C, ROCK1, ROCK2, PRKCA, PRKCB, PRKCD, PRKCE, PRKCH, PRKCQ, ARHGEF12, ARHGEF1, ARHGEF11, ACTA2, GNA11, GNA12, GNA13, ITPR1, ITPR2, ITPR3, KCNMA1, KCNMB3, KCNMB4, PLA2G6, ARAF, BRAF, RAF1, MAP2K1, MAP2K2, ADORA2A, ADORA2B, ADCY3, ADCY4, ADCY5, ADCY7, ADCY9, CALCRL, ADM, ADM2, MYLK4, MYLK2, MYLK3, MYL6B, PPP1CA, PPP1CB, PPP1CC, PLCB1, PL…	4.148323421	222	4.115341516	-0.010348295	0.032981905	0.913067969	0.999233677	NA	NA	NA	Transcriptomics	Vascular Smooth Muscle Contraction	X19O2NoCyA - X1O2NoCyA	0.039496892	0.000332937
Wnt Signaling Pathway	363	SMAD3, ROCK2, RHOA, FOSL1, JUN, MYC, SMAD4, EP300, RUVBL1, CHD8, NLK, MAP3K7, RBX1, CUL1, SKP1, CACYBP, APC, SIAH1, TP53, CTNNB1, PSEN1, GSK3B, SENP2, CSNK1E, PORCN, BAMBI, SERPINF1, INVS, NOTUM, RYK, RNF43, ZNRF3, CBY1, CCDC88C, PPARD, CTNNBIP1, NFATC1, NFATC2, NFATC3, NFATC4, PRKCA, PRKCB, FZD2, FZD3, FZD6, RAC1, RAC2, RAC3, CCND1, CCND2, CCND3, TCF7, TCF7L1, TCF7L2, LEF1, AXIN1, AXIN2, FRAT1, …	3.807592417	363	3.779057478	-0.009810608	0.028534939	0.894884192	0.999233677	NA	NA	NA	Transcriptomics	Wnt Signaling Pathway	X19O2NoCyA - X1O2NoCyA	0.048233164	0.000332937
Notch Signaling Pathway	153	NCSTN, NCOR2, PTCRA, SNW1, ADAM17, PSENEN, NUMBL, CIR1, PSEN1, PSEN2, HES1, EP300, JAG1, JAG2, NOTCH1, NOTCH2, NOTCH4, APH1A, APH1B, HDAC1, HDAC2, TLE1, TLE2, TLE3, TLE4, TLE6, CTBP1, CTBP2, RBPJ, CREBBP, KAT2A, KAT2B, MAML3, MAML2, MAML1, DTX2, DTX3L, DTX1, DTX3, DTX4, NUMB, DVL1, DVL2, DVL3, LFNG, MFNG, RFNG, DLL3, ATXN1L, HEY1, HEY2	4.118111504	153	4.096059118	-0.008258997	0.022052387	0.94278181	0.999233677	NA	NA	NA	Transcriptomics	Notch Signaling Pathway	X19O2NoCyA - X1O2NoCyA	0.025588805	0.000332937
Hedgehog Signaling Pathway	114	SMO, GSK3B, KIF7, CUL1, SUFU, KIF3A, SPOP, CUL3, BCL2, MEGF8, MGRN1, HHAT, EFCAB7, IQCE, DISP1, CSNK1D, CSNK1E, GLI1, PTCH1, PTCH2, CDON, IHH, EVC2, CCND1, CCND2, CSNK1A1L, CSNK1A1, CSNK1G2, CSNK1G3, CSNK1G1, PRKACA, PRKACB, FBXW11, BTRC, SMURF1, SMURF2, ARRB2, SPOPL	3.779595024	114	3.767730289	-0.005069324	0.011864735	0.969596195	0.999233677	NA	NA	NA	Transcriptomics	Hedgehog Signaling Pathway	X19O2NoCyA - X1O2NoCyA	0.013409097	0.000332937
Tgf-Beta Signaling Pathway	216	LTBP1, THBS1, CUL1, RBX1, SMAD4, PITX2, SP1, EP300, CDKN2B, MYC, TFDP1, RBL1, FST, ROCK1, RHOA, SKP1, TGFBR2, TGFBR1, TNF, IFNG, BAMBI, NEO1, HAMP, FBN1, ACVR2A, ACVR2B, ACVR1B, SMAD2, SMAD3, SMAD6, SMAD7, ID1, ID2, ID3, ID4, ACVR1, INHBC, INHBE, TGFB1, TGFB3, BMPR2, BMPR1A, BMPR1B, BMP6, BMP7, GDF7, AMH, SMAD1, SMAD5, SMAD9, TGIF1, TGIF2, RGMA, RGMB, CREBBP, E2F4, E2F5, LEFTY2, RPS6KB1, RPS6KB2,…	4.037534415	216	4.01581228	-0.007195838	0.021722135	0.940450012	0.999233677	NA	NA	NA	Transcriptomics	Tgf-Beta Signaling Pathway	X19O2NoCyA - X1O2NoCyA	0.026664283	0.000332937
Axon Guidance	348	CXCR4, NTNG1, SLIT1, PTK2, CDC42, RHOA, ITGB1, RASA1, NCK1, ABL1, NTN3, FYN, RGS3, ARHGEF12, NCK2, LRRC4, NTNG2, SRC, PTCH1, SMO, PRKCA, ILK, BMP7, BMPR1B, BMPR2, GDF7, LIMK1, FZD3, WNT4, RYK, GSK3B, PDPK1, DPYSL2, RND1, CDK5, FES, RRAS, RAF1, PRKCZ, ENAH, PTPN11, NEO1, RGMA, LRIG2, SEMA7A, PLXNC1, RAC1, RAC2, RAC3, NFATC2, NFATC3, NFATC4, ROCK1, ROCK2, PAK1, PAK2, PAK4, EPHB4, EPHB6, HRAS, KRAS,…	4.178095222	348	4.157521297	-0.007001571	0.020573925	0.926374984	0.999233677	NA	NA	NA	Transcriptomics	Axon Guidance	X19O2NoCyA - X1O2NoCyA	0.033213181	0.000332937
Vegf Signaling Pathway	141	CDC42, HSPB1, NFATC2, PTK2, PXN, SH2D2A, SRC, VEGFA, RAF1, NOS3, CASP9, BAD, PLCG1, PLCG2, MAPKAPK2, MAPKAPK3, PRKCA, PRKCB, MAP2K1, MAP2K2, HRAS, KRAS, NRAS, RAC1, RAC2, RAC3, SPHK2, PLA2G4B, PLA2G4C, JMJD7, PPP3CA, PPP3CB, PPP3CC, PPP3R1, AKT1, AKT2, PIK3CA, PIK3CB, PIK3CD, PIK3R1, PIK3R3, MAPK14, MAPK11, MAPK13, MAPK12, MAPK1, MAPK3	5.000617263	141	4.974055923	-0.010911975	0.026561339	0.926843631	0.999233677	NA	NA	NA	Transcriptomics	Vegf Signaling Pathway	X19O2NoCyA - X1O2NoCyA	0.03299353	0.000332937
Apelin Signaling Pathway	285	MTOR, RAF1, TGFBR1, PPARGC1A, TFAM, NRF1, MYLK, PRKCE, CCND1, PDE3B, LIPE, EGR1, JAG1, PLAT, SMAD4, ACTA2, SLC9A1, CAMK4, RPS6, GNB1, GNB2, GNB3, GNB4, GNB5, GNG2, GNG3, GNG5, GNG7, GNG10, GNG12, GNGT2, PIK3CG, MAP2K1, MAP2K2, ITPR1, ITPR2, ITPR3, RYR1, RYR3, HRAS, KRAS, NRAS, RRAS, RRAS2, MYL2, MYL4, ADCY3, ADCY4, ADCY5, ADCY7, ADCY9, ADCY10, NOS3, MEF2A, MEF2B, MEF2C, MEF2D, GNA13, PIK3C3, PIK3…	4.292386557	285	4.272383181	-0.006976776	0.020003376	0.933504595	0.999233677	NA	NA	NA	Transcriptomics	Apelin Signaling Pathway	X19O2NoCyA - X1O2NoCyA	0.02988354	0.000332937
Osteoclast Differentiation	291	TNFSF11, CSF1, CYLD, GAB2, MAP3K14, IKBKG, IKBKB, NFKBIA, MAP3K7, MAP2K6, MAP2K1, NFATC1, IRF9, IFNG, STAT1, SYK, PLCG2, CAMK4, CREB1, FOS, CTSK, ACP5, SPI1, TNF, TNFRSF1A, NFATC2, FHL2, SQSTM1, GRB2, MAP2K7, RAC1, CHUK, TRAF6, TRAF2, NFKB1, RELA, IFNAR1, IFNAR2, JAK1, TYK2, STAT2, LCK, FYN, IL1B, IFNGR1, IFNGR2, FOSL1, FOSL2, FOSB, JUN, JUND, JUNB, FCGR2B, FCGR2C, BTK, TEC, BLNK, SOCS1, TGFB1, T…	4.396921785	291	4.353998982	-0.01653734	0.042922803	0.841073819	0.999233677	NA	NA	NA	Transcriptomics	Osteoclast Differentiation	X19O2NoCyA - X1O2NoCyA	0.075165886	0.000332937
Hippo Signaling Pathway	348	WWC1, NF2, SAV1, STK3, RASSF1, BIRC5, TP53BP2, AMOT, MPP5, SCRIB, AJUBA, TP73, SMAD4, SMAD7, GSK3B, CTNNB1, APC, YAP1, WWTR1, MYC, SMAD1, ID1, ID2, BBC3, RASSF6, PATJ, FRMD6, YWHAE, DLG1, DLG2, DLG3, DLG4, PRKCZ, PRKCI, SMAD2, SMAD3, CSNK1D, CSNK1E, TGFB1, TGFB3, TGFBR1, TGFBR2, WNT3, WNT4, WNT6, FZD2, FZD3, FZD6, AXIN1, AXIN2, TCF7, TCF7L1, TCF7L2, LEF1, CCND1, CCND2, CCND3, BMP6, BMP7, GDF7, AM…	3.997536257	348	3.987871983	-0.003041318	0.009664274	0.967996563	0.999233677	NA	NA	NA	Transcriptomics	Hippo Signaling Pathway	X19O2NoCyA - X1O2NoCyA	0.014126185	0.000332937
Hippo Signaling Pathway - Multiple Species	63	WWC1, NF2, SAV1, STK3, YAP1, PAK1, CSNK1E, RASSF6, RASSF1, AJUBA, FRMD6, WWTR1, LATS1, MOB1A, MOB1B, TEAD4, TEAD2, DCHS1, RASSF2, WTIP, LIMD1	3.3622238	63	3.367082008	0.001790755	-0.004858209	0.992028112	0.999233677	NA	NA	NA	Transcriptomics	Hippo Signaling Pathway - Multiple Species	X19O2NoCyA - X1O2NoCyA	0.003476021	0.000332937
Focal Adhesion	411	FLNA, CDC42, MYLK, DIAPH1, PDPK1, ILK, VCL, VASP, PTEN, ZYX, PTK2, CAPN2, PXN, SRC, FYN, RHOA, RASGRF1, BAD, BCL2, ELK1, MAP2K1, BRAF, RAF1, HRAS, GRB2, BCAR1, CRK, RAPGEF1, JUN, CTNNB1, GSK3B, ITGB1, ITGB4, ITGB7, ITGA2, ITGA3, ITGA4, ITGA6, ITGAV, ITGA7, ITGA10, ITGA11, MYL2, MYL5, MYLPF, PPP1R12A, PPP1R12B, PPP1R12C, ROCK1, ROCK2, ARHGAP35, ARHGAP5, PRKCA, PRKCB, THBS1, LAMC1, LAMB1, FN1, LAMB…	4.197273184	411	4.180764055	-0.00529602	0.016509129	0.939534925	0.999233677	NA	NA	NA	Transcriptomics	Focal Adhesion	X19O2NoCyA - X1O2NoCyA	0.027087072	0.000332937
Ecm-Receptor Interaction	120	DAG1, GP6, GP1BA, VTN, FN1, ITGB1, ITGA6, ITGAV, ITGA4, HMMR, CD47, HSPG2, ITGB4, ITGB7, ITGA11, ITGA10, ITGA7, ITGA3, CD44, ITGA2, AGRN, LAMC1, LAMB1, LAMB4, THBS1, LAMA2, LAMA3, LAMA5, COL4A3, COL4A4, COL6A3, COL9A2, COL9A3, COL6A6, TNXB, THBS2, THBS3, THBS4, SV2B, SV2A	2.014253701	120	2.035972303	0.009564221	-0.021718602	0.941239237	0.999233677	NA	NA	NA	Transcriptomics	Ecm-Receptor Interaction	X19O2NoCyA - X1O2NoCyA	0.026299977	0.000332937
Cell Adhesion Molecules	177	ALCAM, SPN, PTPRC, CD22, ITGB1, ITGAL, NEO1, CDH4, ITGA6, MAG, MPZ, CNTNAP2, CNTNAP1, ITGAV, NEGR1, CADM1, NECTIN1, CD226, GLG1, SELPLG, SELL, MADCAM1, ITGB7, ITGA4, CD99, PECAM1, CD58, ICAM3, ICAM1, ICAM2, JAM2, JAM3, F11R, ESAM, CD86, CD80, CD28, OCLN, ICOSLG, TIGIT, NTNG1, NTNG2, LRRC4, VSIR, CD40, CD274, MPZL1, NLGN4Y, NLGN3, NLGN4X, NLGN2, NRXN2, CD99L2, CLDN4, CLDN7, CLDN23, CLDN15, CLDN20,…	2.734663314	177	2.729726033	-0.001900819	0.004937281	0.985793732	0.999233677	NA	NA	NA	Transcriptomics	Cell Adhesion Molecules	X19O2NoCyA - X1O2NoCyA	0.006213948	0.000332937
Adherens Junction	174	SMAD4, CTNND1, NLK, MAP3K7, EP300, SMAD3, FYN, FER, SNAI1, FGFR1, INSR, IGF1R, PTPRJ, PTPN6, PTPN1, PTPRB, ACP1, RHOA, BAIAP2, WAS, WASL, CDC42, TJP1, VCL, SORBS1, SSX2IP, LMO7, CTNNB1, IQGAP1, SRC, FARP2, TCF7, TCF7L1, TCF7L2, LEF1, TGFBR2, TGFBR1, EGFR, ERBB2, CSNK2B, WASF2, WASF1, WASF3, RAC1, RAC2, RAC3, NECTIN1, CTNNA1, CTNNA2, MAPK1, MAPK3, CSNK2A1, CSNK2A2, CSNK2A3, ACTB, ACTG1, ACTN4, ACT…	4.76276304	174	4.749242701	-0.004414137	0.013520339	0.967149265	0.999233677	NA	NA	NA	Transcriptomics	Adherens Junction	X19O2NoCyA - X1O2NoCyA	0.014506494	0.000332937
Tight Junction	375	CDC42, STK11, CGN, TIAM1, ARHGAP17, OCLN, TJP1, ARHGEF18, RHOA, MYL2, RAC1, F11R, RAPGEF6, RAP1A, MICALL2, RAB13, VASP, SRC, MAP2K7, MAP3K5, SLC9A3R1, MARVELD3, MARVELD2, MAP3K1, RAPGEF2, RAP2C, NF2, CDK4, ERBB2, PCNA, RUNX1, ARHGEF2, JUN, HSPA4, CCND1, SYMPK, CTTN, ITGB1, CRB3, MPP5, SCRIB, DLG1, TJP3, PRKCE, DLG3, DLG2, PATJ, YBX3, TJAP1, ROCK1, ROCK2, PRKCI, PRKCZ, RDX, MSN, TJP2, WHAMM, WAS, …	4.800522068	375	4.768451896	-0.010591841	0.032070172	0.884381076	0.999233677	NA	NA	NA	Transcriptomics	Tight Junction	X19O2NoCyA - X1O2NoCyA	0.053360559	0.000332937
Gap Junction	171	SRC, CSNK1D, MAPK7, MAP3K2, MAP2K5, CDK1, TJP1, TUBB, RAF1, GRB2, GNAS, PRKCA, PRKCB, PRKG2, ADCY3, ADCY4, ADCY5, ADCY7, ADCY9, MAP2K1, MAP2K2, HRAS, KRAS, NRAS, EGFR, GNA11, GRM1, ITPR1, ITPR2, ITPR3, GNAI2, GNAI3, HTR2B, PRKACA, PRKACB, TUBB3, TUBB4A, TUBB4B, TUBB8, TUBB2B, TUBB2A, TUBB1, TUBB6, TUBA1B, TUBA3E, TUBA3D, TUBA4A, TUBA1A, TUBA1C, MAPK1, MAPK3, SOS1, SOS2, PDGFD, PLCB1, PLCB2, PLCB3	4.756947979	171	4.718752412	-0.011892867	0.038195568	0.912383019	0.999233677	NA	NA	NA	Transcriptomics	Gap Junction	X19O2NoCyA - X1O2NoCyA	0.039822806	0.000332937
Signaling Pathways Regulating Pluripotency Of Stem Cells	267	APC, CTNNB1, GSK3B, TCF7, STAT3, GRB2, RAF1, FGF2, IGF1R, SMAD4, MYC, HESX1, TCF3, SKIL, SMARCAD1, SETDB1, JARID2, REST, RIF1, MEIS1, OTX1, ZFHX3, KAT6A, WNT3, WNT4, WNT6, AXIN1, AXIN2, FZD2, FZD3, FZD6, IL6ST, JAK1, JAK2, JAK3, INHBC, INHBE, ACVR1B, ACVR2A, ACVR2B, SMAD2, SMAD3, BMPR1A, BMPR1B, ACVR1, BMPR2, HRAS, KRAS, NRAS, MAP2K1, MAP2K2, FGFR1, FGFR3, FGFR4, SMAD1, SMAD5, SMAD9, ID1, ID2, ID…	3.941328231	267	3.929617007	-0.004244225	0.011711225	0.960949528	0.999233677	NA	NA	NA	Transcriptomics	Signaling Pathways Regulating Pluripotency Of Stem Cells	X19O2NoCyA - X1O2NoCyA	0.017299422	0.000332937
Complement And Coagulation Cascades	84	F12, F2R, SERPINC1, PLG, PLAU, PLAT, C5, CD59, CD46, PROC, A2M, C2, F8, CPB2, VTN, PLAUR, PROCR, CR2, C5AR1, CFB, CFD, CD55, F13A1, MASP2, C1S, F2RL3, C4A, C4B	1.049078925	84	1.038195485	-0.006965005	0.01088344	0.964540701	0.999233677	NA	NA	NA	Transcriptomics	Complement And Coagulation Cascades	X19O2NoCyA - X1O2NoCyA	0.015679441	0.000332937
Platelet Activation	258	P2RY1, GP6, PLCG2, APBB1IP, ORAI1, NOS3, GNA13, RHOA, MYLK, P2RY12, GNAS, STIM1, PTGS1, VASP, FERMT3, P2RX1, GP1BA, LYN, FYN, BTK, SYK, SNAP23, VAMP8, SRC, ARHGAP35, ITPR1, ITPR2, ITPR3, F2R, F2RL3, ITGA2, ITGB1, RASGRP1, RASGRP2, RAP1A, RAP1B, PRKG2, ARHGEF1, ARHGEF12, ROCK1, ROCK2, PPP1R12A, ADCY3, ADCY4, ADCY5, ADCY7, ADCY9, PIK3CG, PRKCZ, PRKCI, PLCB1, PLCB2, PLCB3, TLN1, TLN2, PIK3CA, PIK3CB…	4.862660572	258	4.828060862	-0.010641589	0.03459971	0.903680917	0.999233677	NA	NA	NA	Transcriptomics	Platelet Activation	X19O2NoCyA - X1O2NoCyA	0.043984889	0.000332937
Antigen Processing And Presentation	81	CD74, CREB1, CIITA, LGMN, CTSB, IFI30, TAPBP, CALR, PDIA3, B2M, CANX, HSPA5, TNF, IFNG, NFYA, NFYB, NFYC, RFX5, RFXANK, RFXAP, CTSS, KLRC1, PSME1, PSME2, PSME3, TAP1, TAP2	5.915983835	81	5.880956537	-0.011075287	0.035027297	0.94400886	0.999233677	NA	NA	NA	Transcriptomics	Antigen Processing And Presentation	X19O2NoCyA - X1O2NoCyA	0.025023929	0.000332937
Neutrophil Extracellular Trap Formation	180	SRC, SYK, RAF1, CASP1, GSDMD, TLR4, CASP4, SELPLG, HMGB1, AGER, TLR2, PADI4, HAT1, CYBA, NCF1, NCF2, NCF4, CAMP, MAP3K7, MTOR, ATG7, C5AR1, C5, GP1BA, CYBB, PLCG1, PLCG2, PRKCA, PRKCB, MAP2K1, MAP2K2, TLR7, VDAC1, VDAC2, VDAC3, PPIF, RAC1, RAC2, NFKB1, RELA, ITGAL, PIK3CA, PIK3CB, PIK3CD, PIK3R1, PIK3R3, PLCB1, PLCB2, PLCB3, MAPK1, MAPK3, AKT1, AKT2, SLC25A4, SLC25A5, SLC25A6, MAPK14, MAPK11, MAP…	5.238689012	180	5.224161019	-0.005337082	0.014527993	0.959595037	0.999233677	NA	NA	NA	Transcriptomics	Neutrophil Extracellular Trap Formation	X19O2NoCyA - X1O2NoCyA	0.017912007	0.000332937
Renin-Angiotensin System	30	ACE, NLN, THOP1, MME, CTSA, LNPEP, ATP6AP2, PREP, PRCP, KLK1	5.390809509	30	5.372109918	-0.007226453	0.018699591	0.977903607	0.999233677	NA	NA	NA	Transcriptomics	Renin-Angiotensin System	X19O2NoCyA - X1O2NoCyA	0.009703952	0.000332937
Toll-Like Receptor Signaling Pathway	204	TRAF6, IRAK1, IRAK4, MYD88, MAP3K8, NFKB1, TRAF3, RIPK1, IRF7, IRF5, CD86, IKBKB, MAP3K7, TIRAP, RAC1, IL1B, TBK1, IKBKE, FADD, CCL5, STAT1, NFKBIA, TNF, IRF3, CD80, TLR2, LY96, TLR3, TLR1, TLR6, TLR4, TOLLIP, IKBKG, CASP8, CTSK, CHUK, CD40, TAB1, TAB2, TICAM1, IFNAR1, IFNAR2, TLR7, MAP2K4, MAP2K7, RELA, MAP2K3, MAP2K6, MAP2K1, MAP2K2, FOS, JUN, MAPK1, MAPK3, MAPK14, MAPK11, MAPK13, MAPK12, MAPK8…	4.3553163	204	4.335480222	-0.008881085	0.019836078	0.928551406	0.999233677	NA	NA	NA	Transcriptomics	Toll-Like Receptor Signaling Pathway	X19O2NoCyA - X1O2NoCyA	0.032194048	0.000332937
Nod-Like Receptor Signaling Pathway	357	PYCARD, CASP1, NOD1, RIPK2, MAP3K7, NLRP1, IL1B, CARD8, NLRC4, SUGT1, MEFV, PSTPIP1, NAIP, AIM2, TP53BP1, PANX1, JUN, IKBKG, TRAF3, TBK1, IKBKE, IRAK4, JAK1, TYK2, CASP4, GSDMD, TLR4, MYD88, RHOA, MAVS, MCU, ERBIN, NEK7, BRCC3, TRAF6, TXNIP, XIAP, ATG16L1, ATG12, ATG5, TANK, CYBA, NAMPT, IFI16, NLRP7, TNFAIP3, CARD6, TRIP6, NLRX1, CARD9, IRF9, PRKCD, CASP8, FADD, BCL2, BCL2L1, DHX33, DNM1L, CTSB,…	4.626943187	357	4.606083532	-0.00830704	0.020859655	0.911565329	0.999233677	NA	NA	NA	Transcriptomics	Nod-Like Receptor Signaling Pathway	X19O2NoCyA - X1O2NoCyA	0.040212201	0.000332937
Rig-I-Like Receptor Signaling Pathway	141	DDX58, IFIH1, TRIM25, MAVS, OTUD5, TRAF3, IRF3, IKBKE, IRF7, TANK, AZI2, TBKBP1, FADD, CASP8, CASP10, TRAF6, IKBKB, IKBKG, TBK1, DHX58, ISG15, ATG5, ATG12, NLRX1, CYLD, PIN1, TRADD, RIPK1, DDX3X, MAP3K1, TRAF2, MAP3K7, TNF, CHUK, SIKE1, TKFC, NFKB1, RELA, NFKBIB, NFKBIA, MAPK8, MAPK9, MAPK10, MAPK14, MAPK11, MAPK13, MAPK12	4.474507431	141	4.438342173	-0.01803749	0.036165258	0.879208243	0.999233677	NA	NA	NA	Transcriptomics	Rig-I-Like Receptor Signaling Pathway	X19O2NoCyA - X1O2NoCyA	0.055908249	0.000332937
Cytosolic Dna-Sensing Pathway	69	CASP1, PYCARD, AIM2, IL1B, ZBP1, TBK1, IKBKE, IRF3, IRF7, MAVS, RIPK1, RIPK3, ADAR, DDX58, CCL5, MB21D1, NFKB1, RELA, IKBKG, IKBKB, NFKBIB, NFKBIA, CHUK	3.858185478	69	3.818661369	-0.014926259	0.039524109	0.930770957	0.999233677	NA	NA	NA	Transcriptomics	Cytosolic Dna-Sensing Pathway	X19O2NoCyA - X1O2NoCyA	0.031157177	0.000332937
C-Type Lectin Receptor Signaling Pathway	240	LSP1, KSR1, PLK3, SRC, NFKB1, RAF1, PAK1, RELA, SYK, IL23A, PTPN11, IKBKG, CASP1, PYCARD, IL1B, CASP8, ARHGEF12, RHOA, CYLD, IKBKE, STAT1, STAT2, IRF9, IL17D, BCL3, MAPKAPK2, NFKBIA, CARD9, BCL10, MALT1, PRKCD, PLCG2, MAP3K14, TNF, CBLB, MDM2, IRF1, NFKB2, RELB, JUN, CHUK, HRAS, KRAS, NRAS, RRAS, RRAS2, IKBKB, NFATC1, NFATC2, NFATC3, NFATC4, ITPR1, ITPR2, ITPR3, EGR2, EGR3, MAPK1, MAPK3, PPP3CA, …	4.770979867	240	4.751782272	-0.007367696	0.019197595	0.93545947	0.999233677	NA	NA	NA	Transcriptomics	C-Type Lectin Receptor Signaling Pathway	X19O2NoCyA - X1O2NoCyA	0.028975024	0.000332937
Jak-Stat Signaling Pathway	255	MYC, GRB2, BCL2, EP300, IRF9, PTPN6, STAM, FHL1, PTPN2, MCL1, PIM1, PTPN11, CDKN1A, BCL2L1, HRAS, RAF1, MTOR, AOX1, SOCS1, SOCS4, SOCS5, STAT1, STAT2, STAT3, STAT5A, STAT5B, STAT6, PIAS1, PIAS2, PIAS3, PIAS4, JAK1, JAK2, JAK3, TYK2, IL2RA, IL2RG, IL3RA, IL4R, IL7R, IL9R, IL10RA, IL10RB, IL11RA, IL12RB1, IL12RB2, IL15RA, IL20RB, IL21R, IL27RA, IL6ST, IFNAR1, IFNAR2, IFNGR1, IFNGR2, IFNLR1, OSMR, C…	4.036823947	255	4.014728423	-0.008027966	0.022095525	0.928053061	0.999233677	NA	NA	NA	Transcriptomics	Jak-Stat Signaling Pathway	X19O2NoCyA - X1O2NoCyA	0.032427192	0.000332937
Hematopoietic Cell Lineage	81	CD9, IL11RA, CD59, CD44, EPOR, IL9R, IL4R, IL3RA, FCER2, CD37, CR2, MS4A1, CD24, CD22, CD19, MME, CD38, TFRC, IL7R, IL2RA, DNTT, FLT3, TNF, CSF1, FLT3LG, IL11, CD55	3.672392727	81	3.643420242	-0.008313299	0.028972485	0.957888492	0.999233677	NA	NA	NA	Transcriptomics	Hematopoietic Cell Lineage	X19O2NoCyA - X1O2NoCyA	0.018685045	0.000332937
Natural Killer Cell Mediated Cytotoxicity	222	FYN, TNFSF10, LAT, PRF1, IFNG, TNF, SH3BP2, PTK2B, SYK, ZAP70, LCK, SH2D1A, HCST, PTPN11, PTPN6, BID, CASP3, CD48, GRB2, PAK1, KLRK1, NCR3, ITGAL, KLRC1, CD247, FAS, NFATC2, NFATC1, IFNGR1, IFNGR2, PLCG1, PLCG2, PRKCA, PRKCB, ICAM1, ICAM2, MAP2K1, MAP2K2, BRAF, RAF1, ARAF, HRAS, KRAS, NRAS, SHC1, SHC4, RAC1, RAC2, RAC3, IFNAR1, IFNAR2, PPP3CA, PPP3CB, PPP3CC, PPP3R1, TNFRSF10B, TNFRSF10A, ULBP3, …	4.709546989	222	4.666348412	-0.016797869	0.043198578	0.859480599	0.999233677	NA	NA	NA	Transcriptomics	Natural Killer Cell Mediated Cytotoxicity	X19O2NoCyA - X1O2NoCyA	0.065763922	0.000332937
Il-17 Signaling Pathway	159	IKBKB, MAP3K7, TRAF6, NFKBIA, IKBKG, IL17RA, IL17RB, IL17B, TRAF3IP2, TRAF3, IL17RC, TRAF5, TRAF2, ELAVL1, SRSF1, IKBKE, CEBPB, TRADD, FADD, GSK3B, IL17D, TBK1, TNFAIP3, USP25, TNF, TRAF4, IL1B, IFNG, CHUK, TAB3, TAB2, ANAPC5, NFKB1, RELA, FOS, FOSB, JUN, JUND, FOSL1, MAPK7, CASP3, CASP8, MAPK14, MAPK1, MAPK3, MAPK6, MAPK8, MAPK11, MAPK9, MAPK10, MAPK13, MAPK12, CXCL5	4.034489915	159	4.015126615	-0.007633347	0.019363301	0.945660811	0.999233677	NA	NA	NA	Transcriptomics	Il-17 Signaling Pathway	X19O2NoCyA - X1O2NoCyA	0.024264608	0.000332937
Th1 And Th2 Cell Differentiation	180	IFNG, PRKCQ, ZAP70, CD3E, JUN, LAT, FOS, PLCG1, LCK, STAT1, IL4R, STAT6, TBX21, IL2RA, JAK2, TYK2, RUNX3, NFKB1, RELA, CD247, NFKBIB, NFKBIA, NFKBIE, IKBKB, IKBKG, NFATC2, NFATC1, NFATC3, IFNGR1, IFNGR2, IL12RB1, IL12RB2, IL2RG, STAT5A, STAT5B, JAG1, JAG2, NOTCH1, NOTCH2, JAK1, JAK3, CHUK, PPP3CA, PPP3CB, PPP3CC, PPP3R1, MAPK1, MAPK3, MAPK14, MAPK11, MAPK13, MAPK12, MAPK8, MAPK9, MAPK10, MAML3, M…	4.374062871	180	4.358803888	-0.006318825	0.015258982	0.952374243	0.999233677	NA	NA	NA	Transcriptomics	Th1 And Th2 Cell Differentiation	X19O2NoCyA - X1O2NoCyA	0.021192359	0.000332937
Th17 Cell Differentiation	216	PRKCQ, ZAP70, JUN, LAT, FOS, PLCG1, LCK, IFNG, STAT1, STAT6, STAT3, MTOR, IRF4, TBX21, RUNX1, RARA, FOXP3, TGFB1, IL27RA, IL1B, IL23A, AHR, CD3E, HIF1A, JAK2, TYK2, RORA, CD247, NFKBIB, NFKBIA, NFKBIE, IKBKB, IKBKG, NFATC2, NFATC1, NFATC3, IFNGR1, IFNGR2, IL4R, IL2RG, IL2RA, STAT5A, STAT5B, IL1RAP, IL21R, IL6ST, IL12RB1, TGFBR1, TGFBR2, RXRA, RXRB, SMAD2, SMAD3, SMAD4, JAK1, JAK3, CHUK, PPP3CA, P…	4.643368759	216	4.631707622	-0.004382606	0.011661137	0.963823881	0.999233677	NA	NA	NA	Transcriptomics	Th17 Cell Differentiation	X19O2NoCyA - X1O2NoCyA	0.016002317	0.000332937
T Cell Receptor Signaling Pathway	240	CDK4, TNF, IFNG, IKBKB, IKBKG, MAP3K14, MAP3K8, MALT1, BCL10, CARD11, PRKCQ, PDPK1, GRB2, CD28, RASGRP1, PLCG1, LAT, ZAP70, CD3E, FYN, CBLB, LCK, PTPRC, PTPN6, RAF1, MAP3K7, MAP2K7, DLG1, GSK3B, CHUK, CD247, NFKBIB, NFKBIA, NFKBIE, NFKB1, RELA, HRAS, KRAS, NRAS, FOS, JUN, NFATC2, NFATC1, NFATC3, TEC, CDC42, RHOA, PAK1, PAK2, PAK4, NCK1, NCK2, MAP2K1, MAP2K2, AKT1, AKT2, PIK3CA, PIK3CB, PIK3CD, PI…	5.14308007	240	5.112421569	-0.013799077	0.0306585	0.879804573	0.999233677	NA	NA	NA	Transcriptomics	T Cell Receptor Signaling Pathway	X19O2NoCyA - X1O2NoCyA	0.055613785	0.000332937
B Cell Receptor Signaling Pathway	219	IKBKB, IKBKG, GSK3B, MALT1, BCL10, CARD11, PRKCB, CR2, CD19, CD81, IFITM1, FCGR2B, RASGRP3, PLCG2, BLNK, BTK, LYN, CD79B, CD79A, SYK, PTPN6, CD72, CD22, RAF1, GRB2, PIK3AP1, DAPP1, CHUK, NFKBIB, NFKBIA, NFKBIE, NFKB1, RELA, FOS, JUN, HRAS, KRAS, NRAS, NFATC2, NFATC1, NFATC3, RAC1, RAC2, RAC3, MAP2K1, MAP2K2, AKT1, AKT2, VAV3, VAV1, VAV2, PIK3CA, PIK3CB, PIK3CD, PIK3R1, PIK3R3, INPP5D, INPPL1, PPP…	5.435142141	219	5.369520692	-0.026800191	0.065621448	0.778496452	0.999233677	NA	NA	NA	Transcriptomics	B Cell Receptor Signaling Pathway	X19O2NoCyA - X1O2NoCyA	0.108743362	0.000332937
Fc Epsilon Ri Signaling Pathway	156	FYN, TNF, PDPK1, PRKCA, GAB2, BTK, SYK, LYN, LAT, RAF1, GRB2, ALOX5, ALOX5AP, INPP5D, MAP2K4, MAP2K7, MAP2K3, MAP2K6, PLCG1, PLCG2, MAP2K1, MAP2K2, HRAS, KRAS, NRAS, RAC1, RAC2, RAC3, AKT1, AKT2, MAPK14, MAPK11, MAPK13, MAPK12, PIK3CA, PIK3CB, PIK3CD, PIK3R1, PIK3R3, MAPK1, MAPK3, SOS1, SOS2, PLA2G4B, PLA2G4C, JMJD7, MAPK8, MAPK9, MAPK10, VAV3, VAV1, VAV2	5.252427503	156	5.210355684	-0.017153768	0.042071818	0.879364457	0.999233677	NA	NA	NA	Transcriptomics	Fc Epsilon Ri Signaling Pathway	X19O2NoCyA - X1O2NoCyA	0.055831092	0.000332937
Fc Gamma R-Mediated Phagocytosis	228	FCGR2B, SYK, PTPRC, LAT, RAF1, MAP2K1, CDC42, WAS, CRK, PAK1, VASP, PLA2G6, GSN, GAB2, ARF6, DNM2, NCF1, HCK, LYN, PLCG1, PLCG2, PRKCD, PRKCE, RAC1, RAC2, WASF1, WASF2, WASF3, ACTR2, ACTR3, ARPC5, ARPC4, ARPC3, ARPC2, LIMK1, LIMK2, MARCKSL1, PRKCA, PRKCB, PIK3CA, PIK3CB, PIK3CD, PIK3R1, PIK3R3, INPP5D, INPPL1, MAPK1, MAPK3, PLA2G4B, PLA2G4C, JMJD7, AKT1, AKT2, RPS6KB1, RPS6KB2, VAV3, VAV1, VAV2, …	5.275856496	228	5.232936241	-0.015585127	0.042920254	0.867173174	0.999233677	NA	NA	NA	Transcriptomics	Fc Gamma R-Mediated Phagocytosis	X19O2NoCyA - X1O2NoCyA	0.061894166	0.000332937
Tnf Signaling Pathway	240	TNF, TNFRSF1A, TRADD, RIPK1, MAP3K7, IKBKG, IKBKB, NFKBIA, MAP3K8, MAP2K1, CEBPB, FADD, CASP8, CASP7, CASP3, CCL5, CSF1, JAG1, IL1B, BCL3, TNFAIP3, TRAF1, FOS, JUN, JUNB, MMP14, ICAM1, TNFRSF1B, TRAF2, MAP3K14, TRAF3, RIPK3, BAG4, CASP10, MLKL, PGAM5, DNM1L, MAP3K5, ITCH, CFLAR, DAB2IP, MAP2K3, IRF1, FAS, CHUK, TRAF5, MAP2K4, MAP2K7, MAP2K6, RELA, NFKB1, RPS6KA5, RPS6KA4, CREB1, CREB3, ATF2, ATF4…	4.296385077	240	4.257092452	-0.017689262	0.039292625	0.845933892	0.999233677	NA	NA	NA	Transcriptomics	Tnf Signaling Pathway	X19O2NoCyA - X1O2NoCyA	0.072663575	0.000332937
Leukocyte Transendothelial Migration	231	PTPN11, CD99, PECAM1, CTNND1, BCAR1, SIPA1, F11R, ITGAL, ITGB1, ITGA4, JAM2, CTNNB1, PTK2, RHOA, JAM3, CYBA, NCF2, PXN, NCF1, RAC1, NCF4, RAC2, RASSF5, PTK2B, CXCR4, ICAM1, CDC42, RHOH, VCL, VASP, CYBB, OCLN, ESAM, MYL2, MYL5, MYLPF, ROCK1, ROCK2, PRKCA, PRKCB, ARHGAP35, ARHGAP5, RAP1A, RAP1B, MSN, RAPGEF3, TXK, PLCG1, PLCG2, CLDN4, CLDN7, CLDN23, CLDN15, CLDN20, CLDN5, CD99L2, PIK3CA, PIK3CB, PI…	5.062288105	231	5.038967472	-0.007732594	0.023320633	0.933663649	0.999233677	NA	NA	NA	Transcriptomics	Leukocyte Transendothelial Migration	X19O2NoCyA - X1O2NoCyA	0.02980955	0.000332937
Intestinal Immune Network For Iga Production	60	TGFB1, TNFSF13, TNFSF13B, TNFRSF13C, TNFRSF13B, TNFRSF17, CD28, CCR9, CCR10, MADCAM1, AICDA, MAP3K14, ICOSLG, CXCR4, IL15RA, CD40, CD80, CD86, ITGA4, ITGB7	3.284952246	60	3.24129235	-0.017656011	0.043659896	0.923518236	0.999233677	NA	NA	NA	Transcriptomics	Intestinal Immune Network For Iga Production	X19O2NoCyA - X1O2NoCyA	0.034554524	0.000332937
Circadian Rhythm	75	ARNTL, PER2, DBP, NFIL3, FBXL3, CREB1, PER1, PER3, CSNK1D, CSNK1E, CLOCK, NR1D1, NR1D2, RBX1, CUL1, SKP1, CRY2, FBXW11, BTRC, RORA, PRKAG2, PRKAA1, PRKAB1, PRKAB2, PRKAG1	4.425742221	75	4.403860313	-0.010710099	0.021881908	0.947341011	0.999233677	NA	NA	NA	Transcriptomics	Circadian Rhythm	X19O2NoCyA - X1O2NoCyA	0.023493661	0.000332937
Circadian Entrainment	156	GNAS, RPS6KA5, CREB1, FOS, GRIN1, GRIN2C, GRIN2D, PRKG2, PRKCA, PRKCB, GNB1, GNB2, GNB3, GNB4, GNB5, GNG2, GNG3, GNG5, GNG7, GNG10, GNG12, GNGT2, ITPR1, ITPR3, RYR1, RYR3, GRIA4, ADCY3, ADCY4, ADCY5, ADCY7, ADCY9, ADCY10, PER1, PER2, PER3, CALM1, CALM2, CALM3, CALML4, CAMK2B, CAMK2D, CAMK2G, PLCB1, PLCB2, PLCB3, MAPK1, MAPK3, PRKACA, PRKACB, GNAI2, GNAI3	3.852809703	156	3.838399073	-0.004471526	0.01441063	0.96854457	0.999233677	NA	NA	NA	Transcriptomics	Circadian Entrainment	X19O2NoCyA - X1O2NoCyA	0.013880389	0.000332937
Thermogenesis	237	GNAS, ATF2, PPARGC1A, SIRT6, LIPE, ZNF516, KDM1A, RHEB, MTOR, MLST8, AKT1S1, FGFR1, KLB, FRS2, GRB2, CPT2, CNR1, PNPLA2, MGLL, MAP2K3, MAP3K5, NPPA, RPTOR, RPS6, CREB1, CREB3, CREB5, ADCY3, ADCY4, ADCY5, ADCY7, ADCY9, ADCY10, PRKG2, SMARCB1, SMARCE1, ACTL6A, TSC1, TSC2, HRAS, KRAS, NRAS, CREB3L4, CREB3L2, PRKACA, PRKACB, MAPK14, MAPK11, MAPK13, MAPK12, KDM3B, KDM3A, ARID1B, ACTB, SMARCA2, SMARCA4…	5.046190242	237	5.001417992	-0.01587376	0.04477225	0.862436198	0.999233677	NA	NA	NA	Transcriptomics	Thermogenesis	X19O2NoCyA - X1O2NoCyA	0.064273024	0.000332937
Long-Term Potentiation	144	CAMK4, EP300, ATF4, RAPGEF3, PRKCA, PRKCB, GRIN1, GRIN2C, GRIN2D, MAP2K1, MAP2K2, BRAF, RAF1, ARAF, HRAS, KRAS, NRAS, RAP1A, RAP1B, GRM1, ITPR1, ITPR2, ITPR3, CREBBP, CAMK2B, CAMK2D, CAMK2G, PPP3CA, PPP3CB, PPP3CC, PPP3R1, CALM1, CALM2, CALM3, CALML4, RPS6KA1, RPS6KA2, RPS6KA3, PRKACA, PRKACB, PPP1CA, PPP1CB, PPP1CC, MAPK1, MAPK3, PLCB1, PLCB2, PLCB3	5.400669947	144	5.382142882	-0.006706234	0.018527066	0.954588484	0.999233677	NA	NA	NA	Transcriptomics	Long-Term Potentiation	X19O2NoCyA - X1O2NoCyA	0.020183809	0.000332937
Synaptic Vesicle Cycle	54	RAB3A, VAMP2, NAPA, NSF, STXBP1, STX1A, CLTA, CLTB, CLTC, AP2B1, AP2M1, AP2S1, STX1B, STX2, STX3, CLTCL1, AP2A1, AP2A2	5.07310262	54	5.014802983	-0.023506897	0.058299638	0.902673818	0.999233677	NA	NA	NA	Transcriptomics	Synaptic Vesicle Cycle	X19O2NoCyA - X1O2NoCyA	0.044469154	0.000332937
Neurotrophin Signaling Pathway	291	NTF3, GRB2, PRKCD, CRK, RAPGEF1, PTPN11, BRAF, GAB1, BAD, GSK3B, FOXO3, ATF4, FRS2, PDPK1, SORT1, KIDINS220, RPS6KA5, RHOA, TP53, MAP3K1, JUN, MAP3K5, IRS1, MAPKAPK2, MAP2K5, MAPK7, MAP3K3, ABL1, MAP2K7, CDC42, RAC1, TP73, TRAF6, ZNF274, MAGED1, PRDM4, RIPK2, YWHAE, IKBKB, BCL2, BAX, SH2B2, PLCG1, PLCG2, SHC1, SHC4, HRAS, KRAS, NRAS, MAP2K1, MAP2K2, RAF1, RAP1A, RAP1B, NFKBIB, NFKBIA, NFKBIE, NFK…	5.500344086	291	5.482362272	-0.007669073	0.017981814	0.926270986	0.999233677	NA	NA	NA	Transcriptomics	Neurotrophin Signaling Pathway	X19O2NoCyA - X1O2NoCyA	0.033261939	0.000332937
Retrograde Endocannabinoid Signaling	255	CNR1, MGLL, ABHD6, FAAH, NAPEPLD, ITPR1, ITPR2, ITPR3, PRKCA, PRKCB, CACNA1A, GNB1, GNB2, GNB3, GNB4, GNB5, GNG2, GNG3, GNG5, GNG7, GNG10, GNG12, GNGT2, GRM1, GRIA4, ADCY3, ADCY4, ADCY5, ADCY7, ADCY9, NDUFV1, NDUFV2, NDUFV3, NDUFA1, NDUFA2, NDUFA3, NDUFA4, NDUFA5, NDUFA6, NDUFA7, NDUFA8, NDUFA9, NDUFA10, NDUFAB1, NDUFA11, NDUFA12, NDUFA13, NDUFB1, NDUFB2, NDUFB3, NDUFB4, NDUFB5, NDUFB6, NDUFB7, N…	4.529965717	255	4.509457866	-0.008339714	0.020507851	0.925069987	0.999233677	NA	NA	NA	Transcriptomics	Retrograde Endocannabinoid Signaling	X19O2NoCyA - X1O2NoCyA	0.033825409	0.000332937
Glutamatergic Synapse	180	GNAS, TRPC1, CACNA1A, GRM3, DLG4, DLGAP1, GRM8, GRIK1, GRIK4, GRIK5, GRIA4, GRIN1, GRIN2C, GRIN2D, GRIN3A, GRIN3B, GRM1, GRM2, ADCY3, ADCY4, ADCY5, ADCY7, ADCY9, ITPR1, ITPR2, ITPR3, PRKCA, PRKCB, GNB1, GNB2, GNB3, GNB4, GNB5, GNG2, GNG3, GNG5, GNG7, GNG10, GNG12, GNGT2, PRKACA, PRKACB, PLCB1, PLCB2, PLCB3, GNAI2, GNAI3, PPP3CA, PPP3CB, PPP3CC, PPP3R1, PLA2G4B, PLA2G4C, JMJD7, PLD2, MAPK1, MAPK3,…	3.048448066	180	3.031617973	-0.00550724	0.016830092	0.958460719	0.999233677	NA	NA	NA	Transcriptomics	Glutamatergic Synapse	X19O2NoCyA - X1O2NoCyA	0.018425681	0.000332937
Cholinergic Synapse	192	CHRM5, BCL2, MAP2K1, FOS, JAK2, FYN, CHRNB2, CHRNA3, CHRNA6, ADCY3, ADCY4, ADCY5, ADCY7, ADCY9, GNA11, ITPR1, ITPR2, ITPR3, PRKCA, PRKCB, CACNA1A, GNB1, GNB2, GNB3, GNB4, GNB5, GNG2, GNG3, GNG5, GNG7, GNG10, GNG12, GNGT2, CREB1, ATF4, CREB3, CREB5, CAMK4, PIK3CG, HRAS, KRAS, NRAS, PRKACA, PRKACB, PLCB1, PLCB2, PLCB3, GNAI2, GNAI3, MAPK1, MAPK3, CREB3L4, CREB3L2, CAMK2B, CAMK2D, CAMK2G, PIK3CA, PI…	4.37763194	192	4.352388493	-0.009190659	0.025243447	0.928447371	0.999233677	NA	NA	NA	Transcriptomics	Cholinergic Synapse	X19O2NoCyA - X1O2NoCyA	0.032242709	0.000332937
Serotonergic Synapse	141	GNAS, ADCY5, DDC, RAPGEF3, TRPC1, CASP3, DUSP1, MAP2K1, ITPR1, ITPR2, ITPR3, PRKCA, PRKCB, CACNA1A, GNB1, GNB2, GNB3, GNB4, GNB5, GNG2, GNG3, GNG5, GNG7, GNG10, GNG12, GNGT2, PTGS1, HRAS, KRAS, NRAS, ARAF, BRAF, RAF1, HTR2B, PRKACA, PRKACB, PLCB1, PLCB2, PLCB3, GNAI2, GNAI3, PLA2G4B, PLA2G4C, JMJD7, HTR3A, MAPK1, MAPK3	4.021993884	141	4.009511699	-0.003978453	0.012482184	0.97341794	0.999233677	NA	NA	NA	Transcriptomics	Serotonergic Synapse	X19O2NoCyA - X1O2NoCyA	0.011700654	0.000332937
Gabaergic Synapse	102	ABAT, GABARAP, NSF, TRAK2, HAP1, SLC12A5, SRC, ADCY3, ADCY4, ADCY5, ADCY7, ADCY9, CACNA1A, GNB1, GNB2, GNB3, GNB4, GNB5, GNG2, GNG3, GNG5, GNG7, GNG10, GNG12, GNGT2, GABBR1, GNAI2, GNAI3, GABRB2, PRKACA, PRKACB, GABARAPL2, GABARAPL1, GABRR2	3.498465884	102	3.476667627	-0.007198272	0.021798257	0.959003112	0.999233677	NA	NA	NA	Transcriptomics	Gabaergic Synapse	X19O2NoCyA - X1O2NoCyA	0.018179983	0.000332937
Dopaminergic Synapse	255	ADCY5, DDC, COMT, FOS, CLOCK, ARNTL, GNAS, GNAL, ITPR1, ITPR2, ITPR3, PRKCA, PRKCB, CACNA1A, GNB1, GNB2, GNB3, GNB4, GNB5, GNG2, GNG3, GNG5, GNG7, GNG10, GNG12, GNGT2, GSK3A, GSK3B, CREB1, ATF2, ATF4, CREB3, CREB5, ATF6B, DRD4, GRIA4, PRKACA, PRKACB, PLCB1, PLCB2, PLCB3, GNAI2, GNAI3, AKT1, AKT2, CREB3L4, CREB3L2, MAPK14, MAPK8, MAPK11, MAPK9, MAPK10, MAPK13, MAPK12, PPP3CA, PPP3CB, PPP3CC, CAMK2…	4.766858316	255	4.739166044	-0.009629172	0.027692271	0.913522271	0.999233677	NA	NA	NA	Transcriptomics	Dopaminergic Synapse	X19O2NoCyA - X1O2NoCyA	0.03928086	0.000332937
Long-Term Depression	114	RYR1, GRM1, IGF1R, CACNA1A, LYN, GNA11, GNA12, GNAZ, GNAS, GNA13, PRKCA, PRKCB, PRKG2, MAP2K1, MAP2K2, BRAF, RAF1, ARAF, HRAS, KRAS, NRAS, ITPR1, ITPR2, ITPR3, PLCB1, PLCB2, PLCB3, PLA2G4B, PLA2G4C, JMJD7, GNAI2, GNAI3, MAPK1, MAPK3, PPP2CA, PPP2CB, PPP2R1A, PPP2R1B	4.965838358	114	4.943866751	-0.007601662	0.021971607	0.95433218	0.999233677	NA	NA	NA	Transcriptomics	Long-Term Depression	X19O2NoCyA - X1O2NoCyA	0.020300432	0.000332937
Olfactory Transduction	75	ADCY3, NCALD, RGS2, GNAL, GNB1, GNG7, PRKG2, OR2AG1, OR7C1, OR2AG2, OR10A2, OR13A1, OR6A2, CAMK2B, CAMK2D, CAMK2G, CALM1, CALM2, CALM3, CALML4, PDE1A, PDE1B, PRKACA, PRKACB, ARRB2	3.351744825	75	3.359330758	0.002327565	-0.007585933	0.988675892	0.999233677	NA	NA	NA	Transcriptomics	Olfactory Transduction	X19O2NoCyA - X1O2NoCyA	0.004946055	0.000332937
Taste Transduction	57	ITPR3, TAS1R1, TAS1R3, P2RX2, P2RY1, SCN2A, SCN3A, GRM1, ADCY4, GNB3, PLCB1, PLCB2, PLCB3, PDE1A, PDE1B, GABBR1, HTR3A, PRKACA, PRKACB	1.73861251	57	1.713093669	-0.010932225	0.025518842	0.953838673	0.999233677	NA	NA	NA	Transcriptomics	Taste Transduction	X19O2NoCyA - X1O2NoCyA	0.020525073	0.000332937
Phototransduction	36	SLC24A1, RGS9, CNGA1, PDE6A, PDE6B, PDE6G, GNB1, GUCA1B, CALM1, CALM2, CALM3, CALML4	3.441619632	36	3.457309559	0.003984154	-0.015689926	0.986553716	0.999233677	NA	NA	NA	Transcriptomics	Phototransduction	X19O2NoCyA - X1O2NoCyA	0.005879263	0.000332937
Inflammatory Mediator Regulation Of Trp Channels	180	TRPV1, IL1B, ALOX12, GNAS, PRKCE, PRKCD, SRC, TRPV2, PTGER4, ASIC1, ASIC3, IL1RAP, PLA2G6, ADCY3, ADCY4, ADCY5, ADCY7, ADCY9, PLCG1, PLCG2, ITPR1, ITPR2, ITPR3, PRKCA, PRKCB, PRKCH, PRKCQ, MAP2K3, MAP2K6, HTR2B, PLA2G4B, PLA2G4C, JMJD7, PLCB1, PLCB2, PLCB3, PRKACA, PRKACB, CAMK2B, CAMK2D, CAMK2G, MAPK14, MAPK8, MAPK11, MAPK9, MAPK10, MAPK13, MAPK12, PIK3CA, PIK3CB, PIK3CD, PIK3R1, PIK3R3, PPP1CA,…	4.104559685	180	4.064428156	-0.013109249	0.040131529	0.900950829	0.999233677	NA	NA	NA	Transcriptomics	Inflammatory Mediator Regulation Of Trp Channels	X19O2NoCyA - X1O2NoCyA	0.045298911	0.000332937
Regulation Of Actin Cytoskeleton	477	WASF2, WASF1, APC, WASL, ABI2, NCKAP1, BAIAP2, GSN, VCL, PXN, SLC9A1, MYLK, GIT1, ENAH, DIAPH3, CDC42, RHOA, ARHGAP35, ARHGEF6, GNG12, CRK, BCAR1, PTK2, SRC, FN1, F2R, CXCR4, BRK1, ACTR2, ACTR3, ARPC5, ARPC4, ARPC3, ARPC2, LIMK1, LIMK2, PIKFYVE, DIAPH1, DIAPH2, RDX, MSN, PPP1R12A, PPP1R12B, PPP1R12C, MYL2, MYL5, MYLPF, ROCK1, ROCK2, PAK1, PAK2, PAK4, ARHGEF7, RAC1, RAC2, RAC3, ARHGEF12, ARHGEF1, …	4.780310631	477	4.764622866	-0.005217124	0.015687765	0.935715561	0.999233677	NA	NA	NA	Transcriptomics	Regulation Of Actin Cytoskeleton	X19O2NoCyA - X1O2NoCyA	0.028856148	0.000332937
Insulin Signaling Pathway	336	TSC1, INPP5A, IKBKB, PTPN1, ELK1, FASN, LIPE, PKLR, EIF4EBP1, FOXO1, EIF4E, TRIP10, INSR, GRB2, BAD, TSC2, G6PC, MTOR, PDE3B, EXOC7, PPARGC1A, SORBS1, RHEB, RHOQ, GSK3B, RAPGEF1, CRK, PDPK1, INPPL1, RPS6, RPTOR, SREBF1, SH2B2, SOCS1, SOCS4, PPP1R3F, ACACA, ACACB, HRAS, KRAS, NRAS, MAP2K1, MAP2K2, SHC1, SHC4, BRAF, RAF1, ARAF, PRKCZ, PRKCI, CBL, CBLB, IRS1, IRS2, MAPK8, MAPK9, MAPK10, MKNK2, MKNK1…	5.260309307	336	5.233603047	-0.011069594	0.02670626	0.885387142	0.999233677	NA	NA	NA	Transcriptomics	Insulin Signaling Pathway	X19O2NoCyA - X1O2NoCyA	0.052866789	0.000332937
Insulin Secretion	99	KCNJ11, GNAS, FFAR1, RIMS2, STX1A, VAMP2, ITPR3, PCLO, RAB3A, ADCY3, ADCY4, ADCY5, ADCY7, ADCY9, GNA11, PRKCA, PRKCB, CREB1, ATF2, ATF4, CREB3, CREB5, ATF6B, PLCB1, PLCB2, PLCB3, PRKACA, PRKACB, CREB3L4, CREB3L2, CAMK2B, CAMK2D, CAMK2G	4.033569908	99	3.94446188	-0.033738331	0.089108029	0.813021685	0.999233677	NA	NA	NA	Transcriptomics	Insulin Secretion	X19O2NoCyA - X1O2NoCyA	0.089897871	0.000332937
Gnrh Signaling Pathway	210	LHB, CDC42, ATF4, MAPK7, MMP14, GNRHR, GNAS, SRC, ELK1, RAF1, GRB2, EGFR, HBEGF, PTK2B, JUN, MAP3K1, EGR1, PRKCA, PRKCB, PRKCD, ADCY3, ADCY4, ADCY5, ADCY7, ADCY9, MAP2K3, MAP2K6, MAP3K2, MAP3K3, MAP3K4, ITPR1, ITPR2, ITPR3, GNA11, MAP2K1, MAP2K2, HRAS, KRAS, NRAS, MAP2K4, MAP2K7, PLCB1, PLCB2, PLCB3, CAMK2B, CAMK2D, CAMK2G, MAPK14, MAPK11, MAPK13, MAPK12, PLA2G4B, PLA2G4C, JMJD7, CALM1, CALM2, CA…	4.306996957	210	4.260182235	-0.016191995	0.046814722	0.868319437	0.999233677	NA	NA	NA	Transcriptomics	Gnrh Signaling Pathway	X19O2NoCyA - X1O2NoCyA	0.061320477	0.000332937
Ovarian Steroidogenesis	66	GNAS, INSR, IGF1R, LDLR, ALOX5, BMP6, SCARB1, LHB, ADCY3, ADCY4, ADCY5, ADCY7, ADCY9, HSD17B1, HSD17B7, PRKACA, PRKACB, ACOT2, ACOT1, PLA2G4B, PLA2G4C, JMJD7	3.524001959	66	3.51654406	-0.002678272	0.007457899	0.987793314	0.999233677	NA	NA	NA	Transcriptomics	Ovarian Steroidogenesis	X19O2NoCyA - X1O2NoCyA	0.005333918	0.000332937
Progesterone-Mediated Oocyte Maturation	240	IGF1R, CCNB1, CDK1, KRAS, PDE3B, BUB1, PLK1, MAP2K1, CDK2, AURKA, STK10, KIF22, FZR1, PKMYT1, ADCY3, ADCY4, ADCY5, ADCY7, ADCY9, APC2, MAD2L2, CDC25B, CDC25C, CDC25A, BRAF, RAF1, ARAF, CPEB2, CPEB3, CPEB1, CPEB4, PIK3CA, PIK3CB, PIK3CD, PIK3R1, PIK3R3, AKT1, AKT2, ANAPC10, ANAPC16, CDC26, ANAPC13, ANAPC15, ANAPC2, ANAPC4, ANAPC5, ANAPC7, ANAPC11, ANAPC1, CDC23, CDC16, CDC27, MAD2L1, MAD1L1, HSP90…	5.243251956	240	5.20686673	-0.014630699	0.036385227	0.87254443	0.999233677	NA	NA	NA	Transcriptomics	Progesterone-Mediated Oocyte Maturation	X19O2NoCyA - X1O2NoCyA	0.05921245	0.000332937
Estrogen Signaling Pathway	207	GPER1, SRC, HBEGF, EGFR, RAF1, PRKCD, NOS3, GRB2, GNAS, GRM1, BCL2, EBAG9, CTSD, RARA, ESR1, ESR2, FOS, JUN, SP1, HRAS, KRAS, NRAS, MAP2K1, MAP2K2, CREB1, ATF2, ATF4, CREB3, CREB5, ATF6B, ADCY3, ADCY4, ADCY5, ADCY7, ADCY9, SHC1, SHC4, ITPR1, ITPR2, ITPR3, NCOA1, NCOA2, NCOA3, PRKACA, PRKACB, MAPK1, MAPK3, CREB3L4, CREB3L2, PLCB1, PLCB2, PLCB3, GABBR1, PIK3CA, PIK3CB, PIK3CD, PIK3R1, PIK3R3, AKT1,…	4.758058605	207	4.701962062	-0.02060004	0.056096543	0.833561469	0.999233677	NA	NA	NA	Transcriptomics	Estrogen Signaling Pathway	X19O2NoCyA - X1O2NoCyA	0.079062369	0.000332937
Melanogenesis	189	DCT, ASIP, EP300, GNAS, PRKCB, GSK3B, CTNNB1, MC1R, RAF1, FZD2, FZD3, FZD6, TCF7, TCF7L1, TCF7L2, LEF1, CREB1, CREB3, ADCY3, ADCY4, ADCY5, ADCY7, ADCY9, PRKCA, WNT3, WNT4, WNT6, MAP2K1, MAP2K2, HRAS, KRAS, NRAS, DVL1, DVL2, DVL3, PRKACA, PRKACB, CAMK2B, CAMK2D, CAMK2G, CALM1, CALM2, CALM3, CALML4, GNAI2, GNAI3, FZD5, FZD1, FZD8, PLCB1, PLCB2, PLCB3, CREBBP, CREB3L4, CREB3L2, WNT5A, WNT8B, WNT10B,…	3.928965932	189	3.90516767	-0.007701333	0.023798261	0.940350024	0.999233677	NA	NA	NA	Transcriptomics	Melanogenesis	X19O2NoCyA - X1O2NoCyA	0.02671046	0.000332937
Prolactin Signaling Pathway	150	RAF1, JAK2, SRC, GRB2, FOXO3, GALT, TNFSF11, IRF1, CCND2, CCND1, GSK3B, FOS, MAP2K1, MAP2K2, HRAS, KRAS, NRAS, STAT1, STAT3, STAT5A, STAT5B, SHC1, SHC4, SOCS1, SOCS4, SOCS5, ESR1, ESR2, LHB, NFKB1, RELA, AKT1, AKT2, PIK3CA, PIK3CB, PIK3CD, PIK3R1, PIK3R3, MAPK1, MAPK3, SOS1, SOS2, MAPK8, MAPK9, MAPK10, MAPK14, MAPK11, MAPK13, MAPK12, SOCS7	4.523262638	150	4.486725799	-0.015001911	0.03653684	0.896360638	0.999233677	NA	NA	NA	Transcriptomics	Prolactin Signaling Pathway	X19O2NoCyA - X1O2NoCyA	0.047517223	0.000332937
Thyroid Hormone Synthesis	108	TSHR, GNAS, TG, SLC5A5, SLC26A4, TTF1, TTF2, HSPA5, CANX, PDIA4, GSR, HSP90B1, ADCY3, ADCY4, ADCY5, ADCY7, ADCY9, PRKCA, PRKCB, CREB1, ATF2, ATF4, CREB3, CREB5, ATF6B, ITPR1, ITPR2, ITPR3, PRKACA, PRKACB, PLCB1, PLCB2, PLCB3, DUOX1, CREB3L4, CREB3L2	4.779234873	108	4.72447368	-0.018033553	0.054761193	0.895365222	0.999233677	NA	NA	NA	Transcriptomics	Thyroid Hormone Synthesis	X19O2NoCyA - X1O2NoCyA	0.047999779	0.000332937
Thyroid Hormone Signaling Pathway	288	ITGAV, PDPK1, CTNNB1, GSK3B, RAF1, STAT1, THRA, MTOR, RCAN1, HIF1A, TP53, ESR1, RCAN2, SLC2A1, TBC1D4, PFKFB2, SLC9A1, DIO2, NCOR1, SIN3A, EP300, MED1, MDM2, TSC2, RHEB, BAD, FOXO1, CASP9, SRC, WNT4, CCND1, MYC, PRKCA, PRKCB, PLCG1, PLCG2, HRAS, KRAS, NRAS, MAP2K1, MAP2K2, RXRA, RXRB, HDAC3, NCOA1, NCOA2, NCOA3, MED4, MED12, MED13, MED14, MED16, MED17, MED24, MED27, MED30, NOTCH1, NOTCH2, NOTCH4,…	5.39897101	288	5.3575766	-0.015946772	0.041394411	0.848230608	0.999233677	NA	NA	NA	Transcriptomics	Thyroid Hormone Signaling Pathway	X19O2NoCyA - X1O2NoCyA	0.071486061	0.000332937
Adipocytokine Signaling Pathway	162	PTPN11, G6PC, ACACB, PRKCQ, LEPR, TNFRSF1B, STAT3, MTOR, TRAF2, TNFRSF1A, PPARGC1A, TRADD, JAK2, TNF, PPARA, NFKB1, RELA, NFKBIB, NFKBIA, NFKBIE, CPT1A, CPT1B, CPT1C, STK11, CAMKK2, RXRA, RXRB, SLC2A1, IKBKB, IKBKG, IRS1, IRS2, G6PC3, PCK1, PCK2, ACSL1, ACSL3, ACSL4, ACSBG1, ACSL5, ACSBG2, PRKAG2, PRKAA1, PRKAB1, PRKAB2, PRKAG1, ADIPOR1, ADIPOR2, CHUK, MAPK8, MAPK9, MAPK10, AKT1, AKT2	4.303780241	162	4.273363184	-0.012715186	0.030417057	0.908717819	0.999233677	NA	NA	NA	Transcriptomics	Adipocytokine Signaling Pathway	X19O2NoCyA - X1O2NoCyA	0.041570956	0.000332937
Oxytocin Signaling Pathway	306	MYLK, GNAS, OXTR, RAF1, EEF2K, EEF2, NOS3, RHOA, CAMKK2, MAP2K5, MAPK7, RGS2, RCAN1, JUN, FOS, MEF2C, CCND1, ELK1, CD38, TRPM2, SRC, EGFR, CDKN1A, NPPA, ITPR1, ITPR2, ITPR3, ADCY3, ADCY4, ADCY5, ADCY7, ADCY9, PRKCA, PRKCB, HRAS, KRAS, NRAS, MAP2K1, MAP2K2, CAMK1, CAMK4, MYL6, ROCK1, ROCK2, PPP1R12A, PPP1R12B, PPP1R12C, CACNB1, CACNB2, CACNB3, CACNB4, CACNA2D2, CACNA2D4, NFATC1, NFATC2, NFATC3, NF…	4.274059943	306	4.239288657	-0.010688035	0.034771285	0.894578581	0.999233677	NA	NA	NA	Transcriptomics	Oxytocin Signaling Pathway	X19O2NoCyA - X1O2NoCyA	0.048381504	0.000332937
Glucagon Signaling Pathway	210	GNAS, CRTC2, SIK2, EP300, PPARGC1A, G6PC, FOXO1, PRMT1, SIK1, PDE3B, PFKFB1, SIRT1, PKM, PPARA, CREB1, ATF2, ATF4, CREB3, CREB5, PPP4C, CPT1A, CPT1B, CPT1C, ACACA, ACACB, ITPR1, ITPR2, ITPR3, PFKL, PFKM, PFKP, PRKACA, PRKACB, GYS1, GYS2, PYGB, PYGL, PYGM, PLCB1, PLCB2, PLCB3, CREB3L4, CREB3L2, PPP4R3B, CREBBP, PCK1, PCK2, G6PC3, AKT1, AKT2, PHKA2, PHKB, PHKG1, PHKG2, CALM1, CALM2, CALM3, CALML4, …	4.884423297	210	4.837757885	-0.017209607	0.046665412	0.85956813	0.999233677	NA	NA	NA	Transcriptomics	Glucagon Signaling Pathway	X19O2NoCyA - X1O2NoCyA	0.065719695	0.000332937
Regulation Of Lipolysis In Adipocytes	90	GNAS, LIPE, AQP7, MGLL, PNPLA2, ABHD5, INSR, PDE3B, TSHR, NPPA, ADCY3, ADCY4, ADCY5, ADCY7, ADCY9, ADRB2, PRKG2, IRS1, IRS2, PRKACA, PRKACB, GNAI2, GNAI3, PIK3CA, PIK3CB, PIK3CD, PIK3R1, PIK3R3, AKT1, AKT2	3.977532838	90	3.947256705	-0.010464923	0.030276133	0.944197681	0.999233677	NA	NA	NA	Transcriptomics	Regulation Of Lipolysis In Adipocytes	X19O2NoCyA - X1O2NoCyA	0.02493707	0.000332937
Renin Secretion	99	GNAS, ORAI1, PRKG2, CREB1, CTSB, ACE, KCNMA1, KCNJ2, NPPA, ADCY5, ADRB2, ITPR1, ITPR2, ITPR3, PDE3B, PTGER4, PRKACA, PRKACB, GNAI2, GNAI3, PLCB1, PLCB2, PLCB3, PDE1A, PDE1B, CALM1, CALM2, CALM3, CALML4, PPP3CA, PPP3CB, PPP3CC, PPP3R1	3.910558895	99	3.904325928	-0.00193838	0.006232967	0.98912674	0.999233677	NA	NA	NA	Transcriptomics	Renin Secretion	X19O2NoCyA - X1O2NoCyA	0.004748057	0.000332937
Aldosterone Synthesis And Secretion	141	GNAS, NR4A2, NR4A1, ORAI1, LDLR, SCARB1, LIPE, ATF1, NPPA, ITPR1, ITPR2, ITPR3, KCNK9, GNA11, CREB1, ATF2, ATF4, CREB3, CREB5, ATF6B, ADCY3, ADCY4, ADCY5, ADCY7, ADCY9, PRKCA, PRKCB, PRKCE, CAMK1, CAMK4, PLCB1, PLCB2, PLCB3, CREB3L4, CREB3L2, CALM1, CALM2, CALM3, CALML4, PRKD3, PRKD2, CAMK1D, CAMK2B, CAMK2D, CAMK2G, PRKACA, PRKACB	4.687779985	141	4.614861111	-0.026087014	0.072918874	0.826697503	0.999233677	NA	NA	NA	Transcriptomics	Aldosterone Synthesis And Secretion	X19O2NoCyA - X1O2NoCyA	0.082653374	0.000332937
Relaxin Signaling Pathway	252	NFKBIA, NOS3, PRKCZ, ADCY5, GNAS, TGFB1, SMAD2, ACTA2, SRC, RAF1, PRKCA, TGFBR1, TGFBR2, EGFR, GRB2, NFKB1, RELA, GNB1, GNB2, GNB3, GNB4, GNB5, GNG2, GNG3, GNG5, GNG7, GNG10, GNG12, GNGT2, CREB1, ATF2, ATF4, CREB3, CREB5, ATF6B, VEGFA, VEGFB, ADCY3, ADCY4, ADCY7, ADCY9, HRAS, KRAS, NRAS, MAP2K1, MAP2K2, SHC1, SHC4, JUN, FOS, MAP2K4, MAP2K7, AKT1, AKT2, MAPK1, MAPK3, PIK3CA, PIK3CB, PIK3CD, PIK3R1…	4.5958564	252	4.561298799	-0.013130809	0.034557601	0.882576298	0.999233677	NA	NA	NA	Transcriptomics	Relaxin Signaling Pathway	X19O2NoCyA - X1O2NoCyA	0.05424774	0.000332937
Cortisol Synthesis And Secretion	90	GNAS, ORAI1, LDLR, SCARB1, NCEH1, NR4A1, SP1, PBX1, ITPR1, ITPR2, ITPR3, GNA11, CREB1, ATF2, ATF4, CREB3, CREB5, ATF6B, ADCY3, ADCY4, ADCY5, ADCY7, ADCY9, PLCB1, PLCB2, PLCB3, CREB3L4, CREB3L2, PRKACA, PRKACB	4.646109867	90	4.580248903	-0.02741836	0.065860964	0.85485523	0.999233677	NA	NA	NA	Transcriptomics	Cortisol Synthesis And Secretion	X19O2NoCyA - X1O2NoCyA	0.068107427	0.000332937
Parathyroid Hormone Synthesis, Secretion And Action	210	GNAS, PTHLH, VDR, MAP2K1, EGFR, RHOA, SLC9A3R1, CYP27B1, TNFSF11, BCL2, CDKN1A, FOS, JUND, BGLAP, RUNX2, NR4A2, SP1, FGFR1, EGR1, HBEGF, NACA, ITPR1, ITPR2, ITPR3, GNA11, ADCY3, ADCY4, ADCY5, ADCY7, ADCY9, ARAF, BRAF, RAF1, PRKCA, PRKCB, MMP14, MMP15, MMP24, MMP25, GNA12, GNA13, ARHGEF1, ARHGEF11, CREB1, ATF2, CREB3, ATF4, CREB5, ATF6B, MEF2A, MEF2C, MEF2D, PLCB1, PLCB2, PLCB3, PRKACA, PRKACB, GN…	4.071730413	210	4.029394582	-0.014087496	0.042335831	0.885543176	0.999233677	NA	NA	NA	Transcriptomics	Parathyroid Hormone Synthesis, Secretion And Action	X19O2NoCyA - X1O2NoCyA	0.052790259	0.000332937
Gnrh Secretion	105	KISS1R, GPER1, ESR2, RAF1, GNA11, ITPR1, ITPR2, ITPR3, PRKCA, PRKCB, HRAS, KRAS, NRAS, MAP2K1, MAP2K2, KCNJ11, TRPC1, KCNN3, KCNN4, PLCB1, PLCB2, PLCB3, PIK3CA, PIK3CB, PIK3CD, PIK3R1, PIK3R3, AKT1, AKT2, MAPK1, MAPK3, ARRB2, GNRH1, GNRH2, GABBR1	4.643701545	105	4.591261306	-0.021616035	0.052440238	0.87496437	0.999233677	NA	NA	NA	Transcriptomics	Gnrh Secretion	X19O2NoCyA - X1O2NoCyA	0.058009632	0.000332937
Type Ii Diabetes Mellitus	81	IRS1, INSR, IKBKB, PRKCZ, TNF, MTOR, KCNJ11, PKLR, SOCS1, SOCS4, PRKCE, PRKCD, IRS2, CACNA1A, PKM, PIK3CA, PIK3CB, PIK3CD, PIK3R1, PIK3R3, MAPK1, MAPK3, MAPK8, MAPK9, MAPK10, HK1, HK2	4.964192509	81	4.961755749	-0.000905527	0.00243676	0.995355706	0.999233677	NA	NA	NA	Transcriptomics	Type Ii Diabetes Mellitus	X19O2NoCyA - X1O2NoCyA	0.00202169	0.000332937
Insulin Resistance	243	TNF, TNFRSF1A, IKBKB, MTOR, INSR, IRS1, GSK3B, TBC1D4, PPP2R4, STAT3, CPT1B, NFKBIA, PRKCB, NOS3, PRKCZ, IRS2, PRKCE, ACACB, SLC27A5, MLX, PPARGC1B, FOXO1, G6PC, PPARGC1A, TRIB3, FAS, PDPK1, PTEN, OGT, CRTC2, CPT1A, SREBF1, PPARA, PRKCQ, PRKCD, NFKB1, RELA, PTPN1, PTPN11, NR1H3, NR1H2, CREB1, CREB3, CREB5, MAPK8, MAPK9, MAPK10, RPS6KB1, RPS6KB2, PIK3CA, PIK3CB, PIK3CD, PIK3R1, PIK3R3, AKT1, AKT2,…	4.802777797	243	4.748489155	-0.024247409	0.054288641	0.788652082	0.999233677	NA	NA	NA	Transcriptomics	Insulin Resistance	X19O2NoCyA - X1O2NoCyA	0.103114546	0.000332937
Non-Alcoholic Fatty Liver Disease	183	MLX, PKLR, TNF, CASP8, BID, CASP3, CASP7, BAX, EIF2AK3, EIF2S1, BCL2L11, ATF4, DDIT3, CYP2E1, TGFB1, ERN1, TRAF2, IKBKB, MAP3K5, CDC42, RAC1, MAP3K11, ITCH, XBP1, LEPR, NR1H3, RXRA, INSR, CEBPA, TNFRSF1A, SREBF1, PPARA, CYCS, FAS, IRS1, IRS2, NFKB1, RELA, GSK3A, GSK3B, FOS, JUN, IL1B, AKT1, AKT2, MLXIP, PIK3CA, PIK3CB, PIK3CD, PIK3R1, PIK3R3, PRKAG2, PRKAA1, PRKAB1, PRKAB2, PRKAG1, ADIPOR1, ADIPO…	4.787668111	183	4.740180171	-0.019854619	0.04748794	0.848736404	0.999233677	NA	NA	NA	Transcriptomics	Non-Alcoholic Fatty Liver Disease	X19O2NoCyA - X1O2NoCyA	0.07122717	0.000332937
Age-Rage Signaling Pathway In Diabetic Complications	213	AGER, PRKCB, EGR1, TGFBR1, TGFBR2, SMAD4, TNF, ICAM1, JUN, JAK2, CCND1, CDK4, BAX, BCL2, CASP3, DIAPH1, NOS3, FOXO1, STAT3, PIM1, NFATC1, TGFB1, CDKN1B, FN1, NOX1, RELA, NFKB1, HRAS, KRAS, NRAS, TGFB3, SMAD2, SMAD3, IL1B, STAT5A, STAT5B, STAT1, RAC1, CDC42, VEGFA, VEGFB, PRKCA, PRKCD, PRKCE, PRKCZ, PLCG1, PLCG2, CYBB, MAPK8, MAPK9, MAPK10, MAPK14, MAPK11, MAPK13, MAPK12, MAPK1, MAPK3, AKT1, AKT2,…	4.54940099	213	4.529058829	-0.008159397	0.020342161	0.93280227	0.999233677	NA	NA	NA	Transcriptomics	Age-Rage Signaling Pathway In Diabetic Complications	X19O2NoCyA - X1O2NoCyA	0.030210406	0.000332937
Cushing Syndrome	300	GNAS, ORAI1, LDLR, SCARB1, NCEH1, NR4A1, SP1, PBX1, APC, CTNNB1, GSK3B, EGFR, USP8, CCND1, CDKN1A, RB1, CDK2, CDKN1B, CDKN2B, CDKN2A, AHR, ARNT, AIP, CDKN2C, MEN1, ARMC5, BRAF, FH, ITPR1, ITPR2, ITPR3, GNA11, CREB1, ATF2, ATF4, CREB3, CREB5, ATF6B, ADCY3, ADCY4, ADCY5, ADCY7, ADCY9, AXIN1, AXIN2, FZD2, FZD3, FZD6, TCF7, TCF7L1, TCF7L2, LEF1, CRHR2, CDK4, CDK6, E2F1, E2F2, E2F3, RBBP5, WDR5, RAP1A…	4.288280119	300	4.26436172	-0.008729953	0.0239184	0.915122164	0.999233677	NA	NA	NA	Transcriptomics	Cushing Syndrome	X19O2NoCyA - X1O2NoCyA	0.038520926	0.000332937
Growth Hormone Synthesis, Secretion And Action	249	RAF1, GHRHR, GNAS, GHRL, JAK2, MTOR, GSK3B, FOS, JUNB, PTK2, BCAR1, CRK, MAP3K1, GRB2, EP300, ITPR1, ITPR2, ITPR3, PLCG1, PLCG2, GNA11, ADCY3, ADCY4, ADCY5, ADCY7, ADCY9, ADCY10, MAP2K1, MAP2K2, PRKCA, PRKCB, CREB1, ATF2, ATF4, CREB3, CREB5, ATF6B, HRAS, KRAS, NRAS, IRS1, IRS2, SOCS1, STAT1, STAT3, STAT5A, STAT5B, SSTR2, SSTR3, SHC1, SHC4, MAP2K3, MAP2K4, MAP2K6, PLCB1, PLCB2, PLCB3, MAPK1, MAPK3…	4.816965587	249	4.771070605	-0.018642696	0.045894982	0.835474068	0.999233677	NA	NA	NA	Transcriptomics	Growth Hormone Synthesis, Secretion And Action	X19O2NoCyA - X1O2NoCyA	0.078067026	0.000332937
Alcoholic Liver Disease	285	MYD88, TRAF3, MAP3K7, IRAK1, TIRAP, IL1B, TBK1, TRAF6, IKBKE, NFKBIA, TNF, IRF3, LY96, TLR4, IRAK4, SIRT1, PPARGC1A, CAMKK2, ACACA, FASN, SCD, ACACB, MLYCD, CASP3, CASP8, RIPK1, TRADD, FADD, TNFRSF1A, MAP3K14, MAP3K5, CYP2E1, CCND1, CTNNB1, GSK3B, C5, C5AR1, IL17RA, IL17RC, C2, CPT1A, ACADVL, ACADM, TAB1, TAB2, TICAM1, SREBF1, FAS, TAB3, PPARA, NFKB1, RELA, CPT1B, CPT1C, MAP2K4, MAP2K7, IKBKB, IK…	4.24094979	285	4.207298162	-0.013837799	0.033651629	0.868860052	0.999233677	NA	NA	NA	Transcriptomics	Alcoholic Liver Disease	X19O2NoCyA - X1O2NoCyA	0.06105017	0.000332937
Type I Diabetes Mellitus	30	ICA1, CD28, IFNG, PRF1, TNF, LTA, HSPD1, FAS, CD80, CD86	2.501243199	30	2.492147185	-0.002881356	0.009096014	0.991143422	0.999233677	NA	NA	NA	Transcriptomics	Type I Diabetes Mellitus	X19O2NoCyA - X1O2NoCyA	0.003863497	0.000332937
Maturity Onset Diabetes Of The Young	21	HES1, FOXA3, PKLR, NR5A2, HHEX, BHLHA15, MNX1	0.842212392	21	0.880807589	0.034110889	-0.038595197	0.913607731	0.999233677	NA	NA	NA	Transcriptomics	Maturity Onset Diabetes Of The Young	X19O2NoCyA - X1O2NoCyA	0.039240234	0.000332937
Aldosterone-Regulated Sodium Reabsorption	63	SGK1, NR3C2, KRAS, NEDD4L, HSD11B2, INSR, IRS1, PDPK1, KCNJ1, SFN, SCNN1A, SCNN1B, ATP1A1, ATP1A3, ATP1B1, ATP1B3, PIK3CA, PIK3CB, PIK3CD, PIK3R1, PIK3R3	4.035085472	63	4.013189377	-0.007735907	0.021896095	0.965444056	0.999233677	NA	NA	NA	Transcriptomics	Aldosterone-Regulated Sodium Reabsorption	X19O2NoCyA - X1O2NoCyA	0.015272887	0.000332937
Endocrine And Other Factor-Regulated Calcium Reabsorption	63	VDR, RAB11A, ESR1, GNAS, PRKCA, PRKCB, ADCY9, SLC8A1, ATP2B1, ATP2B2, ATP2B4, PLCB1, PLCB2, PLCB3, KLK1, PRKACA, PRKACB, ATP1A1, ATP1A3, ATP1B1, ATP1B3	4.118362566	63	4.086573989	-0.010379539	0.031788577	0.953656055	0.999233677	NA	NA	NA	Transcriptomics	Endocrine And Other Factor-Regulated Calcium Reabsorption	X19O2NoCyA - X1O2NoCyA	0.020608229	0.000332937
Vasopressin-Regulated Water Reabsorption	51	AVPR2, GNAS, AQP3, STX4, VAMP2, NSF, ADCY3, ADCY9, CREB1, CREB3, CREB5, PRKACA, PRKACB, CREB3L4, CREB3L2, ARHGDIA, ARHGDIB	5.381060987	51	5.332797242	-0.019336564	0.048263745	0.921929574	0.999233677	NA	NA	NA	Transcriptomics	Vasopressin-Regulated Water Reabsorption	X19O2NoCyA - X1O2NoCyA	0.035302253	0.000332937
Proximal Tubule Bicarbonate Reclamation	27	SLC9A3, SLC25A10, MDH1, GLS2, GLS, GLUD1, GLUD2, PCK1, PCK2	4.062456757	27	4.032501299	-0.009702914	0.029955459	0.971693962	0.999233677	NA	NA	NA	Transcriptomics	Proximal Tubule Bicarbonate Reclamation	X19O2NoCyA - X1O2NoCyA	0.012470496	0.000332937
Salivary Secretion	96	SLC12A2, GNAS, VAMP2, RYR3, KCNN4, KCNMA1, SLC4A2, SLC9A1, CAMP, ADRB2, ADCY3, ADCY4, ADCY5, ADCY7, ADCY9, ITPR1, ITPR2, ITPR3, PRKCA, PRKCB, PRKG2, CD38, BST1, PRKACA, PRKACB, PLCB1, PLCB2, PLCB3, CALM1, CALM2, CALM3, CALML4	4.209258043	96	4.168263351	-0.013407159	0.040994693	0.926102238	0.999233677	NA	NA	NA	Transcriptomics	Salivary Secretion	X19O2NoCyA - X1O2NoCyA	0.033341066	0.000332937
Gastric Acid Secretion	105	GNAS, SSTR2, MYLK, EZR, ADCY3, ADCY4, ADCY5, ADCY7, ADCY9, ITPR1, ITPR2, ITPR3, PRKCA, PRKCB, KCNJ1, KCNJ2, PRKACA, PRKACB, PLCB1, PLCB2, PLCB3, GNAI2, GNAI3, ACTB, ACTG1, CALM1, CALM2, CALM3, CALML4, MYLK4, MYLK2, MYLK3, CAMK2B, CAMK2D, CAMK2G	4.505358736	105	4.45753886	-0.012933248	0.047819876	0.925217587	0.999233677	NA	NA	NA	Transcriptomics	Gastric Acid Secretion	X19O2NoCyA - X1O2NoCyA	0.033756121	0.000332937
Pancreatic Secretion	75	SLC12A2, KCNMA1, SLC9A1, SLC4A2, TPCN2, CEL, TRPC1, GNAS, RHOA, RAC1, ITPR1, ITPR2, ITPR3, PRKCA, PRKCB, CD38, BST1, ADCY3, ADCY4, ADCY5, ADCY7, ADCY9, PLCB1, PLCB2, PLCB3	4.319320655	75	4.271086082	-0.015644123	0.048234573	0.923770354	0.999233677	NA	NA	NA	Transcriptomics	Pancreatic Secretion	X19O2NoCyA - X1O2NoCyA	0.034435979	0.000332937
Carbohydrate Digestion And Absorption	45	SLC2A5, SLC37A4, G6PC, TAS1R3, PRKCB, PIK3CA, PIK3CB, PIK3CD, PIK3R1, PIK3R3, AKT1, AKT2, PLCB1, PLCB2, PLCB3	4.604975915	45	4.578053838	-0.011883267	0.026922077	0.955049615	0.999233677	NA	NA	NA	Transcriptomics	Carbohydrate Digestion And Absorption	X19O2NoCyA - X1O2NoCyA	0.019974066	0.000332937
Protein Digestion And Absorption	27	SLC7A8, SLC38A2, SLC7A7, SLC15A1, SLC1A5, SLC3A1, SLC3A2, SLC9A3, SLC16A10	3.208903654	27	3.162625859	-0.017073079	0.046277795	0.950736456	0.999233677	NA	NA	NA	Transcriptomics	Protein Digestion And Absorption	X19O2NoCyA - X1O2NoCyA	0.021939853	0.000332937
Fat Digestion And Absorption	27	ABCA1, SCARB1, GOT2, DGAT1, DGAT2, AGPAT1, AGPAT2, PLPP1, PLPP3	4.113557082	27	4.096380078	-0.006804483	0.017177004	0.980224996	0.999233677	NA	NA	NA	Transcriptomics	Fat Digestion And Absorption	X19O2NoCyA - X1O2NoCyA	0.008674227	0.000332937
Bile Secretion	78	SLC9A1, SLC4A2, GNAS, EPHX1, ABCC2, ABCC4, ABCB4, ABCB1, SLC2A1, SLC27A5, BAAT, SLC9A3, SLC4A5, RXRA, SCARB1, LDLR, HMGCR, NCEH1, SLC51A, ADCY3, ADCY4, ADCY5, ADCY7, ADCY9, PRKACA, PRKACB	3.375536617	78	3.371188288	-0.001418719	0.004348329	0.99292173	0.999233677	NA	NA	NA	Transcriptomics	Bile Secretion	X19O2NoCyA - X1O2NoCyA	0.003084985	0.000332937
Vitamin Digestion And Absorption	27	LMBRD1, ABCC1, MMACHC, SLC5A6, SLC23A1, SLC19A1, BTD, SCARB1, SLC46A1	4.244192448	27	4.168584718	-0.032519901	0.07560773	0.90656942	0.999233677	NA	NA	NA	Transcriptomics	Vitamin Digestion And Absorption	X19O2NoCyA - X1O2NoCyA	0.042598934	0.000332937
Mineral Absorption	66	VDR, SLC46A1, CYBRD1, SLC11A2, TF, SLC31A1, SLC30A1, COPA, ATOX1, SLC26A6, SLC9A3, CLCN2, ATP2B1, ATP2B2, ATP2B4, SLC8A1, MT1F, MT1G, MT1X, MT2A, SLC34A3, SLC34A1	2.436100244	66	2.425311351	-0.004386685	0.010788893	0.979894482	0.999233677	NA	NA	NA	Transcriptomics	Mineral Absorption	X19O2NoCyA - X1O2NoCyA	0.008820688	0.000332937
Cholesterol Metabolism	84	APOE, LPA, ABCA1, NCEH1, LDLR, APOC1, LCAT, PLTP, CETP, LIPG, SCARB1, SORT1, LDLRAP1, MYLIP, LIPA, STARD3, NPC1, OSBPL5, NPC2, TSPO, LRPAP1, ANGPTL4, VAPA, VAPB, VDAC1, VDAC2, VDAC3, LRP1	3.615664651	84	3.616743107	0.000381346	-0.001078456	0.998035079	0.999233677	NA	NA	NA	Transcriptomics	Cholesterol Metabolism	X19O2NoCyA - X1O2NoCyA	0.000854194	0.000332937
Alzheimer Disease	762	PSENEN, NCSTN, TNF, CASP9, CASP3, APAF1, RYR3, HSD17B10, CDK5R1, CDK5, MAPT, FADD, CASP8, BID, EIF2AK3, ERN1, APOE, BAD, IDE, MME, APBB1, LRP1, GAPDH, NAE1, CASP7, GSK3B, IL1B, TRAF2, MAP3K5, MTOR, ATG13, RB1CC1, ATG101, AMBRA1, PIK3R4, PIK3C3, MAP2K7, EIF2S1, ATF4, TUBB, NRBF2, APC, CTNNB1, CSNK1E, AGER, CSF1, TNFRSF1A, INSR, EIF2AK2, MCU, PPID, XBP1, PSEN1, DDIT3, SLC11A2, CYCS, ATF6, ATG14, PS…	5.13115648	762	5.108680231	-0.008571493	0.022476249	0.866758604	0.999233677	NA	NA	NA	Transcriptomics	Alzheimer Disease	X19O2NoCyA - X1O2NoCyA	0.062101838	0.000332937
Parkinson Disease	546	LRRK2, SNCAIP, PARK7, PINK1, UCHL1, HTRA2, CASP9, CASP3, APAF1, ADORA2A, ADCY5, EIF2AK3, ERN1, EIF2S1, ATF4, XBP1, DDIT3, HSPA5, PLCG1, MAPT, RYR3, TUBB, BAX, BCL2L1, TRAP1, TP53, DAXX, MAP3K5, NFE2L2, DUSP1, MCU, SOD1, CYCS, ATF6, KEAP1, UBB, UBC, UBE2L3, UBE2L6, NDUFV1, NDUFV2, NDUFV3, NDUFA1, NDUFA2, NDUFA3, NDUFA4, NDUFA5, NDUFA6, NDUFA7, NDUFA8, NDUFA9, NDUFA10, NDUFAB1, NDUFA11, NDUFA12, ND…	5.857370626	546	5.835216039	-0.008632742	0.022154587	0.886380492	0.999233677	NA	NA	NA	Transcriptomics	Parkinson Disease	X19O2NoCyA - X1O2NoCyA	0.052379811	0.000332937
Amyotrophic Lateral Sclerosis	678	SOD1, TNF, CASP1, CASP3, BAX, BAD, BCL2, BCL2L1, APAF1, CASP9, BID, DAXX, MAP3K5, MAP2K3, MAP2K6, PRPH, CCS, ALS2, DERL1, RAC1, RAB5A, TP53, PINK1, EIF2AK3, ERN1, EIF2S1, ATF4, XBP1, DDIT3, HSPA5, TUBB, TRAF2, MTOR, ATG13, RB1CC1, ATG101, AMBRA1, PIK3R4, NRBF2, PIK3C3, C9ORF72, RAB1A, WDR41, SMCR8, SQSTM1, TBK1, TANK, OPTN, TARDBP, HAP1, VDAC1, HDAC6, VAPB, VCP, CHCHD10, ITPR3, SIGMAR1, GLE1, MAT…	5.410943892	678	5.389189374	-0.008788568	0.021754518	0.871197771	0.999233677	NA	NA	NA	Transcriptomics	Amyotrophic Lateral Sclerosis	X19O2NoCyA - X1O2NoCyA	0.059883244	0.000332937
Huntington Disease	396	REST, RCOR1, SIN3A, HAP1, EP300, DLG4, ITPR1, TAF4, TFAM, NRF1, SOD2, SOD1, TBP, TP53, HIP1, IFT57, CASP8, CASP3, APAF1, CASP9, PPARGC1A, BAX, BBC3, SP1, ERN1, TRAF2, MAP3K5, MTOR, ATG13, RB1CC1, ATG101, AMBRA1, PIK3R4, NRBF2, PIK3C3, MAP2K7, MAP3K10, STX1A, TUBB, HTT, CYCS, ATG14, SDHA, SDHB, SDHC, SDHD, UQCRFS1, CYC1, GRIN1, CLTA, CLTB, CLTC, AP2B1, AP2M1, AP2S1, CREB1, CREB3, CREB5, ULK1, GRIA…	5.558057251	396	5.523668069	-0.014469453	0.034389182	0.838024417	0.999233677	NA	NA	NA	Transcriptomics	Huntington Disease	X19O2NoCyA - X1O2NoCyA	0.076743327	0.000332937
Spinocerebellar Ataxia	333	GRM1, RYR1, CACNA1A, SPTBN2, ATXN3, ERN1, TRAF2, MAP3K5, MTOR, ATG13, RB1CC1, ATG101, AMBRA1, PIK3R4, NRBF2, PIK3C3, ATXN10, OMA1, OPA1, KCNC3, CIC, ITPR1, KCND3, NOP56, VLDLR, TBP, SP1, NFYA, XBP1, MCU, KAT5, RORA, ATG14, TWNK, AFG3L2, GTF2B, CYCS, PRKCA, PRKCB, ITPR2, ITPR3, ULK1, GRIN1, GRIN2C, GRIN2D, GRIN3A, GRIN3B, PSMA6, PSMA2, PSMA4, PSMA7, PSMA5, PSMA1, PSMA3, PSMB6, PSMB7, PSMB3, PSMB2,…	5.347426398	333	5.322511561	-0.009859218	0.024914836	0.898859271	0.999233677	NA	NA	NA	Transcriptomics	Spinocerebellar Ataxia	X19O2NoCyA - X1O2NoCyA	0.046308298	0.000332937
Prion Disease	303	PRNP, LAMC1, STIP1, SOD1, BAX, FYN, EGR1, CCL5, NOTCH1, HSPA5, CASP9, CASP3, APAF1, EIF2AK3, BAD, EIF2S1, ATF4, MCU, DDIT3, TUBB, GSK3B, TNF, PRKCD, CYBA, NCF1, NCF2, NCF4, CYCS, CYBB, RYR1, RYR3, ITPR1, ITPR2, ITPR3, PSMA6, PSMA2, PSMA4, PSMA7, PSMA5, PSMA1, PSMA3, PSMB6, PSMB7, PSMB3, PSMB2, PSMB5, PSMB1, PSMB4, PSMC2, PSMC1, PSMC4, PSMC6, PSMC3, PSMC5, PSMD2, PSMD1, PSMD3, PSMD9, PSMD12, PSMD1…	5.91904883	303	5.885075809	-0.015164526	0.033973021	0.851589138	0.999233677	NA	NA	NA	Transcriptomics	Prion Disease	X19O2NoCyA - X1O2NoCyA	0.069769886	0.000332937
Pathways Of Neurodegeneration - Multiple Diseases	993	PRNP, BAD, TUBB, GSK3B, SOD1, BCL2, ALS2, RAC1, RAB5A, PINK1, MTOR, ATG13, RB1CC1, ATG101, AMBRA1, PIK3R4, NRBF2, PIK3C3, C9ORF72, RAB1A, WDR41, SMCR8, SQSTM1, TBK1, TANK, OPTN, VDAC1, TARDBP, FIG4, CHMP2B, SPG11, MCU, MAP3K5, EIF2AK3, ERN1, EIF2S1, ATF4, XBP1, DDIT3, HSPA5, TRAF2, HAP1, DLG4, STX1A, HIP1, IFT57, CASP8, LRRK2, HTRA2, CASP9, CASP3, APAF1, BAX, PARK7, BCL2L1, TRAP1, GRM1, ATXN3, VA…	5.032153584	993	5.007808006	-0.008926204	0.024345578	0.84208446	0.999233677	NA	NA	NA	Transcriptomics	Pathways Of Neurodegeneration - Multiple Diseases	X19O2NoCyA - X1O2NoCyA	0.074644347	0.000332937
Cocaine Addiction	90	DDC, GNAS, ADCY5, RGS9, JUN, FOSB, CDK5, DLG4, CDK5R1, GRM2, GRM3, NFKB1, RELA, CREB1, ATF2, ATF4, CREB3, CREB5, ATF6B, GRIN1, GRIN2C, GRIN2D, GRIN3A, GRIN3B, PRKACA, PRKACB, GNAI2, GNAI3, CREB3L4, CREB3L2	3.504701349	90	3.453830002	-0.01643152	0.050871347	0.912591132	0.999233677	NA	NA	NA	Transcriptomics	Cocaine Addiction	X19O2NoCyA - X1O2NoCyA	0.039723756	0.000332937
Amphetamine Addiction	129	DDC, GNAS, ADCY5, STX1A, FOS, FOSB, SIRT1, JUN, GRIN1, GRIN2C, GRIN2D, GRIN3A, GRIN3B, GRIA4, CAMK4, CREB1, ATF2, ATF4, CREB3, CREB5, ATF6B, PRKCA, PRKCB, CALM1, CALM2, CALM3, CALML4, CAMK2B, CAMK2D, CAMK2G, PRKACA, PRKACB, CREB3L4, CREB3L2, PPP1CA, PPP1CB, PPP1CC, PPP3CA, PPP3CB, PPP3CC, PPP3R1, HDAC1, HDAC2	4.507438769	129	4.483176548	-0.007430644	0.024262222	0.952388961	0.999233677	NA	NA	NA	Transcriptomics	Amphetamine Addiction	X19O2NoCyA - X1O2NoCyA	0.021185647	0.000332937
Morphine Addiction	96	GNAS, ADCY3, ADCY4, ADCY5, ADCY7, ADCY9, GNB1, GNB2, GNB3, GNB4, GNB5, GNG2, GNG3, GNG5, GNG7, GNG10, GNG12, GNGT2, CACNA1A, PRKCA, PRKCB, PRKACA, PRKACB, GNAI2, GNAI3, GABRB2, GABRR2, GABBR1, GRK4, GRK5, GRK6, ARRB2	4.057553062	96	4.025518678	-0.01031919	0.032034384	0.943058555	0.999233677	NA	NA	NA	Transcriptomics	Morphine Addiction	X19O2NoCyA - X1O2NoCyA	0.025461341	0.000332937
Nicotine Addiction	30	CHRNA6, CHRNB2, GRIN1, GRIN2C, GRIN2D, GRIN3A, GRIN3B, GRIA4, GABRB2, GABRR2	0.905294216	30	0.922309013	0.009938948	-0.017014797	0.96940913	0.999233677	NA	NA	NA	Transcriptomics	Nicotine Addiction	X19O2NoCyA - X1O2NoCyA	0.013492894	0.000332937
Alcoholism	219	DDC, GNAS, ADCY5, CAMK4, MAP2K1, FOSB, HAT1, GRB2, PKIA, GRIN1, GRIN2C, GRIN2D, GRIN3A, GRIN3B, CREB1, ATF2, ATF4, CREB3, CREB5, ATF6B, HDAC3, HDAC6, HDAC7, HDAC8, HDAC9, HDAC10, HDAC11, CAMKK1, CAMKK2, GNB1, GNB2, GNB3, GNB4, GNB5, GNG2, GNG3, GNG5, GNG7, GNG10, GNG12, GNGT2, ADORA2A, ADORA2B, HRAS, KRAS, NRAS, ARAF, BRAF, RAF1, PPP1CA, PPP1CB, PPP1CC, PRKACA, PRKACB, CREB3L4, CREB3L2, HDAC5, HD…	4.774154871	219	4.755535666	-0.006218453	0.018619204	0.948085299	0.999233677	NA	NA	NA	Transcriptomics	Alcoholism	X19O2NoCyA - X1O2NoCyA	0.023152588	0.000332937
Bacterial Invasion Of Epithelial Cells	153	CTNNB1, RAC1, CDC42, SRC, CTTN, PXN, PTK2, CRK, CD2AP, CBL, BCAR1, WASL, GAB1, FN1, ILK, RHOG, ARHGEF26, MAD2L2, VCL, RHOA, ITGB1, ACTR2, ACTR3, ARPC5, ARPC4, ARPC3, ARPC2, DNM2, WASF1, WASF2, ELMO1, ELMO2, ELMO3, CTNNA1, CTNNA2, HCLS1, ARPC1B, ARPC1A, ACTR3B, ACTR3C, ARPC5L, ACTB, ACTG1, CRKL, PIK3CA, PIK3CB, PIK3CD, PIK3R1, PIK3R3, DNM1, DNM3	5.487523925	153	5.480395979	-0.002436314	0.007127947	0.982959773	0.999233677	NA	NA	NA	Transcriptomics	Bacterial Invasion Of Epithelial Cells	X19O2NoCyA - X1O2NoCyA	0.007464255	0.000332937
Vibrio Cholerae Infection	120	ACE, TJP2, TJP1, GNAS, PRKCA, SLC12A2, PDIA4, ARF1, ERO1A, PLCG1, PLCG2, SEC61B, SEC61G, ADCY3, ADCY9, TCIRG1, ATP6V1G3, ATP6V0E2, ATP6V0A2, ATP6V1C2, ATP6V1D, ATP6V1H, ATP6V1A, ATP6V1B2, ATP6V0C, ATP6V1C1, ATP6V1E1, ATP6V0B, ATP6V1G2, ATP6V0A1, ATP6AP1, ATP6V0E1, ATP6V1E2, ATP6V0D1, ATP6V1F, ATP6V1G1, PRKACA, PRKACB, ACTB, ACTG1	5.422765862	120	5.385172026	-0.013166961	0.037593837	0.918804728	0.999233677	NA	NA	NA	Transcriptomics	Vibrio Cholerae Infection	X19O2NoCyA - X1O2NoCyA	0.036776779	0.000332937
Epithelial Cell Signaling In Helicobacter Pylori Infection	177	JUN, MAP2K4, IKBKG, IKBKB, NFKBIA, CASP3, PAK1, CCL5, CDC42, RAC1, MAP3K14, ADAM17, HBEGF, ADAM10, TJP1, CSK, EGFR, GIT1, PTPN11, NOD1, CHUK, NFKB1, RELA, F11R, JAM2, JAM3, PLCG1, PLCG2, CXCR2, SRC, LYN, MAPK14, MAPK11, MAPK13, MAPK12, MAPK8, MAPK9, MAPK10, TCIRG1, ATP6V1G3, ATP6V0E2, ATP6V0A2, ATP6V1C2, ATP6V1D, ATP6V1H, ATP6V1A, ATP6V1B2, ATP6V0C, ATP6V1C1, ATP6V1E1, ATP6V0B, ATP6V1G2, ATP6V0A1…	4.528478875	177	4.490774073	-0.014273446	0.037704801	0.893328839	0.999233677	NA	NA	NA	Transcriptomics	Epithelial Cell Signaling In Helicobacter Pylori Infection	X19O2NoCyA - X1O2NoCyA	0.048988646	0.000332937
Pathogenic Escherichia Coli Infection	447	CTTN, OCLN, CDC42, WASL, ITGB1, ARHGEF2, RHOA, NCL, TUBB, BAIAP2L1, BAIAP2, RAC1, SLC9A3R1, WASF2, PYCARD, CASP1, IL1B, NAIP, TNFRSF1A, TNF, RELA, IKBKB, TRAF2, RIPK1, TRADD, MYD88, TRAF6, TLR4, GAPDH, MAP3K7, NFKB1, ARF6, ARHGEF1, SRC, TIRAP, ABI1, NCKAP1, TJP1, FADD, TNFSF10, CASP9, CASP7, CASP3, CASP8, BAX, TMBIM6, CASP4, ABCF2, IKBKG, TMED10, RAB1A, EZR, RPS3, ARF1, FAS, BAK1, CYCS, BRK1, CHU…	5.080454424	447	5.050121646	-0.009815432	0.030332778	0.882875893	0.999233677	NA	NA	NA	Transcriptomics	Pathogenic Escherichia Coli Infection	X19O2NoCyA - X1O2NoCyA	0.054100341	0.000332937
Shigellosis	579	TNFRSF1A, TNF, RIPK1, TRADD, IL1B, TRAF6, TLR4, MAP3K7, NFKB1, IKBKG, NOD1, RIPK2, ARHGEF2, TRAF2, BCL10, MALT1, UBE2N, TNIP1, U2AF1, CCL5, CBX3, RPS6KA5, JUN, TIFA, RBCK1, RNF31, SHARPIN, NAIP, NLRC4, PYCARD, CASP1, GLMN, MB21D1, TBK1, IRF3, MYD88, RELA, PIK3R4, PIK3C3, ATG16L1, ATG5, ATG12, CALCOCO2, SQSTM1, TECPR1, FNBP1, RAC1, CRK, CTTN, SRC, CDC42, DIAPH1, RHOA, ARF6, VCL, ITGB1, CD44, PTK2,…	5.232002533	579	5.226952984	-0.001944365	0.005049549	0.973511164	0.999233677	NA	NA	NA	Transcriptomics	Shigellosis	X19O2NoCyA - X1O2NoCyA	0.011659064	0.000332937
Salmonella Infection	663	MYD88, IKBKB, MAP3K7, TIRAP, IL1B, TRAF6, NFKBIA, TNF, IKBKG, NFKB1, RELA, NLRC4, PYCARD, CASP1, NAIP, GSDMD, NOD1, RIPK2, SKP1, FBXO22, HRAS, RAF1, PKN1, CTNNB1, MYC, RAC1, CDC42, RHOA, RHOJ, RHOG, ARHGEF26, WASF3, ABI1, NCKAP1, ARF6, MYO6, DNM2, WASL, ROCK2, FHOD1, EXOC7, EXOC2, EXOC4, EXOC5, RALA, AHNAK, RRAS, TRADD, TRAF2, RIPK1, CASP8, CASP7, TNFSF10, CASP3, FADD, RIPK3, MLKL, BCL2, GAPDH, P…	5.05543999	663	5.032899604	-0.008020064	0.022540387	0.88375782	0.999233677	NA	NA	NA	Transcriptomics	Salmonella Infection	X19O2NoCyA - X1O2NoCyA	0.05366673	0.000332937
Pertussis	129	ITGB1, TLR4, LY96, MYD88, TIRAP, IRF3, NOD1, IL1B, IL23A, RHOA, CASP3, CASP7, C1S, C2, C5, TNF, IRAK1, TRAF6, IRF8, IRF1, CASP1, PYCARD, IRAK4, TICAM1, NFKB1, RELA, FOS, JUN, GNAI2, GNAI3, CFL1, CFL2, C4A, C4B, MAPK14, MAPK11, MAPK13, MAPK12, MAPK1, MAPK3, MAPK8, MAPK9, MAPK10	4.120541861	129	4.110191799	-0.003553165	0.010350063	0.977232527	0.999233677	NA	NA	NA	Transcriptomics	Pertussis	X19O2NoCyA - X1O2NoCyA	0.010002086	0.000332937
Legionellosis	111	NLRC4, PYCARD, CASP1, IL1B, NAIP, CASP7, NFKBIA, SDHA, BNIP3, BCL2L13, VCP, CASP9, CASP3, CASP8, APAF1, NFKB2, HSF1, TLR2, TLR4, MYD88, TNF, ARF1, SEC22B, CYCS, HSPD1, HBS1L, NFKB1, RELA, RAB1A, RAB1B, EEF1A1, EEF1A2, HSPA1A, HSPA1B, HSPA1L, HSPA2, HSPA8	5.433430296	111	5.448611718	0.004806783	-0.015181421	0.971359172	0.999233677	NA	NA	NA	Transcriptomics	Legionellosis	X19O2NoCyA - X1O2NoCyA	0.012620155	0.000332937
Yersinia Infection	339	ITGB1, SRC, WASL, FN1, BCAR1, CRK, ARF6, PXN, GIT2, ARHGEF7, WAS, RHOA, BAIAP2, WASF2, NLRC4, MEFV, PYCARD, CASP1, IL1B, LIMK1, SKAP2, LCK, ZAP70, LAT, PLCG1, RAC1, IKBKB, MAP3K7, NFKBIA, IKBKG, MYD88, IRAK1, TLR4, IRAK4, TNF, GSK3B, TBK1, IRF3, RHOG, CDC42, CHUK, TAB1, TAB2, TICAM1, ACTR2, ACTR3, ARPC5, ARPC4, ARPC3, ARPC2, PTK2, PTK2B, ROCK1, ROCK2, PKN1, PKN2, ARHGEF12, ARHGEF1, ITGA4, NFATC1,…	5.421221312	339	5.383396062	-0.015562226	0.037825251	0.838711622	0.999233677	NA	NA	NA	Transcriptomics	Yersinia Infection	X19O2NoCyA - X1O2NoCyA	0.076387339	0.000332937
Leishmaniasis	135	PRKCB, NCF1, IFNG, STAT1, MYD88, TNF, IL1B, PTPN6, ELK1, FOS, MARCKSL1, TRAF6, MAP3K7, IFNGR1, IFNGR2, JUN, CYBA, NCF2, NCF4, CYBB, ITGA4, ITGB1, FCGR2C, JAK1, JAK2, TLR4, TLR2, NFKBIB, NFKBIA, NFKB1, RELA, TGFB1, TGFB3, IRAK1, IRAK4, EEF1A1, EEF1A2, MAPK1, MAPK3, MAPK14, MAPK11, MAPK13, MAPK12, TAB1, TAB2	4.550790643	135	4.521784	-0.01014508	0.029006643	0.93340569	0.999233677	NA	NA	NA	Transcriptomics	Leishmaniasis	X19O2NoCyA - X1O2NoCyA	0.029929556	0.000332937
Chagas Disease	201	TLR2, TLR4, IFNG, CALR, MYD88, TRAF6, MAP2K4, TNF, NFKBIA, IL1B, TNFRSF1A, TGFBR1, TGFBR2, SMAD2, FADD, CASP8, CFLAR, CCL5, TLR6, ACE, TICAM1, FAS, IRAK1, IRAK4, FOS, JUN, NFKB1, RELA, IKBKG, IKBKB, IFNGR1, IFNGR2, GNA11, GNAS, GNAL, TGFB1, TGFB3, CD3E, MAPK8, MAPK9, MAPK10, MAPK14, MAPK11, MAPK13, MAPK12, MAPK1, MAPK3, CHUK, GNAI2, GNAI3, PLCB1, PLCB2, PLCB3, PIK3CA, PIK3CB, PIK3CD, PIK3R1, PIK3…	4.558184532	201	4.539263249	-0.007272172	0.018921283	0.941983882	0.999233677	NA	NA	NA	Transcriptomics	Chagas Disease	X19O2NoCyA - X1O2NoCyA	0.025956528	0.000332937
African Trypanosomiasis	42	MYD88, IFNG, TNF, APOL1, IL1B, ICAM1, THOP1, NPPA, FAS, PRKCA, PRKCB, PLCB1, PLCB2, PLCB3	2.898093294	42	2.817269337	-0.030820579	0.080823957	0.888624633	0.999233677	NA	NA	NA	Transcriptomics	African Trypanosomiasis	X19O2NoCyA - X1O2NoCyA	0.051281652	0.000332937
Malaria	42	ICAM1, LRP1, CD81, GYPC, PECAM1, MYD88, IFNG, TNF, IL1B, CD40, TLR2, TLR4, ITGAL, THBS1	3.144168227	42	3.126063464	-0.00630104	0.018104763	0.977152598	0.999233677	NA	NA	NA	Transcriptomics	Malaria	X19O2NoCyA - X1O2NoCyA	0.010037609	0.000332937
Toxoplasmosis	228	MYD88, TRAF6, MAP3K7, TNF, STAT1, CIITA, ALOX5, SOCS1, STAT3, CASP9, CASP3, CASP8, PDPK1, LY96, TLR4, TLR2, IFNG, PPIF, BAD, TNFRSF1A, LDLR, CYCS, CD40, IRAK1, IRAK4, IKBKB, IKBKG, NFKBIA, NFKBIB, NFKB1, RELA, MAP2K3, MAP2K6, BCL2, BCL2L1, XIAP, JAK1, JAK2, PIK3CG, ITGA6, ITGB1, LAMC1, LAMB1, LAMB4, IFNGR1, IFNGR2, IL10RA, IL10RB, TYK2, TAB1, TAB2, CHUK, MAPK1, MAPK3, MAPK8, MAPK9, MAPK10, MAPK14…	4.789435148	228	4.782698465	-0.002759018	0.006736683	0.976619372	0.999233677	NA	NA	NA	Transcriptomics	Toxoplasmosis	X19O2NoCyA - X1O2NoCyA	0.010274665	0.000332937
Amoebiasis	105	IL1B, FN1, CASP3, TNF, HSPB1, TLR2, IFNG, PRDX1, C9, VCL, PTK2, LAMC1, LAMB1, LAMB4, NFKB1, RELA, TLR4, C8G, GNAS, GNAL, GNA11, PRKCA, PRKCB, PIK3CA, PIK3CB, PIK3CD, PIK3R1, PIK3R3, PLCB1, PLCB2, PLCB3, PRKACA, PRKACB, SERPINB6, SERPINB9	4.003554266	105	3.971993117	-0.010703572	0.031561149	0.938384995	0.999233677	NA	NA	NA	Transcriptomics	Amoebiasis	X19O2NoCyA - X1O2NoCyA	0.027618945	0.000332937
Staphylococcus Aureus Infection	57	CFD, CFB, C5, C1S, C2, C5AR1, PLG, TST, ICAM1, SELPLG, PTAFR, CAMP, MASP2, FCGR2B, FCGR2C, ITGAL, DEFB1, C4A, C4B	1.846789294	57	1.833535583	-0.005916865	0.013253711	0.974757248	0.999233677	NA	NA	NA	Transcriptomics	Staphylococcus Aureus Infection	X19O2NoCyA - X1O2NoCyA	0.011103527	0.000332937
Tuberculosis	333	RAF1, PIK3C3, EEA1, RAB7A, CTSD, CORO1A, EP300, STAT1, IFNGR2, IFNG, CREB1, TLR2, CIITA, TRAF6, MYD88, IRAK4, TLR4, CASP3, TNF, TNFRSF1A, TRADD, FADD, CASP10, CASP8, BID, APAF1, BAD, CASP9, BCL2, BAX, CD74, CTSS, IL10RA, TIRAP, ARHGEF12, RHOA, LSP1, KSR1, PLK3, VDR, CYP27B1, CAMP, IL23A, RIPK2, SYK, SRC, CARD9, MALT1, BCL10, IFNGR1, IL10RB, CYCS, HSPD1, HSPA9, RAB5A, RAB5B, RAB5C, FCGR2B, FCGR2C,…	4.734391493	333	4.716761549	-0.006679846	0.017629944	0.931106281	0.999233677	NA	NA	NA	Transcriptomics	Tuberculosis	X19O2NoCyA - X1O2NoCyA	0.031000744	0.000332937
Hepatitis C	330	DDX58, MAVS, TRAF3, TBK1, IKBKE, TLR3, NFKBIA, TRAF6, RIPK1, IFNAR1, IFNAR2, IRF9, SCARB1, CD81, OCLN, PIAS1, RNASEL, EIF2S1, IFIT1, EIF3E, EGFR, GRB2, GSK3B, TP53, CDKN1A, TNF, TNFRSF1A, TRADD, TRAF2, PSME3, RXRA, NR1H3, LDLR, BAD, IFNG, IRF7, STAT3, CTNNB1, RB1, FADD, CASP8, CASP3, BID, BAX, CASP9, APAF1, CFLAR, CCND1, CDK4, MYC, TICAM1, PPARA, FAS, CYCS, BAK1, IRF3, NFKB1, RELA, IKBKB, IKBKG, …	5.483536623	330	5.456062415	-0.011442951	0.027474208	0.88283643	0.999233677	NA	NA	NA	Transcriptomics	Hepatitis C	X19O2NoCyA - X1O2NoCyA	0.054119754	0.000332937
Hepatitis B	390	VDAC3, CASP9, APAF1, CASP3, BAX, BIRC5, MYC, ELK1, STAT3, ATF2, PCNA, PTK2B, SRC, GRB2, MAP3K1, NFKBIA, JUN, SMAD4, TNF, BAD, NFKB1, BCL2, DDB1, FADD, CASP8, CASP10, MAP2K4, TGFBR1, SMAD3, CDKN1A, EP300, HSPG2, TBK1, IKBKE, TLR3, DDX58, MAVS, IFIH1, IFNAR1, STAT1, STAT2, CDK2, TP53, MYD88, DDB2, MAP3K7, IRAK1, TIRAP, TRAF6, TLR2, TLR4, IRAK4, BID, RB1, DDX3X, TRAF3, TGFBR2, CYCS, ATP6AP1, FAS, TI…	5.223231698	390	5.192826062	-0.013661976	0.030405636	0.848719847	0.999233677	NA	NA	NA	Transcriptomics	Hepatitis B	X19O2NoCyA - X1O2NoCyA	0.071235642	0.000332937
Measles	297	MYD88, IRF7, DDX58, IFIH1, MAVS, IRF3, IRF9, MSN, CD46, SLAMF1, CD28, EIF3H, RACK1, CBLB, EIF2S1, TRAF6, TNFAIP3, FCGR2B, RCHY1, TP53, TP73, BBC3, CDKN1B, GSK3B, ADAR, MAP3K7, IKBKE, TBK1, FADD, CASP8, TRADD, BAD, BAX, CASP3, CASP9, BID, BCL2, BCL2L1, APAF1, TRAF3, FAS, TAB2, BAK1, CYCS, TLR7, IRAK1, IRAK4, TLR2, TLR4, NFKBIB, NFKBIA, NFKB1, RELA, IFNAR1, IFNAR2, JAK1, TYK2, STAT1, STAT2, IL2RA, …	4.81040459	297	4.790277079	-0.008459229	0.020127511	0.917903085	0.999233677	NA	NA	NA	Transcriptomics	Measles	X19O2NoCyA - X1O2NoCyA	0.03720317	0.000332937
Human Cytomegalovirus Infection	474	EIF4EBP1, MTOR, RHEB, TSC2, TSC1, EGFR, GRB2, RAF1, ITGAV, TNF, TNFRSF1A, FADD, CASP8, TRADD, NFKBIA, BAX, CASP3, STAT3, CASP9, BID, VEGFA, RHOA, TAPBP, CCL5, JAK1, CCND1, SRC, CTNNB1, GSK3B, MYC, IL1B, CXCR4, PTK2, CRK, BCAR1, PXN, PTK2B, CXCR2, GNAS, MAP2K6, CDKN2A, CDKN1A, MDM2, TP53, RB1, ELK1, SP1, RIPK1, TRAF5, TRAF2, PDIA3, CALR, B2M, TBK1, IRF3, MB21D1, FAS, BAK1, CYCS, IKBKG, IKBKB, NFKB…	5.299312178	474	5.268320423	-0.012081141	0.030991755	0.85245591	0.999233677	NA	NA	NA	Transcriptomics	Human Cytomegalovirus Infection	X19O2NoCyA - X1O2NoCyA	0.069328074	0.000332937
Influenza A	282	PLG, DDX58, IFIH1, MAVS, TRIM25, TBK1, IKBKE, TLR3, EP300, IRF3, IRF7, TLR7, MYD88, IRAK4, PYCARD, CASP1, IL1B, IRF9, ADAR, PML, CIITA, CCL5, ICAM1, TNF, EIF2AK2, DNAJC3, DNAJB1, EIF2S1, RNASEL, TNFSF10, VDAC1, XPO1, PRKCA, RAF1, FDPS, CPSF4, PABPN1, RAE1, HNRNPUL1, NUP98, PRKCB, NLRX1, IFNG, STAT1, TLR4, TNFRSF1A, TRAF3, CCND3, CALCOCO2, FADD, CASP8, TRADD, BAX, CASP3, CASP9, BID, APAF1, TICAM1,…	5.130964727	282	5.084527289	-0.021098401	0.046437437	0.802467982	0.999233677	NA	NA	NA	Transcriptomics	Influenza A	X19O2NoCyA - X1O2NoCyA	0.095572287	0.000332937
Human Papillomavirus Infection	690	EIF4EBP1, MTOR, RHEB, TSC2, TSC1, EGFR, GSK3B, BAD, MDM2, TP53, CCND1, GRB2, CDKN1A, CDKN1B, CDK2, RAF1, PTK2, TNF, TNFRSF1A, FADD, CASP8, CASP3, PTEN, CDC42, SCRIB, CRB3, MPP5, PXN, VEGFA, NFX1, UBE3A, TERT, E2F1, EP300, JAG1, TLR3, TRAF3, IKBKE, TBK1, IRF3, PSEN1, IFNAR1, IFNAR2, TYK2, JAK1, STAT2, STAT1, IRF9, EIF2AK2, ISG15, BCAP31, PTGER4, GNAS, BAX, FOXO1, SLC9A3R1, CTNNB1, APC, TRADD, UBR4…	4.311382537	690	4.290733167	-0.00767536	0.020649371	0.886843762	0.999233677	NA	NA	NA	Transcriptomics	Human Papillomavirus Infection	X19O2NoCyA - X1O2NoCyA	0.052152884	0.000332937
Human T-Cell Leukemia Virus 1 Infection	471	SLC2A1, ICAM1, CANX, CALR, MYC, TRRAP, CCND2, FDPS, XPO1, RAN, RANBP3, SMAD4, CDKN1A, CDC20, CCNB2, BUB1B, BUB3, RANBP1, VAC14, TERT, NFKBIA, IL2RA, IL15RA, LTA, MAP3K14, TNFRSF13C, IKBKB, IKBKG, TNFRSF1A, MAP3K1, MAP3K3, MAP2K4, JUN, GPS2, BCL2L1, XIAP, CDKN2A, CDKN2B, CDK4, RB1, SRF, FOS, EGR1, EGR2, FOSL1, TBP, NFYB, EP300, TCF3, CDKN2C, LCK, POLB, BAX, TNF, B2M, CDK2, TP53, CCND1, PTEN, DLG1,…	5.455807957	471	5.427524062	-0.011846807	0.028283895	0.855653724	0.999233677	NA	NA	NA	Transcriptomics	Human T-Cell Leukemia Virus 1 Infection	X19O2NoCyA - X1O2NoCyA	0.067701955	0.000332937
Kaposi Sarcoma-Associated Herpesvirus Infection	411	TRAF3, IRF7, TBK1, IKBKE, STAT1, NFKBIA, IRF3, TLR3, CASP8, BAX, CASP3, TNFRSF1A, IL6ST, EP300, JAK1, TYK2, STAT2, IRF9, CDKN1A, RB1, TP53, GSK3B, CTNNB1, JAK2, STAT3, HIF1A, EIF2AK2, ATG3, PIK3C3, TRADD, TRAF2, CASP9, BID, FADD, RCAN1, FGF2, VEGFA, MTOR, SYK, PLCG1, RAF1, RAC1, PLCG2, ANGPT2, SRC, HCK, LYN, JUN, CREB1, CCND1, MYC, CLEC2B, ICAM1, CD86, IFNGR1, MAPKAPK2, MAP2K6, PREX1, TICAM1, FAS…	4.931316145	411	4.908850297	-0.008954348	0.022465848	0.897804408	0.999233677	NA	NA	NA	Transcriptomics	Kaposi Sarcoma-Associated Herpesvirus Infection	X19O2NoCyA - X1O2NoCyA	0.046818267	0.000332937
Herpes Simplex Virus 1 Infection	1194	LTA, TNFRSF14, PTPN11, C5, CFP, TLR3, TLR2, MYD88, MAP3K7, NFKBIA, TNF, IL1B, CCL5, TRAF6, IKBKE, TBK1, DDX58, MAVS, IFIH1, PML, SP100, DAXX, TP53, EIF2S1, RNASEL, IRF9, STAT1, IFNG, SRPK1, CD74, TNFRSF1A, FADD, CASP8, NFKB1, RELA, IRAK4, IRAK1, IRF7, TRAF3, MB21D1, TAPBP, PDIA3, CALR, B2M, TRADD, TSC1, TSC2, RHEB, MTOR, EIF4EBP1, BAD, SRC, SYK, CARD9, IRF3, BST2, BAX, CASP3, CASP9, BID, BCL2, BC…	3.484248925	1194	3.436546024	-0.021088968	0.047702901	0.605661656	0.999233677	NA	NA	NA	Transcriptomics	Herpes Simplex Virus 1 Infection	X19O2NoCyA - X1O2NoCyA	0.21776992	0.000332937
Epstein-Barr Virus Infection	453	CR2, SNW1, NCOR2, FCER2, MYC, CDKN1B, SKP2, RB1, USP7, TP53, TRADD, RIPK1, MAP3K14, TRAF6, CD44, ITGAL, CD58, ICAM1, BCL2, TNFAIP3, MAP3K7, JUN, JAK3, LYN, SYK, PLCG2, NEDD4, DDX58, TBK1, IRF3, EIF2AK2, TAPBP, PDIA3, CALR, B2M, SIN3A, SAP30, HES1, RUNX3, MDM2, CDKN1A, BAX, DDB2, POLK, CDK2, TRAF2, STAT1, STAT3, RAC1, BTK, BLNK, MAVS, IKBKE, IRF7, JAK1, TYK2, STAT2, IRF9, TNF, TRAF3, TLR2, ISG15, …	5.479716883	453	5.45783095	-0.009609157	0.021885934	0.885249948	0.999233677	NA	NA	NA	Transcriptomics	Epstein-Barr Virus Infection	X19O2NoCyA - X1O2NoCyA	0.05293409	0.000332937
Human Immunodeficiency Virus 1 Infection	483	MTOR, RAF1, FADD, CASP8, TRADD, BAX, CASP3, TNFRSF1A, CASP9, BID, TAPBP, TNF, CXCR4, PTK2, CRK, PXN, PTK2B, RIPK1, TRAF5, TRAF2, PDIA3, CALR, B2M, TBK1, IRF3, MB21D1, MYD88, MAP3K7, IRAK1, TRAF6, NFKBIA, TLR2, TLR4, IRAK4, CDK1, CHEK1, CDC25C, BAD, SAMHD1, TRIM5, BST2, MAP2K7, BCL2, BCL2L1, WEE1, DDB1, ELOB, CUL5, ELOC, TNFRSF1B, FAS, BAK1, CYCS, TAB1, TAB2, RNF7, NFKB1, RELA, HRAS, KRAS, NRAS, M…	5.332175271	483	5.312000696	-0.008268726	0.020174576	0.897841631	0.999233677	NA	NA	NA	Transcriptomics	Human Immunodeficiency Virus 1 Infection	X19O2NoCyA - X1O2NoCyA	0.046800261	0.000332937
Coronavirus Disease - Covid-19	516	ACE, ADAM17, TNF, STAT3, JAK1, IL1B, TLR3, DDX58, MYD88, IFIH1, MAVS, IRF3, STAT1, IRF9, TRAF6, ADAR, MAP3K7, IKBKE, TBK1, EIF2AK2, TRAF3, STAT2, HBEGF, TNFRSF1A, EGFR, IL6ST, C5AR1, SYK, MB21D1, CASP1, ISG15, C5, F13A1, CFB, CFD, C2, TAB2, CYBB, TLR7, TLR2, TLR4, IRAK1, IRAK4, NFKBIB, NFKBIA, NFKB1, RELA, IFNAR1, IFNAR2, TYK2, JUN, FOS, IKBKB, IKBKG, PLCG1, PLCG2, PRKCA, PRKCB, MASP2, C1S, C8G, …	6.355867202	516	6.345879815	-0.002942466	0.009987388	0.962172188	0.999233677	NA	NA	NA	Transcriptomics	Coronavirus Disease - Covid-19	X19O2NoCyA - X1O2NoCyA	0.016747201	0.000332937
Pathways In Cancer	963	CASP3, CASP9, CTNNB1, ITGB1, PTK2, PTEN, APPL1, CRK, CBL, EGFR, ERBB2, IGF1R, FLT3, GSK3B, APC, MTOR, BAD, MDM2, CDKN1B, BCL2L1, STAT3, STAT1, GRB2, RASSF5, RASSF1, NFKBIA, STK4, CCND1, RALGDS, RALBP1, JUN, FOS, MYC, TP53, PTCH1, SMO, SUFU, ELOB, ELOC, VHL, CUL2, RBX1, EP300, BRCA2, RAD51, MLH1, MSH2, TGFBR1, TGFBR2, SMAD4, BAX, MSH3, MSH6, RARB, JUP, SPI1, CEBPA, RUNX1, MAX, ZBTB17, CDKN1A, RB1,…	4.420991423	963	4.413027259	-0.002813194	0.007964164	0.95083262	0.999233677	NA	NA	NA	Transcriptomics	Pathways In Cancer	X19O2NoCyA - X1O2NoCyA	0.021895927	0.000332937
Transcriptional Misregulation In Cancer	288	EWSR1, FLI1, ATF1, NR4A3, DDIT3, FOXO1, SS18, ASPSCR1, TFE3, MYC, ID2, ATM, BAIAP3, MLF1, FLT1, CDKN1A, TGFBR2, CEBPB, NFKBIZ, PRCC, SLC45A3, ELK4, DDX5, PLAU, ZEB1, SPINT1, RUNX1, RUNX1T1, PML, RARA, JUP, CEBPE, BCL2A1, CEBPA, PER2, SPI1, REL, TRAF1, BCL2L1, CD86, TCF3, PBX1, NCOR1, SIN3A, AFF1, LMO2, RUNX2, HOXA10, PBX3, SMAD1, MEF2C, JMJD1C, SUPT3H, BMP2K, FLT3, IGF1R, CDKN1B, CDK14, CCND2, IT…	4.283451715	288	4.231497368	-0.018192874	0.051954347	0.82813509	0.999233677	NA	NA	NA	Transcriptomics	Transcriptional Misregulation In Cancer	X19O2NoCyA - X1O2NoCyA	0.081898813	0.000332937
Viral Carcinogenesis	309	TP53, UBE3A, DLG1, SCRIB, PXN, IRF3, RB1, RBL1, RBL2, TBP, PSMC1, CHD4, JUN, IRF9, IKBKG, BAX, BAD, PMAIP1, SRC, DDB1, JAK1, CDK2, POLB, VAC14, RANBP1, SRF, TRADD, LYN, SYK, JAK3, USP7, CDK6, MDM2, MRPS18B, UBR4, CASP3, VDAC3, SKP2, SNW1, SND1, EP300, DNAJA3, CDKN1A, CDKN1B, RASA2, CDC42, RAC1, RHOA, GSN, NFKBIA, CDC20, CHEK1, IRF7, IL6ST, MAPKAPK2, HNRNPK, DDX3X, YWHAE, EIF2AK2, GRB2, CDK1, SP10…	5.626401167	309	5.601543587	-0.009675647	0.024857579	0.904144247	0.999233677	NA	NA	NA	Transcriptomics	Viral Carcinogenesis	X19O2NoCyA - X1O2NoCyA	0.043762277	0.000332937
Chemical Carcinogenesis - Dna Adducts	54	EPHX1, CBR1, CYP2E1, GSTK1, GSTO2, GSTA4, GSTM4, GSTP1, MGST1, MGST2, MGST3, GSTO1, HSD11B1L, NAT1, SULT1A4, SULT1A2, SULT1A1, SULT1A3	2.729633425	54	2.688508715	-0.01681869	0.041124709	0.929973469	0.999233677	NA	NA	NA	Transcriptomics	Chemical Carcinogenesis - Dna Adducts	X19O2NoCyA - X1O2NoCyA	0.031529441	0.000332937
Proteoglycans In Cancer	441	CD44, TIAM1, ERBB2, RHOA, FLNA, ARHGEF12, SLC9A1, GAB1, RAC1, CDC42, PAK1, IQGAP1, ELK1, ESR1, DDX5, STAT3, CTTN, SRC, GRB2, ARHGEF1, CCND1, SMAD2, MDM2, TP53, PLAU, PLAUR, CTNNB1, NUDT16L1, PXN, PTK2, PRKCA, TLR2, TLR4, PDCD4, TGFB1, MYC, CBL, THBS1, VEGFA, HIF1A, TNF, TFAP4, CDKN1A, IGF1R, PDPK1, MTOR, EIF4B, RDX, MSN, FGF2, FGFR1, FN1, FRS2, PTPN11, PTCH1, SMO, HSPG2, PTPN6, VTN, GPC1, HBEGF, …	4.646137821	441	4.63409121	-0.00398951	0.012046611	0.952809285	0.999233677	NA	NA	NA	Transcriptomics	Proteoglycans In Cancer	X19O2NoCyA - X1O2NoCyA	0.020994019	0.000332937
Micrornas In Cancer	390	VEGFA, CDK6, KRAS, CRK, PTEN, MCL1, CDKN1B, ZEB1, FSCN1, TP63, ST14, PDCD4, EP300, TPM1, RASSF1, STMN1, MIR25, DDIT4, PAK4, PIM1, FOXP1, EGFR, MTOR, ERBB2, BCL2, ABL1, ERBB3, SLC7A1, CCNG1, HMOX1, STAT3, MYC, CASP3, DNMT1, APC, IRS1, DNMT3A, MAPK7, E2F3, HNRNPK, IRS2, RECK, ZEB2, MIR106B, E2F1, SIRT1, CD44, ROCK1, BCL2L11, E2F2, SLC45A3, PRKCE, BMPR2, EZH2, CCND1, WNT3, CDCA5, KIF23, CDKN1A, UBE2…	4.810369813	390	4.795705668	-0.005135717	0.014664145	0.943033701	0.999233677	NA	NA	NA	Transcriptomics	Micrornas In Cancer	X19O2NoCyA - X1O2NoCyA	0.025472787	0.000332937
Chemical Carcinogenesis - Receptor Activation	324	EGFR, RAF1, SRC, GRB2, EIF4EBP1, MTOR, CHRNA9, RB1, E2F1, JAK2, STAT3, CCND3, FOS, JUN, MYC, VEGFA, FGF2, BIRC5, XIAP, GNAS, AHR, ARNT, AIP, NR1I3, PTGES3, CCND1, TNFSF11, BCL6, KLF5, NOTCH2, JAG1, CDC6, CDC25A, IKBKE, BCL2, BAD, PPARA, ESR1, ESR2, HRAS, KRAS, NRAS, MAP2K1, MAP2K2, ADCY3, ADCY4, ADCY5, ADCY7, ADCY9, CREB1, ATF2, ATF4, CREB3, CREB5, ATF6B, VDR, CHRNA3, CHRNB2, PRKCA, PRKCB, NFKB1,…	4.264371015	324	4.250908984	-0.00479484	0.013462031	0.95146094	0.999233677	NA	NA	NA	Transcriptomics	Chemical Carcinogenesis - Receptor Activation	X19O2NoCyA - X1O2NoCyA	0.021609036	0.000332937
Chemical Carcinogenesis - Reactive Oxygen Species	327	EGFR, PDPK1, GRB2, CYBA, NCF1, NCF2, PTEN, NQO1, CBR1, CYP2E1, SOD1, FOXO3, MAP3K14, PRKCD, SRC, PTK2, MAP3K5, NFE2L2, NFKBIA, RAC1, HIF1A, VEGFA, PTPN1, SOD2, BAD, NOX1, AHR, ARNT, HMOX1, KEAP1, CAT, HRAS, KRAS, NRAS, MAP2K1, MAP2K2, BRAF, RAF1, ARAF, SDHA, SDHB, SDHC, SDHD, UQCRFS1, CYC1, COX5A, COX5B, COX6C, COX7B, COX7C, AKR1A1, RELA, NFKB1, ABL1, ABL2, PTPRJ, ACP1, PTPN11, JUN, FOS, MAP2K4, …	5.30394718	327	5.295470911	-0.003734767	0.00847627	0.961827897	0.999233677	NA	NA	NA	Transcriptomics	Chemical Carcinogenesis - Reactive Oxygen Species	X19O2NoCyA - X1O2NoCyA	0.016902631	0.000332937
Colorectal Cancer	216	CASP3, CASP9, APPL1, APC, TGFBR1, SMAD4, MLH1, MSH2, KRAS, RALGDS, BIRC5, MYC, CCND1, JUN, FOS, BCL2, TP53, GSK3B, CTNNB1, BAD, MSH6, BAX, MSH3, TGFBR2, CDKN1A, DDB2, POLK, PMAIP1, BCL2L11, BBC3, GRB2, MTOR, EGFR, CYCS, BAK1, SMAD2, SMAD3, BRAF, RAF1, ARAF, RAC1, RAC2, RAC3, RHOA, MAP2K1, MAP2K2, TCF7, TCF7L1, TCF7L2, LEF1, RALA, RALB, HRAS, NRAS, PIK3CA, PIK3CB, PIK3CD, PIK3R1, PIK3R3, MAPK8, MA…	5.171354002	216	5.172033118	0.000272313	-0.000679116	0.997740196	0.999233677	NA	NA	NA	Transcriptomics	Colorectal Cancer	X19O2NoCyA - X1O2NoCyA	0.000982531	0.000332937
Renal Cell Carcinoma	162	PTPN11, VEGFA, SLC2A1, EP300, CUL2, RBX1, ELOB, ELOC, VHL, FLCN, RAC1, CRK, RAPGEF1, GRB2, GAB1, CDC42, ETS1, JUN, BAD, PRCC, TFE3, CDKN1A, FH, TGFB1, TGFB3, ARNT, HIF1A, PAK1, PAK2, PAK4, RAP1A, RAP1B, MAP2K1, MAP2K2, BRAF, RAF1, ARAF, CREBBP, EGLN2, EGLN3, EGLN1, CRKL, SOS1, SOS2, BUB1B, AKT1, AKT2, PIK3CA, PIK3CB, PIK3CD, PIK3R1, PIK3R3, MAPK1, MAPK3	5.834802805	162	5.839928741	0.002214617	-0.005125936	0.984116462	0.999233677	NA	NA	NA	Transcriptomics	Renal Cell Carcinoma	X19O2NoCyA - X1O2NoCyA	0.006953503	0.000332937
Pancreatic Cancer	207	ERBB2, KRAS, ARHGEF6, BAD, BCL2L1, CASP9, MAP2K1, RALGDS, RALBP1, JAK1, STAT3, STAT1, VEGFA, CDKN2A, RB1, TGFBR1, TGFBR2, SMAD4, BRCA2, RAD51, EGFR, CCND1, MTOR, TP53, CDKN1A, BAX, DDB2, POLK, BAK1, RAC1, RAC2, RAC3, IKBKB, IKBKG, NFKB1, RELA, BRAF, RAF1, ARAF, RALA, RALB, CDC42, CDK4, CDK6, E2F1, E2F2, E2F3, TGFB1, TGFB3, SMAD2, SMAD3, PIK3CA, PIK3CB, PIK3CD, PIK3R1, PIK3R3, AKT1, AKT2, CHUK, MA…	5.277261485	207	5.275054045	-0.001022736	0.00220744	0.991713251	0.999233677	NA	NA	NA	Transcriptomics	Pancreatic Cancer	X19O2NoCyA - X1O2NoCyA	0.003613884	0.000332937
Endometrial Cancer	150	CTNNB1, APC, GSK3B, FOXO3, BAD, CASP9, ILK, ERBB2, PTEN, PDPK1, GRB2, MLH1, ELK1, EGFR, CCND1, MYC, KRAS, TP53, CDKN1A, BAX, DDB2, POLK, BAK1, HRAS, NRAS, AXIN1, AXIN2, TCF7, TCF7L1, TCF7L2, LEF1, MAP2K1, MAP2K2, BRAF, RAF1, ARAF, APC2, SOS1, SOS2, AKT1, AKT2, PIK3CA, PIK3CB, PIK3CD, PIK3R1, PIK3R3, MAPK1, MAPK3, GADD45A, GADD45B	4.845399822	150	4.821687889	-0.009627096	0.023711933	0.933690445	0.999233677	NA	NA	NA	Transcriptomics	Endometrial Cancer	X19O2NoCyA - X1O2NoCyA	0.029797085	0.000332937
Glioma	171	EGFR, IGF1R, GRB2, PTEN, MTOR, MDM2, CDKN2A, TP53, CCND1, RB1, CDKN1A, BAX, DDB2, POLK, BAK1, CAMK1, CAMK4, PRKCA, PRKCB, SHC1, SHC4, BRAF, RAF1, ARAF, MAP2K1, MAP2K2, CDK4, CDK6, E2F1, E2F2, E2F3, PLCG1, PLCG2, HRAS, KRAS, NRAS, CALM1, CALM2, CALM3, CALML4, CAMK1D, CAMK2B, CAMK2D, CAMK2G, SOS1, SOS2, MAPK1, MAPK3, PIK3CA, PIK3CB, PIK3CD, PIK3R1, PIK3R3, AKT1, AKT2, GADD45A, GADD45B	5.586072157	171	5.563845582	-0.008995508	0.022226575	0.933656837	0.999233677	NA	NA	NA	Transcriptomics	Glioma	X19O2NoCyA - X1O2NoCyA	0.029812718	0.000332937
Prostate Cancer	216	NFKBIA, CDKN1B, PTEN, BCL2, CCND1, EP300, MDM2, CDKN1A, FOXO1, CDK2, CTNNB1, TP53, BAD, CASP9, RB1, PDPK1, GRB2, GSK3B, MTOR, PLAU, ZEB1, SPINT1, PLAT, GSTP1, NFKB1, RELA, TCF7, TCF7L1, TCF7L2, LEF1, E2F1, E2F2, E2F3, HRAS, KRAS, NRAS, EGFR, FGFR1, ERBB2, IGF1R, IKBKB, IKBKG, ATF4, CREB1, CREB5, CREB3, MAP2K1, MAP2K2, BRAF, RAF1, ARAF, CREBBP, CHUK, CREB3L4, CREB3L2, CCNE1, CCNE2, PDGFD, SOS1, SO…	5.381157138	216	5.354040571	-0.009996278	0.027116566	0.917410359	0.999233677	NA	NA	NA	Transcriptomics	Prostate Cancer	X19O2NoCyA - X1O2NoCyA	0.03743636	0.000332937
Thyroid Cancer	90	BRAF, CTNNB1, MYC, CCND1, TP53, CDKN1A, BAX, DDB2, POLK, BAK1, HRAS, KRAS, NRAS, MAP2K1, MAP2K2, RXRA, RXRB, CCDC6, NCOA4, TPM3, TPR, TFG, TCF7, TCF7L1, TCF7L2, LEF1, MAPK1, MAPK3, GADD45A, GADD45B	5.091242111	90	5.077614534	-0.004867767	0.013627577	0.974018295	0.999233677	NA	NA	NA	Transcriptomics	Thyroid Cancer	X19O2NoCyA - X1O2NoCyA	0.011432886	0.000332937
Basal Cell Carcinoma	117	KIF7, GLI1, APC, PTCH1, SUFU, SMO, CTNNB1, GSK3B, TP53, CDKN1A, BAX, DDB2, POLK, BAK1, PTCH2, WNT3, WNT4, WNT6, FZD2, FZD3, FZD6, TCF7, TCF7L1, TCF7L2, LEF1, WNT5A, WNT8B, WNT10B, WNT2B, WNT10A, WNT5B, DVL1, DVL2, DVL3, FZD5, FZD1, FZD8, GADD45A, GADD45B	2.771238544	117	2.76318843	-0.0032601	0.008050114	0.980138305	0.999233677	NA	NA	NA	Transcriptomics	Basal Cell Carcinoma	X19O2NoCyA - X1O2NoCyA	0.008712638	0.000332937
Melanoma	138	BRAF, NRAS, CDK4, CCND1, PTEN, BAD, CDKN2A, CDKN1A, MDM2, TP53, RB1, BAX, DDB2, POLK, BAK1, EGFR, FGFR1, IGF1R, FGF2, E2F1, E2F2, E2F3, CDK6, MAP2K1, MAP2K2, RAF1, ARAF, HRAS, KRAS, FGF7, FGF8, FGF20, FGF22, PDGFD, FGF18, AKT1, AKT2, PIK3CA, PIK3CB, PIK3CD, PIK3R1, PIK3R3, MAPK1, MAPK3, GADD45A, GADD45B	4.726467392	138	4.719947237	-0.002425199	0.006520155	0.983943528	0.999233677	NA	NA	NA	Transcriptomics	Melanoma	X19O2NoCyA - X1O2NoCyA	0.007029827	0.000332937
Bladder Cancer	96	HRAS, VEGFA, THBS1, EGFR, ERBB2, CDKN2A, CDKN1A, MYC, RASSF1, MDM2, TP53, RB1, FGFR3, CDK4, CCND1, RPS6KA5, HBEGF, SRC, TYMP, E2F1, E2F2, E2F3, MAP2K1, MAP2K2, BRAF, RAF1, ARAF, KRAS, NRAS, DAPK3, MAPK1, MAPK3	4.760848989	96	4.762759136	0.000691111	-0.001910147	0.996198419	0.999233677	NA	NA	NA	Transcriptomics	Bladder Cancer	X19O2NoCyA - X1O2NoCyA	0.001654152	0.000332937
Chronic Myeloid Leukemia	207	BCL2L1, PTPN11, TP53, MYC, TGFBR2, TGFBR1, SMAD4, NFKBIA, CDKN1B, MDM2, BAD, CDKN2A, CDKN1A, GRB2, GAB2, CRK, CBL, RB1, SMAD3, CCND1, BAX, DDB2, POLK, BAK1, RUNX1, ABL1, TGFB1, TGFB3, STAT5A, STAT5B, NFKB1, RELA, IKBKB, IKBKG, SHC1, SHC4, E2F1, E2F2, E2F3, CDK4, CDK6, MAP2K1, MAP2K2, BRAF, RAF1, ARAF, HRAS, KRAS, NRAS, BCR, HDAC1, HDAC2, CTBP1, CTBP2, CHUK, SOS1, SOS2, CRKL, AKT1, AKT2, PIK3CA, P…	5.595158828	207	5.568676358	-0.01246152	0.02648247	0.899013482	0.999233677	NA	NA	NA	Transcriptomics	Chronic Myeloid Leukemia	X19O2NoCyA - X1O2NoCyA	0.046233796	0.000332937
Acute Myeloid Leukemia	165	KRAS, NRAS, FLT3, SPI1, CEBPA, MYC, JUP, CCND1, PIM1, RUNX1, BAD, PIM2, GRB2, MTOR, EIF4EBP1, CEBPE, BCL2A1, PER2, DUSP6, PPARD, RARA, RUNX1T1, NFKB1, RELA, STAT3, STAT5A, STAT5B, TCF7, TCF7L1, TCF7L2, LEF1, PML, HRAS, IKBKB, IKBKG, MAP2K1, MAP2K2, BRAF, RAF1, ARAF, CCNA2, CHUK, RPS6KB1, RPS6KB2, SOS1, SOS2, AKT1, AKT2, PIK3CA, PIK3CB, PIK3CD, PIK3R1, PIK3R3, MAPK1, MAPK3	4.90324834	165	4.874130165	-0.012111779	0.029118175	0.91266692	0.999233677	NA	NA	NA	Transcriptomics	Acute Myeloid Leukemia	X19O2NoCyA - X1O2NoCyA	0.03968769	0.000332937
Small Cell Lung Cancer	222	CDK2, CCND1, ITGB1, ZBTB17, CDKN1B, RARB, CASP9, APAF1, MAX, MYC, PTEN, PTK2, FHIT, BCL2, NFKBIA, BCL2L1, RB1, SKP2, CDKN2B, BAX, CASP3, TP53, CDKN1A, DDB2, POLK, CYCS, BAK1, ITGA2, ITGA3, ITGA6, ITGAV, RXRA, RXRB, LAMC1, LAMB1, FN1, LAMB4, XIAP, IKBKB, IKBKG, TRAF1, TRAF2, TRAF3, TRAF6, TRAF4, TRAF5, E2F1, E2F2, E2F3, CDK4, CDK6, NFKB1, RELA, CCNE1, CCNE2, AKT1, AKT2, CKS1B, CKS2, PIK3CA, PIK3CB…	4.681114477	222	4.689292692	0.003387327	-0.008178215	0.97173264	0.999233677	NA	NA	NA	Transcriptomics	Small Cell Lung Cancer	X19O2NoCyA - X1O2NoCyA	0.012453209	0.000332937
Non-Small Cell Lung Cancer	183	FOXO3, CASP9, BAD, PDPK1, CCND1, EGFR, STK4, ERBB2, RB1, RARB, GRB2, RASSF1, RASSF5, CDKN2A, FHIT, KRAS, JAK3, TP53, CDKN1A, BAX, DDB2, POLK, BAK1, PRKCA, PRKCB, CDK4, CDK6, E2F1, E2F2, E2F3, HRAS, NRAS, PLCG1, PLCG2, RXRA, RXRB, MAP2K1, MAP2K2, BRAF, RAF1, ARAF, EML4, STAT3, STAT5A, STAT5B, AKT1, AKT2, PIK3CA, PIK3CB, PIK3CD, PIK3R1, PIK3R3, SOS1, SOS2, MAPK1, MAPK3, GADD45A, GADD45B, KIF5A, KIF…	5.121792846	183	5.092579052	-0.012490576	0.029213794	0.905048741	0.999233677	NA	NA	NA	Transcriptomics	Non-Small Cell Lung Cancer	X19O2NoCyA - X1O2NoCyA	0.043328032	0.000332937
Breast Cancer	318	EGFR, GRB2, MTOR, IGF1R, ERBB2, PTEN, CCND1, MYC, APC, CTNNB1, GSK3B, RB1, CDKN1A, NFKB2, FGFR1, TNFSF11, BRCA1, BRCA2, TP53, BAX, DDB2, POLK, BAK1, ESR1, ESR2, NCOA1, NCOA3, HRAS, KRAS, NRAS, ARAF, BRAF, RAF1, MAP2K1, MAP2K2, SHC1, SHC4, JAG1, JAG2, NOTCH1, NOTCH2, NOTCH4, FOS, JUN, SP1, TCF7, TCF7L1, TCF7L2, LEF1, AXIN1, AXIN2, FRAT1, FRAT2, FZD2, FZD3, FZD6, WNT3, WNT4, WNT6, CDK4, CDK6, E2F1,…	3.742567948	318	3.72373969	-0.006615284	0.018828258	0.933663568	0.999233677	NA	NA	NA	Transcriptomics	Breast Cancer	X19O2NoCyA - X1O2NoCyA	0.029809587	0.000332937
Hepatocellular Carcinoma	387	EGFR, GRB2, MTOR, IGF1R, PTEN, CCND1, MYC, APC, CTNNB1, GSK3B, RB1, TP53, CDKN1A, BAX, DDB2, POLK, ELK1, TGFBR1, SMAD4, TGFBR2, SMARCB1, ARID2, NFE2L2, TERT, HMOX1, NQO1, BAD, BCL2L1, CDKN2A, GAB1, SMARCE1, PBRM1, BRD7, BAK1, KEAP1, HRAS, KRAS, NRAS, ARAF, BRAF, RAF1, MAP2K1, MAP2K2, SHC1, SHC4, TCF7, TCF7L1, TCF7L2, LEF1, AXIN1, AXIN2, FRAT1, FRAT2, FZD2, FZD3, FZD6, WNT3, WNT4, WNT6, E2F1, E2F2…	4.80502904	387	4.782681632	-0.007748986	0.022347407	0.914218557	0.999233677	NA	NA	NA	Transcriptomics	Hepatocellular Carcinoma	X19O2NoCyA - X1O2NoCyA	0.038949968	0.000332937
Gastric Cancer	312	GRB2, MTOR, CCND1, MYC, APC, CTNNB1, GSK3B, TP53, CDKN1A, BAX, DDB2, POLK, TGFBR1, SMAD4, TGFBR2, TERT, GAB1, ERBB2, JUP, CDK2, CDKN1B, RB1, BCL2, CDKN2B, RARB, MLH1, ABCB1, EGFR, BAK1, HRAS, KRAS, NRAS, ARAF, BRAF, RAF1, MAP2K1, MAP2K2, SHC1, SHC4, TCF7, TCF7L1, TCF7L2, LEF1, AXIN1, AXIN2, FRAT1, FRAT2, FZD2, FZD3, FZD6, WNT3, WNT4, WNT6, TGFB1, TGFB3, SMAD2, SMAD3, E2F1, E2F2, E2F3, FGF2, RXRA,…	3.805690268	312	3.802873644	-0.001015403	0.002816624	0.98988653	0.999233677	NA	NA	NA	Transcriptomics	Gastric Cancer	X19O2NoCyA - X1O2NoCyA	0.004414585	0.000332937
Central Carbon Metabolism In Cancer	159	SLC16A3, MYC, SIRT6, HIF1A, SIRT3, PDK1, RAF1, EGFR, ERBB2, MTOR, SLC2A1, SLC1A5, TIGAR, TP53, PTEN, SCO2, SLC7A5, G6PD, IDH1, PKM, PDHB, FGFR1, FGFR3, FLT3, HRAS, KRAS, NRAS, MAP2K1, MAP2K2, GLS2, GLS, PDHA1, LDHAL6A, LDHA, LDHB, LDHC, LDHAL6B, MAPK1, MAPK3, PIK3CA, PIK3CB, PIK3CD, PIK3R1, PIK3R3, AKT1, AKT2, HK1, HK2, PGAM4, PGAM1, PFKL, PFKM, PFKP	5.51083069	159	5.582268665	0.023949147	-0.071437976	0.829743139	0.999233677	NA	NA	NA	Transcriptomics	Central Carbon Metabolism In Cancer	X19O2NoCyA - X1O2NoCyA	0.08105633	0.000332937
Choline Metabolism In Cancer	189	RAF1, PDPK1, GRB2, PLCG1, CHPT1, LYPLA1, GPCPD1, RALGDS, RHEB, MTOR, EIF4EBP1, DGKA, WAS, SP1, HIF1A, HRAS, KRAS, NRAS, MAP2K1, MAP2K2, EGFR, SLC44A1, TSC1, TSC2, RAC1, RAC2, RAC3, WASF1, WASF2, WASF3, JUN, FOS, PRKCA, PRKCB, MAPK8, MAPK9, MAPK10, MAPK1, MAPK3, SOS1, SOS2, AKT1, AKT2, PIK3CA, PIK3CB, PIK3CD, PIK3R1, PIK3R3, PDGFD, SLC44A2, SLC22A5, CHKA, CHKB, PCYT1A, PLA2G4B, PLA2G4C, JMJD7, PLD…	5.093741305	189	5.050038082	-0.01770385	0.043703223	0.863015887	0.999233677	NA	NA	NA	Transcriptomics	Choline Metabolism In Cancer	X19O2NoCyA - X1O2NoCyA	0.063981209	0.000332937
Pd-L1 Expression And Pd-1 Checkpoint Pathway In Cancer	234	RASGRP1, PLCG1, ZAP70, CD3E, LCK, RAF1, EGFR, IFNG, CD28, PRKCQ, BATF, MAP3K3, MAP2K3, MAP2K6, PTEN, MYD88, TRAF6, MTOR, HIF1A, JUN, TIRAP, LAT, CD247, CD274, TICAM1, NFKBIB, NFKBIA, NFKBIE, NFKB1, RELA, IKBKB, IKBKG, HRAS, KRAS, NRAS, FOS, NFATC2, NFATC1, NFATC3, PTPN6, PTPN11, MAP2K1, MAP2K2, IFNGR1, IFNGR2, JAK1, JAK2, STAT1, STAT3, TLR2, TLR4, CSNK2B, EML4, CHUK, AKT1, AKT2, PIK3CA, PIK3CB, P…	4.868849004	234	4.846550039	-0.009555235	0.022298965	0.917839088	0.999233677	NA	NA	NA	Transcriptomics	Pd-L1 Expression And Pd-1 Checkpoint Pathway In Cancer	X19O2NoCyA - X1O2NoCyA	0.037233451	0.000332937
Asthma	6	TNF, CD40	2.759125787	6	2.71904793	-0.023390228	0.040077857	0.968585255	0.999233677	NA	NA	NA	Transcriptomics	Asthma	X19O2NoCyA - X1O2NoCyA	0.013862147	0.000332937
Autoimmune Thyroid Disease	24	TG, TSHR, PRF1, CD28, CD86, CD40, FAS, CD80	2.004965562	24	2.021581025	0.010841821	-0.016615462	0.970409706	0.999233677	NA	NA	NA	Transcriptomics	Autoimmune Thyroid Disease	X19O2NoCyA - X1O2NoCyA	0.013044868	0.000332937
Inflammatory Bowel Disease	78	TLR2, TNF, IL23A, IFNG, IL12RB1, STAT1, TBX21, IL4R, STAT6, NFATC1, STAT3, JUN, IL12RB2, IL2RG, IL21R, FOXP3, TLR4, RORA, NFKB1, RELA, TGFB1, TGFB3, IFNGR1, IFNGR2, SMAD2, SMAD3	3.684162806	78	3.661737257	-0.00816129	0.02242555	0.95939598	0.999233677	NA	NA	NA	Transcriptomics	Inflammatory Bowel Disease	X19O2NoCyA - X1O2NoCyA	0.018002106	0.000332937
Systemic Lupus Erythematosus	42	C5, C2, C1S, C9, TNF, IFNG, CD28, SNRPB, CD40, SSB, CD80, CD86, C4A, C4B	2.32240086	42	2.291946236	-0.010934132	0.030454623	0.96029912	0.999233677	NA	NA	NA	Transcriptomics	Systemic Lupus Erythematosus	X19O2NoCyA - X1O2NoCyA	0.017593469	0.000332937
Rheumatoid Arthritis	72	TNFSF11, TNF, IL23A, LTB, IL11, CSF1, IFNG, IL1B, CTSK, ACP5, TNFSF13, TNFSF13B, ICAM1, CD28, FLT1, VEGFA, CCL5, ITGAL, CD80, CD86, TLR2, TLR4, JUN, FOS	1.701520777	72	1.709383615	0.003738164	-0.007862838	0.981974381	0.999233677	NA	NA	NA	Transcriptomics	Rheumatoid Arthritis	X19O2NoCyA - X1O2NoCyA	0.007899843	0.000332937
Allograft Rejection	24	PRF1, CD28, IFNG, TNF, CD40, FAS, CD80, CD86	1.912428387	24	1.88715293	-0.015352347	0.025275456	0.957703985	0.999233677	NA	NA	NA	Transcriptomics	Allograft Rejection	X19O2NoCyA - X1O2NoCyA	0.018768705	0.000332937
Graft-Versus-Host Disease	24	PRF1, CD28, IFNG, TNF, FAS, CD80, CD86, KLRC1	1.375603296	24	1.363130094	-0.008614387	0.012473201	0.976259904	0.999233677	NA	NA	NA	Transcriptomics	Graft-Versus-Host Disease	X19O2NoCyA - X1O2NoCyA	0.010434547	0.000332937
Primary Immunodeficiency	84	IKBKG, AICDA, UNG, CD79A, IGLL1, BLNK, BTK, TNFRSF13C, CD19, TNFRSF13B, IL7R, IL2RG, JAK3, RAG1, CD3E, DCLRE1C, PTPRC, ZAP70, LCK, RFX5, RFXAP, RFXANK, CIITA, ORAI1, TAP1, CD40, ADA, TAP2	4.996210574	84	4.943767576	-0.022808656	0.052442998	0.88331389	0.999233677	NA	NA	NA	Transcriptomics	Primary Immunodeficiency	X19O2NoCyA - X1O2NoCyA	0.05388494	0.000332937
Hypertrophic Cardiomyopathy	63	SGCB, SGCA, DAG1, EMD, LMNA, TNNC1, DMD, ACTC1, MYL2, TTN, ACE, TNF, ITGB1, ITGB4, ITGB7, TPM1, TPM3, TPM4, LAMA2, ACTB, ACTG1	3.91565177	63	3.923757507	0.002270326	-0.008105737	0.989864828	0.999233677	NA	NA	NA	Transcriptomics	Hypertrophic Cardiomyopathy	X19O2NoCyA - X1O2NoCyA	0.004424107	0.000332937
Arrhythmogenic Right Ventricular Cardiomyopathy	39	SGCB, SGCA, DAG1, EMD, LMNA, DMD, JUP, CTNNB1, TCF7, TCF7L1, TCF7L2, LEF1, LAMA2	2.967990776	39	2.985944777	0.006211124	-0.017954001	0.978111374	0.999233677	NA	NA	NA	Transcriptomics	Arrhythmogenic Right Ventricular Cardiomyopathy	X19O2NoCyA - X1O2NoCyA	0.009611691	0.000332937
Dilated Cardiomyopathy	135	SGCB, SGCA, DAG1, EMD, LMNA, TNNC1, DMD, ACTC1, TTN, GNAS, MYL2, TNF, CACNB1, CACNB2, CACNB3, CACNB4, CACNA2D2, CACNA2D4, ITGA2, ITGA3, ITGA4, ITGA6, ITGA7, ITGA10, ITGA11, ITGAV, ITGB1, ITGB4, ITGB7, TPM1, TPM3, TPM4, ADCY3, ADCY4, ADCY5, ADCY7, ADCY9, ATP2A1, ATP2A2, ATP2A3, LAMA2, PRKACA, PRKACB, ACTB, ACTG1	3.338453502	135	3.334831562	-0.001078729	0.00362194	0.992942879	0.999233677	NA	NA	NA	Transcriptomics	Dilated Cardiomyopathy	X19O2NoCyA - X1O2NoCyA	0.003075734	0.000332937
Diabetic Cardiomyopathy	231	PPP2R4, PRKCB, CYBA, NCF1, NCF2, NCF4, CPT1B, AGER, MTOR, INSR, GSK3B, TBC1D4, IRS1, PTEN, SP1, ACE, SLC2A1, NOS3, GAPDH, PARP1, G6PD, GSR, CTSD, PRKCZ, PPARA, CYBB, PRKCA, PRKCD, VDAC1, VDAC2, VDAC3, PPIF, RAC1, RAC2, TGFB1, TGFB3, NFKB1, RELA, PDHB, TGFBR1, TGFBR2, SMAD2, SMAD3, SLC25A4, SLC25A5, SLC25A6, PDK2, PDK3, ATP2A1, ATP2A2, ATP2A3, MAPK14, MAPK11, MAPK13, MAPK12, MAPK8, MAPK9, MAPK10, …	5.522276194	231	5.505555221	-0.006214065	0.016720973	0.946552259	0.999233677	NA	NA	NA	Transcriptomics	Diabetic Cardiomyopathy	X19O2NoCyA - X1O2NoCyA	0.023855404	0.000332937
Viral Myocarditis	84	SGCB, SGCA, DAG1, DMD, CXADR, CCND1, CD28, CASP8, BID, CASP9, CASP3, PRF1, ICAM1, FYN, CD55, CD40, CYCS, CD80, CD86, ITGAL, ABL1, ABL2, RAC1, RAC2, RAC3, LAMA2, ACTB, ACTG1	4.579984042	84	4.592086446	0.003909213	-0.012102404	0.979801022	0.999233677	NA	NA	NA	Transcriptomics	Viral Myocarditis	X19O2NoCyA - X1O2NoCyA	0.008862112	0.000332937
Lipid And Atherosclerosis	462	PDPK1, GSK3B, TP53, OLR1, AGER, ARHGEF1, ROCK2, RHOA, BAD, BCL2L1, BCL2, BAX, NOS3, SRC, JAK2, STAT3, ICAM1, IL1B, MYD88, MAP3K7, IRAK1, TIRAP, TRAF6, NFKBIA, LY96, TLR4, IRAK4, ABCA1, MAP3K5, EIF2AK3, ERN1, EIF2S1, ATF4, DDIT3, HSPA5, TRAF2, PYCARD, CASP1, ABCG1, CYBA, NCF1, NCF2, RAC1, NCF4, NFE2L2, CCL5, XBP1, VLDLR, TNFRSF1A, TNF, TNFSF10, CASP7, CASP3, CASP6, CASP8, BID, APAF1, CASP9, TRAF3,…	5.145674763	462	5.117795736	-0.01054508	0.027879027	0.872701214	0.999233677	NA	NA	NA	Transcriptomics	Lipid And Atherosclerosis	X19O2NoCyA - X1O2NoCyA	0.05913442	0.000332937
Fluid Shear Stress And Atherosclerosis	282	ICAM1, NFE2L2, MAPK7, NQO1, NOX1, CYBA, NCF1, NCF2, PRKCZ, MAP2K5, PECAM1, HMOX1, SQSTM1, NOS3, PLAT, CTNNB1, TNF, IFNG, VEGFA, SRC, PTK2, RHOA, TP53, PIAS4, BCL2, MAP3K5, TNFRSF1A, MAP3K7, DUSP1, ARHGEF2, KEAP1, ASS1, FOS, JUN, MEF2A, MEF2C, MAP2K4, MAP2K7, MAP2K6, RAC1, RAC2, RAC3, BMPR2, ACVR2A, ACVR2B, ACVR1, BMPR1A, BMPR1B, IL1B, ITGAV, IKBKG, IKBKB, NFKB1, RELA, GPC1, MAPK14, MAPK11, MAPK13…	4.603399918	282	4.602697111	-0.000226338	0.000702807	0.997854014	0.999233677	NA	NA	NA	Transcriptomics	Fluid Shear Stress And Atherosclerosis	X19O2NoCyA - X1O2NoCyA	0.000932991	0.000332937
Glycolysis / Gluconeogenesis1	108	DLAT, DLD, BPGM, AKR1A1, TPI1, GPI, ALDH9A1, PDHB, GAPDH, PGM2, MDH1, MDH2, POR, ALDOA, ALDOC, ALDH2, ALDH3A2, ADH5, PDHA1, LDHAL6A, LDHA, LDHB, PKM, ENO1, PGAM1, PFKL, PFKM, PFKP, PGM1, HK1, HK2, PGK1, PGK2, PCK2, ACSS2, ACSS1	10.20595006	108	10.27620663	0.033874969	-0.070256567	0.8038686	0.999851118	NA	NA	NA	Proteomics	Glycolysis / Gluconeogenesis	X19O2NoCyA - X1O2NoCyA	0.094814935	6.47E-05
Citrate Cycle (Tca Cycle)1	75	DLD, IDH1, CS, DLAT, DLST, ACLY, FH, OGDH, MDH1, MDH2, PDHB, SDHA, SDHB, POR, SUCLG2, SUCLG1, SUCLA2, IDH2, IDH3A, IDH3B, IDH3G, ACO1, ACO2, PDHA1, PCK2	9.766754352	75	9.74485648	-0.019202944	0.021897872	0.907988081	0.999851118	NA	NA	NA	Proteomics	Citrate Cycle (Tca Cycle)	X19O2NoCyA - X1O2NoCyA	0.041919852	6.47E-05
Pentose Phosphate Pathway1	57	RPE, PGD, G6PD, GPI, PGM2, RPIA, PGLS, TALDO1, CUTA, CUTC, PRPS1, PRPS2, TKT, ALDOA, ALDOC, PFKL, PFKM, PFKP, PGM1	9.484323705	57	9.498221008	0.007039521	-0.013897302	0.96987395	0.999851118	NA	NA	NA	Proteomics	Pentose Phosphate Pathway	X19O2NoCyA - X1O2NoCyA	0.013284705	6.47E-05
Pentose And Glucuronate Interconversions1	27	RPE, UGP2, UGDH, SORD, AKR1A1, GAR1, DCXR, GUSB, AKR1B1	8.449246604	27	8.459149167	0.005682738	-0.009902563	0.983463238	0.999851118	NA	NA	NA	Proteomics	Pentose And Glucuronate Interconversions	X19O2NoCyA - X1O2NoCyA	0.00724187	6.47E-05
Fructose And Mannose Metabolism1	66	SORD, TSTA3, MPI, GMDS, TPI1, TKFC, TIGAR, PFKFB1, PFKFB2, PFKFB3, ALG8, AKR1B1, HK1, HK2, PMM2, GMPPB, GMPPA, PFKL, PFKM, PFKP, ALDOA, ALDOC	8.682573857	66	8.827232287	0.071348972	-0.14465843	0.689923154	0.999851118	NA	NA	NA	Proteomics	Fructose And Mannose Metabolism	X19O2NoCyA - X1O2NoCyA	0.16119928	6.47E-05
Galactose Metabolism1	36	UGP2, GALT, GLA, GALE, GALK1, GATB, GATC, PGM2, AKR1B1, HK1, HK2, PGM1	8.083649053	36	7.924022382	-0.04586854	0.159626671	0.835821591	0.999851118	NA	NA	NA	Proteomics	Galactose Metabolism	X19O2NoCyA - X1O2NoCyA	0.077886414	6.47E-05
Ascorbate And Aldarate Metabolism1	12	UGDH, AKR1A1, ALDH9A1, GUSB	7.841553047	12	7.855206174	0.00776794	-0.013653128	0.984927181	0.999851118	NA	NA	NA	Proteomics	Ascorbate And Aldarate Metabolism	X19O2NoCyA - X1O2NoCyA	0.006595877	6.47E-05
Fatty Acid Biosynthesis1	36	FASN, FAS, ACSF3, MECR, CBR4, HSD17B8, ACACA, MCAT, ACSL1, ACSL3, ACSL4, ACSL5	8.1469135	36	8.134770972	-0.004571983	0.012142528	0.984472267	0.999851118	NA	NA	NA	Proteomics	Fatty Acid Biosynthesis	X19O2NoCyA - X1O2NoCyA	0.006796514	6.47E-05
Fatty Acid Elongation1	42	MECR, HADHA, HADH, HSD17B12, TECR, ECHS1, ACAA2, HADHB, ACOT7, ELOVL5, PPT1, HACD2, HACD3, ACOT2	8.331301962	42	8.228950937	-0.040628474	0.102351025	0.84505632	0.999851118	NA	NA	NA	Proteomics	Fatty Acid Elongation	X19O2NoCyA - X1O2NoCyA	0.073114346	6.47E-05
Fatty Acid Degradation1	69	ACADM, GCDH, ACADVL, CPT2, ACADSB, HADHA, HADH, ECHS1, ACAA2, HADHB, ACAA1, CPT1A, ALDH9A1, ACAT1, ACAT2, ADH5, ACSL1, ACSL3, ACSL4, ACSL5, ACOX1, ALDH2, ALDH3A2	8.559304907	69	8.575064635	0.008183906	-0.015759728	0.962122492	0.999851118	NA	NA	NA	Proteomics	Fatty Acid Degradation	X19O2NoCyA - X1O2NoCyA	0.016769633	6.47E-05
Steroid Biosynthesis1	36	EBP, DHCR7, DHCR24, LSS, NSDHL, FDFT1, SQLE, CYP51A1, MSMO1, HSD17B7, LBR, SOAT1	8.523008346	36	8.589853874	0.068676975	-0.066845529	0.776636831	0.999851118	NA	NA	NA	Proteomics	Steroid Biosynthesis	X19O2NoCyA - X1O2NoCyA	0.109782018	6.47E-05
Primary Bile Acid Biosynthesis1	9	HSD17B4, SCP2, ACOT8	8.861526447	9	8.919693023	0.023438387	-0.058166576	0.961514157	0.999851118	NA	NA	NA	Proteomics	Primary Bile Acid Biosynthesis	X19O2NoCyA - X1O2NoCyA	0.017044317	6.47E-05
Ubiquinone And Other Terpenoid-Quinone Biosynthesis1	6	NDC1, VKORC1L1	7.296468914	6	7.231059901	-0.031667732	0.065409014	0.958480763	0.999851118	NA	NA	NA	Proteomics	Ubiquinone And Other Terpenoid-Quinone Biosynthesis	X19O2NoCyA - X1O2NoCyA	0.018416599	6.47E-05
Steroid Hormone Biosynthesis1	15	COMT, SULT1E1, HSD17B8, HSD17B7, HSD17B12	7.585209649	15	7.590843033	0.004548668	-0.005633383	0.990106292	0.999851118	NA	NA	NA	Proteomics	Steroid Hormone Biosynthesis	X19O2NoCyA - X1O2NoCyA	0.00431818	6.47E-05
Oxidative Phosphorylation1	165	NDUFC2, NDUFB10, NDUFB9, NDUFB7, NDUFB6, NDUFB5, NDUFB4, NDUFB3, NDUFA10, NDUFA9, NDUFA7, NDUFA6, NDUFA5, NDUFA4, NDUFA2, NDUFV3, NDUFV2, NDUFV1, NDUFS8, NDUFS7, NDUFS6, NDUFS3, NDUFS2, NDUFS1, COX15, COX7B, COX6C, SDHA, SDHB, COX5B, COX5A, NDUFB11, UQCR10, UQCRQ, UQCRB, UQCRC2, UQCRC1, CYC1, UQCRFS1, ATP6V1A, ATP6V1D, ATP6V1F, ATP6V1H, ATP6AP1, CYCS, ATP6V0A2, ATP6V1B2, ATP6V0C, ATP6V1C1, ATP6V1…	7.797134253	165	7.833868893	0.024737222	-0.03673464	0.824162238	0.999851118	NA	NA	NA	Proteomics	Oxidative Phosphorylation	X19O2NoCyA - X1O2NoCyA	0.083987288	6.47E-05
Arginine Biosynthesis1	24	ASL, NOA1, GOT1, GOT2, GLS, ARG1, GLUD1, GPT2	8.487494083	24	8.543041994	0.030936537	-0.055547912	0.915948128	0.999851118	NA	NA	NA	Proteomics	Arginine Biosynthesis	X19O2NoCyA - X1O2NoCyA	0.038129121	6.47E-05
Purine Metabolism1	147	PURB, PURA, APRT, NUDT2, NTPCR, AK3, ADK, PPAT, GART, ATIC, ADSL, PAICS, PNP, GMPS, HPRT1, PFAS, ITPA, PGM2, DCK, HDDC2, RRM1, RRM2, AK6, CANT1, PRUNE, RELA, PDE6D, DGUOK, NUDT9, NUDT5, ENPP4, RRM2B, PRPS1, PRPS2, AK2, AMPD2, AMPD3, RDH14, NT5C2, NT5C, ADA, NME7, NME1, NME2, GMPR2, IMPDH1, IMPDH2, PAPSS1, PGM1	8.504040121	147	8.47247332	-0.013611249	0.031566801	0.906401223	0.999851118	NA	NA	NA	Proteomics	Purine Metabolism	X19O2NoCyA - X1O2NoCyA	0.042679517	6.47E-05
Caffeine Metabolism1	3	NAT1	5.748155735	3	5.231237526	-0.592787034	0.516918208	0.413088026	0.999851118	NA	NA	NA	Proteomics	Caffeine Metabolism	X19O2NoCyA - X1O2NoCyA	0.383957394	6.47E-05
Pyrimidine Metabolism1	90	DCD, DCTPP1, DHODH, NUDT2, DUT, CAD, UMPS, DCK, DTYMK, TYMS, HDDC2, ASMTL, RRM1, RRM2, CMPK1, CANT1, DHFR, RRM2B, NME7, NME1, NME2, CTPS1, CTPS2, UCKL1, UCK2, RDH14, NT5C2, NT5C, TK1, NT5C3A	8.367297041	90	8.406585631	0.020196567	-0.039288589	0.8927243	0.999851118	NA	NA	NA	Proteomics	Pyrimidine Metabolism	X19O2NoCyA - X1O2NoCyA	0.049282644	6.47E-05
Alanine, Aspartate And Glutamate Metabolism1	45	NIT2, PURA, PURB, ASNS, ASL, ADSL, CAD, ALDH5A1, PPAT, GOT1, GOT2, GPT2, GLUD1, GLS, GFPT1	9.176974022	45	9.19274287	0.008375245	-0.015768848	0.968662087	0.999851118	NA	NA	NA	Proteomics	Alanine, Aspartate And Glutamate Metabolism	X19O2NoCyA - X1O2NoCyA	0.013827698	6.47E-05
Glycine, Serine And Threonine Metabolism1	45	GAMT, DLD, PHGDH, CTH, PSAT1, PSPH, GCAT, GRHPR, GCSH, BPGM, ETFA, ETFB, SHMT1, SHMT2, PGAM1	8.897478054	45	8.981890467	0.039044633	-0.084412413	0.855110525	0.999851118	NA	NA	NA	Proteomics	Glycine, Serine And Threonine Metabolism	X19O2NoCyA - X1O2NoCyA	0.067977748	6.47E-05
Cysteine And Methionine Metabolism1	96	AHCY, TST, SMS, ADI1, APIP, MRI1, SRM, CTH, MTR, ENOPH1, GSS, PHGDH, PSAT1, MTAP, DNMT1, GOT1, GOT2, MDH1, MDH2, GCLC, GCLM, KYAT3, MAT2B, MAT2A, AHCYL1, AHCYL2, MPST, LDHAL6A, LDHA, LDHB, BCAT1, BCAT2	8.908412489	96	8.930508299	0.010303524	-0.02209581	0.943437392	0.999851118	NA	NA	NA	Proteomics	Cysteine And Methionine Metabolism	X19O2NoCyA - X1O2NoCyA	0.025286915	6.47E-05
Valine, Leucine And Isoleucine Degradation1	87	DLD, HMGCL, IVD, HSD17B10, ACADM, AACS, ACADSB, ALDH6A1, HIBADH, ACSF3, BCKDHB, HADHA, ECHS1, ACAA1, ACAA2, HADHB, HADH, MUT, ALDH9A1, ACAT1, ACAT2, HMGCS1, OXCT1, MCCC1, MCCC2, BCAT1, BCAT2, ALDH2, ALDH3A2	8.763822758	87	8.774333748	0.005654958	-0.01051099	0.970664636	0.999851118	NA	NA	NA	Proteomics	Valine, Leucine And Isoleucine Degradation	X19O2NoCyA - X1O2NoCyA	0.012930792	6.47E-05
Valine, Leucine And Isoleucine Biosynthesis1	6	BCAT1, BCAT2	8.476216646	6	8.472933646	-0.00479007	0.003283	0.992884162	0.999851118	NA	NA	NA	Proteomics	Valine, Leucine And Isoleucine Biosynthesis	X19O2NoCyA - X1O2NoCyA	0.003101417	6.47E-05
Lysine Degradation1	102	GCDH, ALDH9A1, CAMKMT, HADHA, ECHS1, HADH, DLST, DLD, SETD7, PRDM2, EZH2, SETD2, PLOD3, PLOD1, SETDB1, DHTKD1, ACAT1, ACAT2, EHMT2, KMT5A, KMT2A, NSD3, KMT2E, SMYD2, KMT2C, SUV39H1, NSD2, EHMT1, KMT2D, SETD1A, KMT2B, COLGALT1, ALDH2, ALDH3A2	7.02520514	102	6.95635866	-0.028663908	0.06884648	0.834051838	0.999851118	NA	NA	NA	Proteomics	Lysine Degradation	X19O2NoCyA - X1O2NoCyA	0.078806956	6.47E-05
Arginine And Proline Metabolism1	57	SMS, CNDP2, GAMT, SRM, AGMAT, OAT, ALDH18A1, LAP3, ALDH9A1, NOA1, GOT1, GOT2, ARG1, ALDH2, ALDH3A2, CKMT1A, PYCR2, PYCR1, P4HA1	8.552709866	57	8.593944813	0.021227232	-0.041234947	0.909392654	0.999851118	NA	NA	NA	Proteomics	Arginine And Proline Metabolism	X19O2NoCyA - X1O2NoCyA	0.041248558	6.47E-05
Histidine Metabolism1	15	CNDP2, CARNMT1, ALDH9A1, ALDH2, ALDH3A2	8.604920704	15	8.561364295	-0.025771878	0.043556409	0.94320482	0.999851118	NA	NA	NA	Proteomics	Histidine Metabolism	X19O2NoCyA - X1O2NoCyA	0.025393989	6.47E-05
Tyrosine Metabolism1	24	COMT, MIF, NAGK, GSTZ1, FAH, GOT1, GOT2, ADH5	8.291887807	24	8.233749341	-0.034657589	0.058138466	0.903337908	0.999851118	NA	NA	NA	Proteomics	Tyrosine Metabolism	X19O2NoCyA - X1O2NoCyA	0.044149764	6.47E-05
Phenylalanine Metabolism1	9	MIF, GOT1, GOT2	8.578133103	9	8.524115861	-0.027229819	0.054017242	0.953816398	0.999851118	NA	NA	NA	Proteomics	Phenylalanine Metabolism	X19O2NoCyA - X1O2NoCyA	0.020535215	6.47E-05
Tryptophan Metabolism1	45	GCDH, CAT, HADH, COMT, ECHS1, HADHA, DLST, DLD, ALDH9A1, ACAT1, ACAT2, DHTKD1, KYAT3, ALDH2, ALDH3A2	9.244617345	45	9.220819879	-0.016635813	0.023797466	0.93717739	0.999851118	NA	NA	NA	Proteomics	Tryptophan Metabolism	X19O2NoCyA - X1O2NoCyA	0.028178197	6.47E-05
Phenylalanine, Tyrosine And Tryptophan Biosynthesis1	6	GOT1, GOT2	9.657448546	6	9.622746724	-0.025131003	0.034701822	0.964874312	0.999851118	NA	NA	NA	Proteomics	Phenylalanine, Tyrosine And Tryptophan Biosynthesis	X19O2NoCyA - X1O2NoCyA	0.015529256	6.47E-05
Beta-Alanine Metabolism1	24	CNDP2, ALDH6A1, HADHA, ECHS1, ALDH9A1, ALDH2, ALDH3A2, ACOX1	8.635573558	24	8.644336478	0.005011022	-0.00876292	0.986202594	0.999851118	NA	NA	NA	Proteomics	Beta-Alanine Metabolism	X19O2NoCyA - X1O2NoCyA	0.006033859	6.47E-05
Taurine And Hypotaurine Metabolism1	3	ADO	7.67126839	3	7.709325775	0.259059557	-0.038057384	0.714169829	0.999851118	NA	NA	NA	Proteomics	Taurine And Hypotaurine Metabolism	X19O2NoCyA - X1O2NoCyA	0.146198501	6.47E-05
Phosphonate And Phosphinate Metabolism1	6	PCYT2, PCYT1A	8.154978135	6	8.127081992	-0.159726404	0.027896143	0.792295396	0.999851118	NA	NA	NA	Proteomics	Phosphonate And Phosphinate Metabolism	X19O2NoCyA - X1O2NoCyA	0.101112868	6.47E-05
Selenocompound Metabolism1	24	MARS, CTH, SCLY, MTR, TXNRD1, SEPHS1, MARS2, KYAT3	8.033169806	24	8.072899379	0.020111909	-0.039729573	0.945287183	0.999851118	NA	NA	NA	Proteomics	Selenocompound Metabolism	X19O2NoCyA - X1O2NoCyA	0.024436231	6.47E-05
Glutathione Metabolism1	72	GPX4, TXNDC12, G6PD, IDH1, GSR, PGD, SMS, PEPD, LAP3, GSS, GGCT, SRM, PRDX6, GCLC, GCLM, GSTK1, LANCL1, RRM1, RRM2, GSTP1, MGST1, MGST3, GSTO1, CHAC2	8.653437272	72	8.673973925	0.01125422	-0.020536653	0.946924927	0.999851118	NA	NA	NA	Proteomics	Glutathione Metabolism	X19O2NoCyA - X1O2NoCyA	0.023684451	6.47E-05
Starch And Sucrose Metabolism1	33	UGP2, GPI, GBE1, GYG1, PGM2, AGL, HK1, HK2, GYS1, PGM1, PYGB	9.810017221	33	9.912619	0.060413981	-0.102601779	0.809027803	0.999851118	NA	NA	NA	Proteomics	Starch And Sucrose Metabolism	X19O2NoCyA - X1O2NoCyA	0.092036553	6.47E-05
N-Glycan Biosynthesis1	60	ALG6, FUT8, MGAT3, MGAT2, GANAB, MOGS, ALG11, ALG1, DPM1, ALG8, MGAT1, MAN1B1, ST6GAL1, STT3B, STT3A, MAN1A1, DAD1, DDOST, RPN1, RPN2	7.868371716	60	7.914920722	0.027249909	-0.046549006	0.883231749	0.999851118	NA	NA	NA	Proteomics	N-Glycan Biosynthesis	X19O2NoCyA - X1O2NoCyA	0.053925328	6.47E-05
Mucin Type O-Glycan Biosynthesis1	9	GALNT1, GALNT2, GALNT7	7.653428732	9	7.68527064	0.020062057	-0.031841909	0.966511799	0.999851118	NA	NA	NA	Proteomics	Mucin Type O-Glycan Biosynthesis	X19O2NoCyA - X1O2NoCyA	0.01479284	6.47E-05
Various Types Of N-Glycan Biosynthesis1	24	ALG11, ALG1, MGAT1, MGAT2, FUT8, MAN1B1, GALT, MAN1A1	6.434043046	24	6.288801696	-0.070866743	0.14524135	0.788828639	0.999851118	NA	NA	NA	Proteomics	Various Types Of N-Glycan Biosynthesis	X19O2NoCyA - X1O2NoCyA	0.10301733	6.47E-05
Other Types Of O-Glycan Biosynthesis1	3	PLOD3	3.725527361	3	4.026870233	0.792142406	-0.301342872	0.415019932	0.999851118	NA	NA	NA	Proteomics	Other Types Of O-Glycan Biosynthesis	X19O2NoCyA - X1O2NoCyA	0.381931046	6.47E-05
Mannose Type O-Glycan Biosynthesis1	3	LARGE2	3.94212748	3	4.243600988	0.797706278	-0.301473507	0.308177313	0.999851118	NA	NA	NA	Proteomics	Mannose Type O-Glycan Biosynthesis	X19O2NoCyA - X1O2NoCyA	0.511199336	6.47E-05
Amino Sugar And Nucleotide Sugar Metabolism1	81	NAGK, PGM3, NANS, GNPNAT1, GALT, UGDH, TSTA3, UGP2, GNE, CMAS, GALE, MPI, GALK1, GMDS, GPI, UAP1, PGM2, GNPDA1, GFPT1, HEXA, HEXB, HK1, HK2, PMM2, PGM1, GMPPB, GMPPA	8.417469563	81	8.402825969	-0.006810636	0.014643594	0.964070229	0.999851118	NA	NA	NA	Proteomics	Amino Sugar And Nucleotide Sugar Metabolism	X19O2NoCyA - X1O2NoCyA	0.015891328	6.47E-05
Neomycin, Kanamycin And Gentamicin Biosynthesis1	6	HK1, HK2	10.92213391	6	11.18472563	0.642094711	-0.262591724	0.208223213	0.999851118	NA	NA	NA	Proteomics	Neomycin, Kanamycin And Gentamicin Biosynthesis	X19O2NoCyA - X1O2NoCyA	0.681470857	6.47E-05
Glycosaminoglycan Degradation1	15	GNS, HGSNAT, GUSB, HEXA, HEXB	5.256202987	15	5.38223829	0.135898088	-0.126035303	0.728924683	0.999851118	NA	NA	NA	Proteomics	Glycosaminoglycan Degradation	X19O2NoCyA - X1O2NoCyA	0.137317343	6.47E-05
Glycosaminoglycan Biosynthesis - Chondroitin Sulfate / Dermatan Sulfate1	3	B3GAT3	5.840237274	3	5.646192304	-0.489336425	0.19404497	0.495047178	0.999851118	NA	NA	NA	Proteomics	Glycosaminoglycan Biosynthesis - Chondroitin Sulfate / Dermatan Sulfate	X19O2NoCyA - X1O2NoCyA	0.30535341	6.47E-05
Glycosaminoglycan Biosynthesis - Keratan Sulfate1	3	FUT8	9.124118995	3	9.057444557	-0.563895	0.066674438	0.508570336	0.999851118	NA	NA	NA	Proteomics	Glycosaminoglycan Biosynthesis - Keratan Sulfate	X19O2NoCyA - X1O2NoCyA	0.293648975	6.47E-05
Glycosaminoglycan Biosynthesis - Heparan Sulfate / Heparin1	6	HS2ST1, B3GAT3	7.125397879	6	7.056210708	-0.044149058	0.069187171	0.937569887	0.999851118	NA	NA	NA	Proteomics	Glycosaminoglycan Biosynthesis - Heparan Sulfate / Heparin	X19O2NoCyA - X1O2NoCyA	0.02799635	6.47E-05
Glycerolipid Metabolism1	51	AGK, TKFC, AKR1A1, GLA, AGPAT5, ALDH9A1, DGKA, LPIN1, AGPAT1, GPAT4, GPAM, GK, AKR1B1, ALDH2, ALDH3A2, DGKZ, DGKD	6.541432484	51	6.52927803	-0.004799473	0.012154454	0.980786799	0.999851118	NA	NA	NA	Proteomics	Glycerolipid Metabolism	X19O2NoCyA - X1O2NoCyA	0.008425388	6.47E-05
Inositol Phosphate Metabolism1	96	ITPK1, MTM1, PIK3C3, PIKFYVE, CDIPT, ALDH6A1, TPI1, PI4KA, MTMR14, PLCG1, PLCG2, PIK3CG, PIP4K2A, PIP4K2C, PIP4K2B, INPP5B, ITPKB, IMPA1, PI4K2B, PI4K2A, PIP5K1A, MTMR1, MTMR6, MTMR4, PLCB3, PIK3CA, PIK3CB, PIK3CD, PIK3C2A, INPP5D, INPPL1, SACM1L	7.041999492	96	7.005986848	-0.017331802	0.036012644	0.901831819	0.999851118	NA	NA	NA	Proteomics	Inositol Phosphate Metabolism	X19O2NoCyA - X1O2NoCyA	0.044874446	6.47E-05
Glycosylphosphatidylinositol (Gpi)-Anchor Biosynthesis1	9	PIGT, PIGS, ERI1	5.382636006	9	5.416528642	0.021546415	-0.033892636	0.96560491	0.999851118	NA	NA	NA	Proteomics	Glycosylphosphatidylinositol (Gpi)-Anchor Biosynthesis	X19O2NoCyA - X1O2NoCyA	0.015200535	6.47E-05
Glycerophospholipid Metabolism1	78	PTDSS1, PCYT2, CDIPT, GPCPD1, CARS, GNPAT, GPD2, LPCAT3, DAD1, DGKA, AGPAT5, LYPLA1, LYPLA2, LPCAT1, PCYT1A, CHKA, ETNK1, DGKZ, DGKD, LPIN1, AGPAT1, GPAT4, GPAM, GPD1L, PNPLA6, CDS2	6.435138668	78	6.401586667	-0.017750671	0.033552001	0.912880315	0.999851118	NA	NA	NA	Proteomics	Glycerophospholipid Metabolism	X19O2NoCyA - X1O2NoCyA	0.039586158	6.47E-05
Ether Lipid Metabolism1	18	AGPS, PAFAH1B1, PAFAH1B2, PAFAH1B3, PAFAH2, LPCAT1	7.298458989	18	7.111451887	-0.062565691	0.187007102	0.842097236	0.999851118	NA	NA	NA	Proteomics	Ether Lipid Metabolism	X19O2NoCyA - X1O2NoCyA	0.074637758	6.47E-05
Arachidonic Acid Metabolism1	15	EPHX2, LTA4H, CBR1, PTGES2, PTGES3	7.777925634	15	7.837194912	0.024383631	-0.059269278	0.948331354	0.999851118	NA	NA	NA	Proteomics	Arachidonic Acid Metabolism	X19O2NoCyA - X1O2NoCyA	0.02303989	6.47E-05
Alpha-Linolenic Acid Metabolism1	12	FADS2, ACAA1, DAD1, ACOX1	6.38475942	12	6.455385756	0.141085008	-0.070626336	0.71109693	0.999851118	NA	NA	NA	Proteomics	Alpha-Linolenic Acid Metabolism	X19O2NoCyA - X1O2NoCyA	0.148071196	6.47E-05
Sphingolipid Metabolism1	36	GLA, SGPP1, ASAH1, SMPD2, SMPD4, CERS2, CERS4, DEGS1, SPTLC1, SPTLC2, HEXA, HEXB	6.627348398	36	6.590739671	-0.017283188	0.036608727	0.940142625	0.999851118	NA	NA	NA	Proteomics	Sphingolipid Metabolism	X19O2NoCyA - X1O2NoCyA	0.026806256	6.47E-05
Glycosphingolipid Biosynthesis - Globo And Isoglobo Series1	9	GLA, HEXA, HEXB	5.173705713	9	5.361493818	0.160692316	-0.187788105	0.751437925	0.999851118	NA	NA	NA	Proteomics	Glycosphingolipid Biosynthesis - Globo And Isoglobo Series	X19O2NoCyA - X1O2NoCyA	0.12410689	6.47E-05
Glycosphingolipid Biosynthesis - Ganglio Series1	9	SLC33A1, HEXA, HEXB	6.273714246	9	6.370851036	0.080469682	-0.097136791	0.874983571	0.999851118	NA	NA	NA	Proteomics	Glycosphingolipid Biosynthesis - Ganglio Series	X19O2NoCyA - X1O2NoCyA	0.058000101	6.47E-05
Pyruvate Metabolism1	90	GLO1, LDHA, ME2, DLAT, DLD, POR, HAGH, GRHPR, FH, AKR1A1, PDHB, MDH1, MDH2, ALDH9A1, ACACA, PDHA1, PCK2, PKM, ME1, LDHAL6A, LDHB, ACSS2, ACSS1, ALDH2, ALDH3A2, ACAT1, ACAT2, ACYP1, ACYP2, ADH5	9.498860899	90	9.524489282	0.013719639	-0.025628382	0.928091862	0.999851118	NA	NA	NA	Proteomics	Pyruvate Metabolism	X19O2NoCyA - X1O2NoCyA	0.032409035	6.47E-05
Glyoxylate And Dicarboxylate Metabolism1	51	CS, GRHPR, PGP, CAT, MDH1, MDH2, MUT, DLD, ACO1, ACO2, ACAT1, ACAT2, SHMT1, SHMT2, GCSH, ACSS2, ACSS1	9.509576554	51	9.504149692	-0.003409474	0.005426863	0.986465048	0.999851118	NA	NA	NA	Proteomics	Glyoxylate And Dicarboxylate Metabolism	X19O2NoCyA - X1O2NoCyA	0.005918298	6.47E-05
Propanoate Metabolism1	48	DLD, ALDH6A1, ACACA, HADHA, ECHS1, MUT, BCKDHB, ACSS2, ACSS1, LDHAL6A, LDHA, LDHB, SUCLG2, SUCLG1, SUCLA2, ACOX1	9.091236683	48	9.144607587	0.032237933	-0.053370904	0.877552934	0.999851118	NA	NA	NA	Proteomics	Propanoate Metabolism	X19O2NoCyA - X1O2NoCyA	0.056726678	6.47E-05
Butanoate Metabolism1	45	BDH1, AACS, HMGCL, L2HGDH, ALDH5A1, HADH, HADHA, ECHS1, POR, SDHA, SDHB, OXCT1, HMGCS1, ACAT1, ACAT2	9.104339828	45	9.093978239	-0.006935452	0.010361589	0.974147532	0.999851118	NA	NA	NA	Proteomics	Butanoate Metabolism	X19O2NoCyA - X1O2NoCyA	0.011375265	6.47E-05
One Carbon Pool By Folate1	33	GART, MTHFD1, ATIC, MTR, TYMS, MTHFD2, DHFR, MTHFS, MTHFD1L, SHMT1, SHMT2	9.552527441	33	9.574708272	0.010704548	-0.022180831	0.965883821	0.999851118	NA	NA	NA	Proteomics	One Carbon Pool By Folate	X19O2NoCyA - X1O2NoCyA	0.015075108	6.47E-05
Thiamine Metabolism1	18	THTPA, ADK, NTPCR, NFS1, ACP1, AK2	7.933038711	18	7.960231981	0.012113138	-0.02719327	0.971353793	0.999851118	NA	NA	NA	Proteomics	Thiamine Metabolism	X19O2NoCyA - X1O2NoCyA	0.01262256	6.47E-05
Riboflavin Metabolism1	9	BLVRB, FLAD1, ACP1	7.891033115	9	7.844120689	-0.024631212	0.046912426	0.957107944	0.999851118	NA	NA	NA	Proteomics	Riboflavin Metabolism	X19O2NoCyA - X1O2NoCyA	0.019039079	6.47E-05
Vitamin B6 Metabolism1	15	PPAT, PDXK, PNPO, PSAT1, PDXP	8.028580496	15	8.09272834	0.029633579	-0.064147845	0.935527137	0.999851118	NA	NA	NA	Proteomics	Vitamin B6 Metabolism	X19O2NoCyA - X1O2NoCyA	0.02894361	6.47E-05
Nicotinate And Nicotinamide Metabolism1	45	NAMPT, PNP, NADSYN1, NAPRT, NNT, CD38, SIRT1, SIRT2, SIRT5, SIRT6, NADK2, NADK, RDH14, NT5C2, NT5C	7.497320896	45	7.405219382	-0.036248431	0.092101514	0.85748923	0.999851118	NA	NA	NA	Proteomics	Nicotinate And Nicotinamide Metabolism	X19O2NoCyA - X1O2NoCyA	0.066771326	6.47E-05
Pantothenate And Coa Biosynthesis1	21	PPCS, COASY, AASDHPPT, PANK1, PANK2, ALDH2, ALDH3A2	7.193067785	21	7.089605504	-0.05327583	0.103462281	0.862620955	0.999851118	NA	NA	NA	Proteomics	Pantothenate And Coa Biosynthesis	X19O2NoCyA - X1O2NoCyA	0.064179996	6.47E-05
Lipoic Acid Metabolism1	3	LIAS	5.344991291	3	5.451885879	0.27732143	-0.106894588	0.682134643	0.999851118	NA	NA	NA	Proteomics	Lipoic Acid Metabolism	X19O2NoCyA - X1O2NoCyA	0.166129894	6.47E-05
Folate Biosynthesis1	24	QDPR, GGH, SPR, DHFR, CBR1, FPGS, PCBD2, AKR1B1	7.576782288	24	7.593939727	0.010307305	-0.017157439	0.972227574	0.999851118	NA	NA	NA	Proteomics	Folate Biosynthesis	X19O2NoCyA - X1O2NoCyA	0.012232066	6.47E-05
Retinol Metabolism1	15	RETSAT, RDH11, RDH13, DHRS4, ADH5	6.65381827	15	6.633118388	-0.010114508	0.020699882	0.978115017	0.999851118	NA	NA	NA	Proteomics	Retinol Metabolism	X19O2NoCyA - X1O2NoCyA	0.009610073	6.47E-05
Porphyrin Metabolism1	39	CPOX, HCCS, POR, COX15, GUSB, FECH, UROD, HMBS, MMAB, BLVRB, EPRS, HMOX2, EARS2	7.721070875	39	7.762232952	0.020232008	-0.041162077	0.929797049	0.999851118	NA	NA	NA	Proteomics	Porphyrin Metabolism	X19O2NoCyA - X1O2NoCyA	0.031611837	6.47E-05
Terpenoid Backbone Biosynthesis1	42	MVK, HMGCR, MVD, RCE1, PMVK, ZMPSTE24, FDPS, DHDDS, FNTA, ACAT1, ACAT2, HMGCS1, IDI1, CHURC1	7.90410997	42	7.713074376	-0.077828496	0.191035594	0.712020598	0.999851118	NA	NA	NA	Proteomics	Terpenoid Backbone Biosynthesis	X19O2NoCyA - X1O2NoCyA	0.147507443	6.47E-05
Nitrogen Metabolism1	9	NAPA, NIFK, GLUD1	9.747059317	9	9.742063643	-0.006073097	0.004995674	0.989706504	0.999851118	NA	NA	NA	Proteomics	Nitrogen Metabolism	X19O2NoCyA - X1O2NoCyA	0.004493576	6.47E-05
Sulfur Metabolism1	15	IMPAD1, TST, BPNT1, PAPSS1, MPST	8.421945558	15	8.395761035	-0.014573711	0.026184522	0.968541861	0.999851118	NA	NA	NA	Proteomics	Sulfur Metabolism	X19O2NoCyA - X1O2NoCyA	0.013881604	6.47E-05
Aminoacyl-Trna Biosynthesis1	111	IARS, NARS, HARS, RARS, QARS, SARS, MARS, VARS, AARS, LARS, TARS, WARS, YARS, FARSA, FARSB, CARS, GARS, DARS2, KARS, EPRS, GATB, GATC, IARS2, NARS2, FARS2, RARS2, CARS2, SARS2, MARS2, VARS2, AARS2, LARS2, TARS2, YARS2, PARS2, EARS2, QRSL1	9.106825454	111	9.069927652	-0.014897533	0.036897802	0.91014067	0.999851118	NA	NA	NA	Proteomics	Aminoacyl-Trna Biosynthesis	X19O2NoCyA - X1O2NoCyA	0.040891478	6.47E-05
Metabolism Of Xenobiotics By Cytochrome P4501	21	GSTK1, CBR1, MGST1, MGST3, GSTO1, ADH5, GSTP1	8.179648172	21	8.332241407	0.066227961	-0.152593234	0.835881262	0.999851118	NA	NA	NA	Proteomics	Metabolism Of Xenobiotics By Cytochrome P450	X19O2NoCyA - X1O2NoCyA	0.07785541	6.47E-05
Drug Metabolism - Cytochrome P4501	18	GSTK1, GSTP1, MGST1, MGST3, GSTO1, ADH5	8.741295826	18	8.887579604	0.073609909	-0.146283778	0.833610754	0.999851118	NA	NA	NA	Proteomics	Drug Metabolism - Cytochrome P450	X19O2NoCyA - X1O2NoCyA	0.079036692	6.47E-05
Drug Metabolism - Other Enzymes1	72	TPMT, UMPS, CMPK1, DUT, HPRT1, GMPS, ITPA, GUSB, RRM1, RRM2, NAT1, UCKL1, UCK2, TK1, IMPDH1, IMPDH2, NME7, NME1, NME2, RRM2B, GSTP1, MGST1, MGST3, GSTO1	8.680381936	72	8.642509732	-0.018267999	0.037872204	0.91332439	0.999851118	NA	NA	NA	Proteomics	Drug Metabolism - Other Enzymes	X19O2NoCyA - X1O2NoCyA	0.039374944	6.47E-05
Biosynthesis Of Unsaturated Fatty Acids1	21	FADS2, HSD17B12, HSD17B4, FADS1, SCD, ELOVL5, TECR	7.952568322	21	7.947147359	-0.002212883	0.005420963	0.994198939	0.999851118	NA	NA	NA	Proteomics	Biosynthesis Of Unsaturated Fatty Acids	X19O2NoCyA - X1O2NoCyA	0.002526705	6.47E-05
Metabolic Pathways1	531	HCCS, SULT1E1, UAP1, DHCR7, DHCR24, NSDHL, MECR, ACSF3, CYC1, CS, DLD, FADS2, MARS, ITPK1, CDIPT, MIF, NIT2, NUDT2, DCD, APRT, PURB, L2HGDH, GLO1, MTM1, ALG11, ALG1, MGAT1, MGAT2, MGAT3, HSD17B12, COX15, GALT, FUT8, NAGK, PGM3, BPGM, ADO, COMT, GAMT, FDFT1, PGD, UGDH, AKR1A1, TSTA3, GCDH, HMGCL, BDH1, MVD, MVK, LSS, EBP, RPE, AGPS, EPHX2, PCYT2, PTDSS1, ALG6, ALG8, MOGS, GANAB, SLC33A1, FLNB, LTA…	8.154812681	531	8.15854339	0.001775555	-0.003730709	0.976725493	0.999851118	NA	NA	NA	Proteomics	Metabolic Pathways	X19O2NoCyA - X1O2NoCyA	0.010227477	6.47E-05
Carbon Metabolism1	48	RPE, PGD, PGP, GAPDH, GPI, RPIA, TPI1, TALDO1, CS, FH, PHGDH, PSAT1, PSPH, TKFC, ECHS1, ALDH6A1	9.875505739	48	9.898371857	0.012146654	-0.022866118	0.952562901	0.999851118	NA	NA	NA	Proteomics	Carbon Metabolism	X19O2NoCyA - X1O2NoCyA	0.021106337	6.47E-05
2-Oxocarboxylic Acid Metabolism1	6	IDH1, CS	10.39957016	6	10.28900506	-0.490389869	0.110565102	0.435191293	0.999851118	NA	NA	NA	Proteomics	2-Oxocarboxylic Acid Metabolism	X19O2NoCyA - X1O2NoCyA	0.361319802	6.47E-05
Fatty Acid Metabolism1	33	HSD17B12, MECR, CPT2, FADS2, ELOVL5, FADS1, HSD17B4, ACSF3, FASN, TECR, ACACA	8.383075645	33	8.366109328	-0.006070497	0.016966316	0.980268543	0.999851118	NA	NA	NA	Proteomics	Fatty Acid Metabolism	X19O2NoCyA - X1O2NoCyA	0.008654934	6.47E-05
Biosynthesis Of Amino Acids1	42	RPE, TPI1, GAPDH, RPIA, PHGDH, PSAT1, PSPH, CTH, MTR, CS, ASL, ALDH18A1, ASNS, TALDO1	9.661560857	42	9.70581443	0.019536545	-0.044253573	0.9294615	0.999851118	NA	NA	NA	Proteomics	Biosynthesis Of Amino Acids	X19O2NoCyA - X1O2NoCyA	0.031768595	6.47E-05
Nucleotide Metabolism1	45	ADK, PURA, PURB, APRT, DUT, DCD, PNP, DCK, ADSL, HPRT1, ITPA, GMPS, DTYMK, DCTPP1, TYMS	8.985540967	45	9.060318353	0.043009271	-0.074777387	0.839242793	0.999851118	NA	NA	NA	Proteomics	Nucleotide Metabolism	X19O2NoCyA - X1O2NoCyA	0.07611238	6.47E-05
Biosynthesis Of Cofactors1	96	GGH, SPR, COX15, NDC1, UGP2, UGDH, AKR1A1, PURA, PURB, DLD, UMPS, FLAD1, NAPRT, NADSYN1, PPCS, COASY, FPGS, HMBS, UROD, CPOX, FECH, MMAB, MPI, GUSB, ADSL, LIAS, CAD, DHODH, PSAT1, PNPO, NFS1, GSS	7.342217365	96	7.291859517	-0.022694194	0.050357848	0.872987619	0.999851118	NA	NA	NA	Proteomics	Biosynthesis Of Cofactors	X19O2NoCyA - X1O2NoCyA	0.058991916	6.47E-05
Biosynthesis Of Nucleotide Sugars1	48	UGDH, TSTA3, GNPNAT1, PGM3, GNE, NANS, GALT, NAGK, UAP1, CMAS, UGP2, GALE, GPI, GMDS, MPI, GALK1	8.074590691	48	7.998113482	-0.036168551	0.076477209	0.850490901	0.999851118	NA	NA	NA	Proteomics	Biosynthesis Of Nucleotide Sugars	X19O2NoCyA - X1O2NoCyA	0.070330328	6.47E-05
Egfr Tyrosine Kinase Inhibitor Resistance1	84	MTOR, BAD, GAB1, GRB2, NF1, STAT3, BAX, BCL2L1, EIF4E, RPS6, SHC1, PRKCA, PLCG1, PLCG2, MAP2K1, MAP2K2, BRAF, ARAF, NRAS, JAK1, RPS6KB1, PIK3CA, PIK3CB, PIK3CD, PIK3R1, MAPK1, MAPK3, EIF4E2	7.636931898	84	7.573431931	-0.025660249	0.063499968	0.865388024	0.999851118	NA	NA	NA	Proteomics	Egfr Tyrosine Kinase Inhibitor Resistance	X19O2NoCyA - X1O2NoCyA	0.062789119	6.47E-05
Endocrine Resistance1	87	GRB2, GNAS, TP53, RB1, MTOR, BAD, BAX, NCOR1, NCOA3, MED1, CARM1, NRAS, ARAF, BRAF, MAP2K1, MAP2K2, SHC1, NOTCH1, PRKACA, PRKACB, MAPK1, MAPK3, PIK3CA, PIK3CB, PIK3CD, PIK3R1, MAPK14, MAPK9, RPS6KB1	7.373081498	87	7.320892092	-0.025112207	0.052189405	0.862718305	0.999851118	NA	NA	NA	Proteomics	Endocrine Resistance	X19O2NoCyA - X1O2NoCyA	0.064130987	6.47E-05
Antifolate Resistance1	42	SLC19A1, ABCC1, ABCC4, GART, FPGS, GGH, DHFR, TYMS, ATIC, IKBKB, IKBKG, NFKB1, RELA, CHUK	7.811914337	42	7.782585804	-0.013381112	0.029328533	0.951238507	0.999851118	NA	NA	NA	Proteomics	Antifolate Resistance	X19O2NoCyA - X1O2NoCyA	0.021710578	6.47E-05
Platinum Drug Resistance1	78	ATM, TP53, CASP9, CASP3, BAD, BID, CASP8, FADD, BAX, BCL2L1, COPA, MLH1, BRCA1, MSH2, POLH, CYCS, FAS, XIAP, BIRC5, BIRC2, PIK3CA, PIK3CB, PIK3CD, PIK3R1, MAPK1, MAPK3	7.20019847	78	7.180507858	-0.008743519	0.019690612	0.955930902	0.999851118	NA	NA	NA	Proteomics	Platinum Drug Resistance	X19O2NoCyA - X1O2NoCyA	0.019573499	6.47E-05
Abc Transporters1	21	ARAF, ABCD3, ABCC4, ABCC1, ABCB7, ABCB8, TAP1	6.941654556	21	6.949607094	0.003868851	-0.007952537	0.99004871	0.999851118	NA	NA	NA	Proteomics	Abc Transporters	X19O2NoCyA - X1O2NoCyA	0.004343438	6.47E-05
Ribosome Biogenesis In Eukaryotes1	135	IMP4, IMP3, UTP15, UTP4, UTP18, UTP6, CSNK2B, RAN, XPO1, NMD3, TCOF1, SNU13, NOP58, NOP56, NHP2, GAR1, DKC1, NAT10, BMS1, RCL1, MDN1, LSG1, RIOK1, RIOK2, AK6, NME1, EIF6, EMG1, NOB1, MPHOSPH10, WDR75, HEATR1, WDR43, TBL3, WDR36, WDR3, NOL6, RRP7A, FCF1, GTPBP4, NVL, EFL1, SPATA5, SBDS, RBM28	8.977853055	135	8.905157734	-0.05052049	0.072695321	0.678734911	0.999851118	NA	NA	NA	Proteomics	Ribosome Biogenesis In Eukaryotes	X19O2NoCyA - X1O2NoCyA	0.168299812	6.47E-05
Ribosome1	309	RPL13, RPL28, RPS14, RPS23, RPS18, RPS29, RPS13, RPS11, RPS15, RPS6, RPS8, RPS17, RPS19, RPS24, RPS27A, RPS7, RPS12, RPS21, RPS25, RPS26, RPS28, RPS3A, MRPL10, MRPL11, RPL11, RPL9, RPLP0, RPL12, RPL13A, MRPL13, MRPL2, MRPL3, RPL10A, RPL8, MRPL14, RPL23, RPL27A, MRPL15, RPL5, MRPL18, MRPL22, RPL23A, MRPL23, MRPL24, RPL35, MRPL30, RPL7, RPL15, RPL18, RPL19, RPL21, RPL30, RPL39, UBA52, RPL31, RPL32,…	8.965303917	309	8.849325965	-0.064421765	0.115977952	0.436555026	0.999851118	NA	NA	NA	Proteomics	Ribosome	X19O2NoCyA - X1O2NoCyA	0.359961007	6.47E-05
Nucleocytoplasmic Transport1	171	RAN, PHAX, NUP205, NUP188, NUP62, TPR, NUP153, NUP93, NUP54, NUP50, NUP155, SENP2, NUP98, NUP37, SEC13, NUP160, NUP107, NUP85, RAE1, NUP43, NUP133, NUP210, NDC1, NUP214, NUP88, RANBP2, UBE2I, RANGAP1, NUPL2, AAAS, NUP35, GLE1, AHCTF1, TMEM33, NMD3, RBM8A, EIF4A3, CASC3, ACIN1, RNPS1, SAP18, SRRM1, PNN, UPF1, DDX39B, THOC1, THOC2, THOC3, THOC5, THOC6, THOC7, UPF2, SNUPN, NUP58, SEH1L, ALYREF, PYM1	9.194679909	171	9.124376365	-0.042212489	0.070303544	0.690568983	0.999851118	NA	NA	NA	Proteomics	Nucleocytoplasmic Transport	X19O2NoCyA - X1O2NoCyA	0.160792932	6.47E-05
Mrna Surveillance Pathway1	198	UPF1, UPF2, SMG1, SMG5, SMG7, SMG6, ETF1, RNGTT, RNMT, PABPN1, PELO, FIP1L1, NUDT21, PCF11, CPSF3, CPSF2, CPSF1, CPSF4, CSTF1, CSTF2, CSTF3, SYMPK, WDR82, SSU72, RBM8A, EIF4A3, CASC3, ACIN1, RNPS1, SAP18, SRRM1, PNN, NCBP1, DDX39B, NCBP2, GLE1, TARDBP, HBS1L, WDR33, ALYREF, PYM1, FUS, UPF3B, GSPT1, PABPC1, PABPC4, PPP2CA, PPP2CB, PPP2R1A, PPP2R1B, PPP2R2A, PPP2R5A, PPP2R5C, PPP2R5D, PPP2R5E, PPP2…	8.836738171	198	8.813397289	-0.014517268	0.023340882	0.885737285	0.999851118	NA	NA	NA	Proteomics	Mrna Surveillance Pathway	X19O2NoCyA - X1O2NoCyA	0.052695073	6.47E-05
Rna Degradation1	132	PNP, DIS3, CNOT1, CNOT2, CNOT3, CNOT4, CNOT10, DCPS, DCP2, LSM1, LSM2, LSM3, LSM4, LSM6, LSM7, LSM8, XRN1, XRN2, DDX6, EDC3, EDC4, PATL1, PARN, DHX36, PAN2, PAN3, PNPT1, EXOSC4, EXOSC7, EXOSC10, ZCCHC7, HSPA9, HSPD1, EXOSC1, EXOSC2, EXOSC9, EXOSC6, EXOSC8, EXOSC5, EXOSC3, CNOT7, CNOT8, PABPC1, PABPC4	8.29065683	132	8.245299472	-0.021755545	0.045357357	0.860003893	0.999851118	NA	NA	NA	Proteomics	Rna Degradation	X19O2NoCyA - X1O2NoCyA	0.065499583	6.47E-05
Rna Polymerase1	69	RPA2, RPA1, POLR2M, POLR2B, POLR2A, POLR2C, POLR2D, POLR2E, POLR2F, POLR2G, POLR2H, POLR2I, POLR2L, POLR1B, POLR1A, POLR1E, POLR1C, POLR3B, POLR3A, POLR3C, POLR3D, POLR3F, POLR3E	7.899865892	69	7.755776605	-0.080040269	0.144089287	0.620023491	0.999851118	NA	NA	NA	Proteomics	Rna Polymerase	X19O2NoCyA - X1O2NoCyA	0.207591856	6.47E-05
Basal Transcription Factors1	54	TAF2, TAF5, TAF6, TAF7, TAF10, ERCC3, TAF12, TAF15, CDK7, MNAT1, GTF2B, GTF2A2, GTF2F1, GTF2F2, GTF2E1, GTF2E2, GTF2H1, GTF2H4	7.07947561	54	7.002520002	-0.052853338	0.076955608	0.780948023	0.999851118	NA	NA	NA	Proteomics	Basal Transcription Factors	X19O2NoCyA - X1O2NoCyA	0.10737787	6.47E-05
Dna Replication1	87	LIG1, FEN1, RNASEH2A, RNASEH2B, RNASEH2C, PCNA, RPA3, MCM5, POLD3, POLE4, POLE3, SSB, MCM2, MCM3, MCM4, POLA1, POLA2, POLD1, POLD2, POLE, POLE2, MCM6, MCM7, RFC1, SSBP1, RNASEH1, PRIM1, PRIM2, RPA1	9.189247785	87	9.117427926	-0.033624911	0.07181986	0.820039227	0.999851118	NA	NA	NA	Proteomics	Dna Replication	X19O2NoCyA - X1O2NoCyA	0.086165373	6.47E-05
Spliceosome1	174	DDX46, DDX39B, DHX8, DHX15, DHX38, CDC40, SLU7, PRPF18, SNRNP200, DDX23, SNRPA, SNRPC, RBM25, DDX5, TCERG1, SNRPA1, SNRPB2, PUF60, SMNDC1, RBM17, CHERP, PRPF19, CDC5L, BCAS2, PLRG1, CWC15, CTNNBL1, PQBP1, WBP11, SNW1, ISY1, PPIL1, PPIE, CCDC12, RBM22, AQR, PRPF31, PPIH, PRPF4, PRPF3, SNU13, PRPF6, PRPF8, SNRNP40, TXNL4A, USP39, SART1, ACIN1, EIF4A3, RBM8A, BUD31, RP9, DHX16, EFTUD2, SNRNP70, U2SU…	9.478389951	174	9.419427243	-0.03992639	0.058962708	0.712783664	0.999851118	NA	NA	NA	Proteomics	Spliceosome	X19O2NoCyA - X1O2NoCyA	0.147042263	6.47E-05
Proteasome1	129	IFNG, PSMD3, PSMD12, PSMD11, PSMD6, PSMD7, PSMD13, PSMD14, PSMD8, PSMD4, PSMD2, PSMD1, PSMC2, PSMC1, PSMC4, PSMC6, PSMC3, PSMC5, PSME1, PSME2, PSME3, PSME4, PSMA6, PSMA2, PSMA4, PSMA7, PSMA5, PSMA1, PSMA3, PSMB6, PSMB7, PSMB3, PSMB2, PSMB5, PSMB1, PSMB4, PSMB9, PSMB10, PSMB8, PSMF1, POMP, PSMD9, ADRM1	9.695697899	129	9.650770273	-0.034691723	0.044927627	0.782323734	0.999851118	NA	NA	NA	Proteomics	Proteasome	X19O2NoCyA - X1O2NoCyA	0.106613494	6.47E-05
Protein Export1	48	SRP14, SRP72, SRP68, SRP54, SRP19, SRP9, SEC62, SEC63, SPCS1, SPCS2, SPCS3, SRPRB, SEC61B, HSPA5, OXA1L, SRPRA	9.32762306	48	9.305247793	-0.015312816	0.022375266	0.940575756	0.999851118	NA	NA	NA	Proteomics	Protein Export	X19O2NoCyA - X1O2NoCyA	0.02660622	6.47E-05
Viral Life Cycle - Hiv-11	90	PSIP1, TSG101, PDCD6IP, CXCR4, RANBP2, NUP153, TRIM5, PPIA, SMARCB1, PIN1, XPO1, BST2, HGS, ELL, CDK9, RAN, SAMHD1, TNPO3, SUPT5H, SERINC5, SERINC3, CPSF6, CPSF7, NELFB, NELFCD, NELFA, NELFE, MLLT1, CCNT1, CCNT2	8.699311335	90	8.651505965	-0.022682023	0.04780537	0.878780864	0.999851118	NA	NA	NA	Proteomics	Viral Life Cycle - Hiv-1	X19O2NoCyA - X1O2NoCyA	0.056119408	6.47E-05
Ppar Signaling Pathway1	60	SCP2, ACAA1, ACADM, CPT2, ILK, SCD, FADS2, APOA1, DBI, CPT1A, GK, PCK2, ACSL1, ACSL3, ACSL4, ACSL5, SLC27A4, HMGCS1, ACOX1, ME1	7.705943265	60	7.801088718	0.0457371	-0.095145453	0.805058542	0.999851118	NA	NA	NA	Proteomics	Ppar Signaling Pathway	X19O2NoCyA - X1O2NoCyA	0.094172537	6.47E-05
Base Excision Repair1	33	FEN1, LIG1, LIG3, PCNA, APEX1, UNG, XRCC1, HMGB1, MBD4, MPG, NEIL1	8.909599273	33	8.836053165	-0.034168916	0.073546108	0.889799913	0.999851118	NA	NA	NA	Proteomics	Base Excision Repair	X19O2NoCyA - X1O2NoCyA	0.050707641	6.47E-05
Nucleotide Excision Repair1	36	ERCC3, MNAT1, CDK7, DDB1, RBX1, LIG1, PCNA, ERCC4, CETN2, XPC, GTF2H4, GTF2H1	7.646522742	36	7.469719144	-0.06494908	0.176803598	0.776271628	0.999851118	NA	NA	NA	Proteomics	Nucleotide Excision Repair	X19O2NoCyA - X1O2NoCyA	0.109986287	6.47E-05
Mismatch Repair1	27	MSH2, MLH1, LIG1, PCNA, MSH6, MSH3, PMS2, SSB, SSBP1	10.014285	27	9.886220825	-0.06840342	0.12806417	0.802018937	0.999851118	NA	NA	NA	Proteomics	Mismatch Repair	X19O2NoCyA - X1O2NoCyA	0.095815377	6.47E-05
Homologous Recombination1	45	BLM, MRE11, RAD50, NBN, SSB, BRCA1, RBBP8, UIMC1, FAM175A, TOPBP1, ATM, BRE, BRCC3, SSBP1, BABAM1	8.00641466	45	8.004641459	-0.000900953	0.0017732	0.996652682	0.999851118	NA	NA	NA	Proteomics	Homologous Recombination	X19O2NoCyA - X1O2NoCyA	0.00145616	6.47E-05
Non-Homologous End-Joining1	27	LIG4, MRE11, RAD50, PRKDC, XRCC5, XRCC4, XRCC6, FEN1, NHEJ1	9.729606555	27	9.735526861	0.001978362	-0.005920306	0.994271785	0.999851118	NA	NA	NA	Proteomics	Non-Homologous End-Joining	X19O2NoCyA - X1O2NoCyA	0.002494885	6.47E-05
Fanconi Anemia Pathway1	60	FANCD2, FANCI, FANCL, BLM, ATRIP, ATR, TELO2, MLH1, BRCA1, USP1, WDR48, UBE2T, POLH, PMS2, ERCC4, SLX4, RPA3, TOP3B, RPA1, RPA2	6.985861911	60	6.813923704	-0.072450694	0.171938207	0.676043721	0.999851118	NA	NA	NA	Proteomics	Fanconi Anemia Pathway	X19O2NoCyA - X1O2NoCyA	0.170025216	6.47E-05
Mapk Signaling Pathway1	252	PPM1B, MAP4K4, STMN1, LAMTOR3, MAP2K2, MAP2K1, BRAF, RASA1, NF1, GRB2, CDC25B, MAX, TP53, ATF2, PPP5C, MAP2K6, MAP2K3, PPM1A, HSPB1, MAP3K7, MAP4K2, ECSIT, DAXX, TRAF2, CASP3, MAP2K7, MAP2K4, CRK, NFATC3, NFATC1, FLNA, MAP4K1, MYC, TRADD, MYD88, ARAF, TAB1, FAS, PTPN7, NFKB1, NFKB2, RELA, RELB, IKBKB, IKBKG, PRKCA, RAP1A, RAP1B, NRAS, RRAS2, INSR, CACNA1D, RPS6KA5, RPS6KA4, MAPKAPK3, STK4, TGFBR2…	7.646231609	252	7.603858551	-0.021206485	0.042373059	0.808505344	0.999851118	NA	NA	NA	Proteomics	Mapk Signaling Pathway	X19O2NoCyA - X1O2NoCyA	0.092317105	6.47E-05
Erbb Signaling Pathway1	99	GRB2, MTOR, BAD, GAB1, CRK, MYC, STAT5B, PAK2, NCK1, MAP2K4, MAP2K7, CBL, SHC1, PRKCA, PLCG1, PLCG2, MAP2K1, MAP2K2, BRAF, ARAF, NRAS, RPS6KB1, BUB1B, MAPK9, CRKL, CAMK2B, CAMK2D, PIK3CA, PIK3CB, PIK3CD, PIK3R1, MAPK1, MAPK3	7.573353237	99	7.534327782	-0.016352782	0.039025455	0.906978903	0.999851118	NA	NA	NA	Proteomics	Erbb Signaling Pathway	X19O2NoCyA - X1O2NoCyA	0.042402815	6.47E-05
Ras Signaling Pathway1	183	GRB2, PTPN11, BAD, BCL2L1, RALBP1, CDC42, NF1, RHOA, STK4, ARF6, RAC1, EXOC2, TBK1, REL, BRAP, SHOC2, AFDN, MAP2K1, MAP2K2, NRAS, RRAS2, SHC1, INSR, GAB1, RAC2, RALA, PRKCA, IKBKG, IKBKB, NFKB1, RELA, ETS1, RAB5A, RAB5B, RAB5C, RASA1, RASAL1, RASAL3, RAP1A, RAP1B, GNB1, GNB2, GNB4, GNG5, PLCG1, PLCG2, PAK2, MAPK1, MAPK3, PIK3CA, PIK3CB, PIK3CD, PIK3R1, CHUK, MAPK9, RASA4B, CALM1, CALML3, BUB1B, P…	7.774016304	183	7.76087182	-0.006495839	0.013144484	0.94977953	0.999851118	NA	NA	NA	Proteomics	Ras Signaling Pathway	X19O2NoCyA - X1O2NoCyA	0.022377195	6.47E-05
Rap1 Signaling Pathway1	156	APBB1IP, SIPA1, BRAF, GNAS, CRK, RAPGEF1, CTNNB1, RHOA, CDC42, PLCG1, ID1, RGS14, AFDN, MAP2K1, MAP2K2, RAP1A, RAP1B, INSR, RAC1, RAC2, MAP2K3, MAP2K6, VASP, ENAH, EVL, RALA, ITGAL, ITGB1, NRAS, PRKCA, PRKCI, MAPK1, MAPK3, MAPK14, PFN1, PFN2, ACTB, PLCB3, CRKL, VAV1, VAV2, PRKD3, PRKD2, GNAI2, GNAI3, PIK3CA, PIK3CB, PIK3CD, PIK3R1, CALM1, CALML3, TLN1	8.064088173	156	8.040281437	-0.011305768	0.023806736	0.919371978	0.999851118	NA	NA	NA	Proteomics	Rap1 Signaling Pathway	X19O2NoCyA - X1O2NoCyA	0.036508737	6.47E-05
Calcium Signaling Pathway1	120	PPIF, PTK2B, CD38, MCU, ASPH, VDAC1, VDAC2, VDAC3, CAMK4, PRKCA, TPCN1, P2RX4, PLCG1, PLCG2, ITPR1, ITPR2, ITPR3, CACNA1D, CXCR4, GNAS, STIM1, STIM2, MCOLN2, ITPKB, CAMK1D, CAMK2B, CAMK2D, PPP3CA, PPP3CC, PLCB3, CALM1, CALML3, SLC25A4, SLC25A5, SLC25A6, ATP2A2, ATP2A3, PRKACA, PRKACB, ATP2B1	7.695967434	120	7.75816916	0.024680516	-0.062201726	0.850565787	0.999851118	NA	NA	NA	Proteomics	Calcium Signaling Pathway	X19O2NoCyA - X1O2NoCyA	0.07029209	6.47E-05
Cgmp-Pkg Signaling Pathway1	141	RHOA, BAD, VASP, INSR, PPP1R12A, ITPR1, ITPR2, ITPR3, CACNA1D, ROCK1, ROCK2, NFATC1, NFATC2, NFATC3, MEF2D, MAP2K1, MAP2K2, CREB1, ATF2, PIK3CG, VDAC1, VDAC2, VDAC3, PPIF, GNA13, PPP1CA, PPP1CB, PPP1CC, PLCB3, PPP3CA, PPP3CC, ATP2A2, ATP2A3, MAPK1, MAPK3, ATP1A1, ATP1A3, ATP1B3, ATP2B1, GTF2I, SLC25A4, SLC25A5, SLC25A6, CALM1, CALML3, GNAI2, GNAI3	8.1702424	141	8.192347554	0.009877474	-0.022105155	0.934611649	0.999851118	NA	NA	NA	Proteomics	Cgmp-Pkg Signaling Pathway	X19O2NoCyA - X1O2NoCyA	0.02936881	6.47E-05
Camp Signaling Pathway1	147	GNAS, BRAF, RHOA, PPP1R12A, BAD, NFATC1, ABCC4, LIPE, AFDN, CACNA1D, RAP1A, RAP1B, MAP2K1, MAP2K2, CREB1, ROCK1, ROCK2, CAMK4, NFKB1, RELA, RRAS2, RAC1, RAC2, ATP1A1, ATP1A3, ATP1B3, GNAI2, GNAI3, PRKACA, PRKACB, PIK3CA, PIK3CB, PIK3CD, PIK3R1, MAPK1, MAPK3, CALM1, CALML3, ATP2B1, MAPK9, CAMK2B, CAMK2D, CREBBP, PPP1CA, PPP1CB, PPP1CC, ACOX1, VAV1, VAV2	7.68806091	147	7.714994387	0.012897214	-0.026933477	0.911292902	0.999851118	NA	NA	NA	Proteomics	Camp Signaling Pathway	X19O2NoCyA - X1O2NoCyA	0.040342012	6.47E-05
Cytokine-Cytokine Receptor Interaction1	42	CSF2RB, IL1RAP, TGFBR2, TGFB1, IFNG, IL4R, CXCR5, CXCR4, TNFRSF10D, IL16, CD27, FAS, CD70, TNFRSF10B	5.902231962	42	5.827142752	-0.037614911	0.07508921	0.8573693	0.999851118	NA	NA	NA	Proteomics	Cytokine-Cytokine Receptor Interaction	X19O2NoCyA - X1O2NoCyA	0.066832072	6.47E-05
Viral Protein Interaction With Cytokine And Cytokine Receptor1	12	CXCR5, CXCR4, TNFRSF10D, TNFRSF10B	4.745524437	12	4.550933996	-0.077907582	0.194590442	0.841009278	0.999851118	NA	NA	NA	Proteomics	Viral Protein Interaction With Cytokine And Cytokine Receptor	X19O2NoCyA - X1O2NoCyA	0.075199213	6.47E-05
Chemokine Signaling Pathway1	180	PXN, RHOA, GRB2, ELMO1, CRK, CDC42, WAS, PTK2B, MAP2K1, DOCK2, BAD, CXCR4, CXCR5, LYN, FGR, PLCG1, PLCG2, SHC1, GNB1, GNB2, GNB4, GNG5, ROCK1, ROCK2, RAP1A, RAP1B, PRKCD, STAT1, STAT2, STAT3, STAT5B, NRAS, BRAF, RAC1, RAC2, NFKB1, RELA, IKBKB, IKBKG, NFKBIB, GSK3A, PIK3CG, PIK3CA, PIK3CB, PIK3CD, PIK3R1, PLCB3, GNAI2, GNAI3, CRKL, GRK2, GRK6, ARRB2, VAV1, VAV2, PRKACA, PRKACB, MAPK1, MAPK3, CHUK	7.852778243	180	7.784305295	-0.029302821	0.068472949	0.775102991	0.999851118	NA	NA	NA	Proteomics	Chemokine Signaling Pathway	X19O2NoCyA - X1O2NoCyA	0.110640587	6.47E-05
Nf-Kappa B Signaling Pathway1	111	BCL2L1, MYD88, TRADD, TRAF2, IKBKG, IKBKB, NFKB2, RELB, NFKB1, RELA, MAP3K7, PLCG1, PRKCQ, BCL10, PLCG2, SYK, LYN, BTK, LCK, BLNK, ATM, PARP1, PIAS4, UBE2I, XIAP, TRAF5, ICAM1, ERC1, CHUK, TICAM1, IRAK4, CARD11, CSNK2B, BIRC2, TAB1, CSNK2A1, CSNK2A2	7.825345985	111	7.815455936	-0.004565445	0.009890049	0.972642216	0.999851118	NA	NA	NA	Proteomics	Nf-Kappa B Signaling Pathway	X19O2NoCyA - X1O2NoCyA	0.012046885	6.47E-05
Hif-1 Signaling Pathway1	153	CUL2, RBX1, ELOB, ELOC, ARNT, SLC2A1, MTOR, PDK1, GAPDH, PFKFB3, TF, TFRC, IFNG, STAT3, EIF4E, RPS6, INSR, PLCG1, PLCG2, PRKCA, PDHB, RELA, NFKB1, MAP2K1, MAP2K2, EGLN1, CREBBP, PIK3CA, PIK3CB, PIK3CD, PIK3R1, LDHAL6A, LDHA, LDHB, PDHA1, CAMK2B, CAMK2D, HK1, HK2, PFKL, PFKM, PFKP, ALDOA, ALDOC, ENO1, PGK1, PGK2, EIF4E2, RPS6KB1, MAPK1, MAPK3	8.71886155	153	8.733145806	0.005674948	-0.014284256	0.959966212	0.999851118	NA	NA	NA	Proteomics	Hif-1 Signaling Pathway	X19O2NoCyA - X1O2NoCyA	0.017744052	6.47E-05
Foxo Signaling Pathway1	135	INSR, GRB2, STK4, SIRT1, CDK2, BCL6, SOD2, ATM, AGAP2, CSNK1E, BNIP3, SMAD3, SMAD4, STAT3, SETD7, PRMT1, USP7, CAT, IKBKB, FOXO1, NRAS, MAP2K1, MAP2K2, BRAF, ARAF, CCNB1, CCNB2, PLK1, S1PR4, TGFBR2, TGFB1, CHUK, MAPK9, MAPK1, MAPK3, PRKAA1, PRKAG1, PCK2, PIK3CA, PIK3CB, PIK3CD, PIK3R1, HOMER1, GABARAPL2, MAPK14	7.543709224	135	7.534583987	-0.004773263	0.009125237	0.968381128	0.999851118	NA	NA	NA	Proteomics	Foxo Signaling Pathway	X19O2NoCyA - X1O2NoCyA	0.013953683	6.47E-05
Phosphatidylinositol Signaling System1	111	CDIPT, PIKFYVE, DGKA, MTM1, ITPK1, PLCG1, PLCG2, PI4KA, IMPAD1, MTMR14, PIK3C3, PLCB3, PIK3CA, PIK3CB, PIK3CD, PIK3R1, PIP5K1A, PI4K2B, PI4K2A, PIK3C2A, CDS2, DGKZ, DGKD, INPP5B, PIP4K2A, PIP4K2C, PIP4K2B, IMPA1, ITPKB, INPP5D, INPPL1, MTMR1, MTMR6, MTMR4, IP6K1, PPIP5K2, SACM1L	6.664771186	111	6.649454316	-0.008090283	0.01531687	0.951155806	0.999851118	NA	NA	NA	Proteomics	Phosphatidylinositol Signaling System	X19O2NoCyA - X1O2NoCyA	0.021748337	6.47E-05
Sphingolipid Signaling Pathway1	129	S1PR4, RHOA, SMPD2, ABCC1, CTSD, BID, BAX, TP53, FYN, TRADD, TRAF2, MAP2K1, MAP2K2, PRKCA, GNA13, NRAS, ROCK1, ROCK2, NFKB1, RELA, RAC1, RAC2, MAPK1, MAPK3, PIK3CA, PIK3CB, PIK3CD, PIK3R1, GNAI2, GNAI3, PLCB3, PPP2CA, PPP2CB, PPP2R1A, PPP2R1B, PPP2R2A, PPP2R5A, PPP2R5C, PPP2R5D, PPP2R5E, PPP2R2D, MAPK9, MAPK14	7.736504784	129	7.689881347	-0.02272282	0.046623438	0.850199065	0.999851118	NA	NA	NA	Proteomics	Sphingolipid Signaling Pathway	X19O2NoCyA - X1O2NoCyA	0.070479377	6.47E-05
Phospholipase D Signaling Pathway1	105	GRB2, PTPN11, RHOA, PRKCA, RHEB, MTOR, GNA13, GNAS, PTK2B, DGKA, FYN, SYK, MAP2K1, MAP2K2, NRAS, RRAS2, SHC1, INSR, GAB1, RALA, PLCG1, PLCG2, TSC1, TSC2, PIK3CG, ARF6, MAPK1, MAPK3, PIK3CA, PIK3CB, PIK3CD, PIK3R1, PLCB3, PIP5K1A, CYTH1	8.017178991	105	7.936464303	-0.038598232	0.080714689	0.771098311	0.999851118	NA	NA	NA	Proteomics	Phospholipase D Signaling Pathway	X19O2NoCyA - X1O2NoCyA	0.112890248	6.47E-05
Neuroactive Ligand-Receptor Interaction1	15	NR3C1, PLG, P2RX4, S1PR4, PRSS1	5.261734402	15	5.450867258	0.067629837	-0.189132856	0.848212266	0.999851118	NA	NA	NA	Proteomics	Neuroactive Ligand-Receptor Interaction	X19O2NoCyA - X1O2NoCyA	0.071495452	6.47E-05
Cell Cycle1	228	ORC6, ORC5, ORC4, ORC2, ORC1, MCM7, MCM6, MCM5, MCM4, MCM3, MCM2, CDK1, BUB1B, PCNA, PLK1, BUB1, BUB3, SFN, PRKDC, WEE1, RB1, TP53, SMAD4, CDC7, CDC45, CDC6, CDK7, CDK2, TTK, SMC3, RBL1, MYC, ESPL1, MAD1L1, RAD21, SKP1, CUL1, RBX1, ATM, ATR, YWHAE, CHEK1, CHEK2, TGFB1, SMAD2, SMAD3, CDC25B, CCNB1, CCNB2, CDK6, TFDP1, ANAPC10, ANAPC2, ANAPC4, ANAPC5, ANAPC7, ANAPC1, CDC23, CDC16, CDC27, MAD2L1, YW…	8.459234745	228	8.382224408	-0.036649124	0.077010338	0.694683919	0.999851118	NA	NA	NA	Proteomics	Cell Cycle	X19O2NoCyA - X1O2NoCyA	0.158212755	6.47E-05
Oocyte Meiosis1	186	CDK1, CCNB2, MAP2K1, CCNB1, FBXO5, CDK2, PLK1, AURKA, SMC3, SLK, BUB1, ESPL1, RBX1, CUL1, SKP1, ITPR1, ITPR2, ITPR3, YWHAE, MAD2L1, MAD1L1, RPS6KA1, RPS6KA3, MAPK1, MAPK3, ANAPC10, ANAPC2, ANAPC4, ANAPC5, ANAPC7, ANAPC1, CDC23, CDC16, CDC27, PTTG1, CCNE2, CAMK2B, CAMK2D, CALM1, CALML3, PPP3CA, PPP3CC, CPEB4, PRKACA, PRKACB, YWHAQ, YWHAB, YWHAG, YWHAH, YWHAZ, PPP1CA, PPP1CB, PPP1CC, MAPK14, PPP2R5…	8.20428309	186	8.183751627	-0.010452564	0.020531463	0.920367945	0.999851118	NA	NA	NA	Proteomics	Oocyte Meiosis	X19O2NoCyA - X1O2NoCyA	0.036038516	6.47E-05
P53 Signaling Pathway1	78	CHEK1, ATR, CHEK2, ATM, SFN, CDK2, TSC2, RRM2, SERPINB5, BID, BAX, CASP8, CDK1, CASP9, TP53, CASP3, BCL2L1, CD82, FAS, CYCS, CDK6, CCNB1, CCNB2, CCNE2, RRM2B, TNFRSF10B	7.38351452	78	7.375276711	-0.004286937	0.008237809	0.979145279	0.999851118	NA	NA	NA	Proteomics	P53 Signaling Pathway	X19O2NoCyA - X1O2NoCyA	0.009152866	6.47E-05
Ubiquitin Mediated Proteolysis1	168	ELOC, ELOB, RBX1, HERC4, UBA3, CUL3, CUL2, SKP1, CUL1, CUL5, DDB1, FANCL, BRCA1, SYVN1, PML, PRPF19, UBE3A, UBE2N, UBE3C, UBE2J1, UBE2S, UBE2C, UBE2A, ITCH, UBE2L6, UBE2L3, UBE2G2, UBE2G1, PPIL2, HERC2, STUB1, HERC1, WWP2, UBE4B, TRIP12, UBE4A, HUWE1, UBE2Z, BIRC6, UBE2O, UBE2M, UBE2I, UBE2H, UBA2, SAE1, ANAPC10, CDC23, CDC16, ANAPC7, ANAPC5, ANAPC4, CDC27, ANAPC1, ANAPC2, UBE2K, UBR5	8.292875209	168	8.198397858	-0.052035083	0.094477351	0.626493802	0.999851118	NA	NA	NA	Proteomics	Ubiquitin Mediated Proteolysis	X19O2NoCyA - X1O2NoCyA	0.203083221	6.47E-05
Sulfur Relay System1	21	MOCS3, URM1, CTU2, CTU1, TST, NFS1, MPST	5.992206482	21	5.770233404	-0.127351558	0.221973078	0.633859102	0.999851118	NA	NA	NA	Proteomics	Sulfur Relay System	X19O2NoCyA - X1O2NoCyA	0.198007269	6.47E-05
Snare Interactions In Vesicular Transport1	63	USE1, STX18, YKT6, GOSR1, STX5, GOSR2, SNAP29, VAMP4, SNAP23, VAMP8, VAMP7, BNIP1, SEC22B, STX6, STX8, STX7, STX4, BET1L, VTI1B, VTI1A, STX3	7.179676617	63	7.242770903	0.042434441	-0.063094286	0.813970484	0.999851118	NA	NA	NA	Proteomics	Snare Interactions In Vesicular Transport	X19O2NoCyA - X1O2NoCyA	0.089391343	6.47E-05
Autophagy - Other1	39	MTOR, ATG101, IGBP1, PIK3R4, PIK3C3, ATG3, ATG16L1, ATG5, RPTOR, PPP2CA, PPP2CB, GABARAPL2, ATG4B	6.767332855	39	6.793408642	0.015826133	-0.026075787	0.943858237	0.999851118	NA	NA	NA	Proteomics	Autophagy - Other	X19O2NoCyA - X1O2NoCyA	0.02509323	6.47E-05
Mitophagy - Animal1	108	USP15, AMBRA1, USP8, TBK1, SQSTM1, CALCOCO2, NBR1, PGAM5, BCL2L1, BNIP3, ATG5, TFEB, TAX1BP1, FIS1, BCL2L13, EIF2AK3, RELA, TP53, MFN2, TOMM7, MFN1, CSNK2B, RHOT1, RHOT2, TBC1D15, RAB7A, NRAS, RRAS2, GABARAPL2, MAP1LC3B2, CSNK2A1, CSNK2A2, BECN1, MAPK9, RPS27A, UBA52	7.101057045	108	7.12605572	0.011382289	-0.024998675	0.933107688	0.999851118	NA	NA	NA	Proteomics	Mitophagy - Animal	X19O2NoCyA - X1O2NoCyA	0.030068232	6.47E-05
Autophagy - Animal1	195	BNIP3, PRKCD, TSC2, TSC1, RHEB, DEPTOR, MTOR, AKT1S1, IGBP1, RB1CC1, ATG101, MAP3K7, AMBRA1, ITPR1, BCL2L1, PIK3R4, PIK3C3, UVRAG, SH3GLB1, MTMR14, BAD, HMGB1, EIF2AK3, EIF2S1, ATG5, ATG3, PRKCQ, VAMP8, SNAP29, CTSD, RAB1A, WDR41, SQSTM1, TBK1, TANK, RPTOR, NRAS, RRAS2, MAP2K1, MAP2K2, ATG16L1, RAB8A, RAB39B, PIK3CA, PIK3CB, PIK3CD, PIK3R1, MAPK1, MAPK3, RPS6KB1, PPP2CA, PPP2CB, ATG2B, RRAGA, RRA…	6.892590047	195	6.893899621	0.000595693	-0.001309574	0.995236377	0.999851118	NA	NA	NA	Proteomics	Autophagy - Animal	X19O2NoCyA - X1O2NoCyA	0.002073759	6.47E-05
Protein Processing In Endoplasmic Reticulum1	180	TRAF2, MAP2K7, EIF2S1, CANX, CALR, PDIA3, VCP, LMAN2, LMAN1, NPLOC4, MOGS, MARCH6, SYVN1, HSPA5, UBE4B, ATXN3, PLAA, OS9, HERPUD1, ERLEC1, RBX1, STUB1, UBE2G2, SKP1, CUL1, DERL1, PREB, TRAM1, CKAP4, RRBP1, BCAP31, AMFR, NGLY1, YOD1, SELENOS, HSP90B1, CAPN1, BAX, EIF2AK3, PDIA4, PDIA6, ERP29, TXNDC5, NSFL1C, SEC13, MAPK9, SEC24B, SEC23B, SEC23A, SEC24A, SEC24C, SEC24D, ERO1A, ERO1B, P4HB, UBXN4, U…	8.688973619	180	8.709524247	0.009455028	-0.020550629	0.928802717	0.999851118	NA	NA	NA	Proteomics	Protein Processing In Endoplasmic Reticulum	X19O2NoCyA - X1O2NoCyA	0.032076523	6.47E-05
Lysosome1	33	TPP1, GLA, MAN2B1, GNS, DNASE2, ASAH1, GM2A, HGSNAT, WDR7, MANBA, GUSB	5.587663247	33	5.721772464	0.111055501	-0.134109218	0.675774392	0.999851118	NA	NA	NA	Proteomics	Lysosome	X19O2NoCyA - X1O2NoCyA	0.17019827	6.47E-05
Endocytosis1	222	STAM, HGS, STAMBP, USP8, LDLR, VPS28, DNAJC6, VPS36, TSG101, VPS25, SNF8, CHMP6, PDCD6IP, VTA1, CHMP5, CDC42, ARF6, TFRC, EPS15, SH3KBP1, EEA1, RABEP1, EHD1, RAB4A, EHD4, RAB7A, PML, RHOA, CHMP7, CAPZB, RAB35, RAB10, VPS29, VPS35, RAB8A, SPG21, IGF2R, IST1, WASHC3, WASHC4, WASHC5, CBL, ITCH, CLTA, CLTB, CLTC, AP2B1, AP2M1, AP2S1, CHMP2A, CHMP2B, RAB11B, CXCR4, SH3GLB1, SH3GLB2, TGFBR2, SMAD2, SMA…	8.07117592	222	8.025225342	-0.021827418	0.045950578	0.815736863	0.999851118	NA	NA	NA	Proteomics	Endocytosis	X19O2NoCyA - X1O2NoCyA	0.088449911	6.47E-05
Phagosome1	102	STX18, ITGB1, PIK3C3, EEA1, CYBA, NCF4, RAC1, TUBB, HGS, M6PR, PIKFYVE, STX12, STX7, SCARB1, CALR, CANX, TFRC, CORO1A, SEC22B, RAB5A, RAB5B, RAB5C, RAB7A, DYNC1H1, DYNC1I2, DYNC1LI2, DYNC1LI1, DYNC2H1, TUBA4A, TUBAL3, TUBA1C, TUBB3, TUBB4B, TUBB2A	9.152577728	102	9.154139862	0.000712087	-0.001562134	0.995978649	0.999851118	NA	NA	NA	Proteomics	Phagosome	X19O2NoCyA - X1O2NoCyA	0.001749971	6.47E-05
Peroxisome1	87	PEX14, PEX1, PEX5, PEX19, PEX16, PEX3, ABCD3, GNPAT, AGPS, ACAA1, HSD17B4, SCP2, MVK, ECH1, PMVK, CROT, HMGCL, DHRS4, HACL1, ACOT8, IDH1, PRDX5, GSTK1, EPHX2, PRDX1, PXMP2, PXMP4, CAT, ECI2	7.429284085	87	7.440955289	0.00497748	-0.011671204	0.973293412	0.999851118	NA	NA	NA	Proteomics	Peroxisome	X19O2NoCyA - X1O2NoCyA	0.011756216	6.47E-05
Mtor Signaling Pathway1	171	RHEB, RHOA, TBC1D7, GRB2, EIF4E, IKBKB, SLC7A5, SLC3A2, EIF4B, MTOR, DEPTOR, AKT1S1, TELO2, CLIP1, CAB39, RPS6, CHUK, RPTOR, INSR, BRAF, NRAS, MAP2K1, MAP2K2, TSC1, TSC2, PRKCA, MIOS, SEC13, LAMTOR1, LAMTOR2, LAMTOR3, LAMTOR5, FZD6, PIK3CA, PIK3CB, PIK3CD, PIK3R1, MAPK1, MAPK3, LPIN1, RPS6KB1, RRAGA, RRAGC, RPS6KA1, RPS6KA3, PRKAA1, EIF4E2, SEH1L, ATP6V1D, ATP6V1H, ATP6V1A, ATP6V1B2, ATP6V1C1, AT…	7.523357961	171	7.442580839	-0.034246254	0.080777122	0.744334104	0.999851118	NA	NA	NA	Proteomics	Mtor Signaling Pathway	X19O2NoCyA - X1O2NoCyA	0.128232082	6.47E-05
Pi3k-Akt Signaling Pathway1	249	EIF4E, EIF4B, MTOR, RHEB, TSC2, TSC1, MYC, BAD, BCL2L1, TP53, GRB2, CDC37, CASP9, CD19, SYK, RAC1, BRCA1, MCL1, PRKCA, PIK3AP1, RPS6, RPTOR, INSR, IKBKG, IKBKB, NFKB1, RELA, YWHAE, NRAS, CDK2, CDK6, MAP2K1, MAP2K2, PIK3CG, GNB1, GNB2, GNB4, GNG5, ITGA4, ITGA11, ITGB1, ITGB7, FN1, VTN, IL4R, JAK1, CREB1, ATF2, PKN1, PKN2, TCL1A, EIF4E2, RPS6KB1, PIK3CA, PIK3CB, PIK3CD, PIK3R1, GYS1, PCK2, CHUK, YW…	8.144425657	249	8.130591238	-0.006567334	0.01383442	0.941660689	0.999851118	NA	NA	NA	Proteomics	Pi3k-Akt Signaling Pathway	X19O2NoCyA - X1O2NoCyA	0.02610556	6.47E-05
Ampk Signaling Pathway1	135	INSR, SIRT1, ACACA, TSC2, FASN, SCD, EEF2K, EEF2, TBC1D1, CAB39, ELAVL1, LIPE, HMGCR, RHEB, TSC1, MAP3K7, SREBF1, FOXO1, CPT1A, PFKFB1, PFKFB2, PFKFB3, MTOR, AKT1S1, RAB2A, RAB8A, RAB10, RAB11B, RAB14, CREB1, PRKAA1, PRKAG1, PIK3CA, PIK3CB, PIK3CD, PIK3R1, ADIPOR1, PFKL, PFKM, PFKP, RPTOR, GYS1, PCK2, RPS6KB1, CCNA2	7.915693664	135	7.903537167	-0.005385431	0.012156497	0.96454355	0.999851118	NA	NA	NA	Proteomics	Ampk Signaling Pathway	X19O2NoCyA - X1O2NoCyA	0.015678159	6.47E-05
Apoptosis1	186	BCL2L1, DFFA, ATM, TP53, ENDOG, AIFM1, DFFB, CASP9, CASP7, CASP3, BAD, CASP6, BID, CASP8, TRAF2, TRADD, FADD, DIABLO, HTRA2, BAX, DAXX, EIF2AK3, EIF2S1, CASP2, MCL1, CYCS, FAS, XIAP, BIRC5, NFKB1, RELA, CAPN1, IKBKB, IKBKG, CSF2RB, LMNA, PARP1, CTSC, CTSD, CTSS, CTSZ, NRAS, MAP2K1, MAP2K2, BIRC2, CHUK, PIK3CA, PIK3CB, PIK3CD, PIK3R1, TNFRSF10B, SPTAN1, LMNB1, LMNB2, PARP2, MAPK9, ACTB, TUBA4A, TU…	7.590487567	186	7.538550605	-0.02086287	0.051936962	0.83638574	0.999851118	NA	NA	NA	Proteomics	Apoptosis	X19O2NoCyA - X1O2NoCyA	0.07759338	6.47E-05
Longevity Regulating Pathway1	105	INSR, SOD2, TSC2, TSC1, RHEB, EIF4E, TP53, BAX, SIRT1, CAMK4, ATG5, APPL1, RB1CC1, ATG101, CAT, FOXO1, MTOR, AKT1S1, NRAS, NFKB1, RELA, RPS6KB1, RPTOR, PIK3CA, PIK3CB, PIK3CD, PIK3R1, PRKACA, PRKACB, PRKAA1, PRKAG1, EIF4E2, ADIPOR1, EHMT2, EHMT1	7.095001759	105	7.084774069	-0.005566019	0.01022769	0.966984019	0.999851118	NA	NA	NA	Proteomics	Longevity Regulating Pathway	X19O2NoCyA - X1O2NoCyA	0.014580703	6.47E-05
Longevity Regulating Pathway - Multiple Species1	78	INSR, MTOR, SOD2, CLPB, ATG5, SIRT1, CAT, FOXO1, AKT1S1, NRAS, SOD1, RPS6KB1, RPTOR, PIK3CA, PIK3CB, PIK3CD, PIK3R1, PRKACA, PRKACB, PRKAA1, PRKAG1, HSPA1B, HSPA2, HSPA8, HDAC1, HDAC2	7.827411638	78	7.780927125	-0.018386938	0.046484512	0.907223358	0.999851118	NA	NA	NA	Proteomics	Longevity Regulating Pathway - Multiple Species	X19O2NoCyA - X1O2NoCyA	0.042285777	6.47E-05
Apoptosis - Multiple Species1	45	CASP7, CASP9, CASP3, DIABLO, HTRA2, BAX, BCL2L1, BIRC5, FADD, CASP8, CYCS, XIAP, BID, BIRC2, MAPK9	6.611328066	45	6.544328066	-0.038533343	0.067	0.843714867	0.999851118	NA	NA	NA	Proteomics	Apoptosis - Multiple Species	X19O2NoCyA - X1O2NoCyA	0.073804298	6.47E-05
Ferroptosis1	30	TP53, GPX4, SLC3A2, TFRC, TF, GSS, PCBP2, LPCAT3, VDAC2, VDAC3	8.909158205	30	8.837112505	-0.030487093	0.0720457	0.904958882	0.999851118	NA	NA	NA	Proteomics	Ferroptosis	X19O2NoCyA - X1O2NoCyA	0.043371153	6.47E-05
Necroptosis1	168	TRADD, CASP8, FADD, FAF1, RIPK3, HMGB1, PGAM5, DNM1L, PYCARD, BID, AIFM1, BAX, PARP1, PPIA, SQSTM1, PPID, FAS, TICAM1, TRAF2, TRAF5, IFNG, JAK1, XIAP, RBCK1, STAT1, STAT2, STAT3, STAT5B, STAT6, CAPN1, CHMP2A, CHMP2B, CHMP6, CHMP5, CHMP7, VDAC1, VDAC2, VDAC3, TNFRSF10B, BIRC2, HSP90AA1, HSP90AB1, PYGB, GLUD1, SLC25A4, SLC25A5, SLC25A6, MAPK9, CAMK2B, CAMK2D, CHMP4B, VPS4A, CHMP4A, CHMP1A, CHMP1B, …	8.083520156	168	8.053932943	-0.011605758	0.029587212	0.915653531	0.999851118	NA	NA	NA	Proteomics	Necroptosis	X19O2NoCyA - X1O2NoCyA	0.038268826	6.47E-05
Cellular Senescence1	216	MYC, TP53, RHEB, MTOR, SIRT1, ETS1, CDK2, ATM, CHEK2, MRE11, RAD50, NBN, ATR, CHEK1, HUS1, CDK1, SQSTM1, CACNA1D, MCU, PPID, TSC1, TSC2, NRAS, RRAS2, MAP2K1, MAP2K2, CDK6, RB1, RBL1, MAP2K3, MAP2K6, LIN9, LIN54, RBBP4, RAD9A, CCNB1, CCNB2, NFKB1, RELA, CAPN1, NFATC1, NFATC2, NFATC3, TGFB1, SMAD2, SMAD3, FOXO1, TGFBR2, VDAC1, VDAC2, VDAC3, PPP1CA, PPP1CB, PPP1CC, PIK3CA, PIK3CB, PIK3CD, PIK3R1, MA…	7.639091279	216	7.582818507	-0.027765835	0.056272772	0.768176207	0.999851118	NA	NA	NA	Proteomics	Cellular Senescence	X19O2NoCyA - X1O2NoCyA	0.114539149	6.47E-05
Cardiac Muscle Contraction1	15	ASPH, TPM3, TPM4, ATP2A2, ATP2A3	9.450762229	15	9.445828908	-0.002669851	0.004933321	0.994337751	0.999851118	NA	NA	NA	Proteomics	Cardiac Muscle Contraction	X19O2NoCyA - X1O2NoCyA	0.002466072	6.47E-05
Adrenergic Signaling In Cardiomyocytes1	120	GNAS, PRKCA, RPS6KA5, CACNA1D, TPM3, TPM4, PIK3CG, CREB1, ATF2, ATP2A2, ATP2A3, ATP1A1, ATP1A3, ATP1B3, GNAI2, GNAI3, PRKACA, PRKACB, MAPK1, MAPK3, PPP1CA, PPP1CB, PPP1CC, PPP2CA, PPP2CB, PPP2R1A, PPP2R1B, PPP2R2A, PPP2R5A, PPP2R5C, PPP2R5D, PPP2R5E, PPP2R2D, CALM1, CALML3, CAMK2B, CAMK2D, PLCB3, MAPK14, ATP2B1	7.887996419	120	7.911392162	0.010634611	-0.023395743	0.934451765	0.999851118	NA	NA	NA	Proteomics	Adrenergic Signaling In Cardiomyocytes	X19O2NoCyA - X1O2NoCyA	0.029443111	6.47E-05
Vascular Smooth Muscle Contraction1	96	RHOA, GNAS, MYL6, PPP1R12A, PPP1R12C, ROCK1, ROCK2, PRKCA, PRKCD, PRKCQ, ARHGEF1, ACTA2, GNA13, ITPR1, ITPR2, ITPR3, ARAF, BRAF, MAP2K1, MAP2K2, PPP1CA, PPP1CB, PPP1CC, PLCB3, CALM1, CALML3, MAPK1, MAPK3, PRKACA, PRKACB, MYH9, MYH10	8.225685043	96	8.224889388	-0.000323151	0.000795654	0.998199045	0.999851118	NA	NA	NA	Proteomics	Vascular Smooth Muscle Contraction	X19O2NoCyA - X1O2NoCyA	0.00078285	6.47E-05
Wnt Signaling Pathway1	135	SMAD3, ROCK2, RHOA, MYC, SMAD4, RUVBL1, CHD8, MAP3K7, RBX1, CUL1, SKP1, CACYBP, APC, TP53, CTNNB1, PSEN1, SENP2, CSNK1E, CCDC88C, NFATC1, NFATC2, NFATC3, PRKCA, FZD6, RAC1, RAC2, LEF1, CSNK2B, PPP3CA, PPP3CC, CAMK2B, CAMK2D, PLCB3, MAPK9, DAAM1, DVL2, TLE3, CTBP1, CREBBP, CSNK1A1, TBL1XR1, PRKACA, PRKACB, CSNK2A1, CSNK2A2	7.700768629	135	7.629055093	-0.033811911	0.071713536	0.777092481	0.999851118	NA	NA	NA	Proteomics	Wnt Signaling Pathway	X19O2NoCyA - X1O2NoCyA	0.109527293	6.47E-05
Notch Signaling Pathway1	51	NCSTN, NCOR2, SNW1, ADAM17, PSEN1, NOTCH1, APH1B, HDAC1, HDAC2, TLE3, CTBP1, RBPJL, CREBBP, KAT2A, DTX1, NUMB, DVL2	6.935023724	51	6.827551924	-0.046162738	0.1074718	0.80882483	0.999851118	NA	NA	NA	Proteomics	Notch Signaling Pathway	X19O2NoCyA - X1O2NoCyA	0.092145525	6.47E-05
Hedgehog Signaling Pathway1	30	CUL1, KIF3A, CUL3, CSNK1D, CSNK1E, CSNK1A1, PRKACA, PRKACB, GRK2, ARRB2	7.568229501	30	7.540697548	-0.011187869	0.027531953	0.966004116	0.999851118	NA	NA	NA	Proteomics	Hedgehog Signaling Pathway	X19O2NoCyA - X1O2NoCyA	0.015021023	6.47E-05
Tgf-Beta Signaling Pathway1	75	CUL1, RBX1, SMAD4, MYC, TFDP1, RBL1, ROCK1, RHOA, SKP1, TGFBR2, IFNG, SMAD2, SMAD3, ID1, TGFB1, SMAD5, CREBBP, E2F4, RPS6KB1, PPP2CA, PPP2CB, PPP2R1A, PPP2R1B, MAPK1, MAPK3	7.611318101	75	7.564567969	-0.023481568	0.046750132	0.884383551	0.999851118	NA	NA	NA	Proteomics	Tgf-Beta Signaling Pathway	X19O2NoCyA - X1O2NoCyA	0.053359344	6.47E-05
Axon Guidance1	135	CXCR4, CDC42, RHOA, ITGB1, RASA1, NCK1, FYN, RGS3, PRKCA, ILK, LIMK1, DPYSL2, DPYSL5, CDK5, ENAH, PTPN11, RAC1, RAC2, NFATC2, NFATC3, ROCK1, ROCK2, PAK2, NRAS, PLCG1, PLCG2, GNAI2, GNAI3, MAPK1, MAPK3, PPP3CA, PPP3CC, BUB1B, PLXNB2, SEMA4A, SRGAP2, CAMK2B, CAMK2D, PIK3CA, PIK3CB, PIK3CD, PIK3R1, CFL1, ABLIM1, MYL12B	8.287826786	135	8.222410869	-0.033378995	0.065415917	0.778456872	0.999851118	NA	NA	NA	Proteomics	Axon Guidance	X19O2NoCyA - X1O2NoCyA	0.108765443	6.47E-05
Vegf Signaling Pathway1	72	CDC42, HSPB1, NFATC2, PXN, CASP9, BAD, PLCG1, PLCG2, MAPKAPK3, PRKCA, MAP2K1, MAP2K2, NRAS, RAC1, RAC2, PPP3CA, PPP3CC, PIK3CA, PIK3CB, PIK3CD, PIK3R1, MAPK14, MAPK1, MAPK3	8.057799539	72	8.010827689	-0.023650665	0.04697185	0.884827696	0.999851118	NA	NA	NA	Proteomics	Vegf Signaling Pathway	X19O2NoCyA - X1O2NoCyA	0.053141292	6.47E-05
Apelin Signaling Pathway1	120	MTOR, TFAM, NRF1, LIPE, SMAD4, ACTA2, CAMK4, RPS6, GNB1, GNB2, GNB4, GNG5, PIK3CG, MAP2K1, MAP2K2, ITPR1, ITPR2, ITPR3, NRAS, RRAS2, MEF2D, GNA13, PIK3C3, PIK3R4, SMAD2, SMAD3, PRKAA1, PRKAG1, GNAI2, GNAI3, MAPK1, MAPK3, RPS6KB1, PLCB3, PRKACA, PRKACB, MAP1LC3B2, BECN1, CALM1, CALML3	7.699226095	120	7.756090097	0.030301829	-0.056864002	0.817949693	0.999851118	NA	NA	NA	Proteomics	Apelin Signaling Pathway	X19O2NoCyA - X1O2NoCyA	0.087273406	6.47E-05
Osteoclast Differentiation1	135	IKBKG, IKBKB, MAP3K7, MAP2K6, MAP2K1, NFATC1, IFNG, STAT1, SYK, PLCG2, CAMK4, CREB1, NFATC2, SQSTM1, GRB2, MAP2K7, RAC1, CHUK, TRAF2, NFKB1, RELA, JAK1, STAT2, LCK, FYN, BTK, BLNK, TGFB1, TGFBR2, RELB, NFKB2, CYBA, NCF4, TAB1, MAPK9, MAPK14, PIK3CA, PIK3CB, PIK3CD, PIK3R1, PPP3CA, PPP3CC, MAPK1, MAPK3, LILRB1	7.655394923	135	7.644546159	-0.005411803	0.010848764	0.96388953	0.999851118	NA	NA	NA	Proteomics	Osteoclast Differentiation	X19O2NoCyA - X1O2NoCyA	0.015972737	6.47E-05
Hippo Signaling Pathway1	123	NF2, BIRC5, SCRIB, SMAD4, CTNNB1, APC, MYC, ID1, RASSF6, YWHAE, DLG1, DLG2, DLG3, PRKCI, SMAD2, SMAD3, CSNK1D, CSNK1E, TGFB1, TGFBR2, FZD6, LEF1, PPP1CA, PPP1CB, PPP1CC, YWHAQ, YWHAB, YWHAG, YWHAH, YWHAZ, MOB1B, TEAD2, ACTB, DVL2, BIRC2, PPP2CA, PPP2CB, PPP2R1A, PPP2R1B, PPP2R2A, PPP2R2D	7.400138954	123	7.35773661	-0.016677378	0.042402343	0.895721208	0.999851118	NA	NA	NA	Proteomics	Hippo Signaling Pathway	X19O2NoCyA - X1O2NoCyA	0.047827143	6.47E-05
Hippo Signaling Pathway - Multiple Species1	18	NF2, CSNK1E, RASSF6, MOB1B, TEAD2, RASSF2	6.47986543	18	6.49842649	0.008249392	-0.01856106	0.980775083	0.999851118	NA	NA	NA	Proteomics	Hippo Signaling Pathway - Multiple Species	X19O2NoCyA - X1O2NoCyA	0.008430576	6.47E-05
Focal Adhesion1	171	FLNA, CDC42, DIAPH1, ILK, VCL, VASP, PXN, FYN, RHOA, BAD, MAP2K1, BRAF, GRB2, CRK, RAPGEF1, CTNNB1, ITGB1, ITGB7, ITGA4, ITGA11, PPP1R12A, PPP1R12C, ROCK1, ROCK2, ARHGAP35, PRKCA, FN1, VTN, XIAP, SHC1, RAP1A, RAP1B, PAK2, RAC1, RAC2, FLNB, MYL12B, PPP1CA, PPP1CB, PPP1CC, PIK3CA, PIK3CB, PIK3CD, PIK3R1, TLN1, PIP5K1A, ACTN4, COMP, BIRC2, MAPK1, MAPK3, CRKL, MAPK9, BUB1B, VAV1, VAV2, ACTB	8.034729532	171	7.971332914	-0.025366408	0.063396618	0.81132368	0.999851118	NA	NA	NA	Proteomics	Focal Adhesion	X19O2NoCyA - X1O2NoCyA	0.090805848	6.47E-05
Ecm-Receptor Interaction1	30	DAG1, VTN, FN1, ITGB1, ITGA4, HMMR, CD47, ITGB7, ITGA11, COMP	6.876988079	30	6.904227661	0.015953431	-0.027239582	0.952135387	0.999851118	NA	NA	NA	Proteomics	Ecm-Receptor Interaction	X19O2NoCyA - X1O2NoCyA	0.021301294	6.47E-05
Cell Adhesion Molecules1	48	ALCAM, SPN, PTPRC, CD22, ITGB1, ITGAL, MAG, CADM1, GLG1, ITGB7, ITGA4, ICAM3, ICAM1, ICAM2, F11R, MPZL1	7.923374565	48	7.899147273	-0.017879002	0.024227292	0.929516178	0.999851118	NA	NA	NA	Proteomics	Cell Adhesion Molecules	X19O2NoCyA - X1O2NoCyA	0.031743047	6.47E-05
Adherens Junction1	87	SMAD4, MAP3K7, SMAD3, FYN, INSR, PTPN6, PTPN1, ACP1, RHOA, WAS, CDC42, VCL, LMO7, CTNNB1, IQGAP1, AFDN, LEF1, TGFBR2, CSNK2B, WASF2, WASF1, RAC1, RAC2, MAPK1, MAPK3, CSNK2A1, CSNK2A2, ACTB, ACTN4	8.571161016	87	8.545416182	-0.011885327	0.025744834	0.937377624	0.999851118	NA	NA	NA	Proteomics	Adherens Junction	X19O2NoCyA - X1O2NoCyA	0.028085417	6.47E-05
Tight Junction1	204	CDC42, ARHGAP17, ARHGEF18, RHOA, RAC1, F11R, RAP1A, VASP, MAP2K7, CACNA1D, SLC9A3R1, RAP2C, NF2, PCNA, RUNX1, ARHGEF2, HSPA4, SYMPK, CTTN, ITGB1, SCRIB, DLG1, DLG3, DLG2, YBX3, AFDN, TJAP1, ROCK1, ROCK2, PRKCI, MSN, TJP2, WHAMM, WAS, ACTR2, ACTR3, ARPC5, ARPC4, ARPC3, ARPC2, RAB8A, RAB8B, MYL6, PPP2CA, PPP2CB, PPP2R1A, PPP2R1B, PPP2R2A, PPP2R2D, ACTN4, ACTB, PRKACA, PRKACB, MAPK9, EZR, PRKAA1, PR…	8.71683811	204	8.653265942	-0.024862003	0.063572168	0.798950536	0.999851118	NA	NA	NA	Proteomics	Tight Junction	X19O2NoCyA - X1O2NoCyA	0.097480108	6.47E-05
Gap Junction1	78	CSNK1D, MAP3K2, CDK1, TUBB, GRB2, GNAS, PRKCA, MAP2K1, MAP2K2, NRAS, ITPR1, ITPR2, ITPR3, GNAI2, GNAI3, PRKACA, PRKACB, TUBB3, TUBB4B, TUBB2A, TUBA4A, TUBAL3, TUBA1C, MAPK1, MAPK3, PLCB3	8.56710542	78	8.562135924	-0.002253953	0.004969495	0.988868969	0.999851118	NA	NA	NA	Proteomics	Gap Junction	X19O2NoCyA - X1O2NoCyA	0.004861251	6.47E-05
Signaling Pathways Regulating Pluripotency Of Stem Cells1	84	APC, CTNNB1, STAT3, GRB2, SMAD4, MYC, TCF3, SMARCAD1, SETDB1, RIF1, KAT6A, FZD6, JAK1, SMAD2, SMAD3, NRAS, MAP2K1, MAP2K2, SMAD5, ID1, DVL2, PIK3CA, PIK3CB, PIK3CD, PIK3R1, MAPK1, MAPK3, MAPK14	7.227435309	84	7.108145548	-0.056898856	0.119289761	0.703153495	0.999851118	NA	NA	NA	Proteomics	Signaling Pathways Regulating Pluripotency Of Stem Cells	X19O2NoCyA - X1O2NoCyA	0.15294986	6.47E-05
Complement And Coagulation Cascades1	18	PLG, CD46, F5, VTN, F13A1, SERPINB2	5.725874698	18	5.763248217	0.021548391	-0.037373519	0.948574172	0.999851118	NA	NA	NA	Proteomics	Complement And Coagulation Cascades	X19O2NoCyA - X1O2NoCyA	0.022928705	6.47E-05
Platelet Activation1	135	PLCG2, APBB1IP, GNA13, RHOA, GNAS, STIM1, VASP, FERMT3, LYN, FYN, BTK, SYK, SNAP23, VAMP8, ARHGAP35, ITPR1, ITPR2, ITPR3, ITGB1, RAP1A, RAP1B, ARHGEF1, ROCK1, ROCK2, PPP1R12A, PIK3CG, PRKCI, PLCB3, TLN1, PIK3CA, PIK3CB, PIK3CD, PIK3R1, MAPK14, MAPK1, MAPK3, PPP1CA, PPP1CB, PPP1CC, MYL12B, GNAI2, GNAI3, PRKACA, PRKACB, ACTB	8.448848652	135	8.424871655	-0.01051032	0.023976997	0.930265607	0.999851118	NA	NA	NA	Proteomics	Platelet Activation	X19O2NoCyA - X1O2NoCyA	0.031393035	6.47E-05
Antigen Processing And Presentation1	54	CD74, CREB1, TAPBP, CALR, PDIA3, B2M, CANX, HSPA5, IFNG, NFYA, NFYB, NFYC, RFX5, CTSS, PSME1, PSME2, PSME3, TAP1	9.059862484	54	9.025306437	-0.015197039	0.034556047	0.937686719	0.999851118	NA	NA	NA	Proteomics	Antigen Processing And Presentation	X19O2NoCyA - X1O2NoCyA	0.027942235	6.47E-05
Neutrophil Extracellular Trap Formation1	99	SYK, GSDMD, HMGB1, HAT1, CYBA, NCF4, MAP3K7, MTOR, PLCG1, PLCG2, PRKCA, MAP2K1, MAP2K2, VDAC1, VDAC2, VDAC3, PPIF, RAC1, RAC2, NFKB1, RELA, ITGAL, PIK3CA, PIK3CB, PIK3CD, PIK3R1, PLCB3, MAPK1, MAPK3, SLC25A4, SLC25A5, SLC25A6, MAPK14	8.666396199	99	8.611240673	-0.029661169	0.055155526	0.829219145	0.999851118	NA	NA	NA	Proteomics	Neutrophil Extracellular Trap Formation	X19O2NoCyA - X1O2NoCyA	0.081330679	6.47E-05
Renin-Angiotensin System1	21	NLN, THOP1, MME, CTSA, LNPEP, PREP, PRCP	8.676115844	21	8.670277129	-0.002628266	0.005838715	0.993287924	0.999851118	NA	NA	NA	Proteomics	Renin-Angiotensin System	X19O2NoCyA - X1O2NoCyA	0.002924845	6.47E-05
Toll-Like Receptor Signaling Pathway1	90	IRAK4, MYD88, NFKB1, IKBKB, MAP3K7, RAC1, TBK1, FADD, STAT1, IRF3, IKBKG, CASP8, CHUK, TAB1, TICAM1, MAP2K4, MAP2K7, RELA, MAP2K3, MAP2K6, MAP2K1, MAP2K2, MAPK1, MAPK3, MAPK14, MAPK9, PIK3CA, PIK3CB, PIK3CD, PIK3R1	7.339908723	90	7.310003633	-0.018325783	0.029905091	0.896993663	0.999851118	NA	NA	NA	Proteomics	Toll-Like Receptor Signaling Pathway	X19O2NoCyA - X1O2NoCyA	0.047210625	6.47E-05
Nod-Like Receptor Signaling Pathway1	195	PYCARD, RIPK2, MAP3K7, SUGT1, TP53BP1, IKBKG, TBK1, IRAK4, JAK1, GSDMD, MYD88, RHOA, MAVS, MCU, ERBIN, NEK7, BRCC3, TXNIP, XIAP, ATG16L1, ATG5, TANK, CYBA, NAMPT, IFI16, PRKCD, CASP8, FADD, BCL2L1, DHX33, DNM1L, YWHAE, TICAM1, IKBKB, NFKB1, RELA, IRF3, ITPR1, ITPR2, ITPR3, STAT1, STAT2, NFKBIB, RBCK1, TRAF2, TRAF5, MFN1, MFN2, RIPK3, PKN1, PKN2, CHUK, TAB1, HSP90AA1, HSP90AB1, MAPK9, MAPK1, MAPK3…	7.351011055	195	7.345045581	-0.002641026	0.005965474	0.979224305	0.999851118	NA	NA	NA	Proteomics	Nod-Like Receptor Signaling Pathway	X19O2NoCyA - X1O2NoCyA	0.009117816	6.47E-05
Rig-I-Like Receptor Signaling Pathway1	75	IFIH1, MAVS, OTUD5, IRF3, TANK, FADD, CASP8, IKBKB, IKBKG, TBK1, ISG15, ATG5, PIN1, TRADD, DDX3X, TRAF2, MAP3K7, CHUK, SIKE1, TKFC, NFKB1, RELA, NFKBIB, MAPK9, MAPK14	7.028740528	75	7.039406029	0.00637391	-0.0106655	0.969023101	0.999851118	NA	NA	NA	Proteomics	Rig-I-Like Receptor Signaling Pathway	X19O2NoCyA - X1O2NoCyA	0.013665869	6.47E-05
Cytosolic Dna-Sensing Pathway1	39	PYCARD, TBK1, IRF3, MAVS, RIPK3, ADAR, TREX1, NFKB1, RELA, IKBKG, IKBKB, NFKBIB, CHUK	7.386285691	39	7.348638505	-0.024654669	0.037647185	0.912609252	0.999851118	NA	NA	NA	Proteomics	Cytosolic Dna-Sensing Pathway	X19O2NoCyA - X1O2NoCyA	0.039715133	6.47E-05
C-Type Lectin Receptor Signaling Pathway1	114	LSP1, NFKB1, RELA, SYK, PTPN11, IKBKG, PYCARD, CASP8, RHOA, STAT1, STAT2, BCL10, PRKCD, PLCG2, NFKB2, RELB, CHUK, NRAS, RRAS2, IKBKB, NFATC1, NFATC2, NFATC3, ITPR1, ITPR2, ITPR3, MAPK1, MAPK3, PPP3CA, PPP3CC, PIK3CA, PIK3CB, PIK3CD, PIK3R1, CALM1, CALML3, MAPK14, MAPK9	7.754530165	114	7.741198138	-0.006676802	0.013332027	0.958827418	0.999851118	NA	NA	NA	Proteomics	C-Type Lectin Receptor Signaling Pathway	X19O2NoCyA - X1O2NoCyA	0.018259556	6.47E-05
Jak-Stat Signaling Pathway1	78	MYC, GRB2, PTPN6, STAM, PTPN2, MCL1, PTPN11, BCL2L1, MTOR, STAT1, STAT2, STAT3, STAT5B, STAT6, PIAS1, PIAS4, JAK1, IL4R, CSF2RB, IFNG, PIK3CA, PIK3CB, PIK3CD, PIK3R1, CREBBP, STAM2	7.157470461	78	7.096386696	-0.033885341	0.061083764	0.824949267	0.999851118	NA	NA	NA	Proteomics	Jak-Stat Signaling Pathway	X19O2NoCyA - X1O2NoCyA	0.083572759	6.47E-05
Hematopoietic Cell Lineage1	24	IL4R, CD37, MS4A1, CD22, CD19, MME, CD38, TFRC	9.442652423	24	9.391029312	-0.035907272	0.051623111	0.902011578	0.999851118	NA	NA	NA	Proteomics	Hematopoietic Cell Lineage	X19O2NoCyA - X1O2NoCyA	0.044787888	6.47E-05
Natural Killer Cell Mediated Cytotoxicity1	117	FYN, IFNG, PTK2B, SYK, LCK, PTPN11, PTPN6, BID, CASP3, CD48, GRB2, ITGAL, FAS, NFATC2, NFATC1, PLCG1, PLCG2, PRKCA, ICAM1, ICAM2, MAP2K1, MAP2K2, BRAF, ARAF, NRAS, SHC1, RAC1, RAC2, PPP3CA, PPP3CC, TNFRSF10B, PIK3CA, PIK3CB, PIK3CD, PIK3R1, MAPK1, MAPK3, VAV1, VAV2	7.922989992	117	7.854998027	-0.03511299	0.067991965	0.781079388	0.999851118	NA	NA	NA	Proteomics	Natural Killer Cell Mediated Cytotoxicity	X19O2NoCyA - X1O2NoCyA	0.107304823	6.47E-05
Il-17 Signaling Pathway1	72	IKBKB, MAP3K7, IKBKG, TRAF5, TRAF2, ELAVL1, SRSF1, TRADD, FADD, TBK1, USP25, S100A7, TRAF4, IFNG, CHUK, ANAPC5, NFKB1, RELA, CASP3, CASP8, MAPK14, MAPK1, MAPK3, MAPK9	6.975486915	72	7.019883489	0.023852334	-0.044396573	0.886883009	0.999851118	NA	NA	NA	Proteomics	Il-17 Signaling Pathway	X19O2NoCyA - X1O2NoCyA	0.052133665	6.47E-05
Th1 And Th2 Cell Differentiation1	84	IFNG, PRKCQ, PLCG1, LCK, STAT1, IL4R, STAT6, RUNX3, NFKB1, RELA, NFKBIB, NFKBIE, IKBKB, IKBKG, NFATC2, NFATC1, NFATC3, STAT5B, NOTCH1, JAK1, CHUK, PPP3CA, PPP3CC, MAPK1, MAPK3, MAPK14, MAPK9, RBPJL	7.179130915	84	7.131568601	-0.026366922	0.047562313	0.858633546	0.999851118	NA	NA	NA	Proteomics	Th1 And Th2 Cell Differentiation	X19O2NoCyA - X1O2NoCyA	0.066192148	6.47E-05
Th17 Cell Differentiation1	105	PRKCQ, PLCG1, LCK, IFNG, STAT1, STAT6, STAT3, MTOR, IRF4, RUNX1, TGFB1, NFKBIB, NFKBIE, IKBKB, IKBKG, NFATC2, NFATC1, NFATC3, IL4R, STAT5B, IL1RAP, TGFBR2, SMAD2, SMAD3, SMAD4, JAK1, CHUK, PPP3CA, PPP3CC, MAPK1, MAPK3, MAPK14, MAPK9, HSP90AA1, HSP90AB1	7.608080762	105	7.587416033	-0.01007429	0.020664729	0.941844833	0.999851118	NA	NA	NA	Proteomics	Th17 Cell Differentiation	X19O2NoCyA - X1O2NoCyA	0.026020641	6.47E-05
T Cell Receptor Signaling Pathway1	129	IFNG, IKBKB, IKBKG, BCL10, CARD11, PRKCQ, GRB2, PLCG1, FYN, LCK, PTPRC, PTPN6, MAP3K7, MAP2K7, DLG1, CHUK, NFKBIB, NFKBIE, NFKB1, RELA, NRAS, NFATC2, NFATC1, NFATC3, CDC42, RHOA, PAK2, NCK1, MAP2K1, MAP2K2, PIK3CA, PIK3CB, PIK3CD, PIK3R1, PPP3CA, PPP3CC, VAV1, VAV2, BUB1B, MAPK1, MAPK3, MAPK9, MAPK14	7.601179624	129	7.532870112	-0.036871882	0.068309512	0.759527659	0.999851118	NA	NA	NA	Proteomics	T Cell Receptor Signaling Pathway	X19O2NoCyA - X1O2NoCyA	0.119456406	6.47E-05
B Cell Receptor Signaling Pathway1	135	IKBKB, IKBKG, BCL10, CARD11, CD19, CD81, PLCG2, BLNK, BTK, LYN, CD79B, CD79A, SYK, PTPN6, CD72, CD22, GRB2, PIK3AP1, DAPP1, CHUK, NFKBIB, NFKBIE, NFKB1, RELA, NRAS, NFATC2, NFATC1, NFATC3, RAC1, RAC2, MAP2K1, MAP2K2, VAV1, VAV2, PIK3CA, PIK3CB, PIK3CD, PIK3R1, INPP5D, INPPL1, PPP3CA, PPP3CC, LILRB1, MAPK1, MAPK3	7.710805606	135	7.646621222	-0.03061856	0.064184384	0.799120591	0.999851118	NA	NA	NA	Proteomics	B Cell Receptor Signaling Pathway	X19O2NoCyA - X1O2NoCyA	0.097387679	6.47E-05
Fc Epsilon Ri Signaling Pathway1	87	FYN, PRKCA, BTK, SYK, LYN, GRB2, ALOX5AP, INPP5D, MAP2K4, MAP2K7, MAP2K3, MAP2K6, PLCG1, PLCG2, MAP2K1, MAP2K2, NRAS, RAC1, RAC2, MAPK14, PIK3CA, PIK3CB, PIK3CD, PIK3R1, MAPK1, MAPK3, MAPK9, VAV1, VAV2	8.174192903	87	8.104490765	-0.035267202	0.069702138	0.80889592	0.999851118	NA	NA	NA	Proteomics	Fc Epsilon Ri Signaling Pathway	X19O2NoCyA - X1O2NoCyA	0.092107355	6.47E-05
Fc Gamma R-Mediated Phagocytosis1	132	SYK, PTPRC, MAP2K1, CDC42, WAS, CRK, VASP, GSN, ARF6, DNM2, LYN, PLCG1, PLCG2, PRKCD, RAC1, RAC2, WASF1, WASF2, ACTR2, ACTR3, ARPC5, ARPC4, ARPC3, ARPC2, LIMK1, MARCKSL1, PRKCA, PIK3CA, PIK3CB, PIK3CD, PIK3R1, INPP5D, INPPL1, MAPK1, MAPK3, RPS6KB1, VAV1, VAV2, ARPC1B, ARPC1A, ARPC5L, CRKL, CFL1, PIP5K1A	8.664674856	132	8.603742619	-0.031357385	0.060932238	0.79405621	0.999851118	NA	NA	NA	Proteomics	Fc Gamma R-Mediated Phagocytosis	X19O2NoCyA - X1O2NoCyA	0.100148753	6.47E-05
Tnf Signaling Pathway1	114	TRADD, MAP3K7, IKBKG, IKBKB, MAP2K1, FADD, CASP8, CASP7, CASP3, ICAM1, TRAF2, RIPK3, BAG4, PGAM5, DNM1L, ITCH, MAP2K3, FAS, CHUK, TRAF5, MAP2K4, MAP2K7, MAP2K6, RELA, NFKB1, RPS6KA5, RPS6KA4, CREB1, ATF2, BIRC2, MAPK14, MAPK9, MAPK1, MAPK3, PIK3CA, PIK3CB, PIK3CD, PIK3R1	6.911269359	114	6.818051003	-0.047192791	0.093218356	0.706521741	0.999851118	NA	NA	NA	Proteomics	Tnf Signaling Pathway	X19O2NoCyA - X1O2NoCyA	0.150874469	6.47E-05
Leukocyte Transendothelial Migration1	126	PTPN11, SIPA1, F11R, ITGAL, ITGB1, ITGA4, CTNNB1, RHOA, CYBA, PXN, RAC1, NCF4, RAC2, PTK2B, CXCR4, ICAM1, CDC42, RHOH, VCL, VASP, AFDN, ROCK1, ROCK2, PRKCA, ARHGAP35, RAP1A, RAP1B, MSN, PLCG1, PLCG2, PIK3CA, PIK3CB, PIK3CD, PIK3R1, ACTB, MYL12B, MAPK14, VAV1, VAV2, EZR, GNAI2, GNAI3	8.671104298	126	8.611838848	-0.030824198	0.05926545	0.80246495	0.999851118	NA	NA	NA	Proteomics	Leukocyte Transendothelial Migration	X19O2NoCyA - X1O2NoCyA	0.095573928	6.47E-05
Intestinal Immune Network For Iga Production1	18	TGFB1, AICDA, CXCR4, PIGR, ITGA4, ITGB7	6.380990421	18	6.517949138	0.15766156	-0.136958717	0.638595355	0.999851118	NA	NA	NA	Proteomics	Intestinal Immune Network For Iga Production	X19O2NoCyA - X1O2NoCyA	0.194774245	6.47E-05
Circadian Rhythm1	24	CREB1, CSNK1D, CSNK1E, RBX1, CUL1, SKP1, PRKAA1, PRKAG1	7.388090049	24	7.392949546	0.002046799	-0.004859497	0.994362307	0.999851118	NA	NA	NA	Proteomics	Circadian Rhythm	X19O2NoCyA - X1O2NoCyA	0.002455347	6.47E-05
Circadian Entrainment1	66	GNAS, RPS6KA5, CREB1, PRKCA, GNB1, GNB2, GNB4, GNG5, ITPR1, ITPR3, CACNA1D, CALM1, CALML3, CAMK2B, CAMK2D, PLCB3, MAPK1, MAPK3, PRKACA, PRKACB, GNAI2, GNAI3	7.327725038	66	7.402877149	0.0357718	-0.075152111	0.838469854	0.999851118	NA	NA	NA	Proteomics	Circadian Entrainment	X19O2NoCyA - X1O2NoCyA	0.076512547	6.47E-05
Thermogenesis1	117	GNAS, ATF2, SIRT6, LIPE, KDM1A, RHEB, MTOR, AKT1S1, GRB2, CPT2, MAP2K3, RPTOR, RPS6, CREB1, SMARCB1, SMARCE1, ACTL6A, TSC1, TSC2, NRAS, PRKACA, PRKACB, MAPK14, KDM3B, KDM3A, ARID1B, ACTB, SMARCA2, SMARCA4, SMARCC1, SMARCC2, SMARCD1, SMARCD2, ARID1A, RPS6KA1, RPS6KA3, RPS6KB1, PRKAA1, PRKAG1	8.274823402	117	8.307851164	0.017421459	-0.033027762	0.895416009	0.999851118	NA	NA	NA	Proteomics	Thermogenesis	X19O2NoCyA - X1O2NoCyA	0.047975145	6.47E-05
Long-Term Potentiation1	87	CAMK4, PRKCA, MAP2K1, MAP2K2, BRAF, ARAF, NRAS, RAP1A, RAP1B, ITPR1, ITPR2, ITPR3, CREBBP, CAMK2B, CAMK2D, PPP3CA, PPP3CC, CALM1, CALML3, RPS6KA1, RPS6KA3, PRKACA, PRKACB, PPP1CA, PPP1CB, PPP1CC, MAPK1, MAPK3, PLCB3	7.787528786	87	7.879212661	0.048480028	-0.091683875	0.752381352	0.999851118	NA	NA	NA	Proteomics	Long-Term Potentiation	X19O2NoCyA - X1O2NoCyA	0.123561977	6.47E-05
Synaptic Vesicle Cycle1	36	NAPA, NSF, STXBP1, CLTA, CLTB, CLTC, AP2B1, AP2M1, AP2S1, STX3, AP2A1, AP2A2	8.477346805	36	8.496500346	0.009713314	-0.019153541	0.966847468	0.999851118	NA	NA	NA	Proteomics	Synaptic Vesicle Cycle	X19O2NoCyA - X1O2NoCyA	0.014642036	6.47E-05
Neurotrophin Signaling Pathway1	156	GRB2, PRKCD, CRK, RAPGEF1, PTPN11, BRAF, GAB1, BAD, KIDINS220, RPS6KA5, RHOA, TP53, MAP2K7, CDC42, RAC1, MAGED1, RIPK2, YWHAE, IKBKB, BAX, SH2B2, PLCG1, PLCG2, SHC1, NRAS, MAP2K1, MAP2K2, RAP1A, RAP1B, NFKBIB, NFKBIE, NFKB1, RELA, CAMK4, IRAK4, PIK3CA, PIK3CB, PIK3CD, PIK3R1, MAPK1, MAPK3, RPS6KA1, RPS6KA3, CRKL, CAMK2B, CAMK2D, MAPK9, MAPK14, ARHGDIA, ARHGDIB, CALM1, CALML3	7.809095497	156	7.813581584	0.001995326	-0.004486087	0.985723369	0.999851118	NA	NA	NA	Proteomics	Neurotrophin Signaling Pathway	X19O2NoCyA - X1O2NoCyA	0.006244947	6.47E-05
Retrograde Endocannabinoid Signaling1	126	ITPR1, ITPR2, ITPR3, PRKCA, GNB1, GNB2, GNB4, GNG5, NDUFV1, NDUFV2, NDUFV3, NDUFA2, NDUFA4, NDUFA5, NDUFA6, NDUFA7, NDUFA9, NDUFA10, NDUFB3, NDUFB4, NDUFB5, NDUFB6, NDUFB7, NDUFB9, NDUFB10, NDUFB11, NDUFS1, NDUFS2, NDUFS3, NDUFS6, NDUFS7, NDUFS8, NDUFC2, PLCB3, GNAI2, GNAI3, PRKACA, PRKACB, MAPK14, MAPK1, MAPK3, MAPK9	7.622254374	126	7.660431096	0.026734645	-0.038176722	0.834015652	0.999851118	NA	NA	NA	Proteomics	Retrograde Endocannabinoid Signaling	X19O2NoCyA - X1O2NoCyA	0.078825799	6.47E-05
Glutamatergic Synapse1	60	GNAS, ITPR1, ITPR2, ITPR3, PRKCA, GNB1, GNB2, GNB4, GNG5, PRKACA, PRKACB, PLCB3, GNAI2, GNAI3, PPP3CA, PPP3CC, GRK2, MAPK1, MAPK3, HOMER1	7.796716973	60	7.851631824	0.032462922	-0.054914851	0.86245743	0.999851118	NA	NA	NA	Proteomics	Glutamatergic Synapse	X19O2NoCyA - X1O2NoCyA	0.064262332	6.47E-05
Cholinergic Synapse1	81	MAP2K1, FYN, ITPR1, ITPR2, ITPR3, PRKCA, GNB1, GNB2, GNB4, GNG5, CREB1, CAMK4, PIK3CG, NRAS, PRKACA, PRKACB, PLCB3, GNAI2, GNAI3, MAPK1, MAPK3, CAMK2B, CAMK2D, PIK3CA, PIK3CB, PIK3CD, PIK3R1	7.468045246	81	7.461934519	-0.0030693	0.006110727	0.984005069	0.999851118	NA	NA	NA	Proteomics	Cholinergic Synapse	X19O2NoCyA - X1O2NoCyA	0.007002664	6.47E-05
Serotonergic Synapse1	69	GNAS, CASP3, MAP2K1, APP, ITPR1, ITPR2, ITPR3, PRKCA, GNB1, GNB2, GNB4, GNG5, CACNA1D, NRAS, ARAF, BRAF, PRKACA, PRKACB, PLCB3, GNAI2, GNAI3, MAPK1, MAPK3	7.54649711	69	7.586889558	0.022234555	-0.040392448	0.897356536	0.999851118	NA	NA	NA	Proteomics	Serotonergic Synapse	X19O2NoCyA - X1O2NoCyA	0.04703497	6.47E-05
Gabaergic Synapse1	33	NSF, GNB1, GNB2, GNB4, GNG5, CACNA1D, GNAI2, GNAI3, PRKACA, PRKACB, GABARAPL2	7.964215238	33	8.003463217	0.024215571	-0.039247979	0.921713708	0.999851118	NA	NA	NA	Proteomics	Gabaergic Synapse	X19O2NoCyA - X1O2NoCyA	0.035403954	6.47E-05
Dopaminergic Synapse1	126	COMT, GNAS, ITPR1, ITPR2, ITPR3, PRKCA, GNB1, GNB2, GNB4, GNG5, GSK3A, CREB1, ATF2, CACNA1D, PRKACA, PRKACB, PLCB3, GNAI2, GNAI3, MAPK14, MAPK9, PPP3CA, PPP3CC, CAMK2B, CAMK2D, ARRB2, PPP2CA, PPP2CB, PPP2R1A, PPP2R1B, PPP2R2A, PPP2R5A, PPP2R5C, PPP2R5D, PPP2R5E, PPP2R2D, PPP1CA, PPP1CB, PPP1CC, CALM1, CALML3, KIF5B	7.475652076	126	7.527483886	0.025870793	-0.05183181	0.838462858	0.999851118	NA	NA	NA	Proteomics	Dopaminergic Synapse	X19O2NoCyA - X1O2NoCyA	0.076516171	6.47E-05
Long-Term Depression1	63	LYN, GNAS, GNA13, PRKCA, MAP2K1, MAP2K2, BRAF, ARAF, NRAS, ITPR1, ITPR2, ITPR3, PLCB3, GNAI2, GNAI3, MAPK1, MAPK3, PPP2CA, PPP2CB, PPP2R1A, PPP2R1B	8.255975205	63	8.270593322	0.008245873	-0.014618118	0.963473175	0.999851118	NA	NA	NA	Proteomics	Long-Term Depression	X19O2NoCyA - X1O2NoCyA	0.016160372	6.47E-05
Olfactory Transduction1	27	GNB1, CAMK2B, CAMK2D, CALM1, CALML3, PRKACA, PRKACB, ARRB2, GRK2	7.176441885	27	7.340218077	0.067683556	-0.163776192	0.808646059	0.999851118	NA	NA	NA	Proteomics	Olfactory Transduction	X19O2NoCyA - X1O2NoCyA	0.092241526	6.47E-05
Taste Transduction1	12	ITPR3, PLCB3, PRKACA, PRKACB	7.280612762	12	7.273034627	-0.003420304	0.007578135	0.993482675	0.999851118	NA	NA	NA	Proteomics	Taste Transduction	X19O2NoCyA - X1O2NoCyA	0.002839702	6.47E-05
Phototransduction1	9	GNB1, CALM1, CALML3	6.684029859	9	7.121246614	0.169806173	-0.437216755	0.726065561	0.999851118	NA	NA	NA	Proteomics	Phototransduction	X19O2NoCyA - X1O2NoCyA	0.139024162	6.47E-05
Inflammatory Mediator Regulation Of Trp Channels1	84	GNAS, PRKCD, IL1RAP, PLCG1, PLCG2, ITPR1, ITPR2, ITPR3, PRKCA, PRKCQ, MAP2K3, MAP2K6, PLCB3, PRKACA, PRKACB, CAMK2B, CAMK2D, MAPK14, MAPK9, PIK3CA, PIK3CB, PIK3CD, PIK3R1, PPP1CA, PPP1CB, PPP1CC, CALM1, CALML3	7.25352401	84	7.256777888	0.001449165	-0.003253878	0.992382254	0.999851118	NA	NA	NA	Proteomics	Inflammatory Mediator Regulation Of Trp Channels	X19O2NoCyA - X1O2NoCyA	0.00332101	6.47E-05
Regulation Of Actin Cytoskeleton1	252	WASF2, WASF1, APC, GSN, VCL, PXN, GIT1, ENAH, DIAPH3, CDC42, RHOA, ARHGAP35, ARHGEF6, CRK, FN1, CXCR4, BRK1, ACTR2, ACTR3, ARPC5, ARPC4, ARPC3, ARPC2, LIMK1, PIKFYVE, DIAPH1, MSN, PPP1R12A, PPP1R12C, ROCK1, ROCK2, PAK2, ARHGEF7, RAC1, RAC2, ARHGEF1, IQGAP1, MAP2K1, MAP2K2, BRAF, ARAF, FGD3, ITGAL, ITGB1, ITGA4, ITGA11, ITGB7, NRAS, RRAS2, GNA13, TMSB4X, ARPC1B, ARPC1A, ARPC5L, PFN1, PFN2, NCKAP1L…	8.420134361	252	8.353320953	-0.027894913	0.066813408	0.74863863	0.999851118	NA	NA	NA	Proteomics	Regulation Of Actin Cytoskeleton	X19O2NoCyA - X1O2NoCyA	0.125727767	6.47E-05
Insulin Signaling Pathway1	183	TSC1, IKBKB, PTPN1, FASN, LIPE, FOXO1, EIF4E, TRIP10, INSR, GRB2, BAD, TSC2, MTOR, EXOC7, RHEB, RAPGEF1, CRK, INPPL1, RPS6, RPTOR, SREBF1, SH2B2, ACACA, NRAS, MAP2K1, MAP2K2, SHC1, BRAF, ARAF, PRKCI, CBL, MAPK9, MAPK1, MAPK3, PRKAA1, PRKAG1, PPP1CA, PPP1CB, PPP1CC, GYS1, CALM1, CALML3, PRKACA, PRKACB, PRKAR1A, PRKAR1B, PRKAR2A, PRKAR2B, PYGB, EIF4E2, RPS6KB1, PCK2, PIK3CA, PIK3CB, PIK3CD, PIK3R1,…	7.705546176	183	7.702209811	-0.001530393	0.003336365	0.988178198	0.999851118	NA	NA	NA	Proteomics	Insulin Signaling Pathway	X19O2NoCyA - X1O2NoCyA	0.005164732	6.47E-05
Insulin Secretion1	33	GNAS, ITPR3, CACNA1D, PRKCA, CREB1, ATF2, PLCB3, PRKACA, PRKACB, CAMK2B, CAMK2D	7.290419982	33	7.281352633	-0.004543693	0.009067349	0.985524695	0.999851118	NA	NA	NA	Proteomics	Insulin Secretion	X19O2NoCyA - X1O2NoCyA	0.006332489	6.47E-05
Gnrh Signaling Pathway1	84	CDC42, GNAS, GRB2, PTK2B, PRKCA, PRKCD, MAP2K3, MAP2K6, MAP3K2, ITPR1, ITPR2, ITPR3, MAP2K1, MAP2K2, NRAS, MAP2K4, MAP2K7, PLCB3, CAMK2B, CAMK2D, MAPK14, CALM1, CALML3, PRKACA, PRKACB, MAPK1, MAPK3, MAPK9	7.687289771	84	7.733159356	0.023650171	-0.045869585	0.880303771	0.999851118	NA	NA	NA	Proteomics	Gnrh Signaling Pathway	X19O2NoCyA - X1O2NoCyA	0.055367438	6.47E-05
Ovarian Steroidogenesis1	24	GNAS, INSR, LDLR, SCARB1, HSD17B7, PRKACA, PRKACB, ACOT2	6.32365197	24	6.387450715	0.036605651	-0.063798746	0.901973591	0.999851118	NA	NA	NA	Proteomics	Ovarian Steroidogenesis	X19O2NoCyA - X1O2NoCyA	0.044806178	6.47E-05
Progesterone-Mediated Oocyte Maturation1	120	CCNB1, CDK1, BUB1, PLK1, MAP2K1, CDK2, AURKA, STK10, KIF22, CDC25B, BRAF, ARAF, CPEB4, PIK3CA, PIK3CB, PIK3CD, PIK3R1, ANAPC10, ANAPC2, ANAPC4, ANAPC5, ANAPC7, ANAPC1, CDC23, CDC16, CDC27, MAD2L1, MAD1L1, HSP90AA1, HSP90AB1, PRKACA, PRKACB, RPS6KA1, RPS6KA3, MAPK1, MAPK3, GNAI2, GNAI3, MAPK14, MAPK9	8.11283751	120	8.008737666	-0.051145524	0.104099844	0.687691544	0.999851118	NA	NA	NA	Proteomics	Progesterone-Mediated Oocyte Maturation	X19O2NoCyA - X1O2NoCyA	0.162606316	6.47E-05
Estrogen Signaling Pathway1	81	PRKCD, GRB2, GNAS, CTSD, NRAS, MAP2K1, MAP2K2, CREB1, ATF2, SHC1, ITPR1, ITPR2, ITPR3, NCOA3, PRKACA, PRKACB, MAPK1, MAPK3, PLCB3, PIK3CA, PIK3CB, PIK3CD, PIK3R1, GNAI2, GNAI3, CALM1, CALML3	7.372402133	81	7.395554479	0.011332933	-0.023152345	0.941512174	0.999851118	NA	NA	NA	Proteomics	Estrogen Signaling Pathway	X19O2NoCyA - X1O2NoCyA	0.02617406	6.47E-05
Melanogenesis1	66	GNAS, CTNNB1, FZD6, LEF1, CREB1, PRKCA, MAP2K1, MAP2K2, NRAS, DVL2, PRKACA, PRKACB, CAMK2B, CAMK2D, CALM1, CALML3, GNAI2, GNAI3, PLCB3, CREBBP, MAPK1, MAPK3	7.383027203	66	7.412369897	0.015157417	-0.029342694	0.93100025	0.999851118	NA	NA	NA	Proteomics	Melanogenesis	X19O2NoCyA - X1O2NoCyA	0.031050203	6.47E-05
Prolactin Signaling Pathway1	57	GRB2, GALT, MAP2K1, MAP2K2, NRAS, STAT1, STAT3, STAT5B, SHC1, NFKB1, RELA, PIK3CA, PIK3CB, PIK3CD, PIK3R1, MAPK1, MAPK3, MAPK9, MAPK14	7.50256957	57	7.345163147	-0.068344542	0.157406422	0.693837581	0.999851118	NA	NA	NA	Proteomics	Prolactin Signaling Pathway	X19O2NoCyA - X1O2NoCyA	0.158742181	6.47E-05
Thyroid Hormone Synthesis1	54	GNAS, TTF1, TTF2, HSPA5, CANX, PDIA4, GSR, ALB, HSP90B1, PRKCA, CREB1, ATF2, ITPR1, ITPR2, ITPR3, PRKACA, PRKACB, PLCB3	8.056590829	54	8.136193078	0.025886985	-0.079602249	0.891985644	0.999851118	NA	NA	NA	Proteomics	Thyroid Hormone Synthesis	X19O2NoCyA - X1O2NoCyA	0.049642135	6.47E-05
Thyroid Hormone Signaling Pathway1	153	CTNNB1, STAT1, MTOR, TP53, SLC2A1, TBC1D4, PFKFB2, NCOR1, SIN3A, MED1, TSC2, RHEB, BAD, FOXO1, CASP9, MYC, PRKCA, PLCG1, PLCG2, NRAS, MAP2K1, MAP2K2, HDAC3, NCOA3, MED4, MED12, MED16, MED27, NOTCH1, PIK3CA, PIK3CB, PIK3CD, PIK3R1, PLCB3, ATP2A2, ATP2A3, PRKACA, PRKACB, MAPK1, MAPK3, ATP1A1, ATP1A3, ATP1B3, ACTB, HDAC1, HDAC2, KAT2A, CREBBP, PFKL, PFKM, PFKP	7.97096045	153	7.887417113	-0.032407038	0.083543337	0.770835748	0.999851118	NA	NA	NA	Proteomics	Thyroid Hormone Signaling Pathway	X19O2NoCyA - X1O2NoCyA	0.113038153	6.47E-05
Adipocytokine Signaling Pathway1	72	PTPN11, PRKCQ, STAT3, MTOR, TRAF2, TRADD, NFKB1, RELA, NFKBIB, NFKBIE, CPT1A, SLC2A1, IKBKB, IKBKG, PCK2, ACSL1, ACSL3, ACSL4, ACSL5, PRKAA1, PRKAG1, ADIPOR1, CHUK, MAPK9	7.293224932	72	7.315741761	0.012174493	-0.022516829	0.941109807	0.999851118	NA	NA	NA	Proteomics	Adipocytokine Signaling Pathway	X19O2NoCyA - X1O2NoCyA	0.026359701	6.47E-05
Oxytocin Signaling Pathway1	129	GNAS, EEF2K, EEF2, RHOA, CD38, ITPR1, ITPR2, ITPR3, PRKCA, NRAS, MAP2K1, MAP2K2, CAMK4, MYL6, ROCK1, ROCK2, PPP1R12A, PPP1R12C, CACNA1D, NFATC1, NFATC2, NFATC3, PIK3CG, CALM1, CALML3, PRKACA, PRKACB, PLCB3, MAPK1, MAPK3, CAMK1D, CAMK2B, CAMK2D, ACTB, PPP1CA, PPP1CB, PPP1CC, PRKAA1, PRKAG1, PPP3CA, PPP3CC, GNAI2, GNAI3	7.945407806	129	7.950841693	0.002329519	-0.005433887	0.984958403	0.999851118	NA	NA	NA	Proteomics	Oxytocin Signaling Pathway	X19O2NoCyA - X1O2NoCyA	0.00658211	6.47E-05
Glucagon Signaling Pathway1	99	GNAS, FOXO1, PRMT1, PFKFB1, SIRT1, PKM, CREB1, ATF2, PPP4C, CPT1A, ACACA, ITPR1, ITPR2, ITPR3, PFKL, PFKM, PFKP, PRKACA, PRKACB, GYS1, PYGB, PLCB3, PPP4R3A, CREBBP, PCK2, CALM1, CALML3, PPP3CA, PPP3CC, PRKAA1, PRKAG1, CAMK2B, CAMK2D	7.898159879	99	7.9986269	0.046940057	-0.100467021	0.748050218	0.999851118	NA	NA	NA	Proteomics	Glucagon Signaling Pathway	X19O2NoCyA - X1O2NoCyA	0.126069246	6.47E-05
Regulation Of Lipolysis In Adipocytes1	33	GNAS, LIPE, INSR, PRKACA, PRKACB, GNAI2, GNAI3, PIK3CA, PIK3CB, PIK3CD, PIK3R1	7.162898537	33	7.038395655	-0.05884115	0.124502882	0.798205648	0.999851118	NA	NA	NA	Proteomics	Regulation Of Lipolysis In Adipocytes	X19O2NoCyA - X1O2NoCyA	0.097885204	6.47E-05
Renin Secretion1	42	GNAS, CREB1, ITPR1, ITPR2, ITPR3, PRKACA, PRKACB, GNAI2, GNAI3, PLCB3, CALM1, CALML3, PPP3CA, PPP3CC	7.085306344	42	7.20784557	0.05935422	-0.122539226	0.789931759	0.999851118	NA	NA	NA	Proteomics	Renin Secretion	X19O2NoCyA - X1O2NoCyA	0.102410425	6.47E-05
Aldosterone Synthesis And Secretion1	66	GNAS, LDLR, SCARB1, LIPE, ATF1, ITPR1, ITPR2, ITPR3, CREB1, ATF2, PRKCA, CAMK4, PLCB3, CALM1, CALML3, PRKD3, PRKD2, CAMK1D, CAMK2B, CAMK2D, PRKACA, PRKACB	6.749294107	66	6.839350573	0.044594086	-0.090056466	0.800310249	0.999851118	NA	NA	NA	Proteomics	Aldosterone Synthesis And Secretion	X19O2NoCyA - X1O2NoCyA	0.096741621	6.47E-05
Relaxin Signaling Pathway1	105	GNAS, TGFB1, SMAD2, ACTA2, PRKCA, TGFBR2, GRB2, NFKB1, RELA, GNB1, GNB2, GNB4, GNG5, CREB1, ATF2, NRAS, MAP2K1, MAP2K2, SHC1, MAP2K4, MAP2K7, MAPK1, MAPK3, PIK3CA, PIK3CB, PIK3CD, PIK3R1, PRKACA, PRKACB, GNAI2, GNAI3, PLCB3, MAPK14, MAPK9, ARRB2	7.627516417	105	7.588773095	-0.022238433	0.038743322	0.867492192	0.999851118	NA	NA	NA	Proteomics	Relaxin Signaling Pathway	X19O2NoCyA - X1O2NoCyA	0.061734425	6.47E-05
Cortisol Synthesis And Secretion1	36	GNAS, LDLR, SCARB1, NCEH1, ITPR1, ITPR2, ITPR3, CREB1, ATF2, PLCB3, PRKACA, PRKACB	6.324897241	36	6.367794712	0.023398467	-0.042897471	0.923155095	0.999851118	NA	NA	NA	Proteomics	Cortisol Synthesis And Secretion	X19O2NoCyA - X1O2NoCyA	0.034725329	6.47E-05
Parathyroid Hormone Synthesis, Secretion And Action1	75	GNAS, MAP2K1, RHOA, SLC9A3R1, NACA, ITPR1, ITPR2, ITPR3, ARAF, BRAF, PRKCA, GNA13, ARHGEF1, CREB1, ATF2, MEF2D, PLCB3, PRKACA, PRKACB, GNAI2, GNAI3, ARRB2, MAPK1, MAPK3, AKAP13	8.088330606	75	8.083528821	-0.002556332	0.004801785	0.987746775	0.999851118	NA	NA	NA	Proteomics	Parathyroid Hormone Synthesis, Secretion And Action	X19O2NoCyA - X1O2NoCyA	0.00535438	6.47E-05
Gnrh Secretion1	45	ITPR1, ITPR2, ITPR3, PRKCA, NRAS, MAP2K1, MAP2K2, PLCB3, PIK3CA, PIK3CB, PIK3CD, PIK3R1, MAPK1, MAPK3, ARRB2	7.398799038	45	7.321483643	-0.035525297	0.077315395	0.861742104	0.999851118	NA	NA	NA	Proteomics	Gnrh Secretion	X19O2NoCyA - X1O2NoCyA	0.064622687	6.47E-05
Type Ii Diabetes Mellitus1	45	INSR, IKBKB, MTOR, PRKCD, CACNA1D, PKM, PIK3CA, PIK3CB, PIK3CD, PIK3R1, MAPK1, MAPK3, MAPK9, HK1, HK2	7.946936959	45	7.87462799	-0.025610599	0.072308968	0.898381017	0.999851118	NA	NA	NA	Proteomics	Type Ii Diabetes Mellitus	X19O2NoCyA - X1O2NoCyA	0.046539433	6.47E-05
Insulin Resistance1	102	IKBKB, MTOR, INSR, TBC1D4, PPP2R4, STAT3, FOXO1, FAS, OGT, CPT1A, SREBF1, PRKCQ, PRKCD, NFKB1, RELA, PTPN1, PTPN11, CREB1, MAPK9, RPS6KB1, PIK3CA, PIK3CB, PIK3CD, PIK3R1, PPP1CA, PPP1CB, PPP1CC, GYS1, RPS6KA1, RPS6KA3, PCK2, PYGB, PRKAA1, PRKAG1	7.442012548	102	7.370938924	-0.03361132	0.071073624	0.802413077	0.999851118	NA	NA	NA	Proteomics	Insulin Resistance	X19O2NoCyA - X1O2NoCyA	0.095602002	6.47E-05
Non-Alcoholic Fatty Liver Disease1	84	CASP8, BID, CASP3, CASP7, BAX, EIF2AK3, EIF2S1, TGFB1, TRAF2, IKBKB, CDC42, RAC1, ITCH, INSR, SREBF1, CYCS, FAS, NFKB1, RELA, GSK3A, PIK3CA, PIK3CB, PIK3CD, PIK3R1, PRKAA1, PRKAG1, ADIPOR1, MAPK9	7.05903692	84	6.941058525	-0.056635607	0.117978395	0.693959158	0.999851118	NA	NA	NA	Proteomics	Non-Alcoholic Fatty Liver Disease	X19O2NoCyA - X1O2NoCyA	0.158666089	6.47E-05
Age-Rage Signaling Pathway In Diabetic Complications1	99	TGFBR2, SMAD4, ICAM1, BAX, CASP3, DIAPH1, FOXO1, STAT3, NFATC1, TGFB1, FN1, RELA, NFKB1, NRAS, SMAD2, SMAD3, STAT5B, STAT1, RAC1, CDC42, PRKCA, PRKCD, PLCG1, PLCG2, MAPK9, MAPK14, MAPK1, MAPK3, PIK3CA, PIK3CB, PIK3CD, PIK3R1, PLCB3	7.830338722	99	7.783104723	-0.024350328	0.047233999	0.860426766	0.999851118	NA	NA	NA	Proteomics	Age-Rage Signaling Pathway In Diabetic Complications	X19O2NoCyA - X1O2NoCyA	0.065286088	6.47E-05
Cushing Syndrome1	129	GNAS, LDLR, SCARB1, NCEH1, APC, CTNNB1, USP8, RB1, CDK2, ARNT, AIP, MEN1, BRAF, FH, ITPR1, ITPR2, ITPR3, CACNA1D, CREB1, ATF2, FZD6, LEF1, CDK6, RBBP5, WDR5, RAP1A, RAP1B, MAP2K1, MAP2K2, PLCB3, PRKACA, PRKACB, DVL2, MAPK1, MAPK3, CAMK2B, CAMK2D, GNAI2, GNAI3, CCNE2, KMT2A, KMT2D, ASH2L	7.17391003	129	7.181795212	0.004142074	-0.007885182	0.973614564	0.999851118	NA	NA	NA	Proteomics	Cushing Syndrome	X19O2NoCyA - X1O2NoCyA	0.011612938	6.47E-05
Growth Hormone Synthesis, Secretion And Action1	111	GNAS, MTOR, CRK, GRB2, ITPR1, ITPR2, ITPR3, PLCG1, PLCG2, MAP2K1, MAP2K2, PRKCA, CACNA1D, CREB1, ATF2, NRAS, STAT1, STAT3, STAT5B, SHC1, MAP2K3, MAP2K4, MAP2K6, PLCB3, MAPK1, MAPK3, PRKACA, PRKACB, PIK3CA, PIK3CB, PIK3CD, PIK3R1, CRKL, MAPK14, GNAI2, GNAI3, MAPK9	7.527416826	111	7.485404936	-0.020420041	0.042011889	0.877041904	0.999851118	NA	NA	NA	Proteomics	Growth Hormone Synthesis, Secretion And Action	X19O2NoCyA - X1O2NoCyA	0.056979656	6.47E-05
Alcoholic Liver Disease1	129	MYD88, MAP3K7, TBK1, IRF3, IRAK4, SIRT1, ACACA, FASN, SCD, CASP3, CASP8, TRADD, FADD, CTNNB1, CPT1A, ACADVL, ACADM, TAB1, TICAM1, SREBF1, FAS, NFKB1, RELA, MAP2K4, MAP2K7, IKBKB, IKBKG, LEF1, MAP2K3, MAP2K6, ALDH9A1, PRKAA1, PRKAG1, ADIPOR1, MAPK9, MAPK14, CHUK, ALDH2, ALDH3A2, LPIN1, TRA2A, TRA2B, ACOX1	7.200979014	129	7.18497439	-0.007752145	0.016004624	0.949903204	0.999851118	NA	NA	NA	Proteomics	Alcoholic Liver Disease	X19O2NoCyA - X1O2NoCyA	0.022320647	6.47E-05
Type I Diabetes Mellitus1	9	IFNG, HSPD1, FAS	7.932281042	9	7.842069323	-0.020889323	0.090211719	0.964754506	0.999851118	NA	NA	NA	Proteomics	Type I Diabetes Mellitus	X19O2NoCyA - X1O2NoCyA	0.015583184	6.47E-05
Aldosterone-Regulated Sodium Reabsorption1	27	INSR, SFN, ATP1A1, ATP1A3, ATP1B3, PIK3CA, PIK3CB, PIK3CD, PIK3R1	7.923260318	27	7.793955199	-0.050816427	0.129305119	0.842899796	0.999851118	NA	NA	NA	Proteomics	Aldosterone-Regulated Sodium Reabsorption	X19O2NoCyA - X1O2NoCyA	0.074224051	6.47E-05
Endocrine And Other Factor-Regulated Calcium Reabsorption1	27	GNAS, PRKCA, ATP2B1, PLCB3, PRKACA, PRKACB, ATP1A1, ATP1A3, ATP1B3	8.317748185	27	8.308646312	-0.004491461	0.009101873	0.987037375	0.999851118	NA	NA	NA	Proteomics	Endocrine And Other Factor-Regulated Calcium Reabsorption	X19O2NoCyA - X1O2NoCyA	0.005666402	6.47E-05
Vasopressin-Regulated Water Reabsorption1	24	GNAS, STX4, NSF, CREB1, PRKACA, PRKACB, ARHGDIA, ARHGDIB	8.517257753	24	8.531715793	0.006878349	-0.01445804	0.981260014	0.999851118	NA	NA	NA	Proteomics	Vasopressin-Regulated Water Reabsorption	X19O2NoCyA - X1O2NoCyA	0.008215898	6.47E-05
Proximal Tubule Bicarbonate Reclamation1	12	MDH1, GLS, GLUD1, PCK2	10.2955814	12	10.24751129	-0.066532861	0.048070112	0.877135185	0.999851118	NA	NA	NA	Proteomics	Proximal Tubule Bicarbonate Reclamation	X19O2NoCyA - X1O2NoCyA	0.056933468	6.47E-05
Salivary Secretion1	42	SLC12A2, GNAS, SLC4A2, LYZ, ITPR1, ITPR2, ITPR3, PRKCA, CD38, PRKACA, PRKACB, PLCB3, CALM1, CALML3	7.018200934	42	7.227323352	0.098008427	-0.209122418	0.667841419	0.999851118	NA	NA	NA	Proteomics	Salivary Secretion	X19O2NoCyA - X1O2NoCyA	0.17532665	6.47E-05
Gastric Acid Secretion1	48	GNAS, EZR, ITPR1, ITPR2, ITPR3, PRKCA, PRKACA, PRKACB, PLCB3, GNAI2, GNAI3, ACTB, CALM1, CALML3, CAMK2B, CAMK2D	7.934115819	48	8.034803945	0.036548599	-0.100688126	0.861503126	0.999851118	NA	NA	NA	Proteomics	Gastric Acid Secretion	X19O2NoCyA - X1O2NoCyA	0.064743143	6.47E-05
Pancreatic Secretion1	33	SLC12A2, SLC4A2, GNAS, RHOA, RAC1, ITPR1, ITPR2, ITPR3, PRKCA, CD38, PLCB3	7.913791428	33	7.931654821	0.0093665	-0.017863393	0.970629745	0.999851118	NA	NA	NA	Proteomics	Pancreatic Secretion	X19O2NoCyA - X1O2NoCyA	0.012946404	6.47E-05
Carbohydrate Digestion And Absorption1	21	SLC2A5, CACNA1D, PIK3CA, PIK3CB, PIK3CD, PIK3R1, PLCB3	6.817114858	21	6.608858985	-0.089070056	0.208255872	0.754049119	0.999851118	NA	NA	NA	Proteomics	Carbohydrate Digestion And Absorption	X19O2NoCyA - X1O2NoCyA	0.122600363	6.47E-05
Protein Digestion And Absorption1	6	SLC1A5, SLC3A2	10.22405075	6	10.28284506	0.058045732	-0.05879431	0.922564565	0.999851118	NA	NA	NA	Proteomics	Protein Digestion And Absorption	X19O2NoCyA - X1O2NoCyA	0.03500323	6.47E-05
Fat Digestion And Absorption1	15	APOB, APOA1, SCARB1, GOT2, AGPAT1	7.288103053	15	7.204970552	-0.035942511	0.083132501	0.922432843	0.999851118	NA	NA	NA	Proteomics	Fat Digestion And Absorption	X19O2NoCyA - X1O2NoCyA	0.035065242	6.47E-05
Bile Secretion1	30	SLC4A2, GNAS, ABCC4, SLC2A1, SCARB1, LDLR, HMGCR, NCEH1, PRKACA, PRKACB	6.429691773	30	6.443730612	0.007054556	-0.014038839	0.97815682	0.999851118	NA	NA	NA	Proteomics	Bile Secretion	X19O2NoCyA - X1O2NoCyA	0.009591513	6.47E-05
Vitamin Digestion And Absorption1	21	APOB, APOA1, LMBRD1, ABCC1, SLC5A6, SLC19A1, SCARB1	7.115859326	21	7.05447022	-0.052370676	0.061389106	0.867483058	0.999851118	NA	NA	NA	Proteomics	Vitamin Digestion And Absorption	X19O2NoCyA - X1O2NoCyA	0.061738998	6.47E-05
Mineral Absorption1	12	TF, COPA, ATOX1, ATP2B1	8.277280506	12	8.110628105	-0.075673553	0.1666524	0.848763272	0.999851118	NA	NA	NA	Proteomics	Mineral Absorption	X19O2NoCyA - X1O2NoCyA	0.071213422	6.47E-05
Cholesterol Metabolism1	42	APOA1, APOB, APOE, NCEH1, LDLR, SCARB1, STARD3, NPC1, NPC2, VAPA, VAPB, VDAC1, VDAC2, VDAC3	7.564676258	42	7.559378024	-0.002195483	0.005298234	0.992037059	0.999851118	NA	NA	NA	Proteomics	Cholesterol Metabolism	X19O2NoCyA - X1O2NoCyA	0.003472104	6.47E-05
Alzheimer Disease1	456	NCSTN, APP, CASP9, CASP3, HSD17B10, CDK5, FADD, CASP8, BID, EIF2AK3, APOE, BAD, IDE, MME, GAPDH, NAE1, CASP7, TRAF2, MTOR, RB1CC1, ATG101, AMBRA1, PIK3R4, PIK3C3, MAP2K7, EIF2S1, TUBB, APC, CTNNB1, CSNK1E, INSR, MCU, PPID, PSEN1, CYCS, NDUFV1, NDUFV2, NDUFV3, NDUFA2, NDUFA4, NDUFA5, NDUFA6, NDUFA7, NDUFA9, NDUFA10, NDUFB3, NDUFB4, NDUFB5, NDUFB6, NDUFB7, NDUFB9, NDUFB10, NDUFB11, NDUFS1, NDUFS2, …	8.148996224	456	8.138721983	-0.004522981	0.010274241	0.945123641	0.999851118	NA	NA	NA	Proteomics	Alzheimer Disease	X19O2NoCyA - X1O2NoCyA	0.024511373	6.47E-05
Parkinson Disease1	378	PARK7, UCHL1, HTRA2, CASP9, CASP3, EIF2AK3, EIF2S1, HSPA5, PLCG1, TUBB, BAX, BCL2L1, TRAP1, TP53, DAXX, MCU, SOD1, CYCS, KEAP1, UBE2L3, UBE2L6, NDUFV1, NDUFV2, NDUFV3, NDUFA2, NDUFA4, NDUFA5, NDUFA6, NDUFA7, NDUFA9, NDUFA10, NDUFB3, NDUFB4, NDUFB5, NDUFB6, NDUFB7, NDUFB9, NDUFB10, NDUFB11, NDUFS1, NDUFS2, NDUFS3, NDUFS6, NDUFS7, NDUFS8, NDUFC2, SDHA, SDHB, UQCRFS1, CYC1, VDAC1, PPIF, VDAC2, VDAC3…	8.780949665	378	8.809748204	0.014784158	-0.028798538	0.84144478	0.999851118	NA	NA	NA	Proteomics	Parkinson Disease	X19O2NoCyA - X1O2NoCyA	0.074974379	6.47E-05
Amyotrophic Lateral Sclerosis1	432	SOD1, CASP3, BAX, BAD, BCL2L1, CASP9, BID, DAXX, MAP2K3, MAP2K6, CCS, DERL1, RAC1, RAB5A, TP53, EIF2AK3, EIF2S1, HSPA5, TUBB, TRAF2, MTOR, RB1CC1, ATG101, AMBRA1, PIK3R4, PIK3C3, RAB1A, WDR41, SQSTM1, TBK1, TANK, TARDBP, VDAC1, HDAC6, VAPB, VCP, ITPR3, SIGMAR1, GLE1, MATR3, SETX, CHMP2B, MCU, NCBP1, CYCS, CAT, FUS, ALYREF, NDUFV1, NDUFV2, NDUFV3, NDUFA2, NDUFA4, NDUFA5, NDUFA6, NDUFA7, NDUFA9, ND…	8.419144345	432	8.413847205	-0.002616722	0.00529714	0.969537475	0.999851118	NA	NA	NA	Proteomics	Amyotrophic Lateral Sclerosis	X19O2NoCyA - X1O2NoCyA	0.0134354	6.47E-05
Huntington Disease1	258	RCOR1, SIN3A, ITPR1, TFAM, NRF1, SOD2, SOD1, TP53, HIP1, CASP8, CASP3, CASP9, BAX, TRAF2, MTOR, RB1CC1, ATG101, AMBRA1, PIK3R4, PIK3C3, MAP2K7, TUBB, HTT, CYCS, SDHA, SDHB, UQCRFS1, CYC1, CLTA, CLTB, CLTC, AP2B1, AP2M1, AP2S1, CREB1, PSMA6, PSMA2, PSMA4, PSMA7, PSMA5, PSMA1, PSMA3, PSMB6, PSMB7, PSMB3, PSMB2, PSMB5, PSMB1, PSMB4, PSMC2, PSMC1, PSMC4, PSMC6, PSMC3, PSMC5, PSMD2, PSMD1, PSMD3, PSMD…	8.740930009	258	8.738937455	-0.000994587	0.001992554	0.990991683	0.999851118	NA	NA	NA	Proteomics	Huntington Disease	X19O2NoCyA - X1O2NoCyA	0.00392999	6.47E-05
Spinocerebellar Ataxia1	222	SPTBN2, ATXN3, TRAF2, MTOR, RB1CC1, ATG101, AMBRA1, PIK3R4, PIK3C3, PEO1, ATXN10, OMA1, OPA1, CIC, ITPR1, NOP56, NFYA, MCU, AFG3L2, GTF2B, CYCS, PRKCA, ITPR2, ITPR3, PSMA6, PSMA2, PSMA4, PSMA7, PSMA5, PSMA1, PSMA3, PSMB6, PSMB7, PSMB3, PSMB2, PSMB5, PSMB1, PSMB4, PSMC2, PSMC1, PSMC4, PSMC6, PSMC3, PSMC5, PSMD2, PSMD1, PSMD3, PSMD9, PSMD12, PSMD11, PSMD6, PSMD7, PSMD13, PSMD4, PSMD14, PSMD8, PLCB3…	8.479017225	222	8.422234006	-0.023611487	0.056783219	0.801412918	0.999851118	NA	NA	NA	Proteomics	Spinocerebellar Ataxia	X19O2NoCyA - X1O2NoCyA	0.096143661	6.47E-05
Prion Disease1	225	STIP1, SOD1, BAX, FYN, NOTCH1, HSPA5, CASP9, CASP3, EIF2AK3, BAD, EIF2S1, MCU, TUBB, PRKCD, CYBA, NCF4, CYCS, ITPR1, ITPR2, ITPR3, PSMA6, PSMA2, PSMA4, PSMA7, PSMA5, PSMA1, PSMA3, PSMB6, PSMB7, PSMB3, PSMB2, PSMB5, PSMB1, PSMB4, PSMC2, PSMC1, PSMC4, PSMC6, PSMC3, PSMC5, PSMD2, PSMD1, PSMD3, PSMD9, PSMD12, PSMD11, PSMD6, PSMD7, PSMD13, PSMD4, PSMD14, PSMD8, CACNA1D, CSNK2B, CREB1, ATF2, RAC1, RAC2…	8.782736407	225	8.749635226	-0.014648978	0.033101182	0.875580858	0.999851118	NA	NA	NA	Proteomics	Prion Disease	X19O2NoCyA - X1O2NoCyA	0.057703742	6.47E-05
Pathways Of Neurodegeneration - Multiple Diseases1	582	BAD, TUBB, SOD1, RAC1, RAB5A, MTOR, RB1CC1, ATG101, AMBRA1, PIK3R4, PIK3C3, RAB1A, WDR41, SQSTM1, TBK1, TANK, VDAC1, TARDBP, CHMP2B, MCU, EIF2AK3, EIF2S1, HSPA5, TRAF2, HIP1, CASP8, HTRA2, CASP9, CASP3, BAX, PARK7, BCL2L1, TRAP1, ATXN3, VAPB, SIGMAR1, DAXX, MAP2K3, MAP2K6, CCS, CDK5, CASP7, APC, CTNNB1, CSNK1E, PSEN1, HSD17B10, PPID, SPTBN2, MAP2K7, UCHL1, VCP, DERL1, APP, FADD, BID, HTT, CYCS, C…	8.27807788	582	8.28818575	0.004649369	-0.010107869	0.936921499	0.999851118	NA	NA	NA	Proteomics	Pathways Of Neurodegeneration - Multiple Diseases	X19O2NoCyA - X1O2NoCyA	0.028296796	6.47E-05
Cocaine Addiction1	30	GNAS, CDK5, NFKB1, RELA, CREB1, ATF2, PRKACA, PRKACB, GNAI2, GNAI3	7.536529844	30	7.547933611	0.008292657	-0.011403767	0.974460734	0.999851118	NA	NA	NA	Proteomics	Cocaine Addiction	X19O2NoCyA - X1O2NoCyA	0.011235656	6.47E-05
Amphetamine Addiction1	60	GNAS, SIRT1, CACNA1D, CAMK4, CREB1, ATF2, PRKCA, CALM1, CALML3, CAMK2B, CAMK2D, PRKACA, PRKACB, PPP1CA, PPP1CB, PPP1CC, PPP3CA, PPP3CC, HDAC1, HDAC2	7.446619881	60	7.528144472	0.040009906	-0.08152459	0.826681014	0.999851118	NA	NA	NA	Proteomics	Amphetamine Addiction	X19O2NoCyA - X1O2NoCyA	0.082662037	6.47E-05
Morphine Addiction1	39	GNAS, GNB1, GNB2, GNB4, GNG5, PRKCA, PRKACA, PRKACB, GNAI2, GNAI3, GRK2, GRK6, ARRB2	7.703162005	39	7.633886801	-0.031220648	0.069275204	0.884853247	0.999851118	NA	NA	NA	Proteomics	Morphine Addiction	X19O2NoCyA - X1O2NoCyA	0.053128751	6.47E-05
Alcoholism1	93	GNAS, CAMK4, MAP2K1, HAT1, GRB2, CREB1, ATF2, HDAC3, HDAC6, HDAC7, GNB1, GNB2, GNB4, GNG5, NRAS, ARAF, BRAF, PPP1CA, PPP1CB, PPP1CC, PRKACA, PRKACB, HDAC1, HDAC2, CALM1, CALML3, GNAI2, GNAI3, SLC29A1, MAPK1, MAPK3	7.903919358	93	7.973881636	0.041996819	-0.069962278	0.775616304	0.999851118	NA	NA	NA	Proteomics	Alcoholism	X19O2NoCyA - X1O2NoCyA	0.11035307	6.47E-05
Bacterial Invasion Of Epithelial Cells1	105	CTNNB1, RAC1, CDC42, CTTN, PXN, CRK, CD2AP, CBL, GAB1, FN1, ILK, RHOG, VCL, RHOA, ITGB1, ACTR2, ACTR3, ARPC5, ARPC4, ARPC3, ARPC2, DNM2, WASF1, WASF2, ELMO1, HCLS1, ARPC1B, ARPC1A, ARPC5L, ACTB, CRKL, PIK3CA, PIK3CB, PIK3CD, PIK3R1	8.391744727	105	8.285801817	-0.043236615	0.10594291	0.748406399	0.999851118	NA	NA	NA	Proteomics	Bacterial Invasion Of Epithelial Cells	X19O2NoCyA - X1O2NoCyA	0.125862508	6.47E-05
Vibrio Cholerae Infection1	75	TJP2, GNAS, PRKCA, SLC12A2, PDIA4, ERO1A, PLCG1, PLCG2, SEC61B, ATP6V0A2, ATP6V1D, ATP6V1H, ATP6V1A, ATP6V1B2, ATP6V0C, ATP6V1C1, ATP6V1E1, ATP6V0A1, ATP6AP1, ATP6V0D1, ATP6V1F, ATP6V1G1, PRKACA, PRKACB, ACTB	8.225871758	75	8.244322971	0.008372164	-0.018451213	0.959757435	0.999851118	NA	NA	NA	Proteomics	Vibrio Cholerae Infection	X19O2NoCyA - X1O2NoCyA	0.017838515	6.47E-05
Epithelial Cell Signaling In Helicobacter Pylori Infection1	99	MAP2K4, IKBKG, IKBKB, CASP3, CDC42, RAC1, ADAM17, ADAM10, CSK, GIT1, PTPN11, CHUK, NFKB1, RELA, F11R, PLCG1, PLCG2, LYN, MAPK14, MAPK9, ATP6V0A2, ATP6V1D, ATP6V1H, ATP6V1A, ATP6V1B2, ATP6V0C, ATP6V1C1, ATP6V1E1, ATP6V0A1, ATP6AP1, ATP6V0D1, ATP6V1F, ATP6V1G1	7.764827305	99	7.779902653	0.008462061	-0.015075348	0.952791226	0.999851118	NA	NA	NA	Proteomics	Epithelial Cell Signaling In Helicobacter Pylori Infection	X19O2NoCyA - X1O2NoCyA	0.021002251	6.47E-05
Pathogenic Escherichia Coli Infection1	243	CTTN, CDC42, ITGB1, ARHGEF2, RHOA, NCL, TUBB, RAC1, SLC9A3R1, WASF2, PYCARD, RELA, IKBKB, TRAF2, TRADD, MYD88, GAPDH, MAP3K7, NFKB1, ARF6, ARHGEF1, ABI1, FADD, CASP9, CASP7, CASP3, CASP8, BAX, ABCF2, IKBKG, TMED10, RAB1A, EZR, RPS3, FAS, CYCS, BRK1, CHUK, ROCK1, ROCK2, FYN, NCK1, ACTR2, ACTR3, ARPC5, ARPC4, ARPC3, ARPC2, GNA13, NFKBIB, IRAK4, PTPN6, PTPN11, WASF1, PAK2, TUBA4A, TUBAL3, TUBA1C, TU…	8.707383613	243	8.662870417	-0.01903479	0.044513196	0.832073269	0.999851118	NA	NA	NA	Proteomics	Pathogenic Escherichia Coli Infection	X19O2NoCyA - X1O2NoCyA	0.07983843	6.47E-05
Shigellosis1	342	TRADD, MAP3K7, NFKB1, IKBKG, RIPK2, ARHGEF2, TRAF2, BCL10, UBE2N, TNIP1, U2AF1, CBX3, RPS6KA5, TIFA, RBCK1, PYCARD, GLMN, TBK1, IRF3, MYD88, RELA, PIK3R4, PIK3C3, ATG16L1, ATG5, CALCOCO2, SQSTM1, FNBP1, RAC1, CRK, CTTN, CDC42, DIAPH1, RHOA, ARF6, VCL, ITGB1, PXN, ILK, CAST, CAPNS1, TP53, ATM, BCL2L1, VDAC1, BNIP3, PPID, BAX, CYCS, NFKBIB, IKBKB, TRAF5, PRKCD, PRKCQ, RBX1, CUL1, SKP1, MTOR, AKT1S1…	8.143206605	342	8.129144114	-0.006238961	0.014062491	0.934523432	0.999851118	NA	NA	NA	Proteomics	Shigellosis	X19O2NoCyA - X1O2NoCyA	0.029409805	6.47E-05
Salmonella Infection1	396	MYD88, IKBKB, MAP3K7, IKBKG, NFKB1, RELA, PYCARD, GSDMD, RIPK2, SKP1, FBXO22, PKN1, CTNNB1, MYC, RAC1, CDC42, RHOA, RHOG, ABI1, ARF6, DNM2, ROCK2, FHOD1, EXOC7, EXOC2, EXOC4, EXOC5, RALA, TRADD, TRAF2, CASP8, CASP7, CASP3, FADD, RIPK3, GAPDH, PTPRC, FLNA, ANXA2, FYCO1, TUBB, PIK3C3, STX10, GCC2, M6PR, ACBD3, CHUK, RPS3, CSE1L, BRK1, CYCS, IRAK4, MAP2K4, MAP2K7, MAP2K3, MAP2K6, MAP2K1, MAP2K2, KPN…	8.186973996	396	8.145774285	-0.017544955	0.041199711	0.802940156	0.999851118	NA	NA	NA	Proteomics	Salmonella Infection	X19O2NoCyA - X1O2NoCyA	0.095316822	6.47E-05
Pertussis1	57	ITGB1, MYD88, IRF3, RHOA, CASP3, CASP7, IRF8, PYCARD, IRAK4, TICAM1, NFKB1, RELA, GNAI2, GNAI3, CFL1, MAPK14, MAPK1, MAPK3, MAPK9	7.850173643	57	7.774246816	-0.036608775	0.075926827	0.836541024	0.999851118	NA	NA	NA	Proteomics	Pertussis	X19O2NoCyA - X1O2NoCyA	0.077512756	6.47E-05
Legionellosis1	75	PYCARD, CASP7, SDHA, BNIP3, BCL2L13, VCP, CASP9, CASP3, CASP8, NFKB2, EEF1G, HSF1, MYD88, SEC22B, CYCS, HSPD1, HBS1L, NFKB1, RELA, RAB1A, RAB1B, EEF1A1, HSPA1B, HSPA2, HSPA8	9.023608855	75	8.98570318	-0.015495712	0.037905675	0.923151732	0.999851118	NA	NA	NA	Proteomics	Legionellosis	X19O2NoCyA - X1O2NoCyA	0.034726911	6.47E-05
Yersinia Infection1	219	ITGB1, FN1, CRK, ARF6, PXN, GIT2, ARHGEF7, WAS, RHOA, WASF2, PYCARD, LIMK1, LCK, PLCG1, RAC1, IKBKB, MAP3K7, IKBKG, MYD88, IRAK4, TBK1, IRF3, RHOG, CDC42, CHUK, TAB1, TICAM1, ACTR2, ACTR3, ARPC5, ARPC4, ARPC3, ARPC2, PTK2B, ROCK1, ROCK2, PKN1, PKN2, ARHGEF1, ITGA4, NFATC1, NFATC2, NFATC3, TRAF2, MAP2K4, MAP2K7, NFKB1, RELA, MAP2K3, MAP2K6, MAP2K1, MAP2K2, ELMO1, RAC2, ARPC1B, ARPC1A, ARPC5L, CRKL…	8.210641456	219	8.16172046	-0.027116717	0.048920996	0.771583655	0.999851118	NA	NA	NA	Proteomics	Yersinia Infection	X19O2NoCyA - X1O2NoCyA	0.112616981	6.47E-05
Leishmaniasis1	63	IFNG, STAT1, MYD88, PTPN6, MARCKSL1, MAP3K7, CYBA, NCF4, ITGA4, ITGB1, JAK1, NFKBIB, NFKB1, RELA, TGFB1, IRAK4, EEF1A1, MAPK1, MAPK3, MAPK14, TAB1	7.852217147	63	7.846084804	-0.003925919	0.006132342	0.982504253	0.999851118	NA	NA	NA	Proteomics	Leishmaniasis	X19O2NoCyA - X1O2NoCyA	0.007665561	6.47E-05
Chagas Disease1	105	IFNG, CALR, MYD88, MAP2K4, TGFBR2, SMAD2, FADD, CASP8, TICAM1, FAS, IRAK4, NFKB1, RELA, IKBKG, IKBKB, GNAS, TGFB1, MAPK9, MAPK14, MAPK1, MAPK3, CHUK, GNAI2, GNAI3, PLCB3, PIK3CA, PIK3CB, PIK3CD, PIK3R1, PPP2CA, PPP2CB, PPP2R1A, PPP2R1B, PPP2R2A, PPP2R2D	7.188198122	105	7.141264507	-0.022053596	0.046933615	0.870005689	0.999851118	NA	NA	NA	Proteomics	Chagas Disease	X19O2NoCyA - X1O2NoCyA	0.060477907	6.47E-05
African Trypanosomiasis1	30	MYD88, IFNG, ICAM1, THOP1, APOA1, FAS, HBB, PRKCA, HBA1, PLCB3	7.392333984	30	7.438276389	0.021286284	-0.045942405	0.933181491	0.999851118	NA	NA	NA	Proteomics	African Trypanosomiasis	X19O2NoCyA - X1O2NoCyA	0.030033884	6.47E-05
Malaria1	18	ICAM1, CD81, GYPC, MYD88, IFNG, ITGAL	6.622167466	18	6.602856523	-0.009782673	0.019310943	0.97693956	0.999851118	NA	NA	NA	Proteomics	Malaria	X19O2NoCyA - X1O2NoCyA	0.010132304	6.47E-05
Toxoplasmosis1	111	MYD88, MAP3K7, STAT1, STAT3, CASP9, CASP3, CASP8, IFNG, PPIF, BAD, LDLR, CYCS, IRAK4, IKBKB, IKBKG, NFKBIB, NFKB1, RELA, MAP2K3, MAP2K6, BCL2L1, XIAP, JAK1, PIK3CG, ITGB1, TAB1, CHUK, MAPK1, MAPK3, MAPK9, MAPK14, GNAI2, GNAI3, BIRC2, HSPA1B, HSPA2, HSPA8	7.359736197	111	7.372958158	0.006120602	-0.013221961	0.963844491	0.999851118	NA	NA	NA	Proteomics	Toxoplasmosis	X19O2NoCyA - X1O2NoCyA	0.015993031	6.47E-05
Amoebiasis1	57	FN1, CASP3, HSPB1, IFNG, PRDX1, VCL, NFKB1, RELA, GNAS, PRKCA, PIK3CA, PIK3CB, PIK3CD, PIK3R1, PLCB3, PRKACA, PRKACB, SERPINB9, SERPINB3	7.764818599	57	7.741116951	-0.011511831	0.023701648	0.949222055	0.999851118	NA	NA	NA	Proteomics	Amoebiasis	X19O2NoCyA - X1O2NoCyA	0.02263218	6.47E-05
Staphylococcus Aureus Infection1	15	PLG, TST, DSG1, ICAM1, ITGAL	7.863642267	15	8.022552093	0.103447352	-0.158909826	0.74989056	0.999851118	NA	NA	NA	Proteomics	Staphylococcus Aureus Infection	X19O2NoCyA - X1O2NoCyA	0.125002113	6.47E-05
Tuberculosis1	174	PIK3C3, EEA1, RAB7A, CTSD, CORO1A, STAT1, IFNG, CREB1, MYD88, IRAK4, CASP3, TRADD, FADD, CASP8, BID, BAD, CASP9, BAX, CD74, CTSS, RHOA, LSP1, RIPK2, SYK, BCL10, CYCS, HSPD1, HSPA9, RAB5A, RAB5B, RAB5C, JAK1, RFX5, NFYA, NFYB, NFYC, CEBPG, NFKB1, RELA, TGFB1, ATP6V0A2, ATP6V1H, ATP6V0C, ATP6V0A1, ATP6AP1, ATP6V0D1, LAMP1, LAMP2, CALM1, CALML3, CAMK2B, CAMK2D, PPP3CA, PPP3CC, MAPK1, MAPK3, MAPK9, M…	7.594316023	174	7.662984347	0.03236152	-0.068668324	0.76663619	0.999851118	NA	NA	NA	Proteomics	Tuberculosis	X19O2NoCyA - X1O2NoCyA	0.115410683	6.47E-05
Hepatitis C1	201	MAVS, TBK1, SCARB1, CD81, PIAS1, EIF2S1, EIF3E, GRB2, TP53, TRADD, TRAF2, PSME3, LDLR, BAD, IFNG, STAT3, CTNNB1, RB1, FADD, CASP8, CASP3, BID, BAX, CASP9, MYC, TICAM1, FAS, CYCS, IRF3, NFKB1, RELA, IKBKB, IKBKG, JAK1, STAT1, STAT2, EIF2AK3, NRAS, BRAF, ARAF, MAP2K1, MAP2K2, YWHAE, CDK2, CDK6, CHUK, PPP2CA, PPP2CB, PPP2R1A, PPP2R1B, PPP2R2A, PPP2R2D, OAS1, OAS2, OAS3, MAPK1, MAPK3, PIK3CA, PIK3CB,…	7.612046885	201	7.590473472	-0.00969433	0.021573413	0.922120661	0.999851118	NA	NA	NA	Proteomics	Hepatitis C	X19O2NoCyA - X1O2NoCyA	0.035212247	6.47E-05
Hepatitis B1	213	VDAC3, CASP9, CASP3, BAX, BIRC5, MYC, STAT3, ATF2, PCNA, PTK2B, GRB2, SMAD4, BAD, NFKB1, DDB1, FADD, CASP8, MAP2K4, SMAD3, TBK1, MAVS, IFIH1, STAT1, STAT2, CDK2, TP53, MYD88, MAP3K7, IRAK4, BID, RB1, DDX3X, TGFBR2, CYCS, ATP6AP1, FAS, TICAM1, TAB1, PRKCA, ARAF, BRAF, MAP2K1, MAP2K2, CREB1, JAK1, NRAS, RELA, NFATC1, NFATC2, NFATC3, IKBKB, IKBKG, TGFB1, IRF3, MAP2K7, MAP2K3, MAP2K6, STAT5B, STAT6, …	7.419467949	213	7.408268946	-0.005899011	0.011199003	0.95100799	0.999851118	NA	NA	NA	Proteomics	Hepatitis B	X19O2NoCyA - X1O2NoCyA	0.021815834	6.47E-05
Measles1	150	MYD88, IFIH1, MAVS, IRF3, MSN, CD46, EIF3H, RACK1, EIF2S1, TP53, ADAR, MAP3K7, TBK1, FADD, CASP8, TRADD, BAD, BAX, CASP3, CASP9, BID, BCL2L1, FAS, CYCS, IRAK4, NFKBIB, NFKB1, RELA, JAK1, STAT1, STAT2, STAT3, STAT5B, EIF2AK3, IKBKB, IKBKG, CSNK2B, CDK6, CDK2, OAS1, OAS2, OAS3, PIK3CA, PIK3CB, PIK3CD, PIK3R1, MX1, CHUK, CCNE2, MAPK9	7.226977045	150	7.20294832	-0.011211099	0.024028725	0.921864909	0.999851118	NA	NA	NA	Proteomics	Measles	X19O2NoCyA - X1O2NoCyA	0.035332716	6.47E-05
Human Cytomegalovirus Infection1	249	MTOR, RHEB, TSC2, TSC1, GRB2, FADD, CASP8, TRADD, BAX, CASP3, STAT3, CASP9, BID, RHOA, TAPBP, JAK1, CTNNB1, MYC, CXCR4, CRK, PXN, PTK2B, GNAS, MAP2K6, TP53, RB1, TRAF5, TRAF2, PDIA3, CALR, B2M, TBK1, IRF3, FAS, CYCS, IKBKG, IKBKB, NFKB1, RELA, NRAS, MAP2K1, MAP2K2, GNB1, GNB2, GNB4, GNG5, NFATC1, NFATC2, NFATC3, ITPR1, ITPR2, ITPR3, GNA13, ROCK1, ROCK2, RAC1, RAC2, PRKCA, CREB1, ATF2, CDK6, ARHGE…	7.720150662	249	7.711703945	-0.004319922	0.008446716	0.961265233	0.999851118	NA	NA	NA	Proteomics	Human Cytomegalovirus Infection	X19O2NoCyA - X1O2NoCyA	0.017156765	6.47E-05
Influenza A1	171	PLG, IFIH1, MAVS, TBK1, IRF3, MYD88, IRAK4, PYCARD, ADAR, PML, ICAM1, DNAJC3, DNAJB1, EIF2S1, VDAC1, XPO1, PRKCA, FDPS, CPSF4, PABPN1, RAE1, HNRNPUL1, NUP98, IFNG, STAT1, CALCOCO2, FADD, CASP8, TRADD, BAX, CASP3, CASP9, BID, TICAM1, FAS, CHUK, CYCS, IKBKB, IKBKG, NFKB1, RELA, NFKBIB, JAK1, STAT2, MAP2K1, MAP2K2, PIK3CA, PIK3CB, PIK3CD, PIK3R1, MX1, OAS1, OAS2, OAS3, TNFRSF10B, MAPK1, MAPK3	7.806278962	171	7.776682903	-0.014690118	0.029596059	0.889844586	0.999851118	NA	NA	NA	Proteomics	Influenza A	X19O2NoCyA - X1O2NoCyA	0.050685837	6.47E-05
Human Papillomavirus Infection1	315	MTOR, RHEB, TSC2, TSC1, BAD, TP53, GRB2, CDK2, FADD, CASP8, CASP3, CDC42, SCRIB, PXN, NFX1, UBE3A, TBK1, IRF3, PSEN1, JAK1, STAT2, STAT1, ISG15, BCAP31, GNAS, BAX, FOXO1, SLC9A3R1, CTNNB1, APC, TRADD, UBR4, CHD4, ATM, ATR, TADA3, PSMC1, FAS, TICAM1, PKM, IKBKG, IKBKB, NFKB1, RELA, NRAS, MAP2K1, MAP2K2, ITGA4, ITGA11, ITGB1, ITGB7, FN1, VTN, PRKCI, DLG1, DLG2, DLG3, RB1, RBL1, CDK6, NOTCH1, CREB1,…	7.439246843	315	7.408745553	-0.014038628	0.03050129	0.858152303	0.999851118	NA	NA	NA	Proteomics	Human Papillomavirus Infection	X19O2NoCyA - X1O2NoCyA	0.066435628	6.47E-05
Human T-Cell Leukemia Virus 1 Infection1	243	SLC2A1, ICAM1, CANX, CALR, MYC, TRRAP, FDPS, XPO1, RAN, RANBP3, SMAD4, CCNB2, BUB1B, BUB3, RANBP1, VAC14, IKBKB, IKBKG, MAP2K4, BCL2L1, XIAP, RB1, NFYB, TCF3, LCK, BAX, B2M, CDK2, TP53, DLG1, MAD2L1, MAD1L1, CHUK, ESPL1, ITGAL, NFATC1, NFATC2, NFATC3, JAK1, STAT5B, NRAS, CREB1, ATF2, TGFB1, TGFBR2, SMAD2, SMAD3, NFKB1, RELA, RELB, NFKB2, ETS1, CHEK1, CHEK2, ATM, ATR, MAP2K1, MAP2K2, PPP3CA, PPP3C…	7.880001725	243	7.818981956	-0.035989895	0.061019769	0.68632753	0.999851118	NA	NA	NA	Proteomics	Human T-Cell Leukemia Virus 1 Infection	X19O2NoCyA - X1O2NoCyA	0.16346858	6.47E-05
Kaposi Sarcoma-Associated Herpesvirus Infection1	210	TBK1, STAT1, IRF3, CASP8, BAX, CASP3, JAK1, STAT2, RB1, TP53, CTNNB1, STAT3, ATG3, PIK3C3, TRADD, TRAF2, CASP9, BID, FADD, MTOR, SYK, PLCG1, RAC1, PLCG2, LYN, CREB1, MYC, ICAM1, MAP2K6, TICAM1, FAS, CYCS, IKBKB, IKBKG, NFKB1, RELA, CDK6, GNB1, GNB2, GNB4, GNG5, NFATC1, NFATC2, NFATC3, ITPR1, ITPR2, ITPR3, NRAS, MAP2K1, MAP2K2, PIK3CG, MAP2K4, MAP2K7, LEF1, CHUK, MAPK9, PIK3CA, PIK3CB, PIK3CD, PIK…	7.299732449	210	7.30527568	0.002941039	-0.005543231	0.975619363	0.999851118	NA	NA	NA	Proteomics	Kaposi Sarcoma-Associated Herpesvirus Infection	X19O2NoCyA - X1O2NoCyA	0.010719589	6.47E-05
Herpes Simplex Virus 1 Infection1	228	PTPN11, MYD88, MAP3K7, TBK1, MAVS, IFIH1, PML, SP100, DAXX, TP53, EIF2S1, STAT1, IFNG, SRPK1, CD74, FADD, CASP8, NFKB1, RELA, IRAK4, TAPBP, PDIA3, CALR, B2M, TRADD, TSC1, TSC2, RHEB, MTOR, BAD, SYK, IRF3, BST2, BAX, CASP3, CASP9, BID, BCL2L1, TICAM1, ALYREF, FAS, CYCS, CHUK, TRAF2, TRAF5, EIF2AK3, JAK1, STAT2, SRSF1, SRSF3, SRSF7, SRSF9, IKBKB, IKBKG, TAB1, PPP1CA, PPP1CB, PPP1CC, OAS1, OAS2, OAS…	7.618929516	228	7.593657428	-0.011766048	0.025272088	0.898220355	0.999851118	NA	NA	NA	Proteomics	Herpes Simplex Virus 1 Infection	X19O2NoCyA - X1O2NoCyA	0.046617107	6.47E-05
Epstein-Barr Virus Infection1	276	SNW1, NCOR2, MYC, RB1, USP7, TP53, TRADD, ITGAL, ICAM1, MAP3K7, LYN, SYK, PLCG2, TBK1, IRF3, TAPBP, PDIA3, CALR, B2M, SIN3A, SAP30, RUNX3, BAX, CDK2, TRAF2, STAT1, STAT3, RAC1, BTK, BLNK, MAVS, JAK1, STAT2, ISG15, MYD88, FADD, CASP3, CASP8, CASP9, BID, CD19, CHUK, FAS, CYCS, TRAF5, NFKBIB, NFKBIE, NFKB1, RELA, RELB, NFKB2, MAP2K4, MAP2K7, MAP2K3, MAP2K6, PSMC2, PSMC1, PSMC4, PSMC6, PSMC3, PSMC5, …	8.209609714	276	8.18715738	-0.010483717	0.022452334	0.901330182	0.999851118	NA	NA	NA	Proteomics	Epstein-Barr Virus Infection	X19O2NoCyA - X1O2NoCyA	0.045116086	6.47E-05
Human Immunodeficiency Virus 1 Infection1	291	MTOR, FADD, CASP8, TRADD, BAX, CASP3, CASP9, BID, TAPBP, CXCR4, CRK, PXN, PTK2B, TRAF5, TRAF2, PDIA3, CALR, B2M, TBK1, IRF3, MYD88, MAP3K7, IRAK4, CDK1, CHEK1, BAD, SAMHD1, TRIM5, BST2, MAP2K7, BCL2L1, WEE1, DDB1, ELOB, CUL5, ELOC, FAS, CYCS, TAB1, NFKB1, RELA, NRAS, MAP2K1, MAP2K2, IKBKB, IKBKG, GNB1, GNB2, GNB4, GNG5, NFATC1, NFATC2, NFATC3, PRKCA, ITPR1, ITPR2, ITPR3, ATM, ATR, PLCG1, PLCG2, L…	7.950904336	291	7.941858679	-0.004451596	0.009045657	0.957032186	0.999851118	NA	NA	NA	Proteomics	Human Immunodeficiency Virus 1 Infection	X19O2NoCyA - X1O2NoCyA	0.019073456	6.47E-05
Coronavirus Disease - Covid-191	354	ADAM17, STAT3, JAK1, MYD88, IFIH1, MAVS, IRF3, STAT1, ADAR, MAP3K7, TBK1, STAT2, SYK, ISG15, F13A1, IRAK4, NFKBIB, NFKB1, RELA, IKBKB, IKBKG, PLCG1, PLCG2, PRKCA, OAS1, OAS2, OAS3, MX1, MAPK9, CHUK, RPS10, NUDT3, RPSA, RPS2, RPS3, RPS3A, RPS4X, RPS5, RPS6, RPS7, RPS8, RPS9, RPS11, RPS12, RPS13, RPS14, RPS15, RPS15A, RPS16, RPS17, RPS18, RPS19, RPS20, RPS21, RPS23, RPS24, RPS25, RPS26, RPS27, RPS2…	9.094036122	354	8.949055679	-0.074494517	0.144980442	0.324842858	0.999851118	NA	NA	NA	Proteomics	Coronavirus Disease - Covid-19	X19O2NoCyA - X1O2NoCyA	0.488326678	6.47E-05
Pathways In Cancer1	399	CASP3, CASP9, CTNNB1, ITGB1, APPL1, CRK, CBL, APC, MTOR, BAD, BCL2L1, STAT3, STAT1, GRB2, STK4, RALBP1, MYC, TP53, ELOB, ELOC, CUL2, RBX1, MLH1, MSH2, TGFBR2, SMAD4, BAX, MSH3, MSH6, JUP, RUNX1, MAX, RB1, CDK2, FADD, CASP8, BID, BIRC5, SLC2A1, ETS1, FOXO1, GNAS, RHOA, CXCR4, RPS6KA5, FH, CYCS, GSTP1, FAS, KEAP1, FN1, FZD6, STAT5B, JAK1, TPM3, TPR, TFG, IKBKB, IKBKG, NRAS, ARAF, BRAF, MAP2K1, MAP2…	7.707920093	399	7.675671462	-0.013792469	0.032248631	0.842970795	0.999851118	NA	NA	NA	Proteomics	Pathways In Cancer	X19O2NoCyA - X1O2NoCyA	0.074187471	6.47E-05
Transcriptional Misregulation In Cancer1	114	EWSR1, FLI1, ATF1, FOXO1, SS18, ASPSCR1, MYC, ATM, TGFBR2, PRCC, DDX5, RUNX1, PML, JUP, REL, BCL2L1, TCF3, NCOR1, SIN3A, JMJD1C, BMP2K, CDK14, ITGB7, PAX5, MAX, TP53, MEN1, FUT8, BCL6, TAF15, LDB1, BAX, FUS, KMT2A, KDM6A, NSD2, NFKB1, RELA	7.751960624	114	7.744220038	-0.005349719	0.007740586	0.966951358	0.999851118	NA	NA	NA	Proteomics	Transcriptional Misregulation In Cancer	X19O2NoCyA - X1O2NoCyA	0.014595372	6.47E-05
Viral Carcinogenesis1	180	TP53, UBE3A, DLG1, SCRIB, PXN, IRF3, RB1, RBL1, PSMC1, CHD4, IKBKG, BAX, BAD, DDB1, JAK1, CDK2, VAC14, RANBP1, TRADD, LYN, SYK, USP7, CDK6, MRPS18B, UBR4, CASP3, VDAC3, SNW1, SND1, DNAJA3, CDC42, RAC1, RHOA, GSN, CHEK1, HNRNPK, DDX3X, YWHAE, GRB2, CDK1, SP100, MAD1L1, GTF2B, PKM, CASP8, TRAF2, TRAF5, CREB1, ATF2, STAT3, STAT5B, RELA, REL, NFKB2, NFKB1, NRAS, HDAC3, HDAC6, HDAC7, CREBBP	8.588174837	180	8.570141613	-0.008722823	0.018033224	0.934856278	0.999851118	NA	NA	NA	Proteomics	Viral Carcinogenesis	X19O2NoCyA - X1O2NoCyA	0.029255151	6.47E-05
Chemical Carcinogenesis - Dna Adducts1	21	CBR1, GSTK1, GSTP1, MGST1, MGST3, GSTO1, NAT1	7.525125864	21	7.614321732	0.037267673	-0.089195868	0.90429456	0.999851118	NA	NA	NA	Proteomics	Chemical Carcinogenesis - Dna Adducts	X19O2NoCyA - X1O2NoCyA	0.043690082	6.47E-05
Proteoglycans In Cancer1	213	RHOA, FLNA, GAB1, RAC1, CDC42, IQGAP1, DDX5, STAT3, CTTN, GRB2, ARHGEF1, SMAD2, TP53, CTNNB1, NUDT16L1, PXN, PRKCA, PDCD4, TGFB1, MYC, CBL, TFAP4, MTOR, EIF4B, MSN, FN1, PTPN11, PTPN6, VTN, CD63, CASP3, RPS6, FAS, EZR, ROCK1, ROCK2, PPP1R12A, PPP1R12C, ITPR1, ITPR2, ITPR3, NRAS, RRAS2, BRAF, ARAF, MAP2K1, MAP2K2, ITGB1, FZD6, PLCG1, PLCG2, PIK3CA, PIK3CB, PIK3CD, PIK3R1, PPP1CA, PPP1CB, PPP1CC, C…	8.078942993	213	8.021031709	-0.022766052	0.057911284	0.811623741	0.999851118	NA	NA	NA	Proteomics	Proteoglycans In Cancer	X19O2NoCyA - X1O2NoCyA	0.090645258	6.47E-05
Micrornas In Cancer1	168	CDK6, CRK, MCL1, ST14, PDCD4, STMN1, FOXP1, MTOR, SERPINB5, SLC7A1, STAT3, MYC, CASP3, DNMT1, APC, HNRNPK, SIRT1, ROCK1, EZH2, CDCA5, KIF23, UBE2I, ATM, DICER1, RHOA, ABCC1, IGF2BP1, BRCA1, NFKB1, IKBKB, GRB2, RPS6KA5, TP53, SHC1, EZR, RPTOR, CDC25B, NRAS, NOTCH1, PRKCA, PLCG1, PLCG2, MAP2K1, MAP2K2, CRKL, CCNE2, PIK3R1, PIK3CA, PIK3CB, PIK3CD, COMMD3, HDAC1, HDAC2, GLS, MAPK1, MAPK3	7.760200359	168	7.721989936	-0.015708292	0.038210423	0.883974028	0.999851118	NA	NA	NA	Proteomics	Micrornas In Cancer	X19O2NoCyA - X1O2NoCyA	0.053560495	6.47E-05
Chemical Carcinogenesis - Receptor Activation1	123	GRB2, MTOR, RB1, STAT3, MYC, BIRC5, XIAP, GNAS, ARNT, AIP, PTGES3, BCL6, CDC6, BAD, NRAS, MAP2K1, MAP2K2, CREB1, ATF2, PRKCA, NFKB1, RELA, EPHX2, STAT5B, MAPK1, MAPK3, PRKACA, PRKACB, PIK3CA, PIK3CB, PIK3CD, PIK3R1, RPS6KB1, ARRB2, MGST1, MGST3, GSTO1, RPS6KA1, RPS6KA3, GNAI2, GNAI3	7.445890615	123	7.44593742	2.36E-05	-4.68E-05	0.999851118	0.999851118	NA	NA	NA	Proteomics	Chemical Carcinogenesis - Receptor Activation	X19O2NoCyA - X1O2NoCyA	6.47E-05	6.47E-05
Chemical Carcinogenesis - Reactive Oxygen Species1	171	GRB2, CYBA, CBR1, SOD1, PRKCD, RAC1, PTPN1, SOD2, BAD, ARNT, KEAP1, CAT, NRAS, MAP2K1, MAP2K2, BRAF, ARAF, SDHA, SDHB, UQCRFS1, CYC1, COX5A, COX5B, COX6C, COX7B, AKR1A1, RELA, NFKB1, ACP1, PTPN11, MAP2K4, MAP2K7, IKBKB, IKBKG, EPHX2, PIK3CA, PIK3CB, PIK3CD, PIK3R1, MAPK1, MAPK3, UQCRQ, UQCR10, UQCRB, UQCRC1, UQCRC2, UQCRH, COX4I1, COX7A2, MAPK9, PRKD3, PRKD2, MAPK14, CHUK, MGST1, MGST3, GSTO1	7.871496473	171	7.893385286	0.01191	-0.021888813	0.911109326	0.999851118	NA	NA	NA	Proteomics	Chemical Carcinogenesis - Reactive Oxygen Species	X19O2NoCyA - X1O2NoCyA	0.040429508	6.47E-05
Colorectal Cancer1	117	CASP3, CASP9, APPL1, APC, SMAD4, MLH1, MSH2, BIRC5, MYC, TP53, CTNNB1, BAD, MSH6, BAX, MSH3, TGFBR2, GRB2, MTOR, CYCS, SMAD2, SMAD3, BRAF, ARAF, RAC1, RAC2, RHOA, MAP2K1, MAP2K2, LEF1, RALA, NRAS, PIK3CA, PIK3CB, PIK3CD, PIK3R1, MAPK9, MAPK1, MAPK3, RPS6KB1	7.789893456	117	7.730685779	-0.031135951	0.059207677	0.808914021	0.999851118	NA	NA	NA	Proteomics	Colorectal Cancer	X19O2NoCyA - X1O2NoCyA	0.092097637	6.47E-05
Renal Cell Carcinoma1	105	PTPN11, SLC2A1, CUL2, RBX1, ELOB, ELOC, RAC1, CRK, RAPGEF1, GRB2, GAB1, CDC42, ETS1, BAD, PRCC, FH, TGFB1, ARNT, PAK2, RAP1A, RAP1B, MAP2K1, MAP2K2, BRAF, ARAF, CREBBP, EGLN1, CRKL, BUB1B, PIK3CA, PIK3CB, PIK3CD, PIK3R1, MAPK1, MAPK3	7.91411084	105	7.882390032	-0.014418233	0.031720808	0.914560005	0.999851118	NA	NA	NA	Proteomics	Renal Cell Carcinoma	X19O2NoCyA - X1O2NoCyA	0.038787795	6.47E-05
Pancreatic Cancer1	114	ARHGEF6, BAD, BCL2L1, CASP9, MAP2K1, RALBP1, JAK1, STAT3, STAT1, RB1, TGFBR2, SMAD4, MTOR, TP53, BAX, RAC1, RAC2, IKBKB, IKBKG, NFKB1, RELA, BRAF, ARAF, RALA, CDC42, CDK6, TGFB1, SMAD2, SMAD3, PIK3CA, PIK3CB, PIK3CD, PIK3R1, CHUK, MAPK1, MAPK3, MAPK9, RPS6KB1	7.519658218	114	7.489900482	-0.015655133	0.029757736	0.90454738	0.999851118	NA	NA	NA	Proteomics	Pancreatic Cancer	X19O2NoCyA - X1O2NoCyA	0.04356868	6.47E-05
Endometrial Cancer1	66	CTNNB1, APC, BAD, CASP9, ILK, GRB2, MLH1, MYC, TP53, BAX, NRAS, LEF1, MAP2K1, MAP2K2, BRAF, ARAF, PIK3CA, PIK3CB, PIK3CD, PIK3R1, MAPK1, MAPK3	7.279027413	66	7.184052798	-0.0465676	0.094974616	0.783875804	0.999851118	NA	NA	NA	Proteomics	Endometrial Cancer	X19O2NoCyA - X1O2NoCyA	0.105752741	6.47E-05
Glioma1	81	GRB2, MTOR, TP53, RB1, BAX, CAMK4, PRKCA, SHC1, BRAF, ARAF, MAP2K1, MAP2K2, CDK6, PLCG1, PLCG2, NRAS, CALM1, CALML3, CAMK1D, CAMK2B, CAMK2D, MAPK1, MAPK3, PIK3CA, PIK3CB, PIK3CD, PIK3R1	8.07091558	81	8.093751363	0.011968782	-0.022835783	0.937921398	0.999851118	NA	NA	NA	Proteomics	Glioma	X19O2NoCyA - X1O2NoCyA	0.027833556	6.47E-05
Prostate Cancer1	99	FOXO1, CDK2, CTNNB1, TP53, BAD, CASP9, RB1, GRB2, MTOR, GSTP1, NFKB1, RELA, LEF1, NRAS, IKBKB, IKBKG, CREB1, MAP2K1, MAP2K2, BRAF, ARAF, CREBBP, CHUK, CCNE2, HSP90AA1, HSP90AB1, HSP90B1, PIK3CA, PIK3CB, PIK3CD, PIK3R1, MAPK1, MAPK3	7.975165873	99	7.938498778	-0.015155567	0.036667096	0.914416618	0.999851118	NA	NA	NA	Proteomics	Prostate Cancer	X19O2NoCyA - X1O2NoCyA	0.03885589	6.47E-05
Thyroid Cancer1	45	BRAF, CTNNB1, MYC, TP53, BAX, NRAS, MAP2K1, MAP2K2, CCDC6, TPM3, TPR, TFG, LEF1, MAPK1, MAPK3	8.582632463	45	8.534647633	-0.026265606	0.047984831	0.899998663	0.999851118	NA	NA	NA	Proteomics	Thyroid Cancer	X19O2NoCyA - X1O2NoCyA	0.045758136	6.47E-05
Basal Cell Carcinoma1	21	APC, CTNNB1, TP53, BAX, FZD6, LEF1, DVL2	6.467311636	21	6.29864207	-0.137754911	0.168669567	0.643549988	0.999851118	NA	NA	NA	Proteomics	Basal Cell Carcinoma	X19O2NoCyA - X1O2NoCyA	0.191417714	6.47E-05
Melanoma1	48	BRAF, NRAS, BAD, TP53, RB1, BAX, CDK6, MAP2K1, MAP2K2, ARAF, PIK3CA, PIK3CB, PIK3CD, PIK3R1, MAPK1, MAPK3	7.612611122	48	7.57090711	-0.020507688	0.041704012	0.917610112	0.999851118	NA	NA	NA	Proteomics	Melanoma	X19O2NoCyA - X1O2NoCyA	0.037341809	6.47E-05
Bladder Cancer1	36	MYC, TP53, RB1, RPS6KA5, MAP2K1, MAP2K2, BRAF, ARAF, NRAS, DAPK3, MAPK1, MAPK3	7.516217252	36	7.395441419	-0.053981265	0.120775834	0.807046466	0.999851118	NA	NA	NA	Proteomics	Bladder Cancer	X19O2NoCyA - X1O2NoCyA	0.09310146	6.47E-05
Chronic Myeloid Leukemia1	117	BCL2L1, PTPN11, TP53, MYC, TGFBR2, SMAD4, BAD, GRB2, CRK, CBL, RB1, SMAD3, BAX, RUNX1, TGFB1, STAT5B, NFKB1, RELA, IKBKB, IKBKG, SHC1, CDK6, MAP2K1, MAP2K2, BRAF, ARAF, NRAS, BCR, HDAC1, HDAC2, CTBP1, CHUK, CRKL, PIK3CA, PIK3CB, PIK3CD, PIK3R1, MAPK1, MAPK3	7.521688375	117	7.502515001	-0.010182089	0.019173374	0.937406683	0.999851118	NA	NA	NA	Proteomics	Chronic Myeloid Leukemia	X19O2NoCyA - X1O2NoCyA	0.028071954	6.47E-05
Acute Myeloid Leukemia1	87	NRAS, MYC, JUP, RUNX1, BAD, PIM2, GRB2, MTOR, NFKB1, RELA, STAT3, STAT5B, LEF1, PML, IKBKB, IKBKG, MAP2K1, MAP2K2, BRAF, ARAF, CCNA2, CHUK, RPS6KB1, PIK3CA, PIK3CB, PIK3CD, PIK3R1, MAPK1, MAPK3	7.342381504	87	7.325815192	-0.007957841	0.016566312	0.956774665	0.999851118	NA	NA	NA	Proteomics	Acute Myeloid Leukemia	X19O2NoCyA - X1O2NoCyA	0.019190333	6.47E-05
Small Cell Lung Cancer1	90	CDK2, ITGB1, CASP9, MAX, MYC, BCL2L1, RB1, BAX, CASP3, TP53, CYCS, FN1, XIAP, IKBKB, IKBKG, TRAF2, TRAF4, TRAF5, CDK6, NFKB1, RELA, CCNE2, CKS1B, CKS2, PIK3CA, PIK3CB, PIK3CD, PIK3R1, BIRC2, CHUK	7.006416992	90	6.947007972	-0.032953331	0.05940902	0.818275286	0.999851118	NA	NA	NA	Proteomics	Small Cell Lung Cancer	X19O2NoCyA - X1O2NoCyA	0.087100565	6.47E-05
Non-Small Cell Lung Cancer1	78	CASP9, BAD, STK4, RB1, GRB2, TP53, BAX, PRKCA, CDK6, NRAS, PLCG1, PLCG2, MAP2K1, MAP2K2, BRAF, ARAF, EML4, STAT3, STAT5B, PIK3CA, PIK3CB, PIK3CD, PIK3R1, MAPK1, MAPK3, KIF5B	8.014030721	78	7.976796324	-0.016576108	0.037234398	0.916581004	0.999851118	NA	NA	NA	Proteomics	Non-Small Cell Lung Cancer	X19O2NoCyA - X1O2NoCyA	0.037829147	6.47E-05
Breast Cancer1	90	GRB2, MTOR, MYC, APC, CTNNB1, RB1, NFKB2, BRCA1, TP53, BAX, NCOA3, NRAS, ARAF, BRAF, MAP2K1, MAP2K2, SHC1, NOTCH1, LEF1, FZD6, CDK6, MAPK1, MAPK3, RPS6KB1, PIK3CA, PIK3CB, PIK3CD, PIK3R1, CSNK1A1, DVL2	7.310806239	90	7.192874993	-0.060509509	0.117931246	0.664018695	0.999851118	NA	NA	NA	Proteomics	Breast Cancer	X19O2NoCyA - X1O2NoCyA	0.177819693	6.47E-05
Hepatocellular Carcinoma1	177	GRB2, MTOR, MYC, APC, CTNNB1, RB1, TP53, BAX, SMAD4, TGFBR2, SMARCB1, ARID2, BAD, BCL2L1, GAB1, SMARCE1, PBRM1, BRD7, KEAP1, NRAS, ARAF, BRAF, MAP2K1, MAP2K2, SHC1, LEF1, FZD6, PLCG1, PLCG2, PRKCA, TGFB1, SMAD2, SMAD3, CDK6, ACTL6A, MAPK1, MAPK3, RPS6KB1, PIK3CA, PIK3CB, PIK3CD, PIK3R1, CSNK1A1, DVL2, ARID1B, ARID1A, SMARCC1, SMARCC2, SMARCA2, SMARCA4, GSTP1, MGST1, MGST3, GSTO1, TXNRD1, ACTB, PH…	7.969714308	177	7.936145944	-0.015450665	0.033568364	0.882715044	0.999851118	NA	NA	NA	Proteomics	Hepatocellular Carcinoma	X19O2NoCyA - X1O2NoCyA	0.054179472	6.47E-05
Gastric Cancer1	105	GRB2, MTOR, MYC, APC, CTNNB1, TP53, BAX, SMAD4, TGFBR2, GAB1, JUP, CDK2, RB1, MLH1, NRAS, ARAF, BRAF, MAP2K1, MAP2K2, SHC1, LEF1, FZD6, TGFB1, SMAD2, SMAD3, MAPK1, MAPK3, RPS6KB1, PIK3CA, PIK3CB, PIK3CD, PIK3R1, CSNK1A1, DVL2, CCNE2	7.347951938	105	7.290699599	-0.029703292	0.057252339	0.819616006	0.999851118	NA	NA	NA	Proteomics	Gastric Cancer	X19O2NoCyA - X1O2NoCyA	0.086389569	6.47E-05
Central Carbon Metabolism In Cancer1	102	MYC, SIRT6, PDK1, MTOR, SLC2A1, SLC1A5, TIGAR, TP53, SCO2, SLC7A5, G6PD, IDH1, PKM, PDHB, NRAS, MAP2K1, MAP2K2, GLS, PDHA1, LDHAL6A, LDHA, LDHB, MAPK1, MAPK3, PIK3CA, PIK3CB, PIK3CD, PIK3R1, HK1, HK2, PGAM1, PFKL, PFKM, PFKP	8.876713075	102	8.892335431	0.007289124	-0.015622356	0.957241903	0.999851118	NA	NA	NA	Proteomics	Central Carbon Metabolism In Cancer	X19O2NoCyA - X1O2NoCyA	0.018978299	6.47E-05
Choline Metabolism In Cancer1	90	GRB2, PLCG1, LYPLA1, GPCPD1, RHEB, MTOR, DGKA, WAS, NRAS, MAP2K1, MAP2K2, SLC44A1, TSC1, TSC2, RAC1, RAC2, WASF1, WASF2, PRKCA, MAPK9, MAPK1, MAPK3, PIK3CA, PIK3CB, PIK3CD, PIK3R1, CHKA, PCYT1A, RPS6KB1, PIP5K1A	8.020031603	90	7.930655637	-0.053663234	0.089375966	0.707548782	0.999851118	NA	NA	NA	Proteomics	Choline Metabolism In Cancer	X19O2NoCyA - X1O2NoCyA	0.150243612	6.47E-05
Pd-L1 Expression And Pd-1 Checkpoint Pathway In Cancer1	123	PLCG1, LCK, IFNG, PRKCQ, MAP2K3, MAP2K6, MYD88, MTOR, TICAM1, NFKBIB, NFKBIE, NFKB1, RELA, IKBKB, IKBKG, NRAS, NFATC2, NFATC1, NFATC3, PTPN6, PTPN11, MAP2K1, MAP2K2, JAK1, STAT1, STAT3, CSNK2B, EML4, CHUK, PIK3CA, PIK3CB, PIK3CD, PIK3R1, PPP3CA, PPP3CC, MAPK1, MAPK3, MAPK14, CSNK2A1, CSNK2A2, RPS6KB1	7.505333697	123	7.465315007	-0.022944974	0.04001869	0.851264675	0.999851118	NA	NA	NA	Proteomics	Pd-L1 Expression And Pd-1 Checkpoint Pathway In Cancer	X19O2NoCyA - X1O2NoCyA	0.069935388	6.47E-05
Autoimmune Thyroid Disease1	3	FAS	3.857273314	3	3.532011059	-0.749894455	0.325262255	0.330116867	0.999851118	NA	NA	NA	Proteomics	Autoimmune Thyroid Disease	X19O2NoCyA - X1O2NoCyA	0.481332285	6.47E-05
Inflammatory Bowel Disease1	33	IFNG, STAT1, IL4R, STAT6, NFATC1, STAT3, NFKB1, RELA, TGFB1, SMAD2, SMAD3	6.885627594	33	6.921460646	0.022303514	-0.035833052	0.928782037	0.999851118	NA	NA	NA	Proteomics	Inflammatory Bowel Disease	X19O2NoCyA - X1O2NoCyA	0.032086193	6.47E-05
Systemic Lupus Erythematosus1	9	IFNG, SNRPB, SSB	9.568643489	9	9.570629201	0.000835623	-0.001985712	0.998630724	0.999851118	NA	NA	NA	Proteomics	Systemic Lupus Erythematosus	X19O2NoCyA - X1O2NoCyA	0.000595076	6.47E-05
Rheumatoid Arthritis1	9	IFNG, ICAM1, ITGAL	7.793334785	9	7.788763796	-0.004498031	0.00457099	0.992346089	0.999851118	NA	NA	NA	Proteomics	Rheumatoid Arthritis	X19O2NoCyA - X1O2NoCyA	0.003336838	6.47E-05
Allograft Rejection1	6	IFNG, FAS	5.244994243	6	5.116754457	-0.072856699	0.128239786	0.895476499	0.999851118	NA	NA	NA	Proteomics	Allograft Rejection	X19O2NoCyA - X1O2NoCyA	0.047945807	6.47E-05
Graft-Versus-Host Disease1	6	IFNG, FAS	5.244994243	6	5.116754457	-0.072856699	0.128239786	0.895476499	0.999851118	NA	NA	NA	Proteomics	Graft-Versus-Host Disease	X19O2NoCyA - X1O2NoCyA	0.047945807	6.47E-05
Primary Immunodeficiency1	36	IKBKG, AICDA, UNG, CD79A, BLNK, BTK, CD19, PTPRC, LCK, RFX5, TAP1, ADA	8.621666899	36	8.621165515	-0.000391955	0.000501384	0.998687542	0.999851118	NA	NA	NA	Proteomics	Primary Immunodeficiency	X19O2NoCyA - X1O2NoCyA	0.000570368	6.47E-05
Hypertrophic Cardiomyopathy1	24	DAG1, EMD, LMNA, ITGB1, ITGB7, TPM3, TPM4, ACTB	8.546025667	24	8.600568652	0.021801223	-0.054542985	0.941207427	0.999851118	NA	NA	NA	Proteomics	Hypertrophic Cardiomyopathy	X19O2NoCyA - X1O2NoCyA	0.026314654	6.47E-05
Arrhythmogenic Right Ventricular Cardiomyopathy1	21	DAG1, EMD, LMNA, JUP, DSP, CTNNB1, LEF1	7.574132364	21	7.866261675	0.106777399	-0.292129312	0.709757124	0.999851118	NA	NA	NA	Proteomics	Arrhythmogenic Right Ventricular Cardiomyopathy	X19O2NoCyA - X1O2NoCyA	0.14889024	6.47E-05
Dilated Cardiomyopathy1	48	DAG1, EMD, LMNA, GNAS, CACNA1D, ITGA4, ITGA11, ITGB1, ITGB7, TPM3, TPM4, ATP2A2, ATP2A3, PRKACA, PRKACB, ACTB	7.98088767	48	8.006394622	0.010054648	-0.025506953	0.961378328	0.999851118	NA	NA	NA	Proteomics	Dilated Cardiomyopathy	X19O2NoCyA - X1O2NoCyA	0.017105672	6.47E-05
Diabetic Cardiomyopathy1	141	PPP2R4, CYBA, NCF4, MTOR, INSR, TBC1D4, SLC2A1, GAPDH, PARP1, G6PD, GSR, CTSD, PRKCA, PRKCD, VDAC1, VDAC2, VDAC3, PPIF, RAC1, RAC2, TGFB1, NFKB1, RELA, PDHB, TGFBR2, SMAD2, SMAD3, SLC25A4, SLC25A5, SLC25A6, PDK3, ATP2A2, ATP2A3, MAPK14, MAPK9, GYS1, PIK3CA, PIK3CB, PIK3CD, PIK3R1, CAMK2B, CAMK2D, PDHA1, PLCB3, PPP1CA, PPP1CB, PPP1CC	8.443296319	141	8.426193805	-0.007756292	0.017102514	0.947356637	0.999851118	NA	NA	NA	Proteomics	Diabetic Cardiomyopathy	X19O2NoCyA - X1O2NoCyA	0.023486498	6.47E-05
Viral Myocarditis1	36	DAG1, CASP8, BID, CASP9, CASP3, ICAM1, FYN, CYCS, ITGAL, RAC1, RAC2, ACTB	8.097734285	36	8.101441541	0.001751828	-0.003707256	0.994080438	0.999851118	NA	NA	NA	Proteomics	Viral Myocarditis	X19O2NoCyA - X1O2NoCyA	0.002578472	6.47E-05
Lipid And Atherosclerosis1	258	TP53, ARHGEF1, ROCK2, RHOA, BAD, BCL2L1, BAX, STAT3, ICAM1, MYD88, MAP3K7, IRAK4, EIF2AK3, EIF2S1, HSPA5, TRAF2, PYCARD, CYBA, RAC1, NCF4, CASP7, CASP3, CASP6, CASP8, BID, CASP9, APOB, APOA1, TBK1, IRF3, TANK, PRKCA, SOD2, CDC42, LYN, ITPR1, LDLR, TAB1, FAS, CYCS, TICAM1, ERO1A, PLCG1, NRAS, NFKB1, RELA, IKBKB, IKBKG, MAP2K4, MAP2K7, MAP2K3, MAP2K6, RAP1A, RAP1B, NFATC1, NFATC2, NFATC3, HSPA4, PI…	7.841297777	258	7.822214749	-0.007774386	0.019083028	0.929140731	0.999851118	NA	NA	NA	Proteomics	Lipid And Atherosclerosis	X19O2NoCyA - X1O2NoCyA	0.031918501	6.47E-05
Fluid Shear Stress And Atherosclerosis1	126	ICAM1, CYBA, SQSTM1, CTNNB1, IFNG, RHOA, TP53, PIAS4, MAP3K7, ARHGEF2, KEAP1, MAP2K4, MAP2K7, MAP2K6, RAC1, RAC2, IKBKG, IKBKB, NFKB1, RELA, MAPK14, MAPK9, PIK3CA, PIK3CB, PIK3CD, PIK3R1, GSTP1, MGST1, MGST3, GSTO1, TXN2, TXN, ACTB, SUMO2, SUMO1, PRKAA1, CHUK, CALM1, CALML3, HSP90AA1, HSP90AB1, HSP90B1	8.021131276	126	7.994824439	-0.010464329	0.026306837	0.932818132	0.999851118	NA	NA	NA	Proteomics	Fluid Shear Stress And Atherosclerosis	X19O2NoCyA - X1O2NoCyA	0.030203021	6.47E-05
Glycolysis / Gluconeogenesis2	51	TPI1, GPI, GAPDH, PGM2, MDH1, ALDOA, PDHA1, LDHA, LDHB, PKM, ENO1, PGAM1, PFKL, PFKP, PGM1, PGK1, ACSS2	7.895598251	51	10.13740389	1.651875825	-2.241805643	0.000231577	0.003345005	NA	NA	NA	Phosphoproteomics	Glycolysis / Gluconeogenesis	X19O2NoCyA - X1O2NoCyA	3.635304817	2.475603252
Citrate Cycle (Tca Cycle)2	9	ACLY, MDH1, PDHA1	10.2271752	9	11.29953247	0.883761506	-1.072357269	0.144305244	0.237072901	NA	NA	NA	Phosphoproteomics	Citrate Cycle (Tca Cycle)	X19O2NoCyA - X1O2NoCyA	0.840717886	0.625118086
Pentose Phosphate Pathway2	24	GPI, PGM2, PGLS, TKT, ALDOA, PFKL, PFKP, PGM1	6.289062534	24	9.5153737	1.911042396	-3.226311166	0.00187328	0.012729787	NA	NA	NA	Phosphoproteomics	Pentose Phosphate Pathway	X19O2NoCyA - X1O2NoCyA	2.727397375	1.895178863
Fructose And Mannose Metabolism2	18	TPI1, PFKFB2, PFKFB3, PFKL, PFKP, ALDOA	10.15304435	18	10.99346454	0.664554433	-0.840420188	0.036121024	0.084376454	NA	NA	NA	Phosphoproteomics	Fructose And Mannose Metabolism	X19O2NoCyA - X1O2NoCyA	1.442239949	1.07377873
Galactose Metabolism2	6	PGM2, PGM1	5.449615932	6	10.90948854	5.210013292	-5.459872609	0.075316843	0.141633561	NA	NA	NA	Phosphoproteomics	Galactose Metabolism	X19O2NoCyA - X1O2NoCyA	1.12310789	0.848833826
Fatty Acid Biosynthesis2	6	FASN, ACACA	10.12901954	6	10.221673	0.148555928	-0.092653459	0.8392128	0.86653948	NA	NA	NA	Phosphoproteomics	Fatty Acid Biosynthesis	X19O2NoCyA - X1O2NoCyA	0.076127901	0.062211646
Fatty Acid Elongation2	6	HADHA, HACD3	8.192312179	6	8.968632752	0.979339528	-0.776320572	0.093725477	0.165821997	NA	NA	NA	Phosphoproteomics	Fatty Acid Elongation	X19O2NoCyA - X1O2NoCyA	1.028142342	0.780357858
Fatty Acid Degradation2	3	HADHA	7.669138366	3	8.440837847	0.971305967	-0.771699481	0.234607136	0.330884593	NA	NA	NA	Phosphoproteomics	Fatty Acid Degradation	X19O2NoCyA - X1O2NoCyA	0.629658781	0.480323454
Steroid Biosynthesis2	6	DHCR7, LBR	8.053216496	6	6.863934215	-0.644694273	1.189282282	0.247640025	0.343862706	NA	NA	NA	Phosphoproteomics	Steroid Biosynthesis	X19O2NoCyA - X1O2NoCyA	0.60617916	0.463614923
Ubiquinone And Other Terpenoid-Quinone Biosynthesis2	3	NDC1	8.670962425	3	9.294785349	1.44930398	-0.623822924	0.205262834	0.30382964	NA	NA	NA	Phosphoproteomics	Ubiquinone And Other Terpenoid-Quinone Biosynthesis	X19O2NoCyA - X1O2NoCyA	0.687689679	0.517369861
Oxidative Phosphorylation2	9	ATP5F1C, ATP6V0A2, PPA1	7.305436663	9	7.66717997	0.181411986	-0.361743307	0.620799178	0.682422625	NA	NA	NA	Phosphoproteomics	Oxidative Phosphorylation	X19O2NoCyA - X1O2NoCyA	0.207048867	0.165946583
Purine Metabolism2	33	PAICS, GMPS, PFAS, PGM2, DCK, RRM2, NUDT5, AMPD2, IMPDH2, PDE4A, PGM1	8.787622038	33	9.481857445	0.439117877	-0.694235406	0.256285751	0.348315634	NA	NA	NA	Phosphoproteomics	Purine Metabolism	X19O2NoCyA - X1O2NoCyA	0.59127554	0.458027032
Pyrimidine Metabolism2	27	DCTPP1, DUT, CAD, DCK, ASMTL, RRM2, CTPS1, UCKL1, TK1	7.122933382	27	9.251505456	1.190673107	-2.128572074	0.018113082	0.053408611	NA	NA	NA	Phosphoproteomics	Pyrimidine Metabolism	X19O2NoCyA - X1O2NoCyA	1.742007653	1.272388717
Alanine, Aspartate And Glutamate Metabolism2	6	CAD, GFPT1	5.526193812	6	11.60083342	26.03469827	-6.074639604	0.05741623	0.114449686	NA	NA	NA	Phosphoproteomics	Alanine, Aspartate And Glutamate Metabolism	X19O2NoCyA - X1O2NoCyA	1.240965324	0.941385395
Glycine, Serine And Threonine Metabolism2	6	ETFA, PGAM1	3.771990757	6	7.415536594	2.202391429	-3.643545837	0.088210983	0.157934635	NA	NA	NA	Phosphoproteomics	Glycine, Serine And Threonine Metabolism	X19O2NoCyA - X1O2NoCyA	1.054477336	0.801522619
Cysteine And Methionine Metabolism2	21	APIP, GSS, DNMT1, MDH1, MAT2B, LDHA, LDHB	8.636357104	21	8.255182296	-0.162928089	0.381174808	0.593727784	0.657776982	NA	NA	NA	Phosphoproteomics	Cysteine And Methionine Metabolism	X19O2NoCyA - X1O2NoCyA	0.226412627	0.181921328
Valine, Leucine And Isoleucine Degradation2	9	BCKDHA, HADHA, HMGCS1	5.395343403	9	7.628685084	1.560002406	-2.233341681	0.151681	0.242527375	NA	NA	NA	Phosphoproteomics	Valine, Leucine And Isoleucine Degradation	X19O2NoCyA - X1O2NoCyA	0.819068815	0.615239234
Lysine Degradation2	60	HADHA, ASH1L, SETDB2, PRDM2, EZH2, NSD1, SETD2, DOT1L, SETDB1, EHMT2, SETD1B, KMT2A, KMT2E, KMT2C, SUV39H1, NSD2, EHMT1, KMT2D, SETD1A, KMT2B	7.27262251	60	8.674589445	1.006226367	-1.401966936	0.003204167	0.019370858	NA	NA	NA	Phosphoproteomics	Lysine Degradation	X19O2NoCyA - X1O2NoCyA	2.494284798	1.712851135
Arginine And Proline Metabolism2	3	PYCR2	0	3	9.181525037	9.660700786	-9.181525037	0.003552568	0.0208278	NA	NA	NA	Phosphoproteomics	Arginine And Proline Metabolism	X19O2NoCyA - X1O2NoCyA	2.449457616	1.681356604
Tyrosine Metabolism2	3	NAGK	8.6262597	3	7.986094459	-4.211145914	0.640165242	0.027265407	0.071070849	NA	NA	NA	Phosphoproteomics	Tyrosine Metabolism	X19O2NoCyA - X1O2NoCyA	1.56438802	1.148308496
Tryptophan Metabolism2	3	HADHA	7.669138366	3	8.440837847	0.971305967	-0.771699481	0.234607136	0.330884593	NA	NA	NA	Phosphoproteomics	Tryptophan Metabolism	X19O2NoCyA - X1O2NoCyA	0.629658781	0.480323454
Beta-Alanine Metabolism2	3	HADHA	7.669138366	3	8.440837847	0.971305967	-0.771699481	0.234607136	0.330884593	NA	NA	NA	Phosphoproteomics	Beta-Alanine Metabolism	X19O2NoCyA - X1O2NoCyA	0.629658781	0.480323454
Phosphonate And Phosphinate Metabolism2	3	PCYT1A	10.22116037	3	10.76598361	6.624927691	-0.544823241	0.012513169	0.043005028	NA	NA	NA	Phosphoproteomics	Phosphonate And Phosphinate Metabolism	X19O2NoCyA - X1O2NoCyA	1.902632697	1.366480761
Selenocompound Metabolism2	9	SEPSECS, SEPHS1, MARS1	7.723739459	9	8.603763577	0.747573455	-0.880024118	0.110377611	0.189671871	NA	NA	NA	Phosphoproteomics	Selenocompound Metabolism	X19O2NoCyA - X1O2NoCyA	0.957119011	0.721997071
Glutathione Metabolism2	9	GSS, RRM2, GSTP1	7.923678621	9	8.31043063	0.23053663	-0.386752009	0.624379149	0.683843829	NA	NA	NA	Phosphoproteomics	Glutathione Metabolism	X19O2NoCyA - X1O2NoCyA	0.204551609	0.165043068
Starch And Sucrose Metabolism2	15	PGM2L1, GPI, PGM2, GYS1, PGM1	5.765642266	15	9.824803529	3.086495837	-4.059161263	0.007252903	0.032857849	NA	NA	NA	Phosphoproteomics	Starch And Sucrose Metabolism	X19O2NoCyA - X1O2NoCyA	2.139488117	1.483360865
N-Glycan Biosynthesis2	6	ALG3, STT3B	8.064468726	6	5.966577843	-2.062905519	2.097890882	0.007852794	0.033947791	NA	NA	NA	Phosphoproteomics	N-Glycan Biosynthesis	X19O2NoCyA - X1O2NoCyA	2.104975805	1.469188482
Various Types Of N-Glycan Biosynthesis2	3	ALG3	7.013388455	3	6.809499302	-4.727018117	0.203889153	0.171587437	0.264456927	NA	NA	NA	Phosphoproteomics	Various Types Of N-Glycan Biosynthesis	X19O2NoCyA - X1O2NoCyA	0.765514512	0.577645053
Amino Sugar And Nucleotide Sugar Metabolism2	18	NAGK, PGM3, GPI, PGM2, GFPT1, PGM1	4.988305192	18	10.1465244	3.825664447	-5.158219212	0.000612885	0.006787129	NA	NA	NA	Phosphoproteomics	Amino Sugar And Nucleotide Sugar Metabolism	X19O2NoCyA - X1O2NoCyA	3.212621304	2.16831388
Glycerolipid Metabolism2	18	PNPLA2, LPIN1, LPIN2, DGKZ, DGKD, DGKI	5.937762751	18	7.490419364	1.511283247	-1.552656613	0.043310079	0.093163408	NA	NA	NA	Phosphoproteomics	Glycerolipid Metabolism	X19O2NoCyA - X1O2NoCyA	1.36341102	1.030754632
Inositol Phosphate Metabolism2	51	MTM1, PIK3C3, PIKFYVE, TPI1, PI4KA, PI4KB, MTMR14, PLCG2, SYNJ1, ITPKB, PI4K2A, MTMR3, MTMR2, MTMR6, MTMR4, PIK3C2A, INPP5D	7.063476572	51	8.460901754	0.665625047	-1.397425182	0.019834039	0.056479786	NA	NA	NA	Phosphoproteomics	Inositol Phosphate Metabolism	X19O2NoCyA - X1O2NoCyA	1.702588847	1.248106958
Glycerophospholipid Metabolism2	30	PTDSS2, GPCPD1, PCYT1A, DGKZ, DGKD, DGKI, LPIN1, LPIN2, PNPLA6, CDS2	6.064176739	30	7.90533295	1.40547971	-1.84115621	0.008007198	0.033947791	NA	NA	NA	Phosphoproteomics	Glycerophospholipid Metabolism	X19O2NoCyA - X1O2NoCyA	2.096519423	1.469188482
Ether Lipid Metabolism2	6	AGPS, UBE2V1	7.627314101	6	7.308985831	-0.690561303	0.31832827	0.494823964	0.584791957	NA	NA	NA	Phosphoproteomics	Ether Lipid Metabolism	X19O2NoCyA - X1O2NoCyA	0.305549276	0.232998609
Arachidonic Acid Metabolism2	3	PTGES3	8.535086027	3	7.13832185	-2.43180756	1.396764177	0.032380644	0.080681772	NA	NA	NA	Phosphoproteomics	Arachidonic Acid Metabolism	X19O2NoCyA - X1O2NoCyA	1.489714512	1.09322457
Sphingolipid Metabolism2	9	SGPP1, CERS4, SPHK2	5.755427988	9	7.530491453	2.083657385	-1.775063465	0.264792095	0.356634398	NA	NA	NA	Phosphoproteomics	Sphingolipid Metabolism	X19O2NoCyA - X1O2NoCyA	0.577094984	0.44777677
Pyruvate Metabolism2	21	LDHA, MDH1, ACACA, PDHA1, PKM, LDHB, ACSS2	9.429952383	21	9.973921779	0.492813727	-0.543969396	0.100822906	0.176292684	NA	NA	NA	Phosphoproteomics	Pyruvate Metabolism	X19O2NoCyA - X1O2NoCyA	0.996440788	0.75376571
Glyoxylate And Dicarboxylate Metabolism2	6	MDH1, ACSS2	10.37108879	6	11.0122992	0.558731833	-0.64121041	0.258396927	0.349595842	NA	NA	NA	Phosphoproteomics	Glyoxylate And Dicarboxylate Metabolism	X19O2NoCyA - X1O2NoCyA	0.587712656	0.456433742
Propanoate Metabolism2	18	ACACA, HADHA, BCKDHA, ACSS2, LDHA, LDHB	7.516124529	18	8.784390485	0.791850206	-1.268265956	0.183048826	0.27503316	NA	NA	NA	Phosphoproteomics	Propanoate Metabolism	X19O2NoCyA - X1O2NoCyA	0.737433053	0.560614941
Butanoate Metabolism2	9	L2HGDH, HADHA, HMGCS1	7.73098516	9	8.220994219	0.729109118	-0.490009059	0.155346811	0.245760299	NA	NA	NA	Phosphoproteomics	Butanoate Metabolism	X19O2NoCyA - X1O2NoCyA	0.808697657	0.609488273
One Carbon Pool By Folate2	3	MTHFD1L	6.36930519	3	6.739335907	1.243704665	-0.370030717	0.15743088	0.24774649	NA	NA	NA	Phosphoproteomics	One Carbon Pool By Folate	X19O2NoCyA - X1O2NoCyA	0.802910077	0.60599249
Nicotinate And Nicotinamide Metabolism2	15	NAPRT, SIRT1, SIRT2, SIRT6, NADK	5.929436776	15	7.719635652	0.855247909	-1.790198876	0.08749865	0.15760299	NA	NA	NA	Phosphoproteomics	Nicotinate And Nicotinamide Metabolism	X19O2NoCyA - X1O2NoCyA	1.057998648	0.802435548
Pantothenate And Coa Biosynthesis2	6	PANK1, PANK2	8.103647249	6	9.05348943	1.964221614	-0.94984218	0.0031294	0.019370858	NA	NA	NA	Phosphoproteomics	Pantothenate And Coa Biosynthesis	X19O2NoCyA - X1O2NoCyA	2.504538935	1.712851135
Folate Biosynthesis2	3	MOCS2	6.36668043	3	6.736539081	2.959039009	-0.369858651	0.039181225	0.089299341	NA	NA	NA	Phosphoproteomics	Folate Biosynthesis	X19O2NoCyA - X1O2NoCyA	1.406921985	1.049151744
Porphyrin Metabolism2	3	EPRS1	8.855160966	3	8.653113595	-1.372891238	0.20204737	0.556156992	0.632303762	NA	NA	NA	Phosphoproteomics	Porphyrin Metabolism	X19O2NoCyA - X1O2NoCyA	0.254802598	0.199074234
Terpenoid Backbone Biosynthesis2	9	HMGCR, MVD, HMGCS1	9.661670993	9	9.968745062	0.248366063	-0.307074069	0.556173543	0.632303762	NA	NA	NA	Phosphoproteomics	Terpenoid Backbone Biosynthesis	X19O2NoCyA - X1O2NoCyA	0.254789674	0.199074234
Nitrogen Metabolism2	3	NIFK	8.28546941	3	6.142136083	-4.398492198	2.143333327	0.011414864	0.04034786	NA	NA	NA	Phosphoproteomics	Nitrogen Metabolism	X19O2NoCyA - X1O2NoCyA	1.942529276	1.394179498
Aminoacyl-Trna Biosynthesis2	30	SEPSECS, QARS1, DARS1, IARS1, HARS2, MARS1, AARS1, LARS1, WARS1, EPRS1	5.217048712	30	7.595753491	1.378961978	-2.378704779	0.002693686	0.017508962	NA	NA	NA	Phosphoproteomics	Aminoacyl-Trna Biosynthesis	X19O2NoCyA - X1O2NoCyA	2.56965296	1.756739604
Metabolism Of Xenobiotics By Cytochrome P4502	3	GSTP1	5.921024855	3	6.254362852	1.839921257	-0.333337997	0.215742382	0.310129674	NA	NA	NA	Phosphoproteomics	Metabolism Of Xenobiotics By Cytochrome P450	X19O2NoCyA - X1O2NoCyA	0.66606453	0.508456677
Drug Metabolism - Cytochrome P4502	3	GSTP1	5.921024855	3	6.254362852	1.839921257	-0.333337997	0.215742382	0.310129674	NA	NA	NA	Phosphoproteomics	Drug Metabolism - Cytochrome P450	X19O2NoCyA - X1O2NoCyA	0.66606453	0.508456677
Drug Metabolism - Other Enzymes2	21	DUT, GMPS, RRM2, UCKL1, TK1, IMPDH2, GSTP1	7.737107569	21	8.565131556	0.609355782	-0.828023987	0.33271008	0.434411852	NA	NA	NA	Phosphoproteomics	Drug Metabolism - Other Enzymes	X19O2NoCyA - X1O2NoCyA	0.477934041	0.362098335
Metabolic Pathways2	96	CREM, DHCR7, ACD, L2HGDH, MTM1, PGM2L1, NAGK, PGM3, MVD, AGPS, FLNB, ALG3, NDC1, HMGCR, CAD, SEPSECS, GSS, GMPS, PAICS, PGM2, FASN, GPI, DCTPP1, PGLS, APIP, GAPDH, NAPRT, TRIT1, QARS1, TPI1, PFAS, MOCS2	7.849360389	96	8.660808281	0.415034378	-0.811447892	0.034305448	0.083392919	NA	NA	NA	Phosphoproteomics	Metabolic Pathways	X19O2NoCyA - X1O2NoCyA	1.464636903	1.078870826
Carbon Metabolism2	9	GAPDH, GPI, TPI1	4.062670584	9	10.41588548	2.716608696	-6.353214899	0.014851504	0.046743154	NA	NA	NA	Phosphoproteomics	Carbon Metabolism	X19O2NoCyA - X1O2NoCyA	1.828229569	1.330281986
Fatty Acid Metabolism2	6	FASN, ACACA	10.12901954	6	10.221673	0.148555928	-0.092653459	0.8392128	0.86653948	NA	NA	NA	Phosphoproteomics	Fatty Acid Metabolism	X19O2NoCyA - X1O2NoCyA	0.076127901	0.062211646
Biosynthesis Of Amino Acids2	6	TPI1, GAPDH	6.094005876	6	11.00816479	1.800424072	-4.914158918	0.141464455	0.236300961	NA	NA	NA	Phosphoproteomics	Biosynthesis Of Amino Acids	X19O2NoCyA - X1O2NoCyA	0.849352669	0.626534511
Nucleotide Metabolism2	12	DUT, DCK, GMPS, DCTPP1	5.295919049	12	8.774255674	2.657850708	-3.478336625	0.055582538	0.111538113	NA	NA	NA	Phosphoproteomics	Nucleotide Metabolism	X19O2NoCyA - X1O2NoCyA	1.255061628	0.952576708
Biosynthesis Of Cofactors2	15	NDC1, NAPRT, MOCS2, CAD, GSS	8.354242548	15	8.715087371	0.190542052	-0.360844823	0.582763892	0.653534843	NA	NA	NA	Phosphoproteomics	Biosynthesis Of Cofactors	X19O2NoCyA - X1O2NoCyA	0.234507365	0.184731253
Biosynthesis Of Nucleotide Sugars2	9	PGM3, NAGK, GPI	6.343533096	9	9.214207107	2.671955111	-2.870674011	0.116134295	0.198423739	NA	NA	NA	Phosphoproteomics	Biosynthesis Of Nucleotide Sugars	X19O2NoCyA - X1O2NoCyA	0.935039511	0.702406371
Egfr Tyrosine Kinase Inhibitor Resistance2	63	GSK3B, EIF4EBP1, MTOR, BAD, GAB1, NF1, IGF1R, STAT3, BCL2L11, RPS6, SHC1, PRKCG, PLCG2, MAP2K2, BRAF, RAF1, ARAF, RPS6KB1, SOS1, AKT1, EIF4E2	6.403991527	63	7.925058971	0.805981774	-1.521067444	0.005908051	0.028492052	NA	NA	NA	Phosphoproteomics	Egfr Tyrosine Kinase Inhibitor Resistance	X19O2NoCyA - X1O2NoCyA	2.228555775	1.545276276
Endocrine Resistance2	54	TP53, RB1, MTOR, IGF1R, BAD, NCOR1, PTK2, NCOA3, MED1, ARAF, BRAF, RAF1, MAP2K2, SHC1, SP1, SOS1, AKT1, RPS6KB1	7.081511797	54	8.368953844	0.674044667	-1.287442047	0.038006252	0.087873337	NA	NA	NA	Phosphoproteomics	Endocrine Resistance	X19O2NoCyA - X1O2NoCyA	1.420144954	1.056142882
Antifolate Resistance2	12	ABCC4, IKBKB, IKBKG, NFKB1	7.153617327	12	8.342203028	0.714776355	-1.188585701	0.389193046	0.486898414	NA	NA	NA	Phosphoproteomics	Antifolate Resistance	X19O2NoCyA - X1O2NoCyA	0.409834928	0.31256164
Platinum Drug Resistance2	36	ATM, TP53, BAD, COPA, MLH1, BRCA1, PDPK1, MAP3K5, XIAP, BIRC2, BIRC3, AKT1	6.061820702	36	8.221630292	1.154630106	-2.15980959	0.010090795	0.038191744	NA	NA	NA	Phosphoproteomics	Platinum Drug Resistance	X19O2NoCyA - X1O2NoCyA	1.996074612	1.418030515
Abc Transporters2	6	ARAF, ABCC4	3.511921394	6	6.003773478	8.345253115	-2.491852084	0.174416656	0.266074389	NA	NA	NA	Phosphoproteomics	Abc Transporters	X19O2NoCyA - X1O2NoCyA	0.758412044	0.574996927
Ribosome Biogenesis In Eukaryotes2	69	UTP18, CSNK2B, RAN, XPO1, NMD3, TCOF1, NOP58, NOP56, DKC1, NAT10, BMS1, RIOK1, RIOK2, EIF6, NOB1, MPHOSPH10, WDR75, HEATR1, WDR43, TBL3, WDR3, NOL6, RRP7A	7.446659941	69	7.61764367	0.093580392	-0.170983729	0.703286188	0.745734204	NA	NA	NA	Phosphoproteomics	Ribosome Biogenesis In Eukaryotes	X19O2NoCyA - X1O2NoCyA	0.152867912	0.127415937
Ribosome2	63	RPL13, RPS13, RPS6, RPS8, RPS17, RPS27A, RPS28, RPS3A, RPLP0, RPL12, RPL27A, RPL23A, RPL18, RPL30, RPL32, RPL34, RPL18A, RPL14, RPS2, RPS3, MRPS17	6.978932174	63	8.177843848	0.568709012	-1.198911675	0.029023166	0.07354175	NA	NA	NA	Phosphoproteomics	Ribosome	X19O2NoCyA - X1O2NoCyA	1.537255219	1.133466038
Nucleocytoplasmic Transport2	99	RAN, NUP205, NUP188, TPR, NUP153, NUP93, NUP50, NUP155, SENP2, NUP98, NUP107, NUP133, NUP210, POM121, NDC1, NUP214, NUP88, RANBP2, RANGAP1, NUP35, AHCTF1, NMD3, RBM8A, CASC3, ACIN1, SRRM1, PNN, UPF1, THOC1, THOC2, THOC5, NUP42, ALYREF	8.428796229	99	8.498477214	0.032130186	-0.069680985	0.840456351	0.86653948	NA	NA	NA	Phosphoproteomics	Nucleocytoplasmic Transport	X19O2NoCyA - X1O2NoCyA	0.075484836	0.062211646
Mrna Surveillance Pathway2	87	UPF1, SMG1, SMG7, PABPN1, PELO, FIP1L1, PCF11, CPSF2, CPSF1, CPSF4, CSTF2, CSTF3, SYMPK, RBM8A, CASC3, ACIN1, SRRM1, PNN, NCBP1, TARDBP, HBS1L, WDR33, ALYREF, PABPC1, PABPC4, PPP2R5C, PPP2R5D, CPSF6, CSTF2T	7.366456028	87	8.637181882	0.521877781	-1.270725854	0.01515469	0.047200546	NA	NA	NA	Phosphoproteomics	Mrna Surveillance Pathway	X19O2NoCyA - X1O2NoCyA	1.819452933	1.326052977
Rna Degradation2	51	CNOT2, CNOT4, XRN1, XRN2, EDC3, EDC4, PATL1, PARN, PAN2, PAN3, PNPT1, HSPA9, HSPD1, EXOSC9, TOB2, PABPC1, PABPC4	7.39266938	51	7.889359141	0.374831828	-0.496689761	0.274941603	0.368643674	NA	NA	NA	Phosphoproteomics	Rna Degradation	X19O2NoCyA - X1O2NoCyA	0.56075954	0.433393214
Rna Polymerase2	21	RPA2, POLR2M, POLR2A, POLR1A, POLR1G, POLR1F, POLR3E	5.602248101	21	8.385321931	1.257383712	-2.78307383	0.027770664	0.071581281	NA	NA	NA	Phosphoproteomics	Rna Polymerase	X19O2NoCyA - X1O2NoCyA	1.556413731	1.145200531
Basal Transcription Factors2	27	TAF2, TAF3, TAF4, TAF6, TAF7, TAF12, TAF15, GTF2B, GTF2F1	7.426636513	27	7.873806887	0.296324996	-0.447170374	0.483632806	0.578424836	NA	NA	NA	Phosphoproteomics	Basal Transcription Factors	X19O2NoCyA - X1O2NoCyA	0.315484248	0.237753068
Dna Replication2	36	LIG1, RNASEH2C, POLD3, SSB, MCM2, MCM3, MCM4, POLA1, POLA2, MCM6, MCM7, RFC1	9.149460707	36	8.296088041	-0.592884854	0.853372666	0.007453006	0.03326043	NA	NA	NA	Phosphoproteomics	Dna Replication	X19O2NoCyA - X1O2NoCyA	2.127668525	1.478072139
Spliceosome2	87	DDX46, DHX8, CDC40, SLU7, RBM25, DDX5, SNRPA1, PUF60, SMNDC1, RBM17, CHERP, CDC5L, PLRG1, CWC15, CTNNBL1, PQBP1, WBP11, SNW1, RBM22, AQR, PRPF31, PRPF3, PRPF6, SART1, ACIN1, RBM8A, DHX16, SNRNP70, U2SURP	6.611774288	87	8.270807616	0.780336176	-1.659033328	0.000534379	0.006657473	NA	NA	NA	Phosphoproteomics	Spliceosome	X19O2NoCyA - X1O2NoCyA	3.272150522	2.176690575
Proteasome2	24	PSMD11, PSMD2, PSMD1, PSMA2, PSMA5, PSMA3, PSMB10, PSMF1	5.698448022	24	8.427315419	1.678947473	-2.728867397	0.011678878	0.040604473	NA	NA	NA	Phosphoproteomics	Proteasome	X19O2NoCyA - X1O2NoCyA	1.932598862	1.391426125
Protein Export2	9	SRP72, SEC62, SRPRA	5.094655432	9	7.653956332	0.803638279	-2.559300901	0.165563319	0.256494468	NA	NA	NA	Phosphoproteomics	Protein Export	X19O2NoCyA - X1O2NoCyA	0.781035876	0.590921997
Viral Life Cycle - Hiv-12	63	PSIP1, PDCD6IP, CXCR4, RANBP2, NUP153, XPO1, AFF4, ELL, EP300, RAN, SAMHD1, SUPT5H, CPSF6, NELFB, NELFA, NELFE, ELL3, MLLT1, MLLT3, CCNT1, CCNT2	6.746133959	63	8.520243136	1.092592545	-1.774109177	0.001420812	0.01089289	NA	NA	NA	Phosphoproteomics	Viral Life Cycle - Hiv-1	X19O2NoCyA - X1O2NoCyA	2.847463459	1.962856877
Ppar Signaling Pathway2	6	PDPK1, HMGCS1	8.975331156	6	9.183670828	0.229815347	-0.208339672	0.640728773	0.691616979	NA	NA	NA	Phosphoproteomics	Ppar Signaling Pathway	X19O2NoCyA - X1O2NoCyA	0.193325773	0.160134354
Base Excision Repair2	24	LIG1, LIG3, UNG, XRCC1, HMGB1, MBD4, NEIL1, NTHL1	8.44709884	24	8.035576269	-0.214805972	0.411522571	0.413772293	0.515491315	NA	NA	NA	Phosphoproteomics	Base Excision Repair	X19O2NoCyA - X1O2NoCyA	0.383238594	0.287778648
Nucleotide Excision Repair2	9	LIG1, ERCC5, CETN2	9.597818148	9	8.285188834	-1.448495015	1.312629314	0.002927341	0.018622874	NA	NA	NA	Phosphoproteomics	Nucleotide Excision Repair	X19O2NoCyA - X1O2NoCyA	2.533526623	1.729953293
Mismatch Repair2	18	MLH3, MLH1, LIG1, MSH6, EXO1, SSB	7.148911906	18	7.517379746	0.201605459	-0.36846784	0.7033346	0.745734204	NA	NA	NA	Phosphoproteomics	Mismatch Repair	X19O2NoCyA - X1O2NoCyA	0.152838017	0.127415937
Homologous Recombination2	48	BLM, MRE11, RAD50, NBN, BRCA2, SSB, BRCA1, RBBP8, PALB2, UIMC1, BRIP1, BARD1, TOPBP1, ATM, ABRAXAS1, BABAM1	7.526629048	48	8.235192117	0.470106397	-0.708563068	0.160254649	0.250869843	NA	NA	NA	Phosphoproteomics	Homologous Recombination	X19O2NoCyA - X1O2NoCyA	0.795189363	0.600551541
Non-Homologous End-Joining2	21	POLM, DCLRE1C, MRE11, RAD50, PRKDC, XRCC4, XRCC6	5.613232415	21	7.455173683	1.306368591	-1.841941268	0.043735902	0.093407391	NA	NA	NA	Phosphoproteomics	Non-Homologous End-Joining	X19O2NoCyA - X1O2NoCyA	1.359161911	1.029618758
Fanconi Anemia Pathway2	60	FANCA, FANCD2, FANCI, FANCE, PALB2, FAAP100, BLM, ATRIP, ATR, TELO2, BRCA2, MLH1, BRIP1, BRCA1, USP1, WDR48, UBE2T, RMI1, SLX4, RPA2	7.2347575	60	8.222075944	0.530814678	-0.987318444	0.047620135	0.097523427	NA	NA	NA	Phosphoproteomics	Fanconi Anemia Pathway	X19O2NoCyA - X1O2NoCyA	1.322209377	1.010891044
Mapk Signaling Pathway2	159	MAP4K4, STMN1, MAP2K2, RAF1, BRAF, NF1, CDC25B, MEF2C, TP53, ELK1, ATF2, HSPB1, MAP3K7, MAP3K5, MAP4K2, DAXX, MAP3K11, CRK, NFATC3, NFATC1, MAPK8IP3, FLNA, MAP3K1, MAP4K1, SRF, MYC, ARAF, TAB2, PTPN7, NFKB1, RELB, IKBKB, IKBKG, PRKCG, RRAS2, IGF1R, STK4, STK3, IL1RAP, PAK2, MAP3K2, IRAK4, SOS1, AKT1, TAOK1, CRKL, HSPA8, PPP3CB, PPP3CC, FLNB, RPS6KA1, RPS6KA3, MKNK2	6.86074324	159	8.154998614	0.71746906	-1.294255374	6.42E-05	0.001477434	NA	NA	NA	Phosphoproteomics	Mapk Signaling Pathway	X19O2NoCyA - X1O2NoCyA	4.192219742	2.830491906
Erbb Signaling Pathway2	87	ELK1, GSK3B, EIF4EBP1, MTOR, BAD, GAB1, CRK, PTK2, MYC, STAT5A, PAK2, PAK4, NCK1, CBL, SHC1, PRKCG, PLCG2, ABL1, ABL2, MAP2K2, BRAF, RAF1, ARAF, RPS6KB1, BUB1B, CRKL, SOS1, CAMK2D, AKT1	6.67138413	87	7.996859459	0.788652988	-1.32547533	0.001376035	0.010827221	NA	NA	NA	Phosphoproteomics	Erbb Signaling Pathway	X19O2NoCyA - X1O2NoCyA	2.861370587	1.965482996
Ras Signaling Pathway2	108	RAF1, PTPN11, TIAM1, RGL2, BAD, RALBP1, ELK1, NF1, RASSF1, STK4, RAPGEF5, REL, BRAP, AFDN, MAP2K2, RRAS2, SHC1, IGF1R, GAB1, PRKCG, ABL1, ABL2, IKBKG, IKBKB, NFKB1, ETS1, RAB5B, RASAL3, PLCG2, PAK2, PAK4, RALGAPB, SOS1, AKT1, BUB1B, RALGAPA1	6.975987256	108	8.067209603	0.627534492	-1.091222346	0.003706799	0.020950052	NA	NA	NA	Phosphoproteomics	Ras Signaling Pathway	X19O2NoCyA - X1O2NoCyA	2.431000927	1.678814893
Rap1 Signaling Pathway2	75	RAF1, APBB1IP, SIPA1L1, SIPA1, BRAF, CRK, RAPGEF1, TIAM1, FARP2, RAPGEF5, RGS14, AFDN, MAP2K2, IGF1R, EVL, RAPGEF6, PRKCG, PRKCI, PFN1, ACTB, CRKL, PRKD3, PRKD2, AKT1, PARD6A	6.914745078	75	8.750619975	1.055310675	-1.835874897	0.000216642	0.003345005	NA	NA	NA	Phosphoproteomics	Rap1 Signaling Pathway	X19O2NoCyA - X1O2NoCyA	3.664258287	2.475603252
Calcium Signaling Pathway2	57	PTK2B, VDAC1, VDAC2, CAMK4, PRKCG, PLCG2, ITPR1, ITPR3, CXCR4, STIM1, STIM2, ITPKB, CAMK2D, PPP3CB, PPP3CC, SPHK2, PHKA2, PHKB, ATP2B1	7.498030543	57	8.095967228	0.267794372	-0.597936685	0.246460114	0.343862706	NA	NA	NA	Phosphoproteomics	Calcium Signaling Pathway	X19O2NoCyA - X1O2NoCyA	0.608253356	0.463614923
Cgmp-Pkg Signaling Pathway2	87	SRF, RAF1, BAD, PRKCE, PPP1R12A, ITPR1, ITPR3, ROCK1, NFATC1, NFATC2, NFATC3, NFATC4, MEF2A, MEF2B, MEF2C, MEF2D, MAP2K2, CREB1, ATF2, VDAC1, VDAC2, IRS1, PPP3CB, PPP3CC, BORCS8, ATP1A1, ATP2B1, GTF2I, AKT1	7.575867443	87	8.389694945	0.386991182	-0.813827502	0.042840794	0.093163408	NA	NA	NA	Phosphoproteomics	Cgmp-Pkg Signaling Pathway	X19O2NoCyA - X1O2NoCyA	1.368142485	1.030754632
Camp Signaling Pathway2	69	SLC9A1, RAF1, BRAF, PPP1R12A, BAD, NFATC1, EP300, ABCC4, LIPE, TIAM1, AFDN, MAP2K2, CREB1, CNGB3, ROCK1, CAMK4, NFKB1, RRAS2, ATP1A1, AKT1, ATP2B1, CAMK2D, PDE4A	7.824780065	69	8.077067861	0.137431187	-0.252287796	0.538298069	0.619042779	NA	NA	NA	Phosphoproteomics	Camp Signaling Pathway	X19O2NoCyA - X1O2NoCyA	0.268977178	0.208279338
Cytokine-Cytokine Receptor Interaction2	30	CSF2RB, IL1RAP, IL17RA, TNFRSF17, IFNAR1, IL4R, CXCR4, CXCR1, IL16, CD27	7.595466095	30	8.691804983	0.735836745	-1.096338888	0.071592239	0.135481516	NA	NA	NA	Phosphoproteomics	Cytokine-Cytokine Receptor Interaction	X19O2NoCyA - X1O2NoCyA	1.145134055	0.868119953
Viral Protein Interaction With Cytokine And Cytokine Receptor2	6	CXCR1, CXCR4	4.939634513	6	9.358907555	3.797026142	-4.419273042	0.103029896	0.179104296	NA	NA	NA	Phosphoproteomics	Viral Protein Interaction With Cytokine And Cytokine Receptor	X19O2NoCyA - X1O2NoCyA	0.987036739	0.746893998
Chemokine Signaling Pathway2	87	PTK2, PXN, ELMO1, CRK, WAS, TIAM1, PTK2B, DOCK2, BAD, CXCR1, CXCR4, LYN, PLCG2, SHC1, ROCK1, PRKCD, STAT3, RAF1, BRAF, NFKB1, IKBKB, IKBKG, GSK3A, GSK3B, CRKL, GRK2, GRK5, AKT1, SOS1	7.327826554	87	8.199912696	0.541601716	-0.872086142	0.02597491	0.068730071	NA	NA	NA	Phosphoproteomics	Chemokine Signaling Pathway	X19O2NoCyA - X1O2NoCyA	1.585445952	1.162853207
Nf-Kappa B Signaling Pathway2	75	RIPK1, IKBKG, IKBKB, RELB, NFKB1, MAP3K7, PRKCQ, PLCG2, SYK, LYN, BTK, LCK, BLNK, ATM, PARP1, XIAP, TRIM25, ERC1, CYLD, IRAK4, CARD11, CSNK2B, BIRC2, BIRC3, TAB2	7.086689	75	8.113076027	0.73882871	-1.026387027	0.014480665	0.046556115	NA	NA	NA	Phosphoproteomics	Nf-Kappa B Signaling Pathway	X19O2NoCyA - X1O2NoCyA	1.839211507	1.332023267
Hif-1 Signaling Pathway2	87	ARNT, EP300, SLC2A1, MTOR, GAPDH, PFKFB3, TFRC, STAT3, EIF4EBP1, RPS6, IGF1R, PLCG2, PRKCG, NFKB1, MAP2K2, EGLN1, AKT1, LDHA, LDHB, PDHA1, CAMK2D, PFKL, PFKP, ALDOA, ENO1, PGK1, EIF4E2, RPS6KB1, MKNK2	7.645536367	87	8.628460176	0.535177841	-0.982923808	0.016119831	0.049181934	NA	NA	NA	Phosphoproteomics	Hif-1 Signaling Pathway	X19O2NoCyA - X1O2NoCyA	1.792639506	1.308194393
Foxo Signaling Pathway2	87	PDPK1, STK4, EP300, SIRT1, IGF1R, RBL2, BCL2L11, BCL6, ATM, AGAP2, STAT3, PRMT1, USP7, STK11, IKBKB, FOXO1, MAP2K2, BRAF, RAF1, ARAF, IRS1, CCNB2, PLK1, PLK4, PRKAA1, PRKAB1, PRKAB2, SOS1, AKT1	6.81967422	87	7.652398202	0.488204573	-0.832723983	0.036077835	0.084376454	NA	NA	NA	Phosphoproteomics	Foxo Signaling Pathway	X19O2NoCyA - X1O2NoCyA	1.442759538	1.07377873
Phosphatidylinositol Signaling System2	69	PIKFYVE, MTM1, PLCG2, PI4KA, PI4KB, MTMR14, PIK3C3, PI4K2A, PIK3C2A, CDS2, DGKZ, DGKD, DGKI, SYNJ1, ITPKB, INPP5D, MTMR3, MTMR2, MTMR6, MTMR4, PIP4P1, PPIP5K2, PPIP5K1	6.188733746	69	7.852737337	1.054719916	-1.664003591	0.000566082	0.006770343	NA	NA	NA	Phosphoproteomics	Phosphatidylinositol Signaling System	X19O2NoCyA - X1O2NoCyA	3.247120485	2.169389305
Sphingolipid Signaling Pathway2	45	RAF1, PDPK1, S1PR2, MAP3K5, TP53, FYN, PRKCE, MAP2K2, PRKCG, ROCK1, NFKB1, AKT1, SPHK2, PPP2R5C, PPP2R5D	6.225948297	45	8.084667421	0.968131078	-1.858719125	0.007013634	0.032262716	NA	NA	NA	Phosphoproteomics	Sphingolipid Signaling Pathway	X19O2NoCyA - X1O2NoCyA	2.154056909	1.491299077
Phospholipase D Signaling Pathway2	51	RAF1, PTPN11, MTOR, PTK2B, FYN, SYK, MAP2K2, RRAS2, SHC1, GAB1, CXCR1, PLCG2, TSC1, TSC2, SOS1, AKT1, SPHK2	5.767351755	51	7.8513635	1.312329497	-2.084011746	0.000779081	0.008032591	NA	NA	NA	Phosphoproteomics	Phospholipase D Signaling Pathway	X19O2NoCyA - X1O2NoCyA	3.108417543	2.095144353
Neuroactive Ligand-Receptor Interaction2	9	S1PR2, CNR2, P2RY8	5.413782752	9	7.154177567	1.335656879	-1.740394815	0.252694782	0.345003379	NA	NA	NA	Phosphoproteomics	Neuroactive Ligand-Receptor Interaction	X19O2NoCyA - X1O2NoCyA	0.597403725	0.462176652
Cell Cycle2	147	ORC2, MCM7, MCM6, MCM4, MCM3, MCM2, CDK1, BUB1B, PLK1, BUB1, BUB3, PRKDC, EP300, WEE1, RB1, TP53, CDC7, CDC20, CDC6, CDC25A, GSK3B, TTK, SMC3, RBL1, MYC, ABL1, FZR1, DBF4, PKMYT1, ESPL1, MAD1L1, ATM, ATR, CHEK1, CDC25B, CCNB2, TFDP1, TFDP2, RBL2, CDC26, ANAPC2, ANAPC4, ANAPC1, CDC23, CDC27, PTTG1, STAG2, HDAC1, HDAC2	7.372898408	147	8.549227006	0.687028968	-1.176328597	0.000606433	0.006787129	NA	NA	NA	Phosphoproteomics	Cell Cycle	X19O2NoCyA - X1O2NoCyA	3.217217237	2.16831388
Oocyte Meiosis2	90	CDK1, CCNB2, CDC20, PLK1, SMC3, IGF1R, SLK, BUB1, PKMYT1, ESPL1, SGO1, ITPR1, ITPR3, MAD1L1, RPS6KA1, RPS6KA3, CDC26, ANAPC2, ANAPC4, ANAPC1, CDC23, CDC27, PTTG1, FBXW11, CAMK2D, PPP3CB, PPP3CC, CPEB4, PPP2R5C, PPP2R5D	6.729969879	90	7.550146282	0.381320113	-0.820176404	0.06968402	0.133561038	NA	NA	NA	Phosphoproteomics	Oocyte Meiosis	X19O2NoCyA - X1O2NoCyA	1.156866803	0.874320213
P53 Signaling Pathway2	33	CHEK1, ATR, ATM, TSC2, RRM2, GTSE1, CDK1, TP53, EI24, SESN2, CCNB2	8.9764979	33	9.265334972	0.14844734	-0.288837072	0.516652663	0.601086172	NA	NA	NA	Phosphoproteomics	P53 Signaling Pathway	X19O2NoCyA - X1O2NoCyA	0.286801328	0.221063263
Ubiquitin Mediated Proteolysis2	69	CDC20, CUL3, BRCA1, MAP3K1, PML, UBE2J1, HERC2, STUB1, HERC1, WWP2, UBE4B, TRIP12, HUWE1, BIRC6, UBE2O, CDC26, CDC23, ANAPC4, CDC27, ANAPC1, FZR1, ANAPC2, UBR5	6.337704298	69	7.745709054	0.749664223	-1.408004756	0.008720251	0.03401896	NA	NA	NA	Phosphoproteomics	Ubiquitin Mediated Proteolysis	X19O2NoCyA - X1O2NoCyA	2.059471005	1.468278973
Sulfur Relay System2	6	CTU2, MOCS2	7.759707762	6	8.031644139	0.188372061	-0.271936377	0.758456817	0.795714344	NA	NA	NA	Phosphoproteomics	Sulfur Relay System	X19O2NoCyA - X1O2NoCyA	0.120069141	0.099242813
Snare Interactions In Vesicular Transport2	21	BET1, VAMP4, SNAP23, VAMP8, SEC22B, STX7, BET1L	6.972946682	21	8.178717674	0.683453334	-1.205770992	0.128307623	0.217977155	NA	NA	NA	Phosphoproteomics	Snare Interactions In Vesicular Transport	X19O2NoCyA - X1O2NoCyA	0.891747541	0.661589021
Autophagy - Other2	21	MTOR, ATG13, PIK3R4, PIK3C3, ATG16L1, RPTOR, ATG4B	4.125575439	21	8.171867422	3.125227184	-4.046291983	0.000188335	0.003128456	NA	NA	NA	Phosphoproteomics	Autophagy - Other	X19O2NoCyA - X1O2NoCyA	3.725068625	2.504669942
Mitophagy - Animal2	51	USP15, USP8, SQSTM1, CALCOCO2, NBR1, ULK1, TFEB, TFE3, BCL2L13, TP53, SP1, CSNK2B, TBC1D15, RAB7A, RRAS2, ATG9A, RPS27A	7.955106948	51	8.190440756	0.135028055	-0.235333808	0.583591314	0.653534843	NA	NA	NA	Phosphoproteomics	Mitophagy - Animal	X19O2NoCyA - X1O2NoCyA	0.23389118	0.184731253
Autophagy - Animal2	138	IGF1R, PDPK1, RAF1, PRKCD, TSC2, TSC1, DEPTOR, MTOR, AKT1S1, ATG13, RB1CC1, STK11, CAMKK2, MAP3K7, ITPR1, SUPT20H, PIK3R4, NRBF2, PIK3C3, UVRAG, RUBCN, MTMR14, BAD, HMGB1, PRKCQ, VAMP8, SMCR8, SQSTM1, TANK, RPTOR, IRS1, RRAS2, MAP2K2, ULK1, ATG16L1, RAB8A, AKT1, RPS6KB1, ATG2A, ATG2B, WIPI2, PRKAA1, ATG9A, MTMR3, MTMR4, ATG4B	6.525053344	138	7.988161293	0.812089072	-1.463107949	4.43E-05	0.001324698	NA	NA	NA	Phosphoproteomics	Autophagy - Animal	X19O2NoCyA - X1O2NoCyA	4.353554274	2.877883086
Protein Processing In Endoplasmic Reticulum2	54	MAP3K5, CANX, VCP, UFD1, XBP1, UBE4B, HERPUD1, STUB1, RRBP1, AMFR, YOD1, EIF2AK1, PDIA6, UBXN6, NSFL1C, SEC24B, UBXN1, SEC31A	7.641935523	54	8.026921971	0.232214616	-0.384986448	0.429790976	0.531022734	NA	NA	NA	Phosphoproteomics	Protein Processing In Endoplasmic Reticulum	X19O2NoCyA - X1O2NoCyA	0.366742708	0.274886885
Lysosome2	6	WDR7, NCOA7	9.315819698	6	8.779702293	-1.134533749	0.536117405	0.09607054	0.168971127	NA	NA	NA	Phosphoproteomics	Lysosome	X19O2NoCyA - X1O2NoCyA	1.017409766	0.772187499
Endocytosis2	96	USP8, DNAJC6, PDCD6IP, CHMP5, TFRC, EPS15, SH3KBP1, RABEP1, EHD1, EHD4, RAB7A, PML, CHMP7, RAB8A, IGF2R, CBL, NEDD4L, CLTA, RAB11A, CXCR1, CXCR4, IGF1R, MVB12A, CHMP4A, VPS4B, EPN2, EPN1, EPS15L1, GRK2, GRK5, RAB11FIP1, RUFY1	5.991241162	96	8.00853933	1.289519127	-2.017298168	6.15E-06	0.000367889	NA	NA	NA	Phosphoproteomics	Endocytosis	X19O2NoCyA - X1O2NoCyA	5.210983861	3.434282677
Phagosome2	45	PIK3C3, NCF2, M6PR, PIKFYVE, STX7, CANX, TFRC, SEC22B, RAB5B, RAB7A, DYNC1H1, DYNC1LI2, DYNC1LI1, TUBA4A, TUBA1C	6.199661644	45	7.995025568	1.547207306	-1.795363924	0.005734778	0.028441661	NA	NA	NA	Phosphoproteomics	Phagosome	X19O2NoCyA - X1O2NoCyA	2.241483426	1.546045039
Peroxisome2	9	PEX1, PEX19, AGPS	6.409239498	9	6.12954489	-0.245187892	0.279694608	0.514460092	0.600873311	NA	NA	NA	Phosphoproteomics	Peroxisome	X19O2NoCyA - X1O2NoCyA	0.288648309	0.221217086
Mtor Signaling Pathway2	123	IRS1, PDPK1, EIF4EBP1, IKBKB, SLC3A2, SESN2, EIF4B, MTOR, DEPTOR, AKT1S1, TELO2, RICTOR, MAPKAP1, GSK3B, STK11, RPS6, RPTOR, IGF1R, BRAF, RAF1, MAP2K2, TSC1, TSC2, PRKCG, ULK1, DEPDC5, MIOS, WDR24, LAMTOR1, FNIP1, AKT1, LPIN1, LPIN2, RPS6KB1, RPS6KA1, RPS6KA3, PRKAA1, EIF4E2, SOS1, DVL2, DVL3	6.961670501	123	8.470484142	0.889583119	-1.508813641	5.31E-05	0.00142488	NA	NA	NA	Phosphoproteomics	Mtor Signaling Pathway	X19O2NoCyA - X1O2NoCyA	4.274510972	2.846221657
Pi3k-Akt Signaling Pathway2	144	EIF4EBP1, EIF4B, MTOR, TSC2, TSC1, PDPK1, IRS1, GSK3B, MYC, RBL2, BCL2L11, BAD, TP53, STK11, CRTC2, RAF1, CD19, SYK, PTK2, BRCA1, PIK3AP1, RPS6, RPTOR, IGF1R, IKBKG, IKBKB, NFKB1, MAP2K2, ITGA4, ITGB7, IL4R, IFNAR1, CREB1, ATF2, PKN1, PKN2, EIF4E2, RPS6KB1, AKT1, GYS1, SOS1, PPP2R5C, PPP2R5D, HSP90AA1, HSP90AB1, PRKAA1, PHLPP2, PHLPP1	7.774283312	144	8.470938518	0.383125456	-0.696655206	0.027334942	0.071070849	NA	NA	NA	Phosphoproteomics	Pi3k-Akt Signaling Pathway	X19O2NoCyA - X1O2NoCyA	1.563281843	1.148308496
Ampk Signaling Pathway2	108	PDPK1, IGF1R, STK11, SIRT1, CAMKK2, ACACA, TSC2, FASN, EEF2K, EEF2, EIF4EBP1, CRTC2, TBC1D1, ELAVL1, LIPE, HMGCR, TSC1, MAP3K7, ULK1, IRS1, FOXO1, PFKFB2, PFKFB3, MTOR, AKT1S1, RAB8A, CREB1, PRKAA1, PRKAB1, PRKAB2, AKT1, PFKL, PFKP, RPTOR, GYS1, RPS6KB1	8.456570195	108	9.063308955	0.358694874	-0.60673876	0.028634794	0.073177806	NA	NA	NA	Phosphoproteomics	Ampk Signaling Pathway	X19O2NoCyA - X1O2NoCyA	1.543105942	1.135620616
Apoptosis2	81	DFFA, ATM, TP53, BAD, RIPK1, DAXX, MAP3K5, BCL2L11, PDPK1, CASP2, RAF1, XIAP, NFKB1, IKBKB, IKBKG, CSF2RB, PARP1, MAP2K2, BIRC2, BIRC3, AKT1, SPTAN1, LMNB1, LMNB2, ACTB, TUBA4A, TUBA1C	6.047614571	81	8.292391858	1.378200021	-2.244777287	4.33E-05	0.001324698	NA	NA	NA	Phosphoproteomics	Apoptosis	X19O2NoCyA - X1O2NoCyA	4.363968687	2.877883086
Longevity Regulating Pathway2	84	IGF1R, TSC2, TSC1, EIF4EBP1, STK11, TP53, SIRT1, ULK1, CAMKK2, CAMK4, APPL1, RB1CC1, ATG13, FOXO1, MTOR, AKT1S1, IRS1, SESN2, NFKB1, RPS6KB1, RPTOR, AKT1, PRKAA1, PRKAB1, PRKAB2, EIF4E2, EHMT2, EHMT1	7.771821659	84	8.563542543	0.502439829	-0.791720885	0.016341056	0.049353291	NA	NA	NA	Phosphoproteomics	Longevity Regulating Pathway	X19O2NoCyA - X1O2NoCyA	1.786719872	1.306683878
Longevity Regulating Pathway - Multiple Species2	48	IGF1R, IRS1, MTOR, EIF4EBP2, SIRT1, FOXO1, AKT1S1, RPS6KB1, RPTOR, AKT1, PRKAA1, PRKAB1, PRKAB2, HSPA8, HDAC1, HDAC2	8.443563737	48	9.095070035	0.42878546	-0.651506298	0.129094646	0.218075137	NA	NA	NA	Phosphoproteomics	Longevity Regulating Pathway - Multiple Species	X19O2NoCyA - X1O2NoCyA	0.889091768	0.661393846
Apoptosis - Multiple Species2	12	XIAP, BCL2L11, BIRC2, BIRC3	1.969604526	12	6.41803203	2.652390786	-4.448427504	0.001288102	0.010698402	NA	NA	NA	Phosphoproteomics	Apoptosis - Multiple Species	X19O2NoCyA - X1O2NoCyA	2.890049779	1.970681092
Ferroptosis2	21	TP53, SLC3A2, TFRC, GSS, PCBP2, VDAC2, FTH1	6.865855136	21	9.849697556	1.687623944	-2.983842419	0.010360556	0.038227925	NA	NA	NA	Phosphoproteomics	Ferroptosis	X19O2NoCyA - X1O2NoCyA	1.984616922	1.417619277
Necroptosis2	84	CYLD, TRPM7, RIPK1, FAF1, RIPK3, HMGB1, DNM1L, PARP1, SQSTM1, IFNAR1, XIAP, RNF31, SHARPIN, STAT3, STAT5A, FTH1, CHMP5, CHMP7, VDAC1, VDAC2, BIRC2, BIRC3, HSP90AA1, HSP90AB1, MACROH2A1, CAMK2D, CHMP4A, VPS4B	6.894961984	84	8.279899085	0.675166728	-1.384937101	0.005539474	0.028072926	NA	NA	NA	Phosphoproteomics	Necroptosis	X19O2NoCyA - X1O2NoCyA	2.256531503	1.551712326
Cellular Senescence2	135	MYC, TP53, MTOR, SIRT1, ETS1, RAF1, MYBL2, ATM, MRE11, RAD50, NBN, ATR, CDC25A, CHEK1, CDK1, SQSTM1, EIF4EBP1, TRPM7, TSC1, TSC2, RRAS2, MAP2K2, RB1, RBL1, RBL2, LIN9, LIN37, LIN54, RAD9A, CCNB2, NFKB1, NFATC1, NFATC2, NFATC3, NFATC4, FOXO1, VDAC1, VDAC2, HIPK1, AKT1, ZFP36L1, ZFP36L2, PPP3CB, PPP3CC, FBXW11	7.823533179	135	8.452101081	0.335934885	-0.628567901	0.042372134	0.093163408	NA	NA	NA	Phosphoproteomics	Cellular Senescence	X19O2NoCyA - X1O2NoCyA	1.372919665	1.030754632
Cardiac Muscle Contraction2	3	SLC9A1	7.731431814	3	9.649086392	30.02975324	-1.917654578	0.077639277	0.143297183	NA	NA	NA	Phosphoproteomics	Cardiac Muscle Contraction	X19O2NoCyA - X1O2NoCyA	1.10991852	0.843762346
Adrenergic Signaling In Cardiomyocytes2	30	SLC9A1, CREM, CREB1, ATF2, ATP1A1, AKT1, PPP2R5C, PPP2R5D, CAMK2D, ATP2B1	8.516899291	30	8.496907057	-0.011171689	0.019992234	0.96316369	0.969649641	NA	NA	NA	Phosphoproteomics	Adrenergic Signaling In Cardiomyocytes	X19O2NoCyA - X1O2NoCyA	0.016299898	0.013385159
Vascular Smooth Muscle Contraction2	51	PPP1R12A, PPP1R12B, PPP1R12C, ROCK1, PRKCG, PRKCD, PRKCE, PRKCQ, ARHGEF1, ITPR1, ITPR3, ARAF, BRAF, RAF1, MAP2K2, MYH9, MYH10	7.026374152	51	7.649673902	0.29847117	-0.62329975	0.250709264	0.343862706	NA	NA	NA	Phosphoproteomics	Vascular Smooth Muscle Contraction	X19O2NoCyA - X1O2NoCyA	0.600829618	0.463614923
Wnt Signaling Pathway2	81	MYC, EP300, CHD8, MAP3K7, APC, TP53, PSEN1, GSK3B, SENP2, INVS, CCDC88C, NFATC1, NFATC2, NFATC3, NFATC4, PRKCG, CSNK2B, PPP3CB, PPP3CC, CAMK2D, DAAM1, DVL2, DVL3, TLE3, TLE4, FBXW11, TBL1XR1	7.438107881	81	7.917141289	0.264972559	-0.479033408	0.212540641	0.310129674	NA	NA	NA	Phosphoproteomics	Wnt Signaling Pathway	X19O2NoCyA - X1O2NoCyA	0.672558015	0.508456677
Notch Signaling Pathway2	42	NCOR2, SNW1, ADAM17, CIR1, PSEN1, EP300, HDAC1, HDAC2, TLE3, TLE4, DTX1, NUMB, DVL2, DVL3	8.19335407	42	8.374601285	0.090280351	-0.181247215	0.728886519	0.770095651	NA	NA	NA	Phosphoproteomics	Notch Signaling Pathway	X19O2NoCyA - X1O2NoCyA	0.137340082	0.113455329
Hedgehog Signaling Pathway2	24	GSK3B, SUFU, KIF3A, CUL3, CSNK1D, CSNK1G3, FBXW11, GRK2	6.008292428	24	8.004049526	1.243838578	-1.995757098	0.020053301	0.056565443	NA	NA	NA	Phosphoproteomics	Hedgehog Signaling Pathway	X19O2NoCyA - X1O2NoCyA	1.697814134	1.247448811
Tgf-Beta Signaling Pathway2	30	SP1, EP300, MYC, TFDP1, RBL1, ROCK1, ID2, SMAD5, RPS6KB1, ZFYVE16	7.51503726	30	8.018053472	0.261693202	-0.503016212	0.421557066	0.523010634	NA	NA	NA	Phosphoproteomics	Tgf-Beta Signaling Pathway	X19O2NoCyA - X1O2NoCyA	0.375143627	0.281489481
Axon Guidance2	96	CXCR4, PTK2, NCK1, ABL1, FYN, RGS3, LIMK1, GSK3B, PDPK1, DPYSL2, CDK5, RAF1, PTPN11, NFATC2, NFATC3, NFATC4, ROCK1, PAK2, PAK4, PLCG2, PARD6A, PPP3CB, PPP3CC, BUB1B, SEMA4B, SEMA4A, SRGAP2, CAMK2D, CFL1, SSH2, ABLIM1, MYL12B	6.103905124	96	8.066951102	1.216724366	-1.963045978	2.19E-05	0.000937179	NA	NA	NA	Phosphoproteomics	Axon Guidance	X19O2NoCyA - X1O2NoCyA	4.658750459	3.028177311
Vegf Signaling Pathway2	39	HSPB1, NFATC2, PTK2, PXN, RAF1, BAD, PLCG2, PRKCG, MAP2K2, SPHK2, PPP3CB, PPP3CC, AKT1	6.492430765	39	7.931144716	0.927922576	-1.43871395	0.034927596	0.084139136	NA	NA	NA	Phosphoproteomics	Vegf Signaling Pathway	X19O2NoCyA - X1O2NoCyA	1.456831308	1.075001954
Apelin Signaling Pathway2	84	MTOR, RAF1, TFAM, NRF1, PRKCE, LIPE, SLC9A1, CAMK4, RPS6, MAP2K2, ITPR1, ITPR3, RRAS2, MEF2A, MEF2B, MEF2C, MEF2D, PIK3C3, PIK3R4, PRKAA1, PRKAB1, PRKAB2, SPHK2, AKT1, RPS6KB1, BORCS8, HDAC5, HDAC4	6.681990504	84	8.271230679	0.924393173	-1.589240174	0.000234933	0.003345005	NA	NA	NA	Phosphoproteomics	Apelin Signaling Pathway	X19O2NoCyA - X1O2NoCyA	3.629055145	2.475603252
Osteoclast Differentiation2	72	CYLD, IKBKG, IKBKB, MAP3K7, NFATC1, SYK, PLCG2, CAMK4, CREB1, NFATC2, SQSTM1, NFKB1, IFNAR1, LCK, FYN, BTK, BLNK, RELB, NCF2, TAB2, AKT1, PPP3CB, PPP3CC, LILRB1	7.615561133	72	8.258117346	0.426624115	-0.642556213	0.080203909	0.14622542	NA	NA	NA	Phosphoproteomics	Osteoclast Differentiation	X19O2NoCyA - X1O2NoCyA	1.095804462	0.834977121
Hippo Signaling Pathway2	63	NF2, STK3, RASSF1, TP53BP2, SCRIB, GSK3B, APC, MYC, ID2, RASSF6, DLG1, PRKCI, CSNK1D, LATS1, ACTB, PARD6A, FBXW11, DVL2, DVL3, BIRC2, BIRC3	5.418640244	63	7.771079425	1.581174881	-2.35243918	3.05E-05	0.001138868	NA	NA	NA	Phosphoproteomics	Hippo Signaling Pathway	X19O2NoCyA - X1O2NoCyA	4.516107709	2.943526508
Hippo Signaling Pathway - Multiple Species2	15	NF2, STK3, RASSF6, RASSF1, LATS1	6.185459692	15	7.291379517	0.718079825	-1.105919825	0.249736937	0.343862706	NA	NA	NA	Phosphoproteomics	Hippo Signaling Pathway - Multiple Species	X19O2NoCyA - X1O2NoCyA	0.602517219	0.463614923
Focal Adhesion2	108	FLNA, PDPK1, PTK2, PXN, FYN, BAD, ELK1, BRAF, RAF1, CRK, RAPGEF1, GSK3B, ITGB7, ITGA4, PPP1R12A, PPP1R12B, PPP1R12C, ROCK1, ARHGAP35, ARHGAP5, PRKCG, XIAP, IGF1R, SHC1, PAK2, PAK4, FLNB, MYL12B, AKT1, ACTN4, BIRC2, BIRC3, SOS1, CRKL, BUB1B, ACTB	6.485923281	108	8.097878134	0.924151021	-1.611954852	7.19E-05	0.001536082	NA	NA	NA	Phosphoproteomics	Focal Adhesion	X19O2NoCyA - X1O2NoCyA	4.143128681	2.813585528
Ecm-Receptor Interaction2	6	ITGA4, ITGB7	7.880986611	6	8.333613393	0.218262552	-0.452626782	0.658436198	0.708174184	NA	NA	NA	Phosphoproteomics	Ecm-Receptor Interaction	X19O2NoCyA - X1O2NoCyA	0.181486302	0.149859909
Cell Adhesion Molecules2	21	SPN, PTPRC, CD22, MAG, ITGB7, ITGA4, MPZL1	7.916173634	21	8.564207387	0.393940372	-0.648033753	0.456054848	0.557275454	NA	NA	NA	Phosphoproteomics	Cell Adhesion Molecules	X19O2NoCyA - X1O2NoCyA	0.340982924	0.253930086
Adherens Junction2	42	MAP3K7, EP300, FYN, IGF1R, BAIAP2, WAS, SSX2IP, LMO7, IQGAP1, FARP2, AFDN, CSNK2B, ACTB, ACTN4	6.448539045	42	7.747900941	0.620174829	-1.299361896	0.079595407	0.146006299	NA	NA	NA	Phosphoproteomics	Adherens Junction	X19O2NoCyA - X1O2NoCyA	1.099111992	0.835628408
Tight Junction2	129	STK11, CGN, TIAM1, ARHGAP17, ARHGEF18, RAPGEF6, MAP3K5, SLC9A3R1, MAP3K1, NF2, RUNX1, ARHGEF2, HSPA4, SYMPK, CTTN, SCRIB, DLG1, PRKCE, YBX3, AFDN, TJAP1, ROCK1, PRKCI, TJP2, WAS, ACTR2, RAB8A, NEDD4L, PARD6A, ACTN4, ACTB, EZR, PRKAA1, PRKAB1, PRKAB2, TUBA4A, TUBA1C, ARPC1B, ARPC5L, HCLS1, MYL12B, MYH9, MYH10	7.907333712	129	8.589103639	0.453196958	-0.681769927	0.01752572	0.052401903	NA	NA	NA	Phosphoproteomics	Tight Junction	X19O2NoCyA - X1O2NoCyA	1.756324132	1.280652943
Gap Junction2	33	CSNK1D, MAP3K2, CDK1, RAF1, PRKCG, MAP2K2, ITPR1, ITPR3, TUBA4A, TUBA1C, SOS1	5.346493928	33	7.663519019	0.935210862	-2.317025091	0.01271684	0.043208353	NA	NA	NA	Phosphoproteomics	Gap Junction	X19O2NoCyA - X1O2NoCyA	1.895620803	1.364432287
Signaling Pathways Regulating Pluripotency Of Stem Cells2	57	APC, GSK3B, STAT3, RAF1, IGF1R, MYC, TCF3, SMARCAD1, SETDB1, REST, RIF1, ZFHX3, KAT6A, MAP2K2, SMAD5, ID2, DVL2, DVL3, AKT1	6.53245877	57	8.411629396	1.442124137	-1.879170627	0.001348386	0.010827221	NA	NA	NA	Phosphoproteomics	Signaling Pathways Regulating Pluripotency Of Stem Cells	X19O2NoCyA - X1O2NoCyA	2.870185789	1.965482996
Platelet Activation2	57	PLCG2, APBB1IP, STIM1, LYN, FYN, BTK, SYK, SNAP23, VAMP8, ARHGAP35, ITPR1, ITPR3, ARHGEF1, ROCK1, PPP1R12A, PRKCI, AKT1, MYL12B, ACTB	7.138833757	57	7.84966839	0.309834922	-0.710834633	0.161365756	0.251293548	NA	NA	NA	Phosphoproteomics	Platelet Activation	X19O2NoCyA - X1O2NoCyA	0.792188622	0.599818662
Antigen Processing And Presentation2	15	CD74, CREB1, CANX, NFYA, RFX5	9.540345264	15	8.702250874	-0.415664057	0.83809439	0.249589163	0.343862706	NA	NA	NA	Phosphoproteomics	Antigen Processing And Presentation	X19O2NoCyA - X1O2NoCyA	0.602774276	0.463614923
Neutrophil Extracellular Trap Formation2	45	SYK, RAF1, GSDMD, HMGB1, HAT1, NCF2, MAP3K7, MTOR, PLCG2, PRKCG, MAP2K2, VDAC1, VDAC2, NFKB1, AKT1	7.212307424	45	8.486551131	0.777790689	-1.274243707	0.019110756	0.054943423	NA	NA	NA	Phosphoproteomics	Neutrophil Extracellular Trap Formation	X19O2NoCyA - X1O2NoCyA	1.71872214	1.260084291
Renin-Angiotensin System2	9	THOP1, MME, LNPEP	9.075742927	9	9.207633064	0.145428882	-0.131890137	0.755703104	0.795617	NA	NA	NA	Phosphoproteomics	Renin-Angiotensin System	X19O2NoCyA - X1O2NoCyA	0.121648794	0.099295946
Toll-Like Receptor Signaling Pathway2	33	IRAK4, NFKB1, RIPK1, IKBKB, MAP3K7, IRF3, IKBKG, TAB2, IFNAR1, MAP2K2, AKT1	7.363487981	33	8.812150242	0.97866688	-1.448662261	0.038205799	0.087873337	NA	NA	NA	Phosphoproteomics	Toll-Like Receptor Signaling Pathway	X19O2NoCyA - X1O2NoCyA	1.417870718	1.056142882
Nod-Like Receptor Signaling Pathway2	96	RIPK2, MAP3K7, SUGT1, TP53BP1, IKBKG, IRAK4, GSDMD, MAVS, ERBIN, XIAP, ATG16L1, TANK, IFI16, PRKCD, DNM1L, IKBKB, NFKB1, IRF3, ITPR1, ITPR3, IFNAR1, SHARPIN, RNF31, RIPK1, RIPK3, PKN1, PKN2, TAB2, HSP90AA1, HSP90AB1, BIRC2, BIRC3	7.333039853	96	8.627524393	0.651088339	-1.29448454	0.004275723	0.023244386	NA	NA	NA	Phosphoproteomics	Nod-Like Receptor Signaling Pathway	X19O2NoCyA - X1O2NoCyA	2.368990419	1.63368192
Rig-I-Like Receptor Signaling Pathway2	42	IFIH1, TRIM25, MAVS, OTUD5, IRF3, TANK, IKBKB, IKBKG, CYLD, RIPK1, DDX3X, MAP3K1, MAP3K7, NFKB1	8.769315349	42	8.812754885	0.038243814	-0.043439536	0.846203116	0.867355631	NA	NA	NA	Phosphoproteomics	Rig-I-Like Receptor Signaling Pathway	X19O2NoCyA - X1O2NoCyA	0.07252538	0.061802798
Cytosolic Dna-Sensing Pathway2	24	IRF3, MAVS, RIPK1, RIPK3, ADAR, NFKB1, IKBKG, IKBKB	9.024658684	24	9.249877028	0.237857333	-0.225218344	0.341093301	0.437712004	NA	NA	NA	Phosphoproteomics	Cytosolic Dna-Sensing Pathway	X19O2NoCyA - X1O2NoCyA	0.46712681	0.358811543
C-Type Lectin Receptor Signaling Pathway2	63	LSP1, NFKB1, RAF1, SYK, PTPN11, IKBKG, CYLD, PRKCD, PLCG2, RELB, RRAS2, IKBKB, NFATC1, NFATC2, NFATC3, NFATC4, ITPR1, ITPR3, PPP3CB, PPP3CC, AKT1	7.910769263	63	8.089569299	0.082999257	-0.178800036	0.668099154	0.715991567	NA	NA	NA	Phosphoproteomics	C-Type Lectin Receptor Signaling Pathway	X19O2NoCyA - X1O2NoCyA	0.175159078	0.145092093
Jak-Stat Signaling Pathway2	45	MYC, EP300, PTPN2, PTPN11, RAF1, MTOR, STAT3, STAT5A, PIAS1, PIAS2, IL4R, IFNAR1, CSF2RB, AKT1, SOS1	7.766960732	45	8.136000395	0.173374854	-0.369039663	0.46412104	0.560862639	NA	NA	NA	Phosphoproteomics	Jak-Stat Signaling Pathway	X19O2NoCyA - X1O2NoCyA	0.333368743	0.251143489
Hematopoietic Cell Lineage2	18	IL4R, MS4A1, CD22, CD19, MME, TFRC	7.568626701	18	8.4097576	0.283855796	-0.8411309	0.486614989	0.57877914	NA	NA	NA	Phosphoproteomics	Hematopoietic Cell Lineage	X19O2NoCyA - X1O2NoCyA	0.312814518	0.237487129
Natural Killer Cell Mediated Cytotoxicity2	54	FYN, PTK2B, SYK, LCK, PTPN11, NFATC2, NFATC1, PLCG2, PRKCG, MAP2K2, BRAF, RAF1, ARAF, SHC1, IFNAR1, PPP3CB, PPP3CC, SOS1	6.331614205	54	7.728947612	0.781094347	-1.397333406	0.013048747	0.043729328	NA	NA	NA	Phosphoproteomics	Natural Killer Cell Mediated Cytotoxicity	X19O2NoCyA - X1O2NoCyA	1.884431194	1.359227193
Il-17 Signaling Pathway2	33	IKBKB, MAP3K7, IKBKG, IL17RA, ELAVL1, SRSF1, CEBPB, GSK3B, TRAF4, TAB2, NFKB1	7.160630512	33	9.332631053	1.560366569	-2.172000542	0.004639734	0.024772867	NA	NA	NA	Phosphoproteomics	Il-17 Signaling Pathway	X19O2NoCyA - X1O2NoCyA	2.333506889	1.606023728
Th1 And Th2 Cell Differentiation2	42	PRKCQ, LCK, IL4R, RUNX3, NFKB1, NFKBIE, IKBKB, IKBKG, NFATC2, NFATC1, NFATC3, STAT5A, PPP3CB, PPP3CC	7.764126858	42	8.093539466	0.199338574	-0.329412608	0.48780048	0.57877914	NA	NA	NA	Phosphoproteomics	Th1 And Th2 Cell Differentiation	X19O2NoCyA - X1O2NoCyA	0.311757777	0.237487129
Th17 Cell Differentiation2	54	PRKCQ, LCK, STAT3, MTOR, RUNX1, NFKBIE, IKBKB, IKBKG, NFATC2, NFATC1, NFATC3, IL4R, STAT5A, IL1RAP, PPP3CB, PPP3CC, HSP90AA1, HSP90AB1	8.170200615	54	8.065426697	-0.068211835	0.104773919	0.802680825	0.839166317	NA	NA	NA	Phosphoproteomics	Th17 Cell Differentiation	X19O2NoCyA - X1O2NoCyA	0.095457111	0.076151956
T Cell Receptor Signaling Pathway2	78	IKBKB, IKBKG, CARD11, PRKCQ, PDPK1, FYN, LCK, PTPRC, RAF1, MAP3K7, DLG1, GSK3B, NFKBIE, NFKB1, NFATC2, NFATC1, NFATC3, PAK2, PAK4, NCK1, MAP2K2, AKT1, SOS1, PPP3CB, PPP3CC, BUB1B	6.775972557	78	8.301235221	1.01543915	-1.525262665	0.001462873	0.01091432	NA	NA	NA	Phosphoproteomics	T Cell Receptor Signaling Pathway	X19O2NoCyA - X1O2NoCyA	2.834793443	1.962003316
B Cell Receptor Signaling Pathway2	81	IKBKB, IKBKG, GSK3B, CARD11, CD19, PLCG2, BLNK, BTK, LYN, CD79A, SYK, CD22, RAF1, PIK3AP1, DAPP1, NFKBIE, NFKB1, NFATC2, NFATC1, NFATC3, MAP2K2, AKT1, INPP5D, PPP3CB, PPP3CC, LILRB1, SOS1	6.949827381	81	8.088239266	0.742461997	-1.138411884	0.008760735	0.03401896	NA	NA	NA	Phosphoproteomics	B Cell Receptor Signaling Pathway	X19O2NoCyA - X1O2NoCyA	2.057459436	1.468278973
Fc Epsilon Ri Signaling Pathway2	33	FYN, PDPK1, BTK, SYK, LYN, RAF1, INPP5D, PLCG2, MAP2K2, AKT1, SOS1	6.163364557	33	7.440380328	0.718215648	-1.277015771	0.103835757	0.1794618	NA	NA	NA	Phosphoproteomics	Fc Epsilon Ri Signaling Pathway	X19O2NoCyA - X1O2NoCyA	0.983653066	0.746027981
Fc Gamma R-Mediated Phagocytosis2	66	SYK, PTPRC, RAF1, WAS, CRK, LYN, PLCG2, PRKCD, PRKCE, ACTR2, LIMK1, MARCKSL1, PRKCG, INPP5D, AKT1, RPS6KB1, ARPC1B, ARPC5L, CRKL, CFL1, ASAP1, SPHK2	7.442754662	66	8.280986942	0.532930691	-0.83823228	0.033584473	0.082309486	NA	NA	NA	Phosphoproteomics	Fc Gamma R-Mediated Phagocytosis	X19O2NoCyA - X1O2NoCyA	1.473861468	1.08455011
Tnf Signaling Pathway2	45	RIPK1, MAP3K7, IKBKG, IKBKB, CEBPB, RIPK3, BAG4, DNM1L, MAP3K5, NFKB1, CREB1, ATF2, BIRC2, BIRC3, AKT1	7.450944287	45	8.825577827	0.768547506	-1.37463354	0.023634029	0.063662834	NA	NA	NA	Phosphoproteomics	Tnf Signaling Pathway	X19O2NoCyA - X1O2NoCyA	1.626462243	1.196114033
Leukocyte Transendothelial Migration2	51	PTPN11, SIPA1, ITGA4, PTK2, NCF2, PXN, PTK2B, CXCR4, AFDN, ROCK1, PRKCG, ARHGAP35, ARHGAP5, PLCG2, ACTB, MYL12B, EZR	8.460305261	51	8.61710088	0.103874772	-0.156795619	0.58795066	0.655959878	NA	NA	NA	Phosphoproteomics	Leukocyte Transendothelial Migration	X19O2NoCyA - X1O2NoCyA	0.230659118	0.183122723
Intestinal Immune Network For Iga Production2	12	TNFRSF17, CXCR4, ITGA4, ITGB7	8.411874432	12	8.658688275	0.154694916	-0.246813842	0.676771585	0.722695371	NA	NA	NA	Phosphoproteomics	Intestinal Immune Network For Iga Production	X19O2NoCyA - X1O2NoCyA	0.169557884	0.141044727
Circadian Rhythm2	27	PER2, NFIL3, CREB1, PER1, CSNK1D, FBXW11, PRKAA1, PRKAB1, PRKAB2	4.657737247	27	8.184534977	1.993199486	-3.526797731	0.000364721	0.004741368	NA	NA	NA	Phosphoproteomics	Circadian Rhythm	X19O2NoCyA - X1O2NoCyA	3.438039688	2.324096335
Circadian Entrainment2	21	CREB1, PRKCG, ITPR1, ITPR3, PER1, PER2, CAMK2D	5.674603128	21	7.79891413	0.85865052	-2.124311002	0.052745317	0.106559796	NA	NA	NA	Phosphoproteomics	Circadian Entrainment	X19O2NoCyA - X1O2NoCyA	1.277816094	0.972406621
Thermogenesis2	93	ATF2, SIRT6, LIPE, ZNF516, KDM1A, MTOR, AKT1S1, PNPLA2, MAP3K5, RPTOR, RPS6, CREB1, TSC1, TSC2, KDM3B, KDM3A, ARID1B, ACTB, SMARCA2, SMARCA4, SMARCC1, SMARCC2, SMARCD2, ARID1A, RPS6KA1, RPS6KA3, RPS6KB1, SOS1, PRKAA1, PRKAB1, PRKAB2	8.07443124	93	9.072286651	0.561250829	-0.997855411	0.006880351	0.032144139	NA	NA	NA	Phosphoproteomics	Thermogenesis	X19O2NoCyA - X1O2NoCyA	2.162389418	1.492898204
Long-Term Potentiation2	42	CAMK4, EP300, PRKCG, MAP2K2, BRAF, RAF1, ARAF, ITPR1, ITPR3, CAMK2D, PPP3CB, PPP3CC, RPS6KA1, RPS6KA3	5.981543743	42	6.748699382	0.427076685	-0.767155639	0.214356303	0.310129674	NA	NA	NA	Phosphoproteomics	Long-Term Potentiation	X19O2NoCyA - X1O2NoCyA	0.668863741	0.508456677
Synaptic Vesicle Cycle2	3	CLTA	7.072936973	3	5.937327287	-3.687900338	1.135609686	0.020989842	0.058110767	NA	NA	NA	Phosphoproteomics	Synaptic Vesicle Cycle	X19O2NoCyA - X1O2NoCyA	1.677990824	1.235743391
Neurotrophin Signaling Pathway2	102	PRKCD, CRK, RAPGEF1, PTPN11, BRAF, GAB1, BAD, GSK3B, PDPK1, KIDINS220, TP53, MAP3K1, MAP3K5, IRS1, ABL1, RIPK2, IKBKB, SH2B2, PLCG2, SHC1, MAP2K2, RAF1, NFKBIE, NFKB1, CAMK4, IRAK4, AKT1, SOS1, RPS6KA1, RPS6KA3, CRKL, CAMK2D, SH2B3, SH2B1	6.905746697	102	8.010499989	0.614715408	-1.104753292	0.005139436	0.026959498	NA	NA	NA	Phosphoproteomics	Neurotrophin Signaling Pathway	X19O2NoCyA - X1O2NoCyA	2.289084527	1.569288195
Retrograde Endocannabinoid Signaling2	9	ITPR1, ITPR3, PRKCG	6.756679425	9	6.780758623	0.007418451	-0.024079198	0.985749741	0.985749741	NA	NA	NA	Phosphoproteomics	Retrograde Endocannabinoid Signaling	X19O2NoCyA - X1O2NoCyA	0.006233328	0.006233328
Glutamatergic Synapse2	18	ITPR1, ITPR3, PRKCG, PPP3CB, PPP3CC, GRK2	6.364492929	18	7.393933943	0.390721068	-1.029441013	0.329735219	0.432415923	NA	NA	NA	Phosphoproteomics	Glutamatergic Synapse	X19O2NoCyA - X1O2NoCyA	0.481834664	0.364098322
Cholinergic Synapse2	24	FYN, ITPR1, ITPR3, PRKCG, CREB1, CAMK4, CAMK2D, AKT1	6.756966092	24	7.219304392	0.186018482	-0.4623383	0.593979214	0.657776982	NA	NA	NA	Phosphoproteomics	Cholinergic Synapse	X19O2NoCyA - X1O2NoCyA	0.226228752	0.181921328
Serotonergic Synapse2	18	ITPR1, ITPR3, PRKCG, ARAF, BRAF, RAF1	7.40579982	18	7.048496233	-0.141170525	0.357303587	0.63171898	0.687330228	NA	NA	NA	Phosphoproteomics	Serotonergic Synapse	X19O2NoCyA - X1O2NoCyA	0.199476074	0.162834556
Gabaergic Synapse2	3	TRAK2	0	3	4.493205024	6.414218264	-4.493205024	0.00800483	0.033947791	NA	NA	NA	Phosphoproteomics	Gabaergic Synapse	X19O2NoCyA - X1O2NoCyA	2.096647893	1.469188482
Dopaminergic Synapse2	39	ITPR1, ITPR3, PRKCG, GSK3A, GSK3B, CREB1, ATF2, AKT1, PPP3CB, PPP3CC, CAMK2D, PPP2R5C, PPP2R5D	6.960522053	39	8.107082473	0.512346357	-1.146560421	0.090854006	0.1616985	NA	NA	NA	Phosphoproteomics	Dopaminergic Synapse	X19O2NoCyA - X1O2NoCyA	1.041655916	0.79129401
Long-Term Depression2	27	IGF1R, LYN, PRKCG, MAP2K2, BRAF, RAF1, ARAF, ITPR1, ITPR3	5.963333381	27	6.965241559	0.484271844	-1.001908178	0.21887693	0.313130154	NA	NA	NA	Phosphoproteomics	Long-Term Depression	X19O2NoCyA - X1O2NoCyA	0.659800011	0.504275108
Olfactory Transduction2	6	CAMK2D, GRK2	9.806563637	6	8.433854311	-0.669883231	1.372709326	0.176951167	0.268570553	NA	NA	NA	Phosphoproteomics	Olfactory Transduction	X19O2NoCyA - X1O2NoCyA	0.752146569	0.570941607
Taste Transduction2	3	ITPR3	9.469480735	3	10.15781216	25.64205043	-0.688331423	0.001028763	0.009612506	NA	NA	NA	Phosphoproteomics	Taste Transduction	X19O2NoCyA - X1O2NoCyA	2.987684567	2.017163357
Inflammatory Mediator Regulation Of Trp Channels2	27	PRKCE, PRKCD, IL1RAP, PLCG2, ITPR1, ITPR3, PRKCG, PRKCQ, CAMK2D	7.278355228	27	7.038958409	-0.119840753	0.239396818	0.634458672	0.687330228	NA	NA	NA	Phosphoproteomics	Inflammatory Mediator Regulation Of Trp Channels	X19O2NoCyA - X1O2NoCyA	0.197596662	0.162834556
Regulation Of Actin Cytoskeleton2	141	APC, BAIAP2, PXN, SLC9A1, GIT1, DIAPH3, ARHGAP35, ARHGEF6, CRK, PTK2, CXCR4, ACTR2, LIMK1, PIKFYVE, PPP1R12A, PPP1R12B, PPP1R12C, ROCK1, PAK2, PAK4, ARHGEF7, ARHGEF1, IQGAP1, TIAM1, MAP2K2, BRAF, RAF1, ARAF, FGD3, ITGA4, ITGB7, RRAS2, ARPC1B, ARPC5L, PFN1, SSH2, CFL1, ACTN4, EZR, MYL12B, BUB1B, IQGAP3, CRKL, SOS1, ACTB, MYH9, MYH10	7.220483357	141	8.238040032	0.632601182	-1.017556676	0.001186652	0.010149846	NA	NA	NA	Phosphoproteomics	Regulation Of Actin Cytoskeleton	X19O2NoCyA - X1O2NoCyA	2.925676605	1.993540529
Insulin Signaling Pathway2	135	TSC1, IKBKB, ELK1, FASN, LIPE, EIF4EBP1, FOXO1, TRIP10, BAD, TSC2, MTOR, EXOC7, GSK3B, RAPGEF1, CRK, PDPK1, RPS6, RPTOR, SH2B2, ACACA, MAP2K2, SHC1, BRAF, RAF1, ARAF, PRKCI, CBL, IRS1, MKNK2, PRKAA1, PRKAB1, PRKAB2, PPP1R3D, GYS1, PHKA2, PHKB, PRKAR1A, PRKAR2A, PRKAR2B, SOS1, EIF4E2, RPS6KB1, AKT1, CRKL, FLOT1	7.740090654	135	8.309465865	0.298999673	-0.56937521	0.063782776	0.124647386	NA	NA	NA	Phosphoproteomics	Insulin Signaling Pathway	X19O2NoCyA - X1O2NoCyA	1.195296584	0.904316826
Insulin Secretion2	18	ITPR3, PCLO, PRKCG, CREB1, ATF2, CAMK2D	8.079588341	18	8.482454099	0.277627737	-0.402865758	0.459985396	0.559087941	NA	NA	NA	Phosphoproteomics	Insulin Secretion	X19O2NoCyA - X1O2NoCyA	0.337255956	0.252519875
Gnrh Signaling Pathway2	33	ELK1, RAF1, PTK2B, MAP3K1, PRKCD, MAP3K2, ITPR1, ITPR3, MAP2K2, CAMK2D, SOS1	6.165581683	33	6.941739532	0.313273514	-0.77615785	0.363884396	0.462984828	NA	NA	NA	Phosphoproteomics	Gnrh Signaling Pathway	X19O2NoCyA - X1O2NoCyA	0.439036567	0.334433241
Ovarian Steroidogenesis2	3	IGF1R	0	3	7.081140932	32.50081138	-7.081140932	0.000315417	0.004286801	NA	NA	NA	Phosphoproteomics	Ovarian Steroidogenesis	X19O2NoCyA - X1O2NoCyA	3.501115175	2.367866667
Progesterone-Mediated Oocyte Maturation2	78	IGF1R, CDK1, BUB1, PLK1, STK10, KIF22, FZR1, PKMYT1, CDC25B, CDC25A, BRAF, RAF1, ARAF, CPEB4, AKT1, CDC26, ANAPC2, ANAPC4, ANAPC1, CDC23, CDC27, MAD1L1, HSP90AA1, HSP90AB1, RPS6KA1, RPS6KA3	6.058078326	78	7.696944212	1.009038139	-1.638865886	0.002249446	0.014946322	NA	NA	NA	Phosphoproteomics	Progesterone-Mediated Oocyte Maturation	X19O2NoCyA - X1O2NoCyA	2.64792434	1.825465665
Estrogen Signaling Pathway2	42	RAF1, PRKCD, EBAG9, SP1, MAP2K2, CREB1, ATF2, SHC1, ITPR1, ITPR3, NCOA2, NCOA3, AKT1, SOS1	6.51667665	42	7.970978164	0.612657173	-1.454301514	0.04202318	0.093163408	NA	NA	NA	Phosphoproteomics	Estrogen Signaling Pathway	X19O2NoCyA - X1O2NoCyA	1.376511082	1.030754632
Melanogenesis2	27	EP300, GSK3B, RAF1, CREB1, PRKCG, MAP2K2, DVL2, DVL3, CAMK2D	5.69668034	27	7.267817749	1.086422703	-1.571137409	0.076795882	0.143218325	NA	NA	NA	Phosphoproteomics	Melanogenesis	X19O2NoCyA - X1O2NoCyA	1.114662066	0.844001409
Prolactin Signaling Pathway2	27	RAF1, GSK3B, MAP2K2, STAT3, STAT5A, SHC1, NFKB1, AKT1, SOS1	5.212684412	27	7.43205278	1.353508091	-2.219368368	0.011470127	0.04034786	NA	NA	NA	Phosphoproteomics	Prolactin Signaling Pathway	X19O2NoCyA - X1O2NoCyA	1.94043176	1.394179498
Thyroid Hormone Synthesis2	24	TTF1, TTF2, CANX, PRKCG, CREB1, ATF2, ITPR1, ITPR3	7.018449548	24	7.883676547	0.375952294	-0.865226999	0.334392369	0.434710079	NA	NA	NA	Phosphoproteomics	Thyroid Hormone Synthesis	X19O2NoCyA - X1O2NoCyA	0.475743642	0.36180029
Thyroid Hormone Signaling Pathway2	99	PDPK1, GSK3B, RAF1, MTOR, TP53, SLC2A1, TBC1D4, PFKFB2, SLC9A1, NCOR1, SIN3A, EP300, MED1, TSC2, BAD, FOXO1, MYC, PRKCG, PLCG2, MAP2K2, NCOA2, NCOA3, MED12, MED13, MED16, MED24, AKT1, ATP1A1, ACTB, HDAC1, HDAC2, PFKL, PFKP	7.781374391	99	9.037890334	0.781718172	-1.256515942	0.001601022	0.011132691	NA	NA	NA	Phosphoproteomics	Thyroid Hormone Signaling Pathway	X19O2NoCyA - X1O2NoCyA	2.795602591	1.953399858
Adipocytokine Signaling Pathway2	48	PTPN11, PRKCQ, STAT3, MTOR, NFKB1, NFKBIE, STK11, CAMKK2, SLC2A1, IKBKB, IKBKG, IRS1, PRKAA1, PRKAB1, PRKAB2, AKT1	8.462439119	48	8.586074814	0.100138232	-0.123635695	0.561282057	0.635694451	NA	NA	NA	Phosphoproteomics	Adipocytokine Signaling Pathway	X19O2NoCyA - X1O2NoCyA	0.250818841	0.19675158
Oxytocin Signaling Pathway2	78	RAF1, EEF2K, EEF2, CAMKK2, MEF2C, ELK1, ITPR1, ITPR3, PRKCG, MAP2K2, CAMK4, ROCK1, PPP1R12A, PPP1R12B, PPP1R12C, NFATC1, NFATC2, NFATC3, NFATC4, CAMK2D, ACTB, PRKAA1, PRKAB1, PRKAB2, PPP3CB, PPP3CC	6.473878558	78	7.556606438	0.503941657	-1.082727879	0.022307371	0.06119178	NA	NA	NA	Phosphoproteomics	Oxytocin Signaling Pathway	X19O2NoCyA - X1O2NoCyA	1.651551602	1.213306912
Glucagon Signaling Pathway2	78	CRTC2, SIK2, EP300, FOXO1, PRMT1, SIRT1, PKM, CREB1, ATF2, ACACA, ITPR1, ITPR3, PFKL, PFKP, GYS1, PPP4R3A, PPP4R3B, AKT1, PHKA2, PHKB, PPP3CB, PPP3CC, PRKAA1, PRKAB1, PRKAB2, CAMK2D	7.400758121	78	8.23732877	0.429098616	-0.83657065	0.042574597	0.093163408	NA	NA	NA	Phosphoproteomics	Glucagon Signaling Pathway	X19O2NoCyA - X1O2NoCyA	1.370849453	1.030754632
Regulation Of Lipolysis In Adipocytes2	12	LIPE, PNPLA2, IRS1, AKT1	8.607956418	12	9.011427174	0.332280504	-0.403470756	0.350783542	0.448223415	NA	NA	NA	Phosphoproteomics	Regulation Of Lipolysis In Adipocytes	X19O2NoCyA - X1O2NoCyA	0.454960791	0.34850546
Renin Secretion2	15	CREB1, ITPR1, ITPR3, PPP3CB, PPP3CC	6.289949596	15	7.397159673	0.384164059	-1.107210078	0.380682497	0.478252381	NA	NA	NA	Phosphoproteomics	Renin Secretion	X19O2NoCyA - X1O2NoCyA	0.419437091	0.32034286
Aldosterone Synthesis And Secretion2	33	LIPE, ITPR1, ITPR3, CREB1, ATF2, PRKCG, PRKCE, CAMK4, PRKD3, PRKD2, CAMK2D	7.510527957	33	7.903938272	0.17631514	-0.393410315	0.465197105	0.560862639	NA	NA	NA	Phosphoproteomics	Aldosterone Synthesis And Secretion	X19O2NoCyA - X1O2NoCyA	0.332362997	0.251143489
Relaxin Signaling Pathway2	24	RAF1, NFKB1, CREB1, ATF2, MAP2K2, SHC1, AKT1, SOS1	6.202220607	24	8.074221288	1.081238565	-1.872000681	0.039857912	0.089605381	NA	NA	NA	Phosphoproteomics	Relaxin Signaling Pathway	X19O2NoCyA - X1O2NoCyA	1.399485455	1.047665908
Cortisol Synthesis And Secretion2	15	SP1, ITPR1, ITPR3, CREB1, ATF2	5.804994239	15	7.6064418	0.618338168	-1.801447561	0.153979605	0.244893095	NA	NA	NA	Phosphoproteomics	Cortisol Synthesis And Secretion	X19O2NoCyA - X1O2NoCyA	0.812536799	0.61102346
Parathyroid Hormone Synthesis, Secretion And Action2	51	SLC9A3R1, RUNX2, SP1, NACA, ITPR1, ITPR3, ARAF, BRAF, RAF1, PRKCG, ARHGEF1, CREB1, ATF2, MEF2A, MEF2C, MEF2D, AKAP13	7.290965657	51	7.930750422	0.32964644	-0.639784765	0.151229936	0.242527375	NA	NA	NA	Phosphoproteomics	Parathyroid Hormone Synthesis, Secretion And Action	X19O2NoCyA - X1O2NoCyA	0.820362231	0.615239234
Gnrh Secretion2	18	RAF1, ITPR1, ITPR3, PRKCG, MAP2K2, AKT1	6.353193077	18	7.143837509	0.328054601	-0.790644433	0.436247024	0.536781318	NA	NA	NA	Phosphoproteomics	Gnrh Secretion	X19O2NoCyA - X1O2NoCyA	0.360267522	0.270202608
Type Ii Diabetes Mellitus2	18	IRS1, IKBKB, MTOR, PRKCE, PRKCD, PKM	8.247847127	18	8.484767568	0.140706691	-0.236920441	0.634107907	0.687330228	NA	NA	NA	Phosphoproteomics	Type Ii Diabetes Mellitus	X19O2NoCyA - X1O2NoCyA	0.197836831	0.162834556
Insulin Resistance2	81	IKBKB, MTOR, IRS1, GSK3B, TBC1D4, STAT3, PRKCE, MLX, FOXO1, PDPK1, OGT, CRTC2, OGA, PRKCQ, PRKCD, NFKB1, PTPN11, CREB1, RPS6KB1, AKT1, PPP1R3D, GYS1, RPS6KA1, RPS6KA3, PRKAA1, PRKAB1, PRKAB2	7.355648015	81	8.238702492	0.522133176	-0.883054476	0.018398284	0.053408611	NA	NA	NA	Phosphoproteomics	Insulin Resistance	X19O2NoCyA - X1O2NoCyA	1.735222681	1.272388717
Non-Alcoholic Fatty Liver Disease2	42	MLX, BCL2L11, IKBKB, MAP3K5, MAP3K11, XBP1, IRS1, NFKB1, GSK3A, GSK3B, AKT1, PRKAA1, PRKAB1, PRKAB2	6.838884069	42	7.696283191	0.415198221	-0.857399121	0.14309276	0.237072901	NA	NA	NA	Phosphoproteomics	Non-Alcoholic Fatty Liver Disease	X19O2NoCyA - X1O2NoCyA	0.844382339	0.625118086
Age-Rage Signaling Pathway In Diabetic Complications2	27	FOXO1, STAT3, NFATC1, NFKB1, STAT5A, PRKCD, PRKCE, PLCG2, AKT1	7.568153892	27	7.815258894	0.150726704	-0.247105002	0.566740758	0.639454666	NA	NA	NA	Phosphoproteomics	Age-Rage Signaling Pathway In Diabetic Complications	X19O2NoCyA - X1O2NoCyA	0.246615554	0.194190239
Cushing Syndrome2	60	SP1, APC, GSK3B, USP8, RB1, ARNT, MEN1, ARMC5, BRAF, ITPR1, ITPR3, CREB1, ATF2, RBBP5, MAP2K2, DVL2, DVL3, CAMK2D, KMT2A, KMT2D	5.935752408	60	7.904417412	0.937070528	-1.968665004	0.001537243	0.010943705	NA	NA	NA	Phosphoproteomics	Cushing Syndrome	X19O2NoCyA - X1O2NoCyA	2.813257513	1.960835615
Growth Hormone Synthesis, Secretion And Action2	63	RAF1, MTOR, GSK3B, PTK2, CRK, MAP3K1, EP300, ITPR1, ITPR3, PLCG2, MAP2K2, PRKCG, CREB1, ATF2, IRS1, STAT3, STAT5A, SHC1, AKT1, CRKL, SOS1	6.406733494	63	7.392752084	0.519117955	-0.98601859	0.033142526	0.081897648	NA	NA	NA	Phosphoproteomics	Growth Hormone Synthesis, Secretion And Action	X19O2NoCyA - X1O2NoCyA	1.479614389	1.086728571
Alcoholic Liver Disease2	69	MAP3K7, IRF3, IRAK4, SIRT1, CAMKK2, ACACA, FASN, RIPK1, MAP3K5, GSK3B, IL17RA, TAB2, NFKB1, IKBKB, IKBKG, PRKAA1, PRKAB1, PRKAB2, AKT1, LPIN1, LPIN2, TRA2A, TRA2B	7.787643431	69	8.678443627	0.643953718	-0.890800196	0.01479908	0.046743154	NA	NA	NA	Phosphoproteomics	Alcoholic Liver Disease	X19O2NoCyA - X1O2NoCyA	1.829765286	1.330281986
Type I Diabetes Mellitus2	3	HSPD1	7.376119092	3	8.111525573	1.803221122	-0.73540648	0.069201189	0.133491326	NA	NA	NA	Phosphoproteomics	Type I Diabetes Mellitus	X19O2NoCyA - X1O2NoCyA	1.159886442	0.874546952
Maturity Onset Diabetes Of The Young1	3	MNX1	7.263508454	3	5.294851729	-3.351713337	1.968656725	0.013394405	0.044010188	NA	NA	NA	Phosphoproteomics	Maturity Onset Diabetes Of The Young	X19O2NoCyA - X1O2NoCyA	1.87307657	1.356446774
Aldosterone-Regulated Sodium Reabsorption2	12	NEDD4L, IRS1, PDPK1, ATP1A1	8.576033935	12	8.658231591	0.047406204	-0.082197656	0.890646667	0.902723232	NA	NA	NA	Phosphoproteomics	Aldosterone-Regulated Sodium Reabsorption	X19O2NoCyA - X1O2NoCyA	0.050294553	0.044445381
Endocrine And Other Factor-Regulated Calcium Reabsorption2	12	RAB11A, PRKCG, ATP2B1, ATP1A1	5.799450529	12	7.557925578	1.289806881	-1.758475049	0.136497111	0.229284473	NA	NA	NA	Phosphoproteomics	Endocrine And Other Factor-Regulated Calcium Reabsorption	X19O2NoCyA - X1O2NoCyA	0.86487654	0.639625354
Vasopressin-Regulated Water Reabsorption2	3	CREB1	9.735810718	3	10.2831487	2.746506556	-0.547337984	0.043157055	0.093163408	NA	NA	NA	Phosphoproteomics	Vasopressin-Regulated Water Reabsorption	X19O2NoCyA - X1O2NoCyA	1.364948203	1.030754632
Proximal Tubule Bicarbonate Reclamation2	3	MDH1	10.85762948	3	12.04476089	5.094410711	-1.187131412	0.00639833	0.030366679	NA	NA	NA	Phosphoproteomics	Proximal Tubule Bicarbonate Reclamation	X19O2NoCyA - X1O2NoCyA	2.193933338	1.517602699
Salivary Secretion2	18	SLC12A2, SLC4A2, SLC9A1, ITPR1, ITPR3, PRKCG	7.537462935	18	7.691280391	0.053090579	-0.153817456	0.852851356	0.867355631	NA	NA	NA	Phosphoproteomics	Salivary Secretion	X19O2NoCyA - X1O2NoCyA	0.069126656	0.061802798
Gastric Acid Secretion2	18	EZR, ITPR1, ITPR3, PRKCG, ACTB, CAMK2D	7.593782932	18	7.453209092	-0.056939822	0.140573839	0.851416745	0.867355631	NA	NA	NA	Phosphoproteomics	Gastric Acid Secretion	X19O2NoCyA - X1O2NoCyA	0.069857813	0.061802798
Pancreatic Secretion2	18	SLC12A2, SLC9A1, SLC4A2, ITPR1, ITPR3, PRKCG	7.537462935	18	7.691280391	0.053090579	-0.153817456	0.852851356	0.867355631	NA	NA	NA	Phosphoproteomics	Pancreatic Secretion	X19O2NoCyA - X1O2NoCyA	0.069126656	0.061802798
Carbohydrate Digestion And Absorption2	3	AKT1	9.435819877	3	9.093541912	-1.9785709	0.342277965	0.064677345	0.125574845	NA	NA	NA	Phosphoproteomics	Carbohydrate Digestion And Absorption	X19O2NoCyA - X1O2NoCyA	1.189247817	0.90109735
Protein Digestion And Absorption2	6	SLC1A5, SLC3A2	8.561841875	6	8.423304269	-0.278438594	0.138537606	0.813073263	0.847069357	NA	NA	NA	Phosphoproteomics	Protein Digestion And Absorption	X19O2NoCyA - X1O2NoCyA	0.08987032	0.072081029
Bile Secretion2	15	SLC9A1, SLC4A2, ABCC4, SLC2A1, HMGCR	6.747895558	15	8.137874614	0.696436889	-1.389979057	0.208004451	0.306371089	NA	NA	NA	Phosphoproteomics	Bile Secretion	X19O2NoCyA - X1O2NoCyA	0.681927371	0.51375222
Vitamin Digestion And Absorption2	3	LMBRD1	6.112192044	3	4.447719317	-14.67258494	1.664472728	0.003713554	0.020950052	NA	NA	NA	Phosphoproteomics	Vitamin Digestion And Absorption	X19O2NoCyA - X1O2NoCyA	2.430210211	1.678814893
Mineral Absorption2	6	COPA, ATP2B1	3.967283786	6	6.742778946	3.870675824	-2.77549516	0.180496675	0.272568211	NA	NA	NA	Phosphoproteomics	Mineral Absorption	X19O2NoCyA - X1O2NoCyA	0.743530794	0.564524796
Cholesterol Metabolism2	12	VAPA, VAPB, VDAC1, VDAC2	8.743003035	12	9.7166761	0.631898043	-0.973673065	0.173819033	0.266074389	NA	NA	NA	Phosphoproteomics	Cholesterol Metabolism	X19O2NoCyA - X1O2NoCyA	0.759902671	0.574996927
Alzheimer Disease2	144	CDK5, BAD, MME, GAPDH, GSK3B, MAP3K5, MTOR, ATG13, RB1CC1, PIK3R4, PIK3C3, NRBF2, APC, XBP1, PSEN1, ITPR1, ITPR3, RTN4, ULK1, NFKB1, IRS1, IKBKB, IKBKG, ARAF, BRAF, RAF1, MAP2K2, VDAC1, VDAC2, PSMA2, PSMA5, PSMA3, PSMD2, PSMD1, PSMD11, PPP3CB, PPP3CC, ATG2A, ATG2B, WIPI2, KLC1, KLC2, KLC4, TUBA4A, TUBA1C, DVL2, DVL3, AKT1	5.868113802	144	8.290925269	1.34360523	-2.422811467	4.32E-09	1.29E-06	NA	NA	NA	Phosphoproteomics	Alzheimer Disease	X19O2NoCyA - X1O2NoCyA	8.364929257	5.889258069
Parkinson Disease2	66	XBP1, TP53, DAXX, MAP3K5, VDAC1, VDAC2, PSMA2, PSMA5, PSMA3, PSMD2, PSMD1, PSMD11, ITPR1, ITPR3, UBA1, RPS27A, CAMK2D, KLC1, KLC2, KLC4, TUBA4A, TUBA1C	7.58225414	66	8.761302578	0.517372693	-1.179048438	0.039423121	0.089299341	NA	NA	NA	Phosphoproteomics	Parkinson Disease	X19O2NoCyA - X1O2NoCyA	1.404249001	1.049151744
Amyotrophic Lateral Sclerosis2	144	BAD, DAXX, MAP3K5, ALS2, TP53, XBP1, MTOR, ATG13, RB1CC1, PIK3R4, NRBF2, PIK3C3, SMCR8, SQSTM1, TANK, TARDBP, VDAC1, HDAC6, VAPB, VCP, ITPR3, MATR3, SETX, NCBP1, ALYREF, ULK1, PSMA2, PSMA5, PSMA3, PSMD2, PSMD1, PSMD11, RAB8A, DCTN1, HNRNPA2B1, SRSF3, PPP3CB, PPP3CC, KLC1, KLC2, KLC4, ATG2A, ATG2B, WIPI2, HNRNPA3, HNRNPA1, ATXN2L, ATXN2	6.419778291	144	8.139959064	0.953669	-1.720180773	9.83E-06	0.000489637	NA	NA	NA	Phosphoproteomics	Amyotrophic Lateral Sclerosis	X19O2NoCyA - X1O2NoCyA	5.007645847	3.310125909
Huntington Disease2	108	REST, RCOR1, SIN3A, EP300, ITPR1, TAF4, TFAM, NRF1, TP53, SP1, MAP3K5, MTOR, ATG13, RB1CC1, PIK3R4, NRBF2, PIK3C3, HTT, CLTA, CREB1, ULK1, PSMA2, PSMA5, PSMA3, PSMD2, PSMD1, PSMD11, HDAC1, HDAC2, TAF4B, ATG2A, ATG2B, WIPI2, KLC1, KLC2, KLC4	6.327207457	108	8.219375295	0.909966178	-1.892167838	5.72E-05	0.00142488	NA	NA	NA	Phosphoproteomics	Huntington Disease	X19O2NoCyA - X1O2NoCyA	4.242711599	2.846221657
Spinocerebellar Ataxia2	99	MAP3K5, MTOR, ATG13, RB1CC1, PIK3R4, NRBF2, PIK3C3, ATXN10, CIC, ITPR1, NOP56, SP1, NFYA, XBP1, KAT5, GTF2B, PRKCG, ITPR3, ULK1, PSMA2, PSMA5, PSMA3, PSMD2, PSMD1, PSMD11, ATXN2L, ATXN2, ATG2A, ATG2B, WIPI2, PUM2, PUM1, AKT1	5.533619765	99	7.861380419	1.332772918	-2.327760655	1.19E-06	0.00011907	NA	NA	NA	Phosphoproteomics	Spinocerebellar Ataxia	X19O2NoCyA - X1O2NoCyA	5.922746643	3.924196709
Prion Disease2	63	FYN, BAD, GSK3B, PRKCD, NCF2, ITPR1, ITPR3, PSMA2, PSMA5, PSMA3, PSMD2, PSMD1, PSMD11, CSNK2B, CREB1, ATF2, KLC1, KLC2, KLC4, PPP3CB, PPP3CC	6.345530018	63	8.456286025	0.920783199	-2.110756008	0.001145538	0.010149846	NA	NA	NA	Phosphoproteomics	Prion Disease	X19O2NoCyA - X1O2NoCyA	2.940990488	1.993540529
Pathways Of Neurodegeneration - Multiple Diseases2	171	BAD, GSK3B, ALS2, MTOR, ATG13, RB1CC1, PIK3R4, NRBF2, PIK3C3, SMCR8, SQSTM1, TANK, VDAC1, TARDBP, MAP3K5, XBP1, VAPB, DAXX, CDK5, APC, PSEN1, VCP, HTT, ITPR1, ITPR3, CSNK2B, ULK1, VDAC2, PRKCG, NFKB1, ARAF, BRAF, RAF1, MAP2K2, PSMA2, PSMA5, PSMA3, PSMD2, PSMD1, PSMD11, KLC1, KLC2, KLC4, TUBA4A, TUBA1C, PPP3CB, PPP3CC, ATG2A, ATG2B, WIPI2, ATXN2L, ATXN2, DVL2, DVL3, CAMK2D, RPS27A, UBA1	6.373038283	171	8.328146554	1.075034469	-1.955108271	7.80E-08	1.17E-05	NA	NA	NA	Phosphoproteomics	Pathways Of Neurodegeneration - Multiple Diseases	X19O2NoCyA - X1O2NoCyA	7.107873528	4.933232335
Cocaine Addiction2	12	CDK5, NFKB1, CREB1, ATF2	6.166863852	12	9.576100952	4.048707293	-3.4092371	0.015571299	0.047998129	NA	NA	NA	Phosphoproteomics	Cocaine Addiction	X19O2NoCyA - X1O2NoCyA	1.807675147	1.318775693
Amphetamine Addiction2	30	SIRT1, CAMK4, CREB1, ATF2, PRKCG, CAMK2D, PPP3CB, PPP3CC, HDAC1, HDAC2	7.524931436	30	8.164610451	0.340161552	-0.639679015	0.365923373	0.463606307	NA	NA	NA	Phosphoproteomics	Amphetamine Addiction	X19O2NoCyA - X1O2NoCyA	0.43660985	0.333850664
Morphine Addiction2	9	PRKCG, GRK2, GRK5	5.491006772	9	8.61885755	2.189014632	-3.127850778	0.070508579	0.13428067	NA	NA	NA	Phosphoproteomics	Morphine Addiction	X19O2NoCyA - X1O2NoCyA	1.151758036	0.8719865
Alcoholism2	54	CAMK4, HAT1, CREB1, ATF2, HDAC6, HDAC7, HDAC9, CAMKK2, ARAF, BRAF, RAF1, HDAC5, HDAC1, HDAC2, HDAC4, SLC29A1, MACROH2A1, SOS1	8.168803188	54	8.493707535	0.180646992	-0.324904347	0.456630389	0.557275454	NA	NA	NA	Phosphoproteomics	Alcoholism	X19O2NoCyA - X1O2NoCyA	0.34043519	0.253930086
Bacterial Invasion Of Epithelial Cells2	42	CTTN, PXN, PTK2, CRK, CD2AP, CBL, GAB1, ACTR2, ELMO1, HCLS1, ARPC1B, ARPC5L, ACTB, CRKL	7.554505548	42	8.576634463	0.765040666	-1.022128915	0.020730228	0.057928393	NA	NA	NA	Phosphoproteomics	Bacterial Invasion Of Epithelial Cells	X19O2NoCyA - X1O2NoCyA	1.683395928	1.237108518
Vibrio Cholerae Infection2	15	TJP2, SLC12A2, PLCG2, ATP6V0A2, ACTB	8.336111926	15	8.820944542	0.21436218	-0.484832616	0.520571448	0.603297918	NA	NA	NA	Phosphoproteomics	Vibrio Cholerae Infection	X19O2NoCyA - X1O2NoCyA	0.283519656	0.219468173
Epithelial Cell Signaling In Helicobacter Pylori Infection2	30	IKBKG, IKBKB, ADAM17, GIT1, PTPN11, NFKB1, PLCG2, CXCR1, LYN, ATP6V0A2	7.635142376	30	7.976946227	0.241452038	-0.341803851	0.555405376	0.632303762	NA	NA	NA	Phosphoproteomics	Epithelial Cell Signaling In Helicobacter Pylori Infection	X19O2NoCyA - X1O2NoCyA	0.255389921	0.199074234
Pathogenic Escherichia Coli Infection2	105	CTTN, ARHGEF2, NCL, BAIAP2, SLC9A3R1, IKBKB, RIPK1, GAPDH, MAP3K7, NFKB1, ARHGEF1, ABI1, IKBKG, EZR, RPS3, ROCK1, FYN, ABL1, NCK1, ACTR2, IRAK4, PTPN11, PAK2, TUBA4A, TUBA1C, ARPC1B, ARPC5L, ACTB, WIPF2, WIPF1, TAB2, MYH9, MYH10, MYO1E, MYO5A	6.964131334	105	8.507299083	1.012940974	-1.543167749	0.000135057	0.002523874	NA	NA	NA	Phosphoproteomics	Pathogenic Escherichia Coli Infection	X19O2NoCyA - X1O2NoCyA	3.869483496	2.597932291
Shigellosis2	180	RIPK1, MAP3K7, NFKB1, IKBKG, RIPK2, ARHGEF2, TNIP1, CBX3, RNF31, SHARPIN, IRF3, PIK3R4, PIK3C3, ATG16L1, CALCOCO2, SQSTM1, FNBP1, CRK, CTTN, PTK2, PXN, CAST, TP53, ATM, VDAC1, IKBKB, PRKCD, PRKCE, PRKCQ, MTOR, AKT1S1, ELMO1, ACTR2, ROCK1, ITPR1, ITPR3, PLCG2, FOXO1, GSK3A, GSK3B, TAB2, UBE2V1, FBXW11, RPTOR, RPS27A, SEPTIN9, SEPTIN6, SEPTIN2, SEPTIN7, WIPI2, CRKL, HCLS1, ARPC1B, ARPC5L, ACTB, ACT…	7.376288488	180	8.406328207	0.605307258	-1.03003972	0.000152635	0.002684581	NA	NA	NA	Phosphoproteomics	Shigellosis	X19O2NoCyA - X1O2NoCyA	3.8163458	2.571123533
Salmonella Infection2	165	IKBKB, MAP3K7, IKBKG, NFKB1, GSDMD, RIPK2, FBXO22, RAF1, PKN1, MYC, ABI1, FHOD1, EXOC7, EXOC4, RIPK1, RIPK3, GAPDH, PTPRC, FLNA, PLEKHM1, PIK3C3, STX10, M6PR, RPS3, CSE1L, IRAK4, MAP2K2, ACTR2, ELMO1, RAB7A, DCTN1, RAB5B, TAB2, HSP90AA1, HSP90AB1, KPNA3, KPNA4, AKT1, ACTB, ARPC1B, ARPC5L, PIK3C2A, BIRC2, BIRC3, FLNB, PFN1, MYL12B, DYNC1H1, DYNC1LI2, DYNC1LI1, KLC1, KLC2, KLC4, TUBA4A, TUBA1C	6.832084889	165	8.390273419	0.956008347	-1.558188531	3.39E-06	0.000253762	NA	NA	NA	Phosphoproteomics	Salmonella Infection	X19O2NoCyA - X1O2NoCyA	5.469183784	3.595572587
Pertussis2	15	IRF3, IRF8, IRAK4, NFKB1, CFL1	6.683649583	15	8.275146087	0.812395705	-1.591496504	0.149287118	0.241284965	NA	NA	NA	Phosphoproteomics	Pertussis	X19O2NoCyA - X1O2NoCyA	0.825977667	0.617469739
Legionellosis2	30	BCL2L13, VCP, EEF1G, HSF1, SEC22B, HSPD1, HBS1L, NFKB1, EEF1A1, HSPA8	6.291853966	30	7.933331474	1.155786628	-1.641477508	0.018320201	0.053408611	NA	NA	NA	Phosphoproteomics	Legionellosis	X19O2NoCyA - X1O2NoCyA	1.737069776	1.272388717
Yersinia Infection2	114	CRK, PXN, GIT2, ARHGEF7, WAS, BAIAP2, LIMK1, LCK, IKBKB, MAP3K7, IKBKG, IRAK4, GSK3B, IRF3, TAB2, ACTR2, PTK2, PTK2B, ROCK1, PKN1, PKN2, ARHGEF1, ITGA4, NFATC1, NFATC2, NFATC3, NFKB1, MAP2K2, ELMO1, ARPC1B, ARPC5L, CRKL, ACTB, WIPF2, WIPF1, RPS6KA1, RPS6KA3, AKT1	7.174486631	114	8.366083288	0.769433207	-1.191596656	0.000680189	0.007263442	NA	NA	NA	Phosphoproteomics	Yersinia Infection	X19O2NoCyA - X1O2NoCyA	3.167370675	2.138857518
Leishmaniasis2	27	ELK1, MARCKSL1, MAP3K7, NCF2, ITGA4, NFKB1, IRAK4, EEF1A1, TAB2	6.41323345	27	8.539661184	0.94469221	-2.126427733	0.013162674	0.043729328	NA	NA	NA	Phosphoproteomics	Leishmaniasis	X19O2NoCyA - X1O2NoCyA	1.880655872	1.359227193
Chagas Disease2	15	IRAK4, NFKB1, IKBKG, IKBKB, AKT1	7.610057837	15	8.377568247	0.445818634	-0.76751041	0.498575564	0.58690588	NA	NA	NA	Phosphoproteomics	Chagas Disease	X19O2NoCyA - X1O2NoCyA	0.302269011	0.231431539
African Trypanosomiasis2	6	THOP1, PRKCG	7.915809833	6	8.439614865	0.396099836	-0.523805032	0.534417897	0.61695348	NA	NA	NA	Phosphoproteomics	African Trypanosomiasis	X19O2NoCyA - X1O2NoCyA	0.272119006	0.209747582
Toxoplasmosis2	42	MAP3K7, STAT3, PDPK1, BAD, IRAK4, IKBKB, IKBKG, NFKB1, XIAP, TAB2, BIRC2, BIRC3, AKT1, HSPA8	6.977901031	42	8.467336237	0.910143383	-1.489435206	0.023626837	0.063662834	NA	NA	NA	Phosphoproteomics	Toxoplasmosis	X19O2NoCyA - X1O2NoCyA	1.626594411	1.196114033
Amoebiasis2	12	HSPB1, PTK2, NFKB1, PRKCG	8.2464823	12	8.67434027	0.293532285	-0.42785797	0.501911995	0.588516417	NA	NA	NA	Phosphoproteomics	Amoebiasis	X19O2NoCyA - X1O2NoCyA	0.299372425	0.230241418
Tuberculosis2	72	RAF1, PIK3C3, RAB7A, EP300, CREB1, IRAK4, BAD, CD74, LSP1, RIPK2, SYK, HSPD1, HSPA9, RAB5B, RFX5, NFYA, CEBPB, NFKB1, ATP6V0A2, CAMK2D, SPHK2, PPP3CB, PPP3CC, AKT1	6.971796584	72	7.973522882	0.476971563	-1.001726298	0.045634369	0.095417317	NA	NA	NA	Phosphoproteomics	Tuberculosis	X19O2NoCyA - X1O2NoCyA	1.340707951	1.0203728
Hepatitis C2	66	MAVS, RIPK1, IFNAR1, PIAS1, EIF3E, GSK3B, TP53, BAD, STAT3, RB1, MYC, IRF3, NFKB1, IKBKB, IKBKG, EIF2AK1, BRAF, RAF1, ARAF, MAP2K2, SOS1, AKT1	7.819739542	66	8.856456082	0.627542526	-1.036716541	0.024150606	0.064473494	NA	NA	NA	Phosphoproteomics	Hepatitis C	X19O2NoCyA - X1O2NoCyA	1.61707196	1.190618794
Hepatitis B2	102	MYC, ELK1, STAT3, ATF2, PTK2B, MAP3K1, BAD, NFKB1, EP300, MAVS, IFIH1, IFNAR1, TP53, MAP3K7, IRAK4, RB1, DDX3X, TAB2, PRKCG, ARAF, BRAF, RAF1, MAP2K2, CREB1, NFATC1, NFATC2, NFATC3, NFATC4, IKBKB, IKBKG, IRF3, STAT5A, AKT1, SOS1	7.623951338	102	8.35985393	0.366453946	-0.735902592	0.047550888	0.097523427	NA	NA	NA	Phosphoproteomics	Hepatitis B	X19O2NoCyA - X1O2NoCyA	1.322841369	1.010891044
Measles2	60	IFIH1, MAVS, IRF3, EIF3H, TP53, GSK3B, ADAR, MAP3K7, BAD, TAB2, IRAK4, NFKB1, IFNAR1, STAT3, STAT5A, EIF2AK1, IKBKB, IKBKG, CSNK2B, AKT1	7.992043926	60	8.880509119	0.560380797	-0.888465194	0.045387692	0.095417317	NA	NA	NA	Phosphoproteomics	Measles	X19O2NoCyA - X1O2NoCyA	1.343061904	1.0203728
Human Cytomegalovirus Infection2	123	EIF4EBP1, MTOR, TSC2, TSC1, RAF1, STAT3, GSK3B, MYC, CXCR4, PTK2, CRK, PXN, PTK2B, TP53, RB1, ELK1, SP1, RIPK1, IRF3, IKBKG, IKBKB, NFKB1, MAP2K2, NFATC1, NFATC2, NFATC3, NFATC4, ITPR1, ITPR3, ROCK1, PRKCG, CREB1, ATF2, ARHGEF1, RPS6KB1, AKT1, SOS1, PPP3CB, PPP3CC, CRKL, AKAP13	7.173486221	123	8.209962614	0.538437498	-1.036476393	0.003239274	0.019370858	NA	NA	NA	Phosphoproteomics	Human Cytomegalovirus Infection	X19O2NoCyA - X1O2NoCyA	2.489552319	1.712851135
Influenza A2	66	IFIH1, MAVS, TRIM25, EP300, IRF3, IRAK4, ADAR, PML, VDAC1, XPO1, RAF1, CPSF4, PABPN1, HNRNPUL1, NUP98, CALCOCO2, IKBKB, IKBKG, NFKB1, IFNAR1, MAP2K2, AKT1	7.762049427	66	8.69024306	0.508403961	-0.928193633	0.048977363	0.099620622	NA	NA	NA	Phosphoproteomics	Influenza A	X19O2NoCyA - X1O2NoCyA	1.310004604	1.00165075
Human Papillomavirus Infection2	138	EIF4EBP1, MTOR, TSC2, TSC1, GSK3B, BAD, TP53, RAF1, PTK2, SCRIB, PXN, EP300, IRF3, PSEN1, IFNAR1, FOXO1, SLC9A3R1, APC, UBR4, CHD4, ATM, ATR, PKM, IKBKG, IKBKB, NFKB1, MAP2K2, ITGA4, ITGB7, PRKCI, DLG1, RB1, RBL1, RBL2, CREB1, RPS6KB1, AKT1, SOS1, PARD6A, ATP6V0A2, PPP2R5C, PPP2R5D, DVL2, DVL3, HDAC1, HDAC2	7.926725826	138	8.762751737	0.469117132	-0.83602591	0.009714076	0.037237292	NA	NA	NA	Phosphoproteomics	Human Papillomavirus Infection	X19O2NoCyA - X1O2NoCyA	2.012598499	1.429021914
Human T-Cell Leukemia Virus 1 Infection2	159	SLC2A1, CANX, MYC, TRRAP, XPO1, RAN, RANBP3, CDC20, CCNB2, BUB1B, BUB3, RANBP1, VAC14, IKBKB, IKBKG, MAP3K1, XIAP, RB1, SRF, EP300, TCF3, LCK, TP53, DLG1, KAT5, MAD1L1, ZFP36, ESPL1, NFATC1, NFATC2, NFATC3, NFATC4, STAT5A, CREB1, ATF2, NFKB1, RELB, ELK1, ETS1, CHEK1, ATM, ATR, MAP2K2, PPP3CB, PPP3CC, CDC26, ANAPC2, ANAPC4, ANAPC1, CDC23, CDC27, PTTG1, AKT1	7.19739623	159	8.072091419	0.489992485	-0.874695188	0.005802479	0.028441661	NA	NA	NA	Phosphoproteomics	Human T-Cell Leukemia Virus 1 Infection	X19O2NoCyA - X1O2NoCyA	2.236386393	1.546045039
Kaposi Sarcoma-Associated Herpesvirus Infection2	87	IRF3, EP300, RB1, TP53, GSK3B, STAT3, PIK3C3, MTOR, SYK, RAF1, PLCG2, LYN, CREB1, MYC, ZFP36, IKBKB, IKBKG, IFNAR1, NFKB1, NFATC1, NFATC2, NFATC3, NFATC4, ITPR1, ITPR3, MAP2K2, AKT1, PPP3CB, PPP3CC	7.30929035	87	8.173831144	0.446270662	-0.864540794	0.035718914	0.084376454	NA	NA	NA	Phosphoproteomics	Kaposi Sarcoma-Associated Herpesvirus Infection	X19O2NoCyA - X1O2NoCyA	1.447101751	1.07377873
Herpes Simplex Virus 1 Infection2	111	PTPN11, MAP3K7, MAVS, IFIH1, PML, SP100, DAXX, TP53, SRPK1, CD74, NFKB1, IRAK4, TSC1, TSC2, MTOR, EIF4EBP1, BAD, SYK, IRF3, ALYREF, EIF2AK1, IFNAR1, SRSF1, SRSF3, SRSF9, IKBKB, IKBKG, TAB2, SRSF8, SRSF2, SRSF5, SRSF6, BIRC2, BIRC3, AKT1, ZNF768, ZNF764	8.431418623	111	8.732885188	0.149963295	-0.301466565	0.324799788	0.427819986	NA	NA	NA	Phosphoproteomics	Herpes Simplex Virus 1 Infection	X19O2NoCyA - X1O2NoCyA	0.488384262	0.368738931
Epstein-Barr Virus Infection2	108	SNW1, NCOR2, MYC, RB1, USP7, TP53, RIPK1, MAP3K7, LYN, SYK, PLCG2, IRF3, SIN3A, SAP30, RUNX3, STAT3, BTK, BLNK, MAVS, BCL2L11, CD19, CIR1, NFKBIE, NFKB1, RELB, PSMD2, PSMD1, PSMD11, IFNAR1, IRAK4, IKBKB, IKBKG, HDAC1, HDAC2, TAB2, AKT1	7.879958083	108	8.623944191	0.430599577	-0.743986108	0.029795835	0.074865166	NA	NA	NA	Phosphoproteomics	Epstein-Barr Virus Infection	X19O2NoCyA - X1O2NoCyA	1.525844436	1.125720209
Human Immunodeficiency Virus 1 Infection2	135	MTOR, RAF1, CXCR4, PTK2, CRK, PXN, PTK2B, RIPK1, IRF3, MAP3K7, IRAK4, CDK1, CHEK1, BAD, SAMHD1, WEE1, DCAF1, TAB2, NFKB1, MAP2K2, IKBKB, IKBKG, NFATC1, NFATC2, NFATC3, NFATC4, PRKCG, ITPR1, ITPR3, ATM, ATR, PLCG2, LIMK1, PAK2, PAK4, RPS6KB1, AKT1, PPP3CB, PPP3CC, CRKL, CFL1, BUB1B, CUL4B, CUL4A, FBXW11	7.983181935	135	8.515241764	0.276971985	-0.532059828	0.0596125	0.117264063	NA	NA	NA	Phosphoproteomics	Human Immunodeficiency Virus 1 Infection	X19O2NoCyA - X1O2NoCyA	1.224662661	0.930835061
Coronavirus Disease - Covid-192	117	ADAM17, STAT3, IFIH1, MAVS, IRF3, ADAR, MAP3K7, SYK, TAB2, IRAK4, NFKB1, IFNAR1, IKBKB, IKBKG, PLCG2, PRKCG, RPS2, RPS3, RPS3A, RPS6, RPS8, RPS13, RPS17, RPS27, RPS27A, RPS28, RPL17, RPL12, RPL13, RPL18, RPL18A, RPL23A, RPL30, RPL27A, RPL32, RPL34, RPLP0, RPLP2, RPL14	7.533081652	117	8.491959115	0.53339045	-0.958877463	0.005262379	0.027128469	NA	NA	NA	Phosphoproteomics	Coronavirus Disease - Covid-19	X19O2NoCyA - X1O2NoCyA	2.278817917	1.566574722
Pathways In Cancer2	207	PTK2, APPL1, CRK, CBL, IGF1R, GSK3B, APC, MTOR, BAD, STAT3, RASSF1, STK4, RALBP1, MYC, TP53, SUFU, EP300, BRCA2, MLH1, MSH6, RUNX1, RB1, SLC2A1, ETS1, FOXO1, CXCR4, ELK1, BCL2L11, GSTP1, ABL1, STAT5A, TPR, TFG, IKBKB, IKBKG, ARAF, BRAF, RAF1, MAP2K2, NFKB1, CCDC6, PLCG2, PRKCG, ARNT, ZBTB16, PML, XIAP, TRAF4, NCOA3, SP1, EML4, IL4R, CSF2RB, IFNAR1, DVL2, DVL3, BCR, CRKL, HSP90AA1, HSP90AB1, SOS1,…	6.97171391	207	8.079151548	0.609860869	-1.107437638	0.000125588	0.002503382	NA	NA	NA	Phosphoproteomics	Pathways In Cancer	X19O2NoCyA - X1O2NoCyA	3.901052809	2.60147288
Transcriptional Misregulation In Cancer2	117	FLI1, FOXO1, ASPSCR1, TFE3, MYC, ID2, ATM, CEBPB, PRCC, DDX5, ZEB1, RUNX1, PML, ZBTB16, PER2, REL, TCF3, NCOR1, SIN3A, RUNX2, MEF2C, JMJD1C, BMP2K, IGF1R, CDK14, ITGB7, PAX5, SP1, TP53, PTK2, MEN1, DOT1L, BCL6, TAF15, LDB1, LYL1, KMT2A, NSD2, NFKB1	7.392501358	117	8.271798327	0.580097696	-0.879296969	0.008265542	0.033947791	NA	NA	NA	Phosphoproteomics	Transcriptional Misregulation In Cancer	X19O2NoCyA - X1O2NoCyA	2.082728659	1.469188482
Viral Carcinogenesis2	117	TP53, DLG1, SCRIB, PXN, IRF3, RB1, RBL1, RBL2, CHD4, IKBKG, BAD, VAC14, RANBP1, SRF, LYN, SYK, USP7, UBR4, SNW1, SND1, EP300, CDC20, CHEK1, HNRNPK, DDX3X, CDK1, SP100, MAD1L1, GTF2B, PKM, CREB1, ATF2, STAT3, STAT5A, REL, NFKB1, HDAC6, HDAC7, HDAC9	8.097077037	117	8.50515697	0.208696621	-0.408079932	0.203145622	0.302191747	NA	NA	NA	Phosphoproteomics	Viral Carcinogenesis	X19O2NoCyA - X1O2NoCyA	0.692192532	0.519717401
Chemical Carcinogenesis - Dna Adducts2	3	GSTP1	5.921024855	3	6.254362852	1.839921257	-0.333337997	0.215742382	0.310129674	NA	NA	NA	Phosphoproteomics	Chemical Carcinogenesis - Dna Adducts	X19O2NoCyA - X1O2NoCyA	0.66606453	0.508456677
Proteoglycans In Cancer2	135	TIAM1, FLNA, SLC9A1, GAB1, IQGAP1, ELK1, DDX5, STAT3, CTTN, ARHGEF1, TP53, PXN, PTK2, PDCD4, MYC, CBL, TFAP4, IGF1R, PDPK1, MTOR, EIF4B, PTPN11, RPS6, EZR, ROCK1, PPP1R12A, PPP1R12B, PPP1R12C, ITPR1, ITPR3, RRAS2, BRAF, RAF1, ARAF, MAP2K2, PLCG2, PRKCG, ANK2, AKT1, CAMK2D, FLNB, ACTB, HCLS1, RPS6KB1, SOS1	7.312423044	135	8.170476482	0.441549056	-0.858053438	0.008401794	0.033947791	NA	NA	NA	Phosphoproteomics	Proteoglycans In Cancer	X19O2NoCyA - X1O2NoCyA	2.07562795	1.469188482
Micrornas In Cancer2	135	CRK, ZEB1, PDCD4, EP300, RASSF1, STMN1, PAK4, FOXP1, MTOR, ABL1, STAT3, MYC, DNMT1, APC, IRS1, HNRNPK, SIRT1, ROCK1, BCL2L11, PRKCE, EZH2, CDCA5, KIF23, ATM, DICER1, IGF2BP1, BRCA1, NFKB1, IKBKB, TP53, RAF1, SHC1, EZR, RPTOR, CDC25A, CDC25B, PRKCG, PLCG2, MAP2K2, CRKL, HDAC5, HDAC4, HDAC1, HDAC2, SOS1	7.182683861	135	8.27777945	0.591001481	-1.095095588	0.001188109	0.010149846	NA	NA	NA	Phosphoproteomics	Micrornas In Cancer	X19O2NoCyA - X1O2NoCyA	2.925143673	1.993540529
Chemical Carcinogenesis - Receptor Activation2	72	RAF1, EIF4EBP1, MTOR, RB1, STAT3, MYC, XIAP, ARNT, PTGES3, BCL6, CDC6, CDC25A, BAD, MAP2K2, CREB1, ATF2, PRKCG, NFKB1, STAT5A, SOS1, AKT1, RPS6KB1, RPS6KA1, RPS6KA3	6.790311524	72	8.106889466	0.657717443	-1.316577942	0.010483912	0.038227925	NA	NA	NA	Phosphoproteomics	Chemical Carcinogenesis - Receptor Activation	X19O2NoCyA - X1O2NoCyA	1.979476613	1.417619277
Chemical Carcinogenesis - Reactive Oxygen Species2	63	PDPK1, NCF2, PRKCD, PTK2, MAP3K5, BAD, ARNT, MAP2K2, BRAF, RAF1, ARAF, NFKB1, ABL1, ABL2, PTPN11, IKBKB, IKBKG, SOS1, AKT1, PRKD3, PRKD2	7.367749157	63	8.200287068	0.463850899	-0.832537911	0.07711756	0.143218325	NA	NA	NA	Phosphoproteomics	Chemical Carcinogenesis - Reactive Oxygen Species	X19O2NoCyA - X1O2NoCyA	1.112846721	0.844001409
Colorectal Cancer2	51	APPL1, APC, MLH1, MYC, TP53, GSK3B, BAD, MSH6, BCL2L11, MTOR, BRAF, RAF1, ARAF, MAP2K2, AKT1, RPS6KB1, SOS1	6.320487378	51	8.109064467	0.848670074	-1.78857709	0.008566766	0.03401896	NA	NA	NA	Phosphoproteomics	Colorectal Cancer	X19O2NoCyA - X1O2NoCyA	2.067183098	1.468278973
Renal Cell Carcinoma2	66	PTPN11, SLC2A1, EP300, CRK, RAPGEF1, GAB1, ETS1, BAD, PRCC, TFE3, ARNT, PAK2, PAK4, MAP2K2, BRAF, RAF1, ARAF, EGLN1, CRKL, SOS1, BUB1B, AKT1	7.665232592	66	7.9547482	0.167064073	-0.289515609	0.47607559	0.571673098	NA	NA	NA	Phosphoproteomics	Renal Cell Carcinoma	X19O2NoCyA - X1O2NoCyA	0.322324086	0.242852245
Pancreatic Cancer2	48	ARHGEF6, BAD, RALBP1, STAT3, RB1, BRCA2, MTOR, TP53, IKBKB, IKBKG, NFKB1, BRAF, RAF1, ARAF, AKT1, RPS6KB1	9.004012573	48	8.991300568	-0.007675334	0.012712004	0.967396562	0.97064286	NA	NA	NA	Phosphoproteomics	Pancreatic Cancer	X19O2NoCyA - X1O2NoCyA	0.01439546	0.012940536
Endometrial Cancer2	42	APC, GSK3B, BAD, PDPK1, MLH1, ELK1, MYC, TP53, MAP2K2, BRAF, RAF1, ARAF, SOS1, AKT1	5.918429424	42	8.004657122	0.914109642	-2.086227697	0.010238362	0.038227925	NA	NA	NA	Phosphoproteomics	Endometrial Cancer	X19O2NoCyA - X1O2NoCyA	1.989769504	1.417619277
Glioma2	45	IGF1R, MTOR, TP53, RB1, CAMK4, PRKCG, SHC1, BRAF, RAF1, ARAF, MAP2K2, PLCG2, CAMK2D, SOS1, AKT1	6.462678059	45	7.696044819	0.712986032	-1.23336676	0.044591315	0.094558889	NA	NA	NA	Phosphoproteomics	Glioma	X19O2NoCyA - X1O2NoCyA	1.350749717	1.024297641
Prostate Cancer2	69	EP300, FOXO1, TP53, BAD, RB1, PDPK1, GSK3B, MTOR, ZEB1, GSTP1, NFKB1, IGF1R, IKBKB, IKBKG, CREB1, MAP2K2, BRAF, RAF1, ARAF, SOS1, HSP90AA1, HSP90AB1, AKT1	7.591688369	69	8.335883957	0.399001297	-0.744195588	0.149290029	0.241284965	NA	NA	NA	Phosphoproteomics	Prostate Cancer	X19O2NoCyA - X1O2NoCyA	0.825969199	0.617469739
Thyroid Cancer2	21	BRAF, MYC, TP53, MAP2K2, CCDC6, TPR, TFG	7.849154977	21	8.929322225	0.812310114	-1.080167248	0.196289026	0.293452093	NA	NA	NA	Phosphoproteomics	Thyroid Cancer	X19O2NoCyA - X1O2NoCyA	0.707103981	0.532462788
Basal Cell Carcinoma2	18	APC, SUFU, GSK3B, TP53, DVL2, DVL3	5.987491274	18	8.484235481	1.745584745	-2.496744207	0.035175224	0.084139136	NA	NA	NA	Phosphoproteomics	Basal Cell Carcinoma	X19O2NoCyA - X1O2NoCyA	1.45376313	1.075001954
Melanoma2	27	BRAF, BAD, TP53, RB1, IGF1R, MAP2K2, RAF1, ARAF, AKT1	7.285675545	27	8.609361843	0.665502573	-1.323686298	0.143710993	0.237072901	NA	NA	NA	Phosphoproteomics	Melanoma	X19O2NoCyA - X1O2NoCyA	0.842510011	0.625118086
Bladder Cancer2	24	MYC, RASSF1, TP53, RB1, MAP2K2, BRAF, RAF1, ARAF	7.871102974	24	8.685941022	0.409739651	-0.814838048	0.304698293	0.403118538	NA	NA	NA	Phosphoproteomics	Bladder Cancer	X19O2NoCyA - X1O2NoCyA	0.516129979	0.39456723
Chronic Myeloid Leukemia2	72	PTPN11, TP53, MYC, BAD, CRK, CBL, RB1, RUNX1, ABL1, STAT5A, NFKB1, IKBKB, IKBKG, SHC1, MAP2K2, BRAF, RAF1, ARAF, BCR, HDAC1, HDAC2, SOS1, CRKL, AKT1	7.71363984	72	8.579995807	0.455516749	-0.866355967	0.059557357	0.117264063	NA	NA	NA	Phosphoproteomics	Chronic Myeloid Leukemia	X19O2NoCyA - X1O2NoCyA	1.225064584	0.930835061
Acute Myeloid Leukemia2	60	MYC, RUNX1, BAD, MTOR, EIF4EBP1, PER2, ZBTB16, NFKB1, STAT3, STAT5A, PML, IKBKB, IKBKG, MAP2K2, BRAF, RAF1, ARAF, RPS6KB1, SOS1, AKT1	7.383924099	60	8.379222674	0.567349746	-0.995298575	0.047314168	0.097523427	NA	NA	NA	Phosphoproteomics	Acute Myeloid Leukemia	X19O2NoCyA - X1O2NoCyA	1.32500879	1.010891044
Small Cell Lung Cancer2	36	MYC, PTK2, RB1, TP53, XIAP, IKBKB, IKBKG, TRAF4, NFKB1, AKT1, BIRC2, BIRC3	6.926333406	36	8.835672875	1.166052818	-1.90933947	0.014202623	0.046158523	NA	NA	NA	Phosphoproteomics	Small Cell Lung Cancer	X19O2NoCyA - X1O2NoCyA	1.847631456	1.335748095
Non-Small Cell Lung Cancer2	51	BAD, PDPK1, STK4, RB1, RASSF1, TP53, PRKCG, PLCG2, MAP2K2, BRAF, RAF1, ARAF, EML4, STAT3, STAT5A, AKT1, SOS1	7.464461773	51	8.234572938	0.388465457	-0.770111165	0.149026184	0.241284965	NA	NA	NA	Phosphoproteomics	Non-Small Cell Lung Cancer	X19O2NoCyA - X1O2NoCyA	0.826737418	0.617469739
Breast Cancer2	63	MTOR, IGF1R, MYC, APC, GSK3B, RB1, BRCA1, BRCA2, TP53, NCOA3, ARAF, BRAF, RAF1, MAP2K2, SHC1, SP1, SOS1, RPS6KB1, AKT1, DVL2, DVL3	6.264133565	63	8.202522378	1.148533709	-1.938388813	0.00093866	0.009053523	NA	NA	NA	Phosphoproteomics	Breast Cancer	X19O2NoCyA - X1O2NoCyA	3.027491869	2.043182375
Hepatocellular Carcinoma2	105	MTOR, IGF1R, MYC, APC, GSK3B, RB1, TP53, ELK1, ARID2, BAD, GAB1, PBRM1, BRD7, ARAF, BRAF, RAF1, MAP2K2, SHC1, PLCG2, PRKCG, SOS1, RPS6KB1, AKT1, DVL2, DVL3, ARID1B, ARID1A, SMARCC1, SMARCC2, SMARCA2, SMARCA4, GSTP1, ACTB, PHF10, SMARCD2	7.231802747	105	8.32186743	0.527023138	-1.090064683	0.00836285	0.033947791	NA	NA	NA	Phosphoproteomics	Hepatocellular Carcinoma	X19O2NoCyA - X1O2NoCyA	2.077645675	1.469188482
Gastric Cancer2	54	MTOR, MYC, APC, GSK3B, TP53, GAB1, RB1, MLH1, ARAF, BRAF, RAF1, MAP2K2, SHC1, SOS1, RPS6KB1, AKT1, DVL2, DVL3	6.266878353	54	8.067322822	0.986181645	-1.800444469	0.004023404	0.022277736	NA	NA	NA	Phosphoproteomics	Gastric Cancer	X19O2NoCyA - X1O2NoCyA	2.395406384	1.652128955
Central Carbon Metabolism In Cancer2	48	MYC, SIRT6, RAF1, MTOR, SLC2A1, SLC1A5, TP53, PKM, MAP2K2, PDHA1, LDHA, LDHB, AKT1, PGAM1, PFKL, PFKP	7.855903129	48	9.189174929	1.07983971	-1.333271801	0.008231999	0.033947791	NA	NA	NA	Phosphoproteomics	Central Carbon Metabolism In Cancer	X19O2NoCyA - X1O2NoCyA	2.084494701	1.469188482
Choline Metabolism In Cancer2	48	RAF1, PDPK1, GPCPD1, MTOR, EIF4EBP1, WAS, SP1, MAP2K2, SLC44A1, TSC1, TSC2, PRKCG, SOS1, AKT1, PCYT1A, RPS6KB1	7.242372209	48	8.259693158	0.631470749	-1.017320949	0.083954077	0.152134964	NA	NA	NA	Phosphoproteomics	Choline Metabolism In Cancer	X19O2NoCyA - X1O2NoCyA	1.075958207	0.817770963
Pd-L1 Expression And Pd-1 Checkpoint Pathway In Cancer2	60	LCK, RAF1, PRKCQ, MTOR, NFKBIE, NFKB1, IKBKB, IKBKG, NFATC2, NFATC1, NFATC3, PTPN11, MAP2K2, STAT3, CSNK2B, EML4, AKT1, PPP3CB, PPP3CC, RPS6KB1	7.998622941	60	8.473057805	0.365197258	-0.474434864	0.24146813	0.338962304	NA	NA	NA	Phosphoproteomics	Pd-L1 Expression And Pd-1 Checkpoint Pathway In Cancer	X19O2NoCyA - X1O2NoCyA	0.617140181	0.469848596
Inflammatory Bowel Disease2	12	IL4R, NFATC1, STAT3, NFKB1	7.874142261	12	7.832304358	-0.024928209	0.041837902	0.943005654	0.952563144	NA	NA	NA	Phosphoproteomics	Inflammatory Bowel Disease	X19O2NoCyA - X1O2NoCyA	0.025485703	0.021106226
Systemic Lupus Erythematosus2	3	SSB	10.09364838	3	7.75100532	-10.46281453	2.342643055	0.001496612	0.01091432	NA	NA	NA	Phosphoproteomics	Systemic Lupus Erythematosus	X19O2NoCyA - X1O2NoCyA	2.824890647	1.962003316
Primary Immunodeficiency2	30	IKBKG, UNG, CD79A, BLNK, BTK, CD19, DCLRE1C, PTPRC, LCK, RFX5	7.87784299	30	8.421567815	0.31317838	-0.543724825	0.380242516	0.478252381	NA	NA	NA	Phosphoproteomics	Primary Immunodeficiency	X19O2NoCyA - X1O2NoCyA	0.419939325	0.32034286
Hypertrophic Cardiomyopathy2	9	EMD, ITGB7, ACTB	7.673956528	9	7.923496758	0.213915391	-0.24954023	0.6171052	0.680865146	NA	NA	NA	Phosphoproteomics	Hypertrophic Cardiomyopathy	X19O2NoCyA - X1O2NoCyA	0.209640794	0.166938897
Arrhythmogenic Right Ventricular Cardiomyopathy2	3	EMD	8.707931422	3	8.384572082	-0.734831982	0.32335934	0.340000882	0.437712004	NA	NA	NA	Phosphoproteomics	Arrhythmogenic Right Ventricular Cardiomyopathy	X19O2NoCyA - X1O2NoCyA	0.468519956	0.358811543
Dilated Cardiomyopathy2	12	EMD, ITGA4, ITGB7, ACTB	8.00571133	12	8.495176142	0.340054974	-0.489464812	0.341047446	0.437712004	NA	NA	NA	Phosphoproteomics	Dilated Cardiomyopathy	X19O2NoCyA - X1O2NoCyA	0.467185198	0.358811543
Diabetic Cardiomyopathy2	54	NCF2, MTOR, GSK3B, TBC1D4, IRS1, SP1, SLC2A1, GAPDH, PARP1, PRKCD, VDAC1, VDAC2, NFKB1, PRKCG, GYS1, AKT1, CAMK2D, PDHA1	6.829355577	54	8.812943236	1.223156067	-1.983587659	0.000811489	0.008087845	NA	NA	NA	Phosphoproteomics	Diabetic Cardiomyopathy	X19O2NoCyA - X1O2NoCyA	3.090717113	2.09216718
Viral Myocarditis2	15	CXADR, FYN, ABL1, ABL2, ACTB	4.818416835	15	8.010280347	2.041668917	-3.191863512	0.011324729	0.04034786	NA	NA	NA	Phosphoproteomics	Viral Myocarditis	X19O2NoCyA - X1O2NoCyA	1.945972173	1.394179498
Lipid And Atherosclerosis2	105	PDPK1, GSK3B, TP53, ARHGEF1, BAD, STAT3, MAP3K7, IRAK4, MAP3K5, NCF2, XBP1, IRF3, TANK, LYN, PTK2, ITPR1, TAB2, NFKB1, IKBKB, IKBKG, NFATC1, NFATC2, NFATC3, HSPA4, AKT1, PPP3CB, PPP3CC, POU2F1, POU2F2, MIB2, HSPA8, HSP90AA1, HSP90AB1, HSPD1, CAMK2D	8.044388528	105	8.407909541	0.197151219	-0.363521012	0.285566603	0.381180421	NA	NA	NA	Phosphoproteomics	Lipid And Atherosclerosis	X19O2NoCyA - X1O2NoCyA	0.544292585	0.418869415
Fluid Shear Stress And Atherosclerosis2	54	NCF2, SQSTM1, PTK2, TP53, MAP3K5, MAP3K7, ARHGEF2, MEF2A, MEF2C, IKBKG, IKBKB, NFKB1, AKT1, GSTP1, ACTB, PRKAA1, HSP90AA1, HSP90AB1	8.879163486	54	8.568114229	-0.228027716	0.311049257	0.288353232	0.383189407	NA	NA	NA	Phosphoproteomics	Fluid Shear Stress And Atherosclerosis	X19O2NoCyA - X1O2NoCyA	0.540075176	0.416586506
Glycolysis / Gluconeogenesis3	162	DLAT, GALM, G6PC, DLD, BPGM, MINPP1, AKR1A1, TPI1, GPI, ADPGK, ALDH7A1, ALDH9A1, AHR, ADH6, PDHB, PKLR, GAPDH, PGM2, MDH1, MDH2, POR, ALDOA, ALDOB, ALDOC, ALDH2, ALDH3A2, ALDH3B1, ALDH3B2, ADH5, PDHA1, LDHAL6A, LDHA, LDHB, LDHC, LDHAL6B, PKM, ENO1, ENO2, ENO3, PGAM4, PGAM1, PFKL, PFKM, PFKP, PGM1, HK1, HK2, G6PC3, PGK1, PGK2, PCK1, PCK2, ACSS2, ACSS1	5.209274993	162	5.209715602	0.000124696	-0.000440609	0.999102373	0.999905841	NA	NA	NA	Transcriptomics	Glycolysis / Gluconeogenesis	X1O2PlusCyA - X19O2NoCyA	0.000390009	4.09E-05
Citrate Cycle (Tca Cycle)3	90	DLD, IDH1, CS, DLAT, DLST, ACLY, FH, PC, OGDH, MDH1, MDH2, PDHB, SDHA, SDHB, SDHC, SDHD, POR, OGDHL, SUCLG2, SUCLG1, SUCLA2, IDH2, IDH3A, IDH3B, IDH3G, ACO1, ACO2, PDHA1, PCK1, PCK2	5.924695779	90	5.971092079	0.020513385	-0.0463963	0.889972694	0.999905841	NA	NA	NA	Transcriptomics	Citrate Cycle (Tca Cycle)	X1O2PlusCyA - X19O2NoCyA	0.050623318	4.09E-05
Pentose Phosphate Pathway3	87	RPE, PGD, G6PD, H6PD, GPI, RBKS, PGM2, DERA, RPIA, PGLS, IDNK, TALDO1, GLYCTK, EDA, CUTA, CUTC, PRPS1L1, PRPS1, PRPS2, TKT, TKTL1, RPEL1, ALDOA, ALDOB, ALDOC, PFKL, PFKM, PFKP, PGM1	4.901357599	87	4.94807426	0.017219695	-0.046716661	0.909892803	0.999905841	NA	NA	NA	Transcriptomics	Pentose Phosphate Pathway	X1O2PlusCyA - X19O2NoCyA	0.04100977	4.09E-05
Pentose And Glucuronate Interconversions2	42	RPE, XYLB, CRYL1, UGP2, UGDH, SORD, AKR1A1, GAR1, FGGY, DCXR, DHDH, GUSB, RPEL1, AKR1B1	4.341568837	42	4.343301658	0.000673413	-0.001732821	0.997537241	0.999905841	NA	NA	NA	Transcriptomics	Pentose And Glucuronate Interconversions	X1O2PlusCyA - X19O2NoCyA	0.001070882	4.09E-05
Fructose And Mannose Metabolism3	87	SORD, KHK, FPGT, TSTA3, FUK, MPI, GMDS, TPI1, TKFC, ENOSF1, TIGAR, PFKFB1, PFKFB2, PFKFB3, PFKFB4, ALG8, AKR1B1, HK1, HK2, PMM1, PMM2, GMPPB, GMPPA, PFKL, PFKM, PFKP, ALDOA, ALDOB, ALDOC	4.95415311	87	4.953867195	-0.000134361	0.000285915	0.999299819	0.999905841	NA	NA	NA	Transcriptomics	Fructose And Mannose Metabolism	X1O2PlusCyA - X19O2NoCyA	0.000304191	4.09E-05
Galactose Metabolism3	60	UGP2, G6PC, GALM, GALT, GLA, GLB1, GALE, GALK1, GATB, GATC, GAA, GANC, PGM2, B4GALT1, B4GALT2, AKR1B1, HK1, HK2, PGM1, G6PC3	4.765685778	60	4.76050249	-0.00240221	0.005183287	0.989554388	0.999905841	NA	NA	NA	Transcriptomics	Galactose Metabolism	X1O2PlusCyA - X19O2NoCyA	0.004560331	4.09E-05
Ascorbate And Aldarate Metabolism2	15	UGDH, AKR1A1, ALDH7A1, ALDH9A1, GUSB	4.490994281	15	4.371042104	-0.052884442	0.119952177	0.886925149	0.999905841	NA	NA	NA	Transcriptomics	Ascorbate And Aldarate Metabolism	X1O2PlusCyA - X19O2NoCyA	0.05211303	4.09E-05
Fatty Acid Biosynthesis3	51	FASN, FAS, ACSF3, MECR, CBR4, HSD17B8, ACACA, OLAH, OXSM, MCAT, ACACB, ACSL1, ACSL3, ACSL4, ACSBG1, ACSL5, ACSBG2	4.327877583	51	4.310727845	-0.006539612	0.017149738	0.973571233	0.999905841	NA	NA	NA	Transcriptomics	Fatty Acid Biosynthesis	X1O2PlusCyA - X19O2NoCyA	0.011632267	4.09E-05
Fatty Acid Elongation3	63	MECR, HADHA, HADH, HSD17B12, TECR, ECHS1, ACAA2, HADHB, ACOT7, THEM4, ELOVL1, ELOVL3, ELOVL5, ELOVL6, PPT1, PPT2, HACD2, HACD4, HACD3, ACOT2, ACOT1	5.064709533	63	5.05222082	-0.006239466	0.012488713	0.97178497	0.999905841	NA	NA	NA	Transcriptomics	Fatty Acid Elongation	X1O2PlusCyA - X19O2NoCyA	0.012429822	4.09E-05
Fatty Acid Degradation3	99	ACADS, ACADM, GCDH, ACADVL, CPT2, ACADSB, HADHA, CYP2U1, HADH, EHHADH, ECHS1, ACAA2, HADHB, ACAA1, ADH6, CPT1A, CPT1B, CPT1C, ALDH7A1, ALDH9A1, ACAT1, ACAT2, ADH5, ACSL1, ACSL3, ACSL4, ACSBG1, ACSL5, ACSBG2, ACOX1, ACOX3, ALDH2, ALDH3A2	4.284721249	99	4.29278219	0.003233442	-0.008060942	0.981802132	0.999905841	NA	NA	NA	Transcriptomics	Fatty Acid Degradation	X1O2PlusCyA - X19O2NoCyA	0.007976029	4.09E-05
Steroid Biosynthesis3	57	EBP, DHCR7, DHCR24, TM7SF2, LSS, NSDHL, CYP2R1, CYP27B1, FDFT1, SQLE, SC5D, CYP51A1, MSMO1, HSD17B7, LBR, LIPA, CEL, SOAT1, SOAT2	4.99354382	57	5.07953048	0.034873559	-0.08598666	0.850925243	0.999905841	NA	NA	NA	Transcriptomics	Steroid Biosynthesis	X1O2PlusCyA - X19O2NoCyA	0.070108592	4.09E-05
Primary Bile Acid Biosynthesis2	27	CYP46A1, HSD17B4, SCP2, SLC27A5, BAAT, HSD3B7, CYP39A1, ACOT8, AMACR	2.364346824	27	2.367183757	0.001222138	-0.002836933	0.996435004	0.999905841	NA	NA	NA	Transcriptomics	Primary Bile Acid Biosynthesis	X1O2PlusCyA - X19O2NoCyA	0.001551024	4.09E-05
Ubiquinone And Other Terpenoid-Quinone Biosynthesis3	33	COQ3, HPD, GGCX, VKORC1, NDC1, COQ6, COQ2, COQ5, COQ7, NQO1, VKORC1L1	3.955025097	33	3.9946132	0.016876436	-0.039588103	0.945763701	0.999905841	NA	NA	NA	Transcriptomics	Ubiquinone And Other Terpenoid-Quinone Biosynthesis	X1O2PlusCyA - X19O2NoCyA	0.024217359	4.09E-05
Steroid Hormone Biosynthesis2	42	STS, HSD11B2, COMT, CYP3A5, HSD17B1, HSD17B6, HSD17B8, HSD17B7, HSD17B12, SRD5A1, SRD5A3, CYP2E1, HSD11B1L, LRTOMT	2.923959722	42	2.880729488	-0.021683735	0.043230234	0.921623896	0.999905841	NA	NA	NA	Transcriptomics	Steroid Hormone Biosynthesis	X1O2PlusCyA - X19O2NoCyA	0.035446274	4.09E-05
Oxidative Phosphorylation3	252	NDUFC2, NDUFC1, NDUFB10, NDUFB9, NDUFB8, NDUFB7, NDUFB6, NDUFB5, NDUFB4, NDUFB3, NDUFB2, NDUFB1, NDUFA11, NDUFAB1, NDUFA10, NDUFA9, NDUFA8, NDUFA7, NDUFA6, NDUFA5, NDUFA4, NDUFA3, NDUFA2, NDUFA1, NDUFV3, NDUFV2, NDUFV1, NDUFS8, NDUFS7, NDUFS6, NDUFS5, NDUFS4, NDUFS3, NDUFS2, NDUFS1, COX17, COX15, COX11, COX7C, COX7B, COX6C, SDHC, SDHA, SDHB, COX5B, COX5A, COX10, NDUFB11, NDUFA12, NDUFA13, SDHD, U…	5.461146377	252	5.496419994	0.019109319	-0.035273617	0.828427012	0.999905841	NA	NA	NA	Transcriptomics	Oxidative Phosphorylation	X1O2PlusCyA - X19O2NoCyA	0.081745749	4.09E-05
Arginine Biosynthesis2	51	CPS1, ACY1, ASS1, ASL, NAGS, ARG2, NOS3, NOA1, GOT1, GOT2, GPT, GLS2, GLS, ABHD14A, GLUD1, GLUD2, GPT2	3.316638847	51	3.229012654	-0.030535147	0.087626193	0.876895911	0.999905841	NA	NA	NA	Transcriptomics	Arginine Biosynthesis	X1O2PlusCyA - X19O2NoCyA	0.057051955	4.09E-05
Purine Metabolism3	291	PURB, PURA, APRT, NUDT2, NTPCR, NUDT16, AK3, ADK, PPAT, GART, ATIC, ADSL, PAICS, PNP, GMPS, HPRT1, GUK1, HDDC3, PFAS, ITPA, PGM2, DCK, HDDC2, RRM1, RRM2, PDE3B, ADCY3, ADCY4, ADCY5, ADCY7, ADCY9, ADCY10, AK6, AK9, CECR1, AMN, LACC1, CANT1, ENTPD4, PRUNE, RELA, GUCY2C, PDE6A, PDE6B, PDE6C, PDE6D, PDE6G, GPT, DGUOK, NUDT9, NUDT5, ADPRM, FHIT, ENPP4, RRM2B, PRPS1L1, PRPS1, PRPS2, PDE1A, PDE1B, ENTPD…	4.16912915	291	4.143262967	-0.009262692	0.025866183	0.910753273	0.999905841	NA	NA	NA	Transcriptomics	Purine Metabolism	X1O2PlusCyA - X19O2NoCyA	0.040599259	4.09E-05
Caffeine Metabolism2	3	NAT1	4.0039098	3	4.043109971	1.225078445	-0.039200171	0.579113869	0.999905841	NA	NA	NA	Transcriptomics	Caffeine Metabolism	X1O2PlusCyA - X19O2NoCyA	0.237236034	4.09E-05
Pyrimidine Metabolism3	141	DCTPP1, DPYD, DHODH, NUDT2, DUT, CAD, UMPS, DCK, DCTD, DTYMK, TYMP, TYMS, HDDC2, ASMTL, RRM1, RRM2, AK9, CMPK1, CANT1, ENTPD4, DHFR, RRM2B, NME6, NME7, NME1, NME2, NME3, NME4, CTPS1, CTPS2, ENTPD1, ENTPD6, ENTPD5, UCKL1, UCK2, UCK1, NT5C1B, RDH14, NT5C2, NT5C, NT5M, UPP1, TK1, TK2, ENPP1, NT5C3B, NT5C3A	4.800003184	141	4.776300281	-0.009269674	0.023702903	0.93712894	0.999905841	NA	NA	NA	Transcriptomics	Pyrimidine Metabolism	X1O2PlusCyA - X19O2NoCyA	0.02820065	4.09E-05
Alanine, Aspartate And Glutamate Metabolism3	75	NIT2, NAT8L, IL4I1, PURA, PURB, CPS1, RIMKLA, RIMKLB, ASNS, ASS1, ASL, ADSL, CAD, ALDH5A1, ABAT, PPAT, GOT1, GOT2, GPT, GPT2, GLUD1, GLUD2, GLS2, GLS, GFPT1	4.455823949	75	4.411460395	-0.015148048	0.044363554	0.925242738	0.999905841	NA	NA	NA	Transcriptomics	Alanine, Aspartate And Glutamate Metabolism	X1O2PlusCyA - X19O2NoCyA	0.033744315	4.09E-05
Glycine, Serine And Threonine Metabolism3	96	SRR, GAMT, GATM, SARDH, AOC3, DLD, GNMT, DDC, CHDH, ALDH7A1, PHGDH, CTH, PSAT1, PSPH, GCAT, GLDC, GRHPR, AMT, GLYCTK, GCSH, CBS, THRA, TDH, BPGM, ETFA, ETFB, SHMT1, SHMT2, ALAS1, AOC2, PGAM4, PGAM1	3.810343984	96	3.754414921	-0.019195808	0.055929063	0.895169571	0.999905841	NA	NA	NA	Transcriptomics	Glycine, Serine And Threonine Metabolism	X1O2PlusCyA - X19O2NoCyA	0.048094689	4.09E-05
Cysteine And Methionine Metabolism3	120	AHCY, IL4I1, TST, SMS, ADI1, APIP, MRI1, SRM, AMD1, CTH, MTR, ENOPH1, GSS, PHGDH, PSAT1, MTAP, LACC1, CBS, DNMT1, DNMT3A, DNMT3B, GOT1, GOT2, THRA, MDH1, MDH2, GCLC, GCLM, MAT2B, MAT2A, AHCYL1, AHCYL2, MPST, LDHAL6A, LDHA, LDHB, LDHC, LDHAL6B, BCAT1, BCAT2	5.711846849	120	5.677370327	-0.011746945	0.034476522	0.927476881	0.999905841	NA	NA	NA	Transcriptomics	Cysteine And Methionine Metabolism	X1O2PlusCyA - X19O2NoCyA	0.032696907	4.09E-05
Valine, Leucine And Isoleucine Degradation3	126	DLD, HMGCL, IVD, DBT, IL4I1, MCEE, HIBCH, HSD17B10, ACADM, ACADS, ACAD8, AACS, AUH, ACADSB, AOX1, ALDH6A1, ABAT, HIBADH, ACSF3, BCKDHA, BCKDHB, HADHA, EHHADH, ECHS1, ACAA1, ACAA2, HADHB, HADH, MUT, PCCB, ALDH7A1, ALDH9A1, ACAT1, ACAT2, HMGCS1, OXCT1, MCCC1, MCCC2, BCAT1, BCAT2, ALDH2, ALDH3A2	4.703711925	126	4.676586846	-0.011613104	0.027125078	0.925852778	0.999905841	NA	NA	NA	Transcriptomics	Valine, Leucine And Isoleucine Degradation	X1O2PlusCyA - X19O2NoCyA	0.033458066	4.09E-05
Valine, Leucine And Isoleucine Biosynthesis2	6	BCAT1, BCAT2	7.195044464	6	7.172186551	-0.009368185	0.022857913	0.987236361	0.999905841	NA	NA	NA	Transcriptomics	Valine, Leucine And Isoleucine Biosynthesis	X1O2PlusCyA - X19O2NoCyA	0.005578858	4.09E-05
[truncated: 1,940 more rows]
